# Supplementary material for: Stereodynamism in Chiral Polyaromatic Phosphepines
Source: Chemistry. 2025 May 19;31(34):e202500343. doi: 10.1002/chem.202500343 (PMC12172589; doi:10.1002/chem.202500343)
Supplement: Supplementary file 2 — Supporting Information [file CHEM-31-e202500343-s002.zip]

Archive with 3 entries (3 files):
- rac-1.cif
- RPP-1.cif
- SPM-1.cif
