# Supplementary material for: Stereodynamism in Chiral Polyaromatic Phosphepines
Source: Chemistry. 2025 May 19;31(34):e202500343. doi: 10.1002/chem.202500343 (PMC12172589; doi:10.1002/chem.202500343)
Supplement: Supplementary file 2 — Supporting Information [file CHEM-31-e202500343-s002.zip › rac-1.cif]

################################################################################
#                                                                              #
#------------------------------------------------------------------------------#
#                                                                              #
#           CIF file created and formatted by CRYSCALC (ver. 20.11)            #
#                                                                              #
#------------------------------------------------------------------------------#
#                                                                              #
# Date of archive creation: 27-11-2020 at 16:09:42                             #
#                                                                              #
# Input CIF files:                                                             #
#  1. job.cif                                                                  #
#  2. import.cif                                                               #
#                                                                              #
#------------------------------------------------------------------------------#
#                                                                              #
# Date of experiment: 27 novembre 2020                                         #
# Experimenter      : Thierry Roisnel                                          #
#                                                                              #
# Instrument        : APEXII Bruker-AXS                                        #
# Laboratory        : CDIFX/ISCR (UMR6226 Rennes)                              #
# CDIFX ID          : A20-0110                                                 #
# Sample ID         : DT6681                                                   #
# Proposer          : PA. Bouit [OMC/ISCR]                                     #
#                                                                              #
#------------------------------------------------------------------------------#
#                                                                              #
# Please use the following crystallographer details for CIF file deposition    #
# at CCDC or FIZ Karsruhe :                                                    #
#                                                                              #
# Crystallographer name : Thierry ROISNEL                                      #
# Publishing name :       Thierry ROISNEL                                      #
# Email adress :          thierry.roisnel@univ-rennes1.fr                      #
# Affiliation :           CDIFX ISCR CNRS Univ Rennes                          #
# Country :               France                                               #
# ORCID ID :              0000-0002-6088-4472                                  #
#                                                                              #
# Please use the following address for further publication:                    #
#                                                                              #
# Thierry Roisnel                                                              #
# Univ Rennes, CNRS, ISCR (Institut des Sciences Chimiques de Rennes) UMR 6226 #
# F-35000 Rennes, France                                                       #
#                                                                              #
################################################################################


data_DT6681

#------------------------------------------------------------------------------#
# Date of experiment: 27 novembre 2020                                         #
#------------------------------------------------------------------------------#


#------------------------------------------------------------------------------#
#                             CHEMICAL INFORMATION                             #
#------------------------------------------------------------------------------#
 

_chemical_name_systematic
;
 ?
;
_chemical_formula_moiety              'C32 H21 O P'
_chemical_formula_sum                 'C32 H21 O P'
_chemical_formula_weight               452.46
_chemical_compound_source             'synthesis as described'

#------------------------------------------------------------------------------#
#                    SPACE GROUP AND UNIT CELL INFORMATION                     #
#------------------------------------------------------------------------------#
 

_space_group_crystal_system              triclinic
_space_group_name_H-M_alt                'P -1'
_space_group_name_Hall                   '-P 1'
_space_group_IT_number                     2
loop_
  _space_group_symop_operation_xyz
 'x, y, z'
 '-x, -y, -z'

_cell_length_a                         8.3401(5)
_cell_length_b                         11.3671(6)
_cell_length_c                         13.9059(8)
_cell_angle_alpha                      106.620(2)
_cell_angle_beta                       98.993(2)
_cell_angle_gamma                      109.860(2)
_cell_volume                           1140.15(11)
_cell_formula_units_Z                  2
_cell_measurement_temperature          150(2)
_cell_measurement_reflns_used          2869
_cell_measurement_theta_min            2.6478
_cell_measurement_theta_max            26.8895
_cell_measurement_wavelength           0.710730


#------------------------------------------------------------------------------#
#                              ORIENTATION MATRIX                              #
#------------------------------------------------------------------------------#
 
_diffrn_orient_matrix_UB_11  -0.0522955
_diffrn_orient_matrix_UB_21   0.0604009
_diffrn_orient_matrix_UB_31  -0.1061389
_diffrn_orient_matrix_UB_12  -0.0915435
_diffrn_orient_matrix_UB_22   0.0382667
_diffrn_orient_matrix_UB_32   0.0158015
_diffrn_orient_matrix_UB_13   0.0032691
_diffrn_orient_matrix_UB_23   0.0767697
_diffrn_orient_matrix_UB_33   0.0145466


#------------------------------------------------------------------------------#
#                             CRYSTAL INFORMATION                              #
#------------------------------------------------------------------------------#
 
_exptl_crystal_description             prism
_exptl_crystal_colour                  colourless
_exptl_crystal_size_max                0.290
_exptl_crystal_size_mid                0.260
_exptl_crystal_size_min                0.080
_exptl_crystal_density_meas            ?                               
_exptl_crystal_density_diffrn          1.318                           
_exptl_crystal_density_method          ?                               
_exptl_crystal_F_000                   472                             
_exptl_special_details
;
 ?
;

#------------------------------------------------------------------------------#
#                            ABSORPTION CORRECTION                             #
#------------------------------------------------------------------------------#
 
_exptl_absorpt_coefficient_mu                         0.144
_exptl_absorpt_correction_type                       multi-scan
_exptl_absorpt_process_details
;
  [Sheldrick, G.M. (2014). SADABS Bruker AXS Inc., Madison, Wisconsin, USA]
;
_exptl_absorpt_correction_T_min                         0.934
_exptl_absorpt_correction_T_max                         0.989

#------------------------------------------------------------------------------#
#                               DATA COLLECTION                                #
#------------------------------------------------------------------------------#
 
# Software                   : BIS 2014.5.0.0/23-May-2014 && APEX2_2014.11-0   #
# Number of scans            :        4                                        #
# Total number of frames     :      420                                        #
# Total length of scans      :   420.00 (deg.)                                 #
# Rotation speed             :    50.00 sec./deg.                              #
# Total exposition time      :      5 h  50.0 min.                             #
#                                                                              #
#    Scan  Time(s)  Width  DX (mm)  Frames  Theta  Omega    Phi    Chi   T(K)  #
#..............................................................................#
#                                                                              #
#  1 Omega    50.0   1.00     35.0     105  14.94  14.55   0.00 305.26 150.00  #
#  2 Omega    50.0   1.00     35.0     105  14.94  14.55 240.00 305.26 150.00  #
#  3 Omega    50.0   1.00     35.0     105  14.94  14.55 120.00 305.26 150.00  #
#  4 Omega    50.0   1.00     35.0     105  14.94  14.55  60.00 305.26 150.00  #
#                                                                              #
#..............................................................................#

_diffrn_measurement_device_type         'APEXII Bruker-AXS'
_diffrn_measurement_method              'CCD rotation images, thin slices'
_diffrn_detector                        'CCD plate'
_diffrn_detector_area_resol_mean        8.33
_diffrn_ambient_temperature             150(2)
_diffrn_radiation_wavelength            0.71073
_diffrn_radiation_type                  MoK\a
_diffrn_radiation_probe                 x-ray
_diffrn_radiation_source                'fine-focus sealed tube'
_diffrn_radiation_monochromator         graphite
_diffrn_reflns_av_uneti/neti            0.0648
_diffrn_reflns_av_r_equivalents         0.0361
_diffrn_reflns_number                   12007
_diffrn_reflns_limit_h_min             -6
_diffrn_reflns_limit_h_max              10
_diffrn_reflns_limit_k_min             -14
_diffrn_reflns_limit_k_max              13
_diffrn_reflns_limit_l_min             -18
_diffrn_reflns_limit_l_max              17
_diffrn_reflns_theta_min                2.648
_diffrn_reflns_theta_max                27.648
_diffrn_reflns_theta_full               25.242
_diffrn_measured_fraction_theta_full    0.998
_diffrn_measured_fraction_theta_max     0.987
_reflns_number_total                    5234
_reflns_number_gt                       3688
_reflns_threshold_expression            >2sigma(I)

_reflns_special_details
;
Reflections were merged by SHELXL according to the crystal class for the
calculation of statistics and refinement.

;

#------------------------------------------------------------------------------#
#                            COMPUTER PROGRAMS USED                            #
#------------------------------------------------------------------------------#
 
_computing_data_collection       'Bruker APEX2 (Bruker, 2014)'
_computing_cell_refinement       'Bruker APEX2 (Bruker, 2014)'
_computing_data_reduction        'Bruker APEX2 (Bruker, 2014)'
_computing_structure_solution    'SHELXT 2018_2 (Sheldrick, 2018)'
_computing_structure_refinement  'SHELXL-2018_3 (Sheldrick, 2018)'
_computing_molecular_graphics    
;
   'SXGRAPH (L. Farrugia, 1999), Mercury (CSD, 2020)'
;
_computing_publication_material   'CRYSCALC (T. Roisnel, local program, ver. 2020)'

#------------------------------------------------------------------------------#
#                            REFINEMENT INFORMATION                            #
#------------------------------------------------------------------------------#
 
_refine_special_details
;
Refinement of F^2^ against ALL reflections.  The weighted R-factor wR and
goodness of fit S are based on F^2^, conventional R-factors R are based
on F, with F set to zero for negative F^2^. The threshold expression of
F^2^ > 2sigma(F^2^) is used only for calculating R-factors(gt) etc. and is
not relevant to the choice of reflections for refinement.  R-factors based
on F^2^ are statistically about twice as large as those based on F, and R-
factors based on ALL data will be even larger.
;
_refine_ls_structure_factor_coef        Fsqd
_refine_ls_matrix_type                  full
_refine_ls_weighting_scheme             calc
_refine_ls_weighting_details            
        'w=1/[\s^2^(Fo^2^)+(0.0777P)^2^] where P=(Fo^2^+2Fc^2^)/3'
_atom_sites_solution_primary            dual
_atom_sites_solution_secondary          difmap
_atom_sites_solution_hydrogens          geom
_refine_ls_hydrogen_treatment           constr
_refine_ls_extinction_method            none
_refine_ls_extinction_coef              .
_refine_ls_number_reflns                5234
_refine_ls_number_parameters            307
_refine_ls_number_restraints            0
_refine_ls_R_factor_all                 0.0816
_refine_ls_R_factor_gt                  0.0484
_refine_ls_wR_factor_ref                0.1408
_refine_ls_wR_factor_gt                 0.1176
_refine_ls_goodness_of_fit_ref          1.014
_refine_ls_restrained_S_all             1.014
_refine_ls_shift/su_max                 0.007
_refine_ls_shift/su_mean                0.001
_refine_diff_density_max                0.332
_refine_diff_density_min               -0.563
_refine_diff_density_rms                0.059

#------------------------------------------------------------------------------#
#               ATOMIC TYPES, COORDINATES AND THERMAL PARAMETERS               #
#------------------------------------------------------------------------------#
 
loop_
    _atom_type_symbol
    _atom_type_description
    _atom_type_scat_dispersion_real
    _atom_type_scat_dispersion_imag
    _atom_type_scat_source
C   C    0.0033  0.0016  'International Tables Vol C Tables 4.2.6.8 and 6.1.1.4'
H   H    0.0000  0.0000  'International Tables Vol C Tables 4.2.6.8 and 6.1.1.4'
O   O    0.0106  0.0060  'International Tables Vol C Tables 4.2.6.8 and 6.1.1.4'
P   P    0.1023  0.0942  'International Tables Vol C Tables 4.2.6.8 and 6.1.1.4'

loop_
    _atom_site_label
    _atom_site_type_symbol
    _atom_site_fract_x
    _atom_site_fract_y
    _atom_site_fract_z
    _atom_site_U_iso_or_equiv
    _atom_site_adp_type
    _atom_site_occupancy
    _atom_site_site_symmetry_order
    _atom_site_calc_flag
    _atom_site_refinement_flags_posn
    _atom_site_refinement_flags_adp
    _atom_site_refinement_flags_occupancy
    _atom_site_disorder_assembly
    _atom_site_disorder_group
C1   C   0.8464(2)    0.6926(2)    0.48141(15)  0.0203(4)   Uani 1 1 d    .     .  . . . 
C2   C   0.8526(3)    0.8224(2)    0.51058(17)  0.0276(5)   Uani 1 1 d    .     .  . . . 
H2   H   0.794978     0.848130     0.460833     0.033       Uiso 1 1 calc R     U  . . . 
C3   C   0.9423(3)    0.9145(2)    0.61175(18)  0.0361(6)   Uani 1 1 d    .     .  . . . 
H3   H   0.945789     1.002742     0.630805     0.043       Uiso 1 1 calc R     U  . . . 
C4   C   1.0260(3)    0.8780(2)    0.68444(18)  0.0373(6)   Uani 1 1 d    .     .  . . . 
H4   H   1.087677     0.941306     0.753466     0.045       Uiso 1 1 calc R     U  . . . 
C5   C   1.0206(3)    0.7497(2)    0.65722(17)  0.0311(5)   Uani 1 1 d    .     .  . . . 
H5   H   1.076625     0.724276     0.707815     0.037       Uiso 1 1 calc R     U  . . . 
C6   C   0.9337(3)    0.6585(2)    0.55643(16)  0.0239(5)   Uani 1 1 d    .     .  . . . 
H6   H   0.933282     0.571125     0.537744     0.029       Uiso 1 1 calc R     U  . . . 
C11  C   0.9147(2)    0.56483(19)  0.29047(15)  0.0181(4)   Uani 1 1 d    .     .  . . . 
C12  C   1.0925(3)    0.6338(2)    0.34968(15)  0.0228(5)   Uani 1 1 d    .     .  . . . 
H12  H   1.122324     0.696129     0.418731     0.027       Uiso 1 1 calc R     U  . . . 
C13  C   1.2266(3)    0.6122(2)    0.30878(16)  0.0247(5)   Uani 1 1 d    .     .  . . . 
H13  H   1.347053     0.659790     0.349871     0.030       Uiso 1 1 calc R     U  . . . 
C14  C   1.1846(3)    0.5219(2)    0.20866(16)  0.0236(5)   Uani 1 1 d    .     .  . . . 
H14  H   1.275382     0.504494     0.181635     0.028       Uiso 1 1 calc R     U  . . . 
C15  C   1.0097(3)    0.4567(2)    0.14762(16)  0.0218(4)   Uani 1 1 d    .     .  . . . 
H15  H   0.982546     0.397309     0.077770     0.026       Uiso 1 1 calc R     U  . . . 
C16  C   0.8724(2)    0.47615(19)  0.18643(15)  0.0173(4)   Uani 1 1 d    .     .  . . . 
C17  C   0.6893(2)    0.40766(18)  0.11446(15)  0.0183(4)   Uani 1 1 d    .     .  . . . 
C18  C   0.6691(3)    0.41597(19)  0.01346(15)  0.0202(4)   Uani 1 1 d    .     .  . . . 
H18  H   0.770786     0.463391    -0.004362     0.024       Uiso 1 1 calc R     U  . . . 
C19  C   0.5068(3)    0.35727(19) -0.05821(15)  0.0212(4)   Uani 1 1 d    .     .  . . . 
H19  H   0.496811     0.362940    -0.125582     0.025       Uiso 1 1 calc R     U  . . . 
C20  C   0.3531(3)    0.28794(19) -0.03302(15)  0.0206(4)   Uani 1 1 d    .     .  . . . 
C21  C   0.1826(3)    0.2303(2)   -0.10594(17)  0.0274(5)   Uani 1 1 d    .     .  . . . 
H21  H   0.171739     0.236205    -0.173250     0.033       Uiso 1 1 calc R     U  . . . 
C22  C   0.0343(3)    0.1665(2)   -0.08024(18)  0.0322(5)   Uani 1 1 d    .     .  . . . 
H22  H  -0.078965     0.126784    -0.130001     0.039       Uiso 1 1 calc R     U  . . . 
C23  C   0.0491(3)    0.1595(2)    0.01977(18)  0.0295(5)   Uani 1 1 d    .     .  . . . 
H23  H  -0.055187     0.116784     0.037572     0.035       Uiso 1 1 calc R     U  . . . 
C24  C   0.2113(3)    0.2132(2)    0.09211(17)  0.0244(5)   Uani 1 1 d    .     .  . . . 
H24  H   0.218292     0.206925     0.159188     0.029       Uiso 1 1 calc R     U  . . . 
C25  C   0.3694(3)    0.27841(18)  0.06757(15)  0.0200(4)   Uani 1 1 d    .     .  . . . 
C26  C   0.5441(2)    0.33679(18)  0.14098(15)  0.0179(4)   Uani 1 1 d    .     .  . . . 
C27  C   0.5586(2)    0.31121(19)  0.24090(15)  0.0192(4)   Uani 1 1 d    .     .  . . . 
C28  C   0.5097(2)    0.1755(2)    0.23530(15)  0.0211(4)   Uani 1 1 d    .     .  . . . 
C29  C   0.4789(3)    0.0685(2)    0.14176(16)  0.0244(5)   Uani 1 1 d    .     .  . . . 
H29  H   0.482085     0.085473     0.078876     0.029       Uiso 1 1 calc R     U  . . . 
C30  C   0.4447(3)   -0.0584(2)    0.14054(18)  0.0301(5)   Uani 1 1 d    .     .  . . . 
H30  H   0.427044    -0.127948     0.077347     0.036       Uiso 1 1 calc R     U  . . . 
C31  C   0.4353(3)   -0.0870(2)    0.23227(18)  0.0346(6)   Uani 1 1 d    .     .  . . . 
H31  H   0.411038    -0.175543     0.230669     0.042       Uiso 1 1 calc R     U  . . . 
C32  C   0.4610(3)    0.0123(2)    0.32286(18)  0.0322(5)   Uani 1 1 d    .     .  . . . 
H32  H   0.451869    -0.008093     0.383969     0.039       Uiso 1 1 calc R     U  . . . 
C33  C   0.5015(3)    0.1462(2)    0.32772(16)  0.0229(5)   Uani 1 1 d    .     .  . . . 
C34  C   0.5381(3)    0.2522(2)    0.42211(16)  0.0266(5)   Uani 1 1 d    .     .  . . . 
H34  H   0.520522     0.232506     0.482551     0.032       Uiso 1 1 calc R     U  . . . 
C35  C   0.5983(3)    0.3824(2)    0.42844(16)  0.0241(5)   Uani 1 1 d    .     .  . . . 
H35  H   0.627106     0.452219     0.493756     0.029       Uiso 1 1 calc R     U  . . . 
C36  C   0.6184(2)    0.41490(19)  0.33836(15)  0.0187(4)   Uani 1 1 d    .     .  . . . 
O1   O   0.63068(17)  0.64228(13)  0.29281(10)  0.0234(3)   Uani 1 1 d    .     .  . . . 
P1   P   0.73702(6)   0.58519(5)   0.34537(4)   0.01838(15) Uani 1 1 d    .     .  . . . 

loop_
    _atom_site_aniso_label
    _atom_site_aniso_U_11
    _atom_site_aniso_U_22
    _atom_site_aniso_U_33
    _atom_site_aniso_U_23
    _atom_site_aniso_U_13
    _atom_site_aniso_U_12
C1   0.0174(10)   0.0228(11)   0.0212(11)   0.0073(9)    0.0081(8)    0.0081(9)   
C2   0.0279(11)   0.0246(12)   0.0286(12)   0.0071(9)    0.0087(9)    0.0105(10)  
C3   0.0434(14)   0.0210(12)   0.0345(14)   0.0004(10)   0.0101(11)   0.0105(11)  
C4   0.0364(13)   0.0336(14)   0.0231(13)  -0.0031(10)   0.0036(10)   0.0055(11)  
C5   0.0255(11)   0.0378(14)   0.0237(12)   0.0077(10)   0.0038(9)    0.0100(10)  
C6   0.0224(10)   0.0251(11)   0.0222(11)   0.0061(9)    0.0066(8)    0.0092(9)   
C11  0.0169(9)    0.0195(10)   0.0198(10)   0.0088(8)    0.0058(8)    0.0079(8)   
C12  0.0215(10)   0.0262(11)   0.0171(11)   0.0057(9)    0.0039(8)    0.0080(9)   
C13  0.0179(10)   0.0331(12)   0.0216(11)   0.0105(9)    0.0056(8)    0.0082(9)   
C14  0.0219(10)   0.0325(12)   0.0261(12)   0.0156(10)   0.0134(9)    0.0152(9)   
C15  0.0251(10)   0.0228(11)   0.0186(11)   0.0081(9)    0.0072(8)    0.0102(9)   
C16  0.0179(9)    0.0167(10)   0.0187(10)   0.0089(8)    0.0054(8)    0.0064(8)   
C17  0.0207(10)   0.0152(10)   0.0186(10)   0.0047(8)    0.0040(8)    0.0089(8)   
C18  0.0234(10)   0.0180(10)   0.0202(11)   0.0070(8)    0.0076(8)    0.0087(9)   
C19  0.0284(11)   0.0188(10)   0.0165(10)   0.0065(8)    0.0043(8)    0.0107(9)   
C20  0.0221(10)   0.0147(10)   0.0207(11)   0.0024(8)    0.0008(8)    0.0082(8)   
C21  0.0293(11)   0.0229(11)   0.0230(11)   0.0046(9)   -0.0018(9)    0.0097(10)  
C22  0.0234(11)   0.0262(12)   0.0343(13)   0.0030(10)  -0.0048(10)   0.0075(10)  
C23  0.0207(11)   0.0224(11)   0.0393(14)   0.0070(10)   0.0054(10)   0.0065(9)   
C24  0.0222(10)   0.0211(11)   0.0269(12)   0.0068(9)    0.0046(9)    0.0078(9)   
C25  0.0223(10)   0.0134(10)   0.0223(11)   0.0041(8)    0.0044(8)    0.0077(8)   
C26  0.0195(9)    0.0144(10)   0.0175(10)   0.0026(8)    0.0030(8)    0.0076(8)   
C27  0.0148(9)    0.0218(11)   0.0217(11)   0.0088(9)    0.0068(8)    0.0068(8)   
C28  0.0174(10)   0.0225(11)   0.0232(11)   0.0088(9)    0.0066(8)    0.0072(9)   
C29  0.0259(11)   0.0220(11)   0.0263(12)   0.0105(9)    0.0082(9)    0.0092(9)   
C30  0.0344(12)   0.0226(12)   0.0330(13)   0.0085(10)   0.0118(10)   0.0116(10)  
C31  0.0389(13)   0.0243(12)   0.0433(15)   0.0172(11)   0.0132(11)   0.0110(11)  
C32  0.0376(13)   0.0296(13)   0.0311(13)   0.0172(10)   0.0110(10)   0.0099(11)  
C33  0.0188(10)   0.0256(11)   0.0234(11)   0.0113(9)    0.0052(8)    0.0061(9)   
C34  0.0249(11)   0.0311(12)   0.0213(11)   0.0126(10)   0.0070(9)    0.0056(10)  
C35  0.0210(10)   0.0276(12)   0.0201(11)   0.0058(9)    0.0065(8)    0.0078(9)   
C36  0.0160(9)    0.0211(10)   0.0189(10)   0.0065(8)    0.0061(8)    0.0076(8)   
O1   0.0213(7)    0.0268(8)    0.0231(8)    0.0091(6)    0.0038(6)    0.0121(6)   
P1   0.0162(3)    0.0199(3)    0.0182(3)    0.0054(2)    0.0048(2)    0.0076(2)   


#------------------------------------------------------------------------------#
#                              MOLECULAR GEOMETRY                              #
#------------------------------------------------------------------------------#
 
_geom_special_details
;
 All esds (except the esd in the dihedral angle between two l.s. planes)
 are estimated using the full covariance matrix.  The cell esds are taken
 into account individually in the estimation of esds in distances, angles
 and torsion angles; correlations between esds in cell parameters are only
 used when they are defined by crystal symmetry.  An approximate (isotropic)
 treatment of cell esds is used for estimating esds involving l.s. planes.
;
loop_
    _geom_bond_atom_site_label_1
    _geom_bond_atom_site_label_2
    _geom_bond_distance
    _geom_bond_site_symmetry_2
    _geom_bond_publ_flag
C1   C2   1.394(3)    .           ?           
C1   C6   1.399(3)    .           ?           
C1   P1   1.812(2)    .           ?           
C2   C3   1.390(3)    .           ?           
C2   H2   0.9500      .           ?           
C3   C4   1.378(3)    .           ?           
C3   H3   0.9500      .           ?           
C4   C5   1.381(3)    .           ?           
C4   H4   0.9500      .           ?           
C5   C6   1.380(3)    .           ?           
C5   H5   0.9500      .           ?           
C6   H6   0.9500      .           ?           
C11  C12  1.397(3)    .           ?           
C11  C16  1.414(3)    .           ?           
C11  P1   1.8213(19)  .           ?           
C12  C13  1.393(3)    .           ?           
C12  H12  0.9500      .           ?           
C13  C14  1.379(3)    .           ?           
C13  H13  0.9500      .           ?           
C14  C15  1.384(3)    .           ?           
C14  H14  0.9500      .           ?           
C15  C16  1.396(3)    .           ?           
C15  H15  0.9500      .           ?           
C16  C17  1.485(3)    .           ?           
C17  C26  1.378(3)    .           ?           
C17  C18  1.422(3)    .           ?           
C18  C19  1.362(3)    .           ?           
C18  H18  0.9500      .           ?           
C19  C20  1.414(3)    .           ?           
C19  H19  0.9500      .           ?           
C20  C25  1.423(3)    .           ?           
C20  C21  1.420(3)    .           ?           
C21  C22  1.364(3)    .           ?           
C21  H21  0.9500      .           ?           
C22  C23  1.404(3)    .           ?           
C22  H22  0.9500      .           ?           
C23  C24  1.370(3)    .           ?           
C23  H23  0.9500      .           ?           
C24  C25  1.424(3)    .           ?           
C24  H24  0.9500      .           ?           
C25  C26  1.448(3)    .           ?           
C26  C27  1.494(3)    .           ?           
C27  C36  1.397(3)    .           ?           
C27  C28  1.430(3)    .           ?           
C28  C29  1.419(3)    .           ?           
C28  C33  1.423(3)    .           ?           
C29  C30  1.367(3)    .           ?           
C29  H29  0.9500      .           ?           
C30  C31  1.411(3)    .           ?           
C30  H30  0.9500      .           ?           
C31  C32  1.358(3)    .           ?           
C31  H31  0.9500      .           ?           
C32  C33  1.421(3)    .           ?           
C32  H32  0.9500      .           ?           
C33  C34  1.410(3)    .           ?           
C34  C35  1.362(3)    .           ?           
C34  H34  0.9500      .           ?           
C35  C36  1.422(3)    .           ?           
C35  H35  0.9500      .           ?           
C36  P1   1.816(2)    .           ?           
O1   P1   1.4838(13)  .           ?           

loop_
    _geom_angle_atom_site_label_1
    _geom_angle_atom_site_label_2
    _geom_angle_atom_site_label_3
    _geom_angle
    _geom_angle_site_symmetry_1
    _geom_angle_site_symmetry_3
    _geom_angle_publ_flag
C2   C1   C6   118.16(19)   .       .       ?       
C2   C1   P1   116.44(15)   .       .       ?       
C6   C1   P1   125.26(15)   .       .       ?       
C3   C2   C1   120.6(2)     .       .       ?       
C3   C2   H2   119.7        .       .       ?       
C1   C2   H2   119.7        .       .       ?       
C4   C3   C2   120.1(2)     .       .       ?       
C4   C3   H3   120.0        .       .       ?       
C2   C3   H3   120.0        .       .       ?       
C3   C4   C5   120.2(2)     .       .       ?       
C3   C4   H4   119.9        .       .       ?       
C5   C4   H4   119.9        .       .       ?       
C6   C5   C4   120.0(2)     .       .       ?       
C6   C5   H5   120.0        .       .       ?       
C4   C5   H5   120.0        .       .       ?       
C5   C6   C1   121.0(2)     .       .       ?       
C5   C6   H6   119.5        .       .       ?       
C1   C6   H6   119.5        .       .       ?       
C12  C11  C16  119.10(17)   .       .       ?       
C12  C11  P1   121.29(15)   .       .       ?       
C16  C11  P1   119.60(14)   .       .       ?       
C13  C12  C11  120.84(18)   .       .       ?       
C13  C12  H12  119.6        .       .       ?       
C11  C12  H12  119.6        .       .       ?       
C14  C13  C12  119.98(18)   .       .       ?       
C14  C13  H13  120.0        .       .       ?       
C12  C13  H13  120.0        .       .       ?       
C13  C14  C15  119.84(18)   .       .       ?       
C13  C14  H14  120.1        .       .       ?       
C15  C14  H14  120.1        .       .       ?       
C14  C15  C16  121.46(18)   .       .       ?       
C14  C15  H15  119.3        .       .       ?       
C16  C15  H15  119.3        .       .       ?       
C15  C16  C11  118.69(17)   .       .       ?       
C15  C16  C17  118.23(17)   .       .       ?       
C11  C16  C17  123.02(17)   .       .       ?       
C26  C17  C18  120.24(17)   .       .       ?       
C26  C17  C16  123.13(17)   .       .       ?       
C18  C17  C16  116.63(18)   .       .       ?       
C19  C18  C17  121.28(19)   .       .       ?       
C19  C18  H18  119.4        .       .       ?       
C17  C18  H18  119.4        .       .       ?       
C18  C19  C20  120.44(18)   .       .       ?       
C18  C19  H19  119.8        .       .       ?       
C20  C19  H19  119.8        .       .       ?       
C19  C20  C25  119.45(17)   .       .       ?       
C19  C20  C21  120.85(19)   .       .       ?       
C25  C20  C21  119.7(2)     .       .       ?       
C22  C21  C20  120.6(2)     .       .       ?       
C22  C21  H21  119.7        .       .       ?       
C20  C21  H21  119.7        .       .       ?       
C21  C22  C23  120.01(19)   .       .       ?       
C21  C22  H22  120.0        .       .       ?       
C23  C22  H22  120.0        .       .       ?       
C24  C23  C22  121.1(2)     .       .       ?       
C24  C23  H23  119.4        .       .       ?       
C22  C23  H23  119.4        .       .       ?       
C23  C24  C25  120.5(2)     .       .       ?       
C23  C24  H24  119.7        .       .       ?       
C25  C24  H24  119.7        .       .       ?       
C20  C25  C24  118.03(18)   .       .       ?       
C20  C25  C26  119.16(18)   .       .       ?       
C24  C25  C26  122.80(19)   .       .       ?       
C17  C26  C25  119.30(18)   .       .       ?       
C17  C26  C27  122.98(17)   .       .       ?       
C25  C26  C27  117.66(18)   .       .       ?       
C36  C27  C28  119.57(18)   .       .       ?       
C36  C27  C26  122.20(17)   .       .       ?       
C28  C27  C26  118.23(16)   .       .       ?       
C29  C28  C33  117.90(18)   .       .       ?       
C29  C28  C27  122.53(18)   .       .       ?       
C33  C28  C27  119.46(17)   .       .       ?       
C30  C29  C28  121.2(2)     .       .       ?       
C30  C29  H29  119.4        .       .       ?       
C28  C29  H29  119.4        .       .       ?       
C29  C30  C31  120.6(2)     .       .       ?       
C29  C30  H30  119.7        .       .       ?       
C31  C30  H30  119.7        .       .       ?       
C32  C31  C30  119.9(2)     .       .       ?       
C32  C31  H31  120.0        .       .       ?       
C30  C31  H31  120.0        .       .       ?       
C31  C32  C33  121.1(2)     .       .       ?       
C31  C32  H32  119.5        .       .       ?       
C33  C32  H32  119.5        .       .       ?       
C34  C33  C32  122.04(19)   .       .       ?       
C34  C33  C28  118.62(19)   .       .       ?       
C32  C33  C28  119.32(19)   .       .       ?       
C35  C34  C33  121.39(19)   .       .       ?       
C35  C34  H34  119.3        .       .       ?       
C33  C34  H34  119.3        .       .       ?       
C34  C35  C36  120.73(19)   .       .       ?       
C34  C35  H35  119.6        .       .       ?       
C36  C35  H35  119.6        .       .       ?       
C27  C36  C35  119.15(18)   .       .       ?       
C27  C36  P1   117.79(15)   .       .       ?       
C35  C36  P1   122.81(14)   .       .       ?       
O1   P1   C1   110.96(8)    .       .       ?       
O1   P1   C36  116.10(8)    .       .       ?       
C1   P1   C36  108.67(9)    .       .       ?       
O1   P1   C11  115.08(9)    .       .       ?       
C1   P1   C11  105.02(9)    .       .       ?       
C36  P1   C11   99.96(9)    .       .       ?       

loop_
    _geom_torsion_atom_site_label_1
    _geom_torsion_atom_site_label_2
    _geom_torsion_atom_site_label_3
    _geom_torsion_atom_site_label_4
    _geom_torsion
    _geom_torsion_site_symmetry_1
    _geom_torsion_site_symmetry_2
    _geom_torsion_site_symmetry_3
    _geom_torsion_site_symmetry_4
    _geom_torsion_publ_flag
C6   C1   C2   C3     -0.4(3)     .       .       .       .       ?       
P1   C1   C2   C3   -176.39(17)   .       .       .       .       ?       
C1   C2   C3   C4     -0.1(4)     .       .       .       .       ?       
C2   C3   C4   C5     -0.3(4)     .       .       .       .       ?       
C3   C4   C5   C6      1.1(4)     .       .       .       .       ?       
C4   C5   C6   C1     -1.7(3)     .       .       .       .       ?       
C2   C1   C6   C5      1.3(3)     .       .       .       .       ?       
P1   C1   C6   C5    176.89(16)   .       .       .       .       ?       
C16  C11  C12  C13    -2.4(3)     .       .       .       .       ?       
P1   C11  C12  C13   176.64(15)   .       .       .       .       ?       
C11  C12  C13  C14     0.0(3)     .       .       .       .       ?       
C12  C13  C14  C15     2.5(3)     .       .       .       .       ?       
C13  C14  C15  C16    -2.5(3)     .       .       .       .       ?       
C14  C15  C16  C11     0.1(3)     .       .       .       .       ?       
C14  C15  C16  C17   177.06(18)   .       .       .       .       ?       
C12  C11  C16  C15     2.4(3)     .       .       .       .       ?       
P1   C11  C16  C15  -176.70(14)   .       .       .       .       ?       
C12  C11  C16  C17  -174.49(18)   .       .       .       .       ?       
P1   C11  C16  C17     6.4(3)     .       .       .       .       ?       
C15  C16  C17  C26   132.4(2)     .       .       .       .       ?       
C11  C16  C17  C26   -50.7(3)     .       .       .       .       ?       
C15  C16  C17  C18   -46.4(2)     .       .       .       .       ?       
C11  C16  C17  C18   130.43(19)   .       .       .       .       ?       
C26  C17  C18  C19     1.5(3)     .       .       .       .       ?       
C16  C17  C18  C19  -179.65(16)   .       .       .       .       ?       
C17  C18  C19  C20     1.0(3)     .       .       .       .       ?       
C18  C19  C20  C25    -0.8(3)     .       .       .       .       ?       
C18  C19  C20  C21   177.87(17)   .       .       .       .       ?       
C19  C20  C21  C22  -178.32(19)   .       .       .       .       ?       
C25  C20  C21  C22     0.3(3)     .       .       .       .       ?       
C20  C21  C22  C23     1.2(3)     .       .       .       .       ?       
C21  C22  C23  C24    -1.5(3)     .       .       .       .       ?       
C22  C23  C24  C25     0.3(3)     .       .       .       .       ?       
C19  C20  C25  C24   177.21(17)   .       .       .       .       ?       
C21  C20  C25  C24    -1.5(3)     .       .       .       .       ?       
C19  C20  C25  C26    -1.7(3)     .       .       .       .       ?       
C21  C20  C25  C26   179.58(16)   .       .       .       .       ?       
C23  C24  C25  C20     1.1(3)     .       .       .       .       ?       
C23  C24  C25  C26  -179.96(18)   .       .       .       .       ?       
C18  C17  C26  C25    -4.0(3)     .       .       .       .       ?       
C16  C17  C26  C25   177.20(16)   .       .       .       .       ?       
C18  C17  C26  C27   173.03(16)   .       .       .       .       ?       
C16  C17  C26  C27    -5.8(3)     .       .       .       .       ?       
C20  C25  C26  C17     4.1(3)     .       .       .       .       ?       
C24  C25  C26  C17  -174.77(17)   .       .       .       .       ?       
C20  C25  C26  C27  -173.05(16)   .       .       .       .       ?       
C24  C25  C26  C27     8.1(3)     .       .       .       .       ?       
C17  C26  C27  C36    65.2(3)     .       .       .       .       ?       
C25  C26  C27  C36  -117.8(2)     .       .       .       .       ?       
C17  C26  C27  C28  -114.7(2)     .       .       .       .       ?       
C25  C26  C27  C28    62.4(2)     .       .       .       .       ?       
C36  C27  C28  C29  -168.37(18)   .       .       .       .       ?       
C26  C27  C28  C29    11.5(3)     .       .       .       .       ?       
C36  C27  C28  C33     7.7(3)     .       .       .       .       ?       
C26  C27  C28  C33  -172.43(17)   .       .       .       .       ?       
C33  C28  C29  C30    -0.9(3)     .       .       .       .       ?       
C27  C28  C29  C30   175.31(18)   .       .       .       .       ?       
C28  C29  C30  C31     1.4(3)     .       .       .       .       ?       
C29  C30  C31  C32    -0.2(3)     .       .       .       .       ?       
C30  C31  C32  C33    -1.4(4)     .       .       .       .       ?       
C31  C32  C33  C34  -176.5(2)     .       .       .       .       ?       
C31  C32  C33  C28     1.9(3)     .       .       .       .       ?       
C29  C28  C33  C34   177.74(18)   .       .       .       .       ?       
C27  C28  C33  C34     1.4(3)     .       .       .       .       ?       
C29  C28  C33  C32    -0.8(3)     .       .       .       .       ?       
C27  C28  C33  C32  -177.06(18)   .       .       .       .       ?       
C32  C33  C34  C35   171.7(2)     .       .       .       .       ?       
C28  C33  C34  C35    -6.8(3)     .       .       .       .       ?       
C33  C34  C35  C36     2.9(3)     .       .       .       .       ?       
C28  C27  C36  C35   -11.7(3)     .       .       .       .       ?       
C26  C27  C36  C35   168.50(17)   .       .       .       .       ?       
C28  C27  C36  P1    162.78(14)   .       .       .       .       ?       
C26  C27  C36  P1    -17.0(2)     .       .       .       .       ?       
C34  C35  C36  C27     6.5(3)     .       .       .       .       ?       
C34  C35  C36  P1   -167.66(15)   .       .       .       .       ?       
C2   C1   P1   O1    -14.72(19)   .       .       .       .       ?       
C6   C1   P1   O1    169.65(16)   .       .       .       .       ?       
C2   C1   P1   C36  -143.53(16)   .       .       .       .       ?       
C6   C1   P1   C36    40.8(2)     .       .       .       .       ?       
C2   C1   P1   C11   110.22(17)   .       .       .       .       ?       
C6   C1   P1   C11   -65.4(2)     .       .       .       .       ?       
C27  C36  P1   O1     68.34(16)   .       .       .       .       ?       
C35  C36  P1   O1   -117.42(16)   .       .       .       .       ?       
C27  C36  P1   C1   -165.79(14)   .       .       .       .       ?       
C35  C36  P1   C1      8.45(18)   .       .       .       .       ?       
C27  C36  P1   C11   -56.09(16)   .       .       .       .       ?       
C35  C36  P1   C11   118.15(16)   .       .       .       .       ?       
C12  C11  P1   O1    117.82(16)   .       .       .       .       ?       
C16  C11  P1   O1    -63.14(17)   .       .       .       .       ?       
C12  C11  P1   C1     -4.49(19)   .       .       .       .       ?       
C16  C11  P1   C1    174.56(15)   .       .       .       .       ?       
C12  C11  P1   C36  -117.05(17)   .       .       .       .       ?       
C16  C11  P1   C36    62.00(17)   .       .       .       .       ?       

#------------------------------------------------------------------------------#
#                                EMBEDDED FILES                                #
#------------------------------------------------------------------------------#
#                                                                              #

#...............................................................................
# .RES SHELXL file: job.res
#...............................................................................

_shelx_res_file
;
TITL DT6681 [Space group= P-1]
    job.res
    created by SHELXL-2018/3 at 16:09:26 on 27-Nov-2020
REM Old TITL DT6681
REM SHELXT solution in P-1: R1 0.119, Rweak 0.004, Alpha 0.030
REM <I/s>   0.000 for    0 systematic absences,  Orientation as input
REM Formula found by SHELXT:  C32 O P

CELL  0.71073   8.3401  11.3671  13.9059  106.620   98.993  109.860
ZERR    2.000   0.0005   0.0006   0.0008    0.002    0.002    0.002
LATT   1
SFAC  C    H    O    P
UNIT  64   42   2    2
MERG   2
FMAP   2
PLAN   20
SIZE     0.08   0.26   0.29
ACTA
OMIT 0 -1  1
OMIT 0  0  1
OMIT 0  1  0
BOND   $H
CONF
LIST   4
WPDB  -2
L.S.   4
TEMP  -123.00
WGHT    0.077700
FVAR       0.72491
C1    1    0.846416    0.692631    0.481406    11.00000    0.01739    0.02282 =
         0.02122    0.00731    0.00806    0.00814
C2    1    0.852606    0.822399    0.510584    11.00000    0.02790    0.02460 =
         0.02861    0.00709    0.00865    0.01048
AFIX  43
H2    2    0.794978    0.848130    0.460833    11.00000   -1.20000
AFIX   0
C3    1    0.942263    0.914509    0.611751    11.00000    0.04340    0.02102 =
         0.03450    0.00044    0.01014    0.01049
AFIX  43
H3    2    0.945789    1.002742    0.630805    11.00000   -1.20000
AFIX   0
C4    1    1.026031    0.878033    0.684441    11.00000    0.03642    0.03358 =
         0.02310   -0.00313    0.00365    0.00550
AFIX  43
H4    2    1.087677    0.941306    0.753466    11.00000   -1.20000
AFIX   0
C5    1    1.020612    0.749727    0.657217    11.00000    0.02553    0.03783 =
         0.02373    0.00774    0.00382    0.00997
AFIX  43
H5    2    1.076625    0.724276    0.707815    11.00000   -1.20000
AFIX   0
C6    1    0.933749    0.658457    0.556429    11.00000    0.02235    0.02509 =
         0.02219    0.00609    0.00657    0.00916
AFIX  43
H6    2    0.933282    0.571125    0.537744    11.00000   -1.20000
AFIX   0
C11   1    0.914665    0.564834    0.290466    11.00000    0.01691    0.01950 =
         0.01984    0.00881    0.00585    0.00793
C12   1    1.092487    0.633766    0.349680    11.00000    0.02145    0.02619 =
         0.01711    0.00567    0.00394    0.00797
AFIX  43
H12   2    1.122324    0.696129    0.418731    11.00000   -1.20000
AFIX   0
C13   1    1.226621    0.612241    0.308785    11.00000    0.01792    0.03313 =
         0.02157    0.01051    0.00557    0.00817
AFIX  43
H13   2    1.347053    0.659790    0.349871    11.00000   -1.20000
AFIX   0
C14   1    1.184558    0.521908    0.208659    11.00000    0.02190    0.03250 =
         0.02611    0.01564    0.01340    0.01519
AFIX  43
H14   2    1.275382    0.504494    0.181635    11.00000   -1.20000
AFIX   0
C15   1    1.009725    0.456668    0.147621    11.00000    0.02507    0.02282 =
         0.01865    0.00808    0.00724    0.01022
AFIX  43
H15   2    0.982546    0.397309    0.077770    11.00000   -1.20000
AFIX   0
C16   1    0.872355    0.476149    0.186427    11.00000    0.01790    0.01672 =
         0.01867    0.00895    0.00540    0.00643
C17   1    0.689348    0.407662    0.114458    11.00000    0.02074    0.01523 =
         0.01862    0.00472    0.00402    0.00893
C18   1    0.669116    0.415971    0.013457    11.00000    0.02336    0.01796 =
         0.02023    0.00704    0.00758    0.00870
AFIX  43
H18   2    0.770786    0.463391   -0.004362    11.00000   -1.20000
AFIX   0
C19   1    0.506813    0.357267   -0.058215    11.00000    0.02843    0.01880 =
         0.01646    0.00649    0.00432    0.01065
AFIX  43
H19   2    0.496811    0.362940   -0.125582    11.00000   -1.20000
AFIX   0
C20   1    0.353108    0.287935   -0.033015    11.00000    0.02210    0.01470 =
         0.02074    0.00242    0.00082    0.00824
C21   1    0.182630    0.230291   -0.105937    11.00000    0.02930    0.02291 =
         0.02301    0.00458   -0.00179    0.00967
AFIX  43
H21   2    0.171739    0.236205   -0.173250    11.00000   -1.20000
AFIX   0
C22   1    0.034326    0.166492   -0.080238    11.00000    0.02340    0.02622 =
         0.03425    0.00297   -0.00482    0.00753
AFIX  43
H22   2   -0.078965    0.126784   -0.130001    11.00000   -1.20000
AFIX   0
C23   1    0.049091    0.159500    0.019774    11.00000    0.02073    0.02240 =
         0.03931    0.00704    0.00538    0.00648
AFIX  43
H23   2   -0.055187    0.116784    0.037572    11.00000   -1.20000
AFIX   0
C24   1    0.211293    0.213221    0.092114    11.00000    0.02223    0.02114 =
         0.02686    0.00683    0.00456    0.00785
AFIX  43
H24   2    0.218292    0.206925    0.159188    11.00000   -1.20000
AFIX   0
C25   1    0.369446    0.278407    0.067568    11.00000    0.02228    0.01339 =
         0.02231    0.00414    0.00444    0.00768
C26   1    0.544125    0.336788    0.140984    11.00000    0.01953    0.01440 =
         0.01746    0.00264    0.00304    0.00761
C27   1    0.558640    0.311211    0.240897    11.00000    0.01479    0.02177 =
         0.02167    0.00882    0.00678    0.00680
C28   1    0.509747    0.175535    0.235301    11.00000    0.01742    0.02253 =
         0.02321    0.00884    0.00656    0.00720
C29   1    0.478893    0.068547    0.141762    11.00000    0.02594    0.02201 =
         0.02626    0.01049    0.00822    0.00922
AFIX  43
H29   2    0.482085    0.085473    0.078876    11.00000   -1.20000
AFIX   0
C30   1    0.444681   -0.058358    0.140541    11.00000    0.03441    0.02259 =
         0.03303    0.00849    0.01182    0.01165
AFIX  43
H30   2    0.427044   -0.127948    0.077347    11.00000   -1.20000
AFIX   0
C31   1    0.435315   -0.086966    0.232273    11.00000    0.03892    0.02426 =
         0.04329    0.01718    0.01320    0.01105
AFIX  43
H31   2    0.411038   -0.175543    0.230669    11.00000   -1.20000
AFIX   0
C32   1    0.461049    0.012287    0.322862    11.00000    0.03760    0.02956 =
         0.03114    0.01719    0.01103    0.00993
AFIX  43
H32   2    0.451869   -0.008093    0.383969    11.00000   -1.20000
AFIX   0
C33   1    0.501505    0.146192    0.327719    11.00000    0.01885    0.02559 =
         0.02337    0.01134    0.00517    0.00615
C34   1    0.538143    0.252244    0.422108    11.00000    0.02493    0.03107 =
         0.02133    0.01258    0.00701    0.00563
AFIX  43
H34   2    0.520522    0.232506    0.482551    11.00000   -1.20000
AFIX   0
C35   1    0.598269    0.382392    0.428436    11.00000    0.02103    0.02755 =
         0.02012    0.00578    0.00650    0.00779
AFIX  43
H35   2    0.627106    0.452219    0.493756    11.00000   -1.20000
AFIX   0
C36   1    0.618350    0.414896    0.338358    11.00000    0.01602    0.02105 =
         0.01890    0.00646    0.00607    0.00765
O1    3    0.630684    0.642281    0.292812    11.00000    0.02130    0.02682 =
         0.02305    0.00910    0.00383    0.01206
P1    4    0.737021    0.585189    0.345374    11.00000    0.01621    0.01993 =
         0.01817    0.00544    0.00484    0.00761
HKLF    4


REM  DT6681 [Space group= P-1]
REM wR2 = 0.1408, GooF = S = 1.014, Restrained GooF = 1.014 for all data
REM R1 = 0.0484 for 3688 Fo > 4sig(Fo) and 0.0816 for all 5234 data
REM 307 parameters refined using 0 restraints

END

WGHT      0.0431      0.4584

REM Highest difference peak  0.332,  deepest hole -0.563,  1-sigma level  0.059
Q1    1   0.4563  0.3183  0.1099  11.00000  0.05    0.33
Q2    1   0.5002  0.1350  0.1963  11.00000  0.05    0.30
Q3    1   0.6586  0.4975  0.3324  11.00000  0.05    0.30
Q4    1   0.5171  0.1610  0.2760  11.00000  0.05    0.30
Q5    1   0.7794  0.6499  0.4257  11.00000  0.05    0.29
Q6    1   0.8570  0.6190  0.3162  11.00000  0.05    0.29
Q7    1   0.1066  0.2356 -0.0724  11.00000  0.05    0.26
Q8    1   0.8247  0.5535  0.3198  11.00000  0.05    0.26
Q9    1   0.5400  0.2421  0.2400  11.00000  0.05    0.25
Q10   1   0.5472  0.3215  0.1811  11.00000  0.05    0.24
Q11   1   0.8929  0.7569  0.4752  11.00000  0.05    0.24
Q12   1   0.9455  0.5031  0.1609  11.00000  0.05    0.23
Q13   1   0.6072  0.5224  0.3762  11.00000  0.05    0.23
Q14   1   1.1170  0.9253  0.8653  11.00000  0.05    0.22
Q15   1   0.7695  0.4209  0.1457  11.00000  0.05    0.22
Q16   1   0.1844  0.2406 -0.1268  11.00000  0.05    0.22
Q17   1   0.6633  0.4118  0.0662  11.00000  0.05    0.21
Q18   1   0.5414  0.0971  0.3302  11.00000  0.05    0.21
Q19   1   0.7159  0.4787  0.4996  11.00000  0.05    0.21
Q20   1   0.4003  0.0025  0.1476  11.00000  0.05    0.21
;

_shelx_res_checksum              79257

# ............... End of .RES file ........................................... #
#------------------------------------------------------------------------------#

#...............................................................................
# .HKL SHELXL file: job.hkl
#...............................................................................

_shelx_hkl_file
;
  -1   0   0  526.00    9.91
  -2   0   0 3048.96   47.26
   2   0   0 3063.24   47.65
   2   0   0 3058.83   47.46
  -3   0   0  116.28    6.32
   3   0   0  115.41    6.55
   3   0   0  116.29    6.59
  -4   0   0  209.48    9.46
   4   0   0  202.63    9.66
   4   0   0  211.20    9.82
   5   0   0   -0.07    1.35
   5   0   0    0.09    2.74
   5   0   0    2.46    2.99
   6   0   0    1.68    1.84
   6   0   0    5.44    4.16
   6   0   0    6.34    4.03
   7   0   0   30.51    3.39
   7   0   0   32.61    6.93
   7   0   0   33.95    7.00
   7   0   0   36.10    3.21
   8   0   0   19.96    6.67
   8   0   0   29.89    7.31
   9   0   0    8.15    6.02
   9   0   0    9.58    6.19
  10  -1   0   44.88    9.94
  10  -1   0   46.32   11.70
   9  -1   0   23.67    7.53
   9  -1   0   27.49    7.71
   8  -1   0    1.49    2.24
   8  -1   0   -0.09    3.61
   8  -1   0    5.74    5.13
   7  -1   0   24.15    4.16
   7  -1   0   23.34    5.92
   7  -1   0   31.12    6.63
   6  -1   0  499.91   18.65
   6  -1   0  489.23   17.70
   5  -1   0  170.77    9.19
   5  -1   0  176.21    9.85
   4  -1   0  745.80   18.59
   4  -1   0  742.56   19.42
  -4   1   0  755.66   18.42
   3  -1   0 1427.41   26.89
  -3   1   0 1389.98   25.84
   2  -1   0 6635.80  100.83
   2  -1   0 6632.48  102.49
  -2   1   0 6836.06  104.31
  -1   1   0  274.74    5.65
  -1   1   0  270.84    6.07
   0  -1   0   -0.08    0.48
   0   1   0    0.11    0.53
  -1  -1   0 1248.22   21.52
   1   1   0 1262.95   21.67
  -2  -1   0  350.37   10.30
   2   1   0  348.06   10.45
  -3  -1   0   38.13    4.98
   3   1   0   29.26    1.57
   3   1   0   25.85    4.32
   3   1   0   32.81    4.68
  -4  -1   0    1.83    2.82
   4   1   0    0.07    2.66
   4   1   0    3.23    1.02
   4   1   0   -1.28    2.27
   5   1   0  115.01    3.00
   5   1   0  115.22    2.95
   5   1   0  109.31    8.60
   5   1   0  121.83    9.13
   6   1   0   32.64    6.62
   6   1   0   25.76    6.18
   7   1   0   -0.89    4.17
   7   1   0    5.04    4.84
   8   1   0  131.46   14.34
   8   1   0  139.90   14.98
   9   1   0    9.51    6.89
   9   1   0   23.00    8.25
  10  -2   0  101.73   13.40
  10  -2   0  135.27   16.20
   9  -2   0   21.47    6.63
   9  -2   0   27.44    7.72
   8  -2   0   10.73    4.80
   8  -2   0   13.77    5.57
   7  -2   0  287.85   14.19
   7  -2   0  306.66   15.37
   6  -2   0   72.31    8.24
   6  -2   0   71.17    7.54
   5  -2   0  133.73    7.71
   5  -2   0  139.35    8.58
   4  -2   0    5.66    2.09
   4  -2   0    3.73    2.67
   3  -2   0  224.40    8.01
   3  -2   0  219.85    7.20
   2  -2   0    0.85    1.61
   2  -2   0   -0.35    1.08
  -2   2   0   -0.66    1.36
   1  -2   0  214.36    5.02
   1  -2   0  204.40    5.98
   1  -2   0  205.43    4.30
  -1   2   0  212.61    4.33
  -1   2   0  215.16    6.12
   0  -2   0   89.50    4.42
   0  -2   0   85.55    3.79
   0   2   0   81.97    3.79
   0   2   0   89.13    4.43
  -1  -2   0   66.36    4.51
   1   2   0   74.36    5.09
   1   2   0   73.10    4.75
  -2  -2   0  150.41    7.32
   2   2   0  146.71    7.46
  -3  -2   0    6.56    3.06
   3   2   0    3.75    2.79
   3   2   0   11.51    3.90
   4   2   0  101.82    7.91
   4   2   0   93.32    7.99
   5   2   0   14.42    4.79
   5   2   0   16.77    5.14
   6   2   0  102.09   11.23
   6   2   0  119.31   10.45
   7   2   0    7.65    5.50
   7   2   0    6.99    5.19
   8   2   0   24.50    7.35
   8   2   0   28.26    8.48
   9   2   0   23.96    9.49
   9   2   0   28.01    9.27
  10  -3   0  161.44   14.04
  10  -3   0  182.81   18.58
   9  -3   0  147.34   12.06
   9  -3   0  113.85   13.27
   8  -3   0    4.93    4.89
   8  -3   0    9.07    4.21
   7  -3   0   42.96    7.17
   7  -3   0   53.20    7.05
   6  -3   0  425.69   14.69
   6  -3   0  427.01   16.03
   5  -3   0  523.76   14.88
   5  -3   0  523.44   16.20
   4  -3   0    2.31    2.21
   4  -3   0   -2.61    1.50
   4  -3   0    0.89    1.90
   3  -3   0    4.76    1.78
   3  -3   0    7.61    2.48
   2  -3   0  439.97   11.38
   2  -3   0  446.76    9.38
  -2   3   0  450.13    9.34
  -2   3   0  460.62   11.46
   1  -3   0 6181.42   96.07
   1  -3   0 6087.11   88.67
  -1   3   0 6069.39   88.37
  -1   3   0 5925.35   98.98
  -1   3   0 6122.54   88.76
   0  -3   0   71.10    4.41
   0  -3   0   79.68    5.00
   0   3   0   72.96    5.02
   0   3   0   65.54    4.45
  -1  -3   0  296.41    9.83
   1   3   0  290.82   10.31
   1   3   0  290.08   10.06
  -2  -3   0   49.04    2.48
  -2  -3   0   57.46    6.11
   2   3   0   47.56    5.98
   2   3   0   45.30    5.64
  -3  -3   0  103.69    7.43
   3   3   0  101.48    7.18
   3   3   0  109.32    7.99
   4   3   0  435.09   15.93
   4   3   0  416.00   16.75
   5   3   0  431.13   18.66
   5   3   0  455.61   18.39
   6   3   0    1.24    3.97
   6   3   0   -2.39    4.20
   7   3   0   -3.82    3.91
   7   3   0    7.10    5.30
   8   3   0   21.17    8.68
   8   3   0    4.23    5.68
  10  -4   0    9.88    5.72
  10  -4   0    4.71    5.05
  10  -4   0    1.33    4.98
   9  -4   0   66.46   10.24
   9  -4   0   48.09    7.69
   9  -4   0   44.79    9.06
   8  -4   0  104.11    8.89
   8  -4   0  131.56   10.83
   8  -4   0  135.62   11.25
   7  -4   0   83.63    9.69
   7  -4   0   78.43    7.03
   7  -4   0  103.85   10.48
   6  -4   0  445.86   16.88
   6  -4   0  428.30   14.18
   6  -4   0  449.73   16.07
   5  -4   0  336.95   10.94
   5  -4   0  320.51   11.84
   5  -4   0  315.48   12.98
   4  -4   0   -1.33    1.52
   4  -4   0    2.08    1.76
   4  -4   0    1.86    2.14
   3  -4   0  148.69    5.84
   3  -4   0  138.37    7.07
  -3   4   0  149.60    7.11
   2  -4   0  966.50   20.25
   2  -4   0  950.43   17.39
   2  -4   0  945.52   15.96
  -2   4   0  944.90   15.81
  -2   4   0  975.07   20.19
   1  -4   0   60.53    3.94
   1  -4   0   67.01    4.90
  -1   4   0   70.45    4.83
  -1   4   0   58.19    2.29
  -1   4   0   60.20    4.16
   0  -4   0  963.67   21.41
   0  -4   0  951.05   19.77
   0   4   0  942.52   20.05
   0   4   0  939.25   20.89
  -1  -4   0  109.31    6.59
   1   4   0   90.39    6.78
   1   4   0  126.03    7.40
  -2  -4   0   16.05    2.21
  -2  -4   0   14.54    3.60
   2   4   0   19.53    4.40
   2   4   0   12.23    4.60
   3   4   0  199.14   11.19
   3   4   0  190.30    9.93
   4   4   0  104.42    8.39
   4   4   0   77.29    9.28
   5   4   0  670.79   25.00
   5   4   0  716.80   24.09
   6   4   0   -0.47    3.94
   6   4   0   -4.34    3.99
   7   4   0    1.01    4.61
   7   4   0    4.22    6.54
   8   4   0   -6.97    4.43
   8   4   0   -3.74    7.10
  10  -5   0    1.81    5.20
  10  -5   0   -1.35    3.98
  10  -5   0    6.48    4.70
   9  -5   0   39.09    7.80
   9  -5   0   36.69    8.39
   9  -5   0   38.23    7.04
   8  -5   0   -2.24    2.40
   8  -5   0    0.27    3.74
   8  -5   0    7.70    4.39
   7  -5   0   75.22    8.51
   7  -5   0   88.88    9.97
   7  -5   0   86.76    6.87
   6  -5   0  200.71   11.20
   6  -5   0  197.29    9.01
   6  -5   0  191.40    9.88
   5  -5   0   31.42    4.03
   5  -5   0   28.02    4.20
   5  -5   0   31.19    5.37
   4  -5   0  102.17    7.00
   4  -5   0  103.97    5.61
  -4   5   0  110.64    7.01
   3  -5   0   15.68    2.52
   3  -5   0   18.64    3.88
   3  -5   0   18.92    2.48
  -3   5   0   20.13    3.58
   2  -5   0  598.56   13.30
   2  -5   0  607.62   16.15
   2  -5   0  596.53   10.55
  -2   5   0  599.26   15.75
  -2   5   0  584.08   10.28
   1  -5   0   12.24    2.67
   1  -5   0    8.11    3.20
  -1   5   0   22.15    3.66
  -1   5   0   12.84    3.18
  -1   5   0   16.27    1.79
   0  -5   0  241.90    9.61
   0  -5   0  234.93   11.17
   0   5   0  234.20   10.19
  -1  -5   0   25.56    4.45
   1   5   0   36.34    5.97
   1   5   0   34.08    5.36
  -2  -5   0  312.45    9.28
   2   5   0  327.86   11.79
   2   5   0  321.50   13.92
  -3  -5   0   98.33    3.40
   3   5   0   95.34    7.68
   3   5   0   95.44    9.97
   4   5   0  134.56   10.16
   4   5   0  149.43   11.93
   5   5   0   76.64    9.54
   5   5   0   66.24   10.33
   6   5   0    8.42    6.38
   6   5   0    8.53    5.36
   7   5   0   -1.43    5.31
   7   5   0   -3.09    5.51
  10  -6   0   -1.90    3.52
  10  -6   0    2.04    5.19
  10  -6   0    3.62    4.65
   9  -6   0   -0.38    3.00
   9  -6   0    3.32    4.38
   9  -6   0    6.33    4.55
   8  -6   0    1.34    3.85
   8  -6   0    0.60    3.17
   8  -6   0   -3.24    2.31
   7  -6   0   -2.27    2.43
   7  -6   0    3.57    3.13
   7  -6   0   -2.27    2.22
   6  -6   0  135.69    7.17
   6  -6   0  115.75    8.89
   6  -6   0  119.14    7.86
   5  -6   0    0.97    1.83
   5  -6   0    4.06    2.87
   4  -6   0  285.96    8.99
   4  -6   0  297.03   12.14
  -4   6   0  298.05   11.89
   3  -6   0  750.31   16.18
   3  -6   0  748.67   14.23
   3  -6   0  781.08   20.38
  -3   6   0  750.03   19.55
   2  -6   0  816.19   20.79
   2  -6   0  778.52   17.28
  -2   6   0  790.78   19.92
  -2   6   0  776.89   12.35
   1  -6   0   38.11    5.73
   1  -6   0   29.68    4.20
  -1   6   0   23.95    4.34
  -1   6   0   34.55    5.19
  -1   6   0   31.00    2.49
   0  -6   0   90.17    8.83
   0  -6   0   76.82    6.22
   0   6   0   91.17    7.36
   0   6   0   99.08    7.02
  -1  -6   0   20.24    3.57
   1   6   0   19.29    4.82
  -2  -6   0  125.72    6.40
   2   6   0  115.24    7.53
   2   6   0  119.77    9.49
  -3  -6   0   72.03    3.67
   3   6   0   73.51    8.20
   3   6   0   73.92    9.44
   4   6   0   -1.15    3.37
   4   6   0   -0.56    4.51
   5   6   0   10.03    6.86
   5   6   0    6.69    4.84
   6   6   0   50.87    9.22
   6   6   0   68.06   12.49
   7   6   0   23.75    7.67
  10  -7   0    3.09    5.00
  10  -7   0    4.84    4.61
   9  -7   0   20.48    5.97
   9  -7   0   13.58    5.97
   9  -7   0    6.64    3.60
   8  -7   0  116.49    9.34
   8  -7   0  104.62    7.58
   8  -7   0   91.16   10.88
   7  -7   0  134.41    7.68
   7  -7   0  138.56    9.11
   7  -7   0  125.46   10.47
   6  -7   0   89.76    5.85
   6  -7   0   71.55    6.01
   6  -7   0   89.03    9.65
   5  -7   0   28.66    3.87
   5  -7   0   33.61    5.91
   4  -7   0  186.45   10.16
   4  -7   0  184.34    6.68
   4  -7   0  191.78    7.38
   3  -7   0 1080.74   22.05
   3  -7   0 1108.81   27.06
  -3   7   0 1103.48   26.39
   2  -7   0   34.84    5.64
   2  -7   0   21.18    3.73
  -2   7   0   27.07    4.66
  -2   7   0   34.41    4.71
   1  -7   0   21.50    4.02
   1  -7   0   21.03    4.80
  -1   7   0   18.26    4.34
  -1   7   0   17.66    2.11
   0  -7   0   33.36    6.20
   0  -7   0   24.24    4.43
   0   7   0   29.62    5.92
  -1  -7   0    0.72    2.36
   1   7   0   -2.09    3.08
   1   7   0    1.92    2.21
  -2  -7   0   69.10    5.47
   2   7   0   65.41    9.54
   2   7   0   68.04    7.13
   3   7   0   30.91    8.40
   3   7   0   19.17    5.06
   4   7   0    1.86    4.08
   4   7   0   -2.85    5.07
   5   7   0    4.50    4.42
   5   7   0   -3.42    5.32
   6   7   0   20.96    6.47
   6   7   0   32.34   10.45
  10  -8   0    1.83    4.69
  10  -8   0   10.84    5.01
   9  -8   0  114.71    9.94
   9  -8   0  107.68   13.12
   8  -8   0   57.35    6.35
   8  -8   0   50.64    9.28
   8  -8   0   56.55    7.61
   7  -8   0  129.03   12.68
   7  -8   0  105.79    7.88
   7  -8   0  101.05    6.59
   6  -8   0   60.95    6.06
   6  -8   0   59.45    8.37
   5  -8   0  167.81    7.37
   5  -8   0  181.34   11.04
   5  -8   0  166.35    7.24
   4  -8   0   12.80    2.92
   4  -8   0   11.84    1.94
   4  -8   0    9.69    3.75
   3  -8   0   -2.19    1.81
   3  -8   0    1.23    2.89
   2  -8   0   12.37    3.30
   2  -8   0   14.14    4.70
  -2   8   0   15.63    4.12
   1  -8   0   42.45    6.71
   1  -8   0   38.05    5.51
  -1   8   0   36.19    2.82
  -1   8   0   47.05    6.56
  -1   8   0   40.91    2.72
   0  -8   0   42.72    7.73
   0   8   0   29.28    6.61
   0   8   0   35.52    3.95
  -1  -8   0   14.60    3.90
   1   8   0   17.82    3.67
   1   8   0   21.93    7.03
  -2  -8   0   -0.76    1.95
   2   8   0    6.26    5.62
   2   8   0    5.06    3.36
   3   8   0   -0.17    5.31
   3   8   0    0.56    3.32
   4   8   0   -2.43    3.65
   4   8   0   -0.79    5.82
   5   8   0    7.06    5.21
   5   8   0    6.75    7.46
  10  -9   0   40.33    8.01
  10  -9   0   42.79    9.74
   9  -9   0    4.62    4.14
   9  -9   0    9.40    5.58
   8  -9   0  102.39   12.19
   8  -9   0   92.29    9.17
   7  -9   0   58.86    5.83
   7  -9   0   48.52    6.22
   7  -9   0   66.31    9.69
   6  -9   0    4.48    2.33
   6  -9   0    3.13    3.81
   6  -9   0    7.79    2.71
   5  -9   0   40.33    3.85
   5  -9   0   39.72    7.03
   5  -9   0   41.43    4.88
   4  -9   0    4.51    3.62
   4  -9   0    2.74    2.32
   3  -9   0   10.69    3.31
   3  -9   0   10.89    4.63
   2  -9   0  180.18   12.03
   2  -9   0  198.91    9.92
  -2   9   0  209.74   11.21
   1  -9   0    5.54    4.49
  -1   9   0    6.72    5.91
  -1   9   0    3.95    1.28
   0  -9   0   38.61    6.67
   0  -9   0   40.34    8.24
   0   9   0   34.30    4.00
   0   9   0   37.44    7.06
  -1  -9   0  207.16   11.52
   1   9   0  225.34   14.30
   1   9   0  190.87    9.35
   2   9   0  163.40    9.89
   2   9   0  168.76   13.60
   3   9   0   40.57    7.15
   3   9   0   43.37   10.50
   4   9   0    7.05    5.19
   4   9   0   18.13    9.64
  10 -10   0   55.16   10.49
   9 -10   0   22.08    7.30
   8 -10   0   -3.50    2.42
   8 -10   0    0.57    4.17
   7 -10   0    4.73    4.30
   7 -10   0    7.66    3.19
   6 -10   0  127.36   11.12
   6 -10   0  137.11    6.55
   5 -10   0  104.77   11.46
   4 -10   0  123.92   10.75
   4 -10   0  114.35    7.15
   3 -10   0   29.22    7.01
   3 -10   0   34.31    5.26
   2 -10   0   53.49    8.95
  -2  10   0   49.86    8.23
   1 -10   0   13.13    5.79
  -1  10   0   16.68    5.72
   0 -10   0   -2.26    2.96
   0  10   0    7.81    5.50
  -1 -10   0   72.63    8.67
   1  10   0   84.12   11.76
   2  10   0  494.59   24.14
   3  10   0   85.00   13.88
   9 -11   0    5.56    6.03
   8 -11   0    2.48    4.98
   7 -11   0    3.55    4.64
   6 -11   0    0.99    4.03
   5 -11   0    5.40    4.62
   4 -11   0  203.68   14.01
   3 -11   0    0.45    4.33
   2 -11   0   17.66    7.03
   1 -11   0    0.80    5.49
   1 -11   0    9.38    4.67
  -1  11   0    3.12    4.77
   0 -11   0    5.13    4.26
   0  11   0    6.53    6.89
   1  11   0   51.23   10.81
   2  11   0  373.82   23.44
   8 -12   0   11.70    6.59
   7 -12   0    3.64    5.37
   6 -12   0    1.63    4.81
   5 -12   0  117.38   13.89
   4 -12   0   77.02   10.95
   3 -12   0   43.73    9.64
   2 -12   0   10.50    6.75
   1 -12   0   11.14    6.34
   1 -12   0   -0.65    4.06
  -1  12   0    0.74    5.13
   0  12   0  150.20   15.75
   1  12   0   70.02   13.06
   7 -13   0   -3.74    4.69
   6 -13   0   -8.54    4.71
   5 -13   0  133.10   14.74
   4 -13   0    9.70    6.55
   3 -13   0  113.68   14.41
   2 -13   0  113.17   14.77
   2 -13   0  137.48   15.62
   5 -14   0   56.78   11.33
   4 -14   0   -5.22    5.57
   3 -14   0   35.86   10.24
   3 -14   0   56.25   11.10
   2 -14   1   -2.22    6.33
   2 -14   1    6.28    5.91
   3 -14   1   38.63   10.66
   4 -14   1   95.87   13.91
   5 -14   1    1.36    5.92
   6 -14   1   19.29    7.85
   0  13  -1   26.00    9.97
   1 -13   1   82.13   13.34
   1 -13   1   73.34   10.91
   2 -13   1   65.24   11.79
   3 -13   1    9.01    6.78
   4 -13   1   20.09    7.57
   5 -13   1   38.92    8.99
   6 -13   1   -1.78    4.36
   7 -13   1    2.82    5.28
   8 -13   1    3.67    5.37
   1  12  -1   33.33    9.76
   0  12  -1   52.00    9.85
  -1  12  -1   91.05   11.39
   1 -12   1   88.72   13.17
   2 -12   1   21.19    7.45
   3 -12   1   47.79    9.40
   4 -12   1   10.53    6.22
   5 -12   1   22.95    7.08
   6 -12   1   -1.40    4.77
   7 -12   1   11.20    6.30
   8 -12   1   43.31    9.77
   3  11  -1    9.97    8.20
   2  11  -1   -2.45    7.03
   1  11  -1    7.12    6.96
   0  11  -1   21.00    7.27
   0 -11   1   12.08    4.96
  -1  11  -1   15.41    5.81
   1 -11   1   19.20    7.39
  -2  11  -1   13.46    5.01
   2 -11   1   11.58    6.30
   3 -11   1   22.36    6.66
   4 -11   1   -1.41    4.01
   5 -11   1   50.54    8.85
   6 -11   1   -1.26    3.85
   7 -11   1   -2.29    3.95
   8 -11   1   -1.45    4.16
   9 -11   1   37.70    9.14
   4  10  -1   -5.20    7.02
   3  10  -1   56.84   11.59
   2  10  -1   18.70    7.66
   1  10  -1   -2.25    2.55
   1  10  -1    3.86    5.37
  -1 -10   1    6.27    3.59
   0  10  -1    9.96    2.68
   0  10  -1   17.71    6.40
   0 -10   1    9.83    6.25
  -1  10  -1   83.93    4.38
  -1  10  -1   95.34   10.32
   1 -10   1  105.52   12.07
  -2  10  -1   41.64    6.55
   2 -10   1   52.76    8.71
   2 -10   1   54.70    6.28
   3 -10   1    0.82    3.66
   3 -10   1    3.47    2.62
   4 -10   1  174.13   12.23
   4 -10   1  178.02    7.74
   5 -10   1   11.29    2.50
   5 -10   1    6.29    2.70
   5 -10   1    9.12    4.59
   6 -10   1   -1.68    1.38
   6 -10   1   -0.89    1.79
   6 -10   1    0.76    3.61
   7 -10   1   79.53    7.90
   7 -10   1   72.78   10.49
   8 -10   1   24.62    6.97
   8 -10   1   43.67    6.70
   9 -10   1   48.06    9.99
   9 -10   1   35.65    7.00
   5   9  -1    8.64    7.89
   5   9  -1   14.69    6.69
   4   9  -1   37.06    7.82
   4   9  -1   38.19    9.40
   3   9  -1   45.61    9.77
   3   9  -1   47.48    7.45
   2   9  -1   75.89    8.06
   2   9  -1   87.50   11.26
   1   9  -1   47.32    8.63
   1   9  -1   39.85    5.20
  -1  -9   1   47.30    6.42
   0   9  -1    1.20    3.98
   0   9  -1    1.89    2.13
   0  -9   1    6.74    5.36
  -1   9  -1  195.35   11.17
  -1   9  -1  179.08    6.76
   1  -9   1  197.29   13.04
  -2   9  -1   14.39    1.72
  -2   9  -1   11.42    3.64
   2  -9   1   11.44    3.21
   2  -9   1   15.03    5.24
  -3   9  -1   85.18    3.23
   3  -9   1   85.69    9.91
   3  -9   1   86.73    5.74
   4  -9   1  216.63    7.91
   4  -9   1  224.11   12.90
   5  -9   1   31.28    3.62
   5  -9   1   28.44    3.75
   5  -9   1   36.38    7.21
   6  -9   1  123.63    5.60
   6  -9   1  124.35    5.72
   6  -9   1  138.05   11.20
   6  -9   1  131.21    7.74
   7  -9   1  305.55    9.63
   7  -9   1  301.33   13.10
   7  -9   1  289.32   16.13
   8  -9   1  113.57   13.29
   8  -9   1  101.48    8.81
   9  -9   1    4.24    3.99
   9  -9   1    4.36    5.40
  10  -9   1   11.11    5.21
  10  -9   1   -2.50    5.00
   5   8  -1   14.82    6.32
   5   8  -1   -0.68    6.24
   4   8  -1  141.65   15.76
   4   8  -1  133.61   11.09
   3   8  -1  425.39   20.51
   3   8  -1  425.22   16.94
   2   8  -1   -1.29    4.70
   2   8  -1    1.98    2.85
  -2  -8   1   -0.84    2.22
   1   8  -1   16.34    5.64
   0   8  -1   30.13    5.80
   0  -8   1   38.17    7.39
  -1   8  -1  185.12    6.62
  -1   8  -1  187.10    9.64
   1  -8   1  190.57   11.59
   1  -8   1  200.98    9.38
  -2   8  -1   94.08    3.82
  -2   8  -1  106.99    6.77
   2  -8   1   97.50    6.10
   2  -8   1  102.15    8.87
  -3   8  -1  167.58    5.35
   3  -8   1  163.82   10.51
   3  -8   1  157.16    6.74
  -4   8  -1  188.66    6.91
   4  -8   1  207.08   11.55
   4  -8   1  201.78    7.03
   4  -8   1  207.78    7.46
   5  -8   1   17.83    3.41
   5  -8   1   14.63    2.58
   5  -8   1   17.57    5.04
   6  -8   1  630.54   14.58
   6  -8   1  643.30   18.33
   6  -8   1  641.63   22.62
   7  -8   1   -1.18    2.23
   7  -8   1    0.59    1.87
   7  -8   1    5.12    4.00
   8  -8   1    1.46    4.10
   8  -8   1    2.70    3.07
   8  -8   1    0.66    2.20
   9  -8   1   20.22    6.86
   9  -8   1   20.95    6.14
  10  -8   1   44.81    8.77
  10  -8   1   50.00   10.58
   6   7  -1    9.66    6.45
   6   7  -1   -3.30    6.32
   5   7  -1  196.90   16.25
   5   7  -1  219.05   14.50
   4   7  -1  266.35   14.38
   4   7  -1  276.84   17.57
   3   7  -1  274.80   13.24
   3   7  -1  273.24   15.59
  -3  -7   1  278.87    7.88
   2   7  -1   -3.39    3.42
  -2  -7   1   -1.38    1.72
   1   7  -1   44.37    6.67
   0   7  -1   31.01    5.34
   0  -7   1   25.88    4.39
   0  -7   1   18.56    5.02
  -1   7  -1   77.72    6.10
  -1   7  -1   75.82    4.17
   1  -7   1   72.95    8.05
   1  -7   1   81.10    5.65
  -2   7  -1    2.48    2.43
  -2   7  -1   -0.80    1.00
  -2   7  -1    0.68    2.16
   2  -7   1   -2.61    1.47
   2  -7   1   -0.43    2.44
  -3   7  -1   -0.24    2.36
  -3   7  -1    4.44    1.45
   3  -7   1    1.93    1.58
   3  -7   1    2.49    1.44
   3  -7   1    5.57    3.07
  -4   7  -1  174.39    6.98
   4  -7   1  168.86    9.96
   4  -7   1  182.54    7.42
   4  -7   1  177.19    6.12
   5  -7   1  254.53   12.84
   5  -7   1  261.99    8.05
   5  -7   1  262.87   10.19
   6  -7   1   39.08    5.48
   6  -7   1   33.39    3.97
   6  -7   1   37.30    6.68
   7  -7   1   23.07    5.76
   7  -7   1   26.44    4.28
   7  -7   1   33.95    6.10
   8  -7   1    3.90    4.19
   8  -7   1    3.41    3.60
   8  -7   1    2.65    2.96
   9  -7   1   -1.99    3.68
   9  -7   1    5.16    4.02
   9  -7   1   -0.08    3.06
  10  -7   1   28.86    7.39
  10  -7   1   33.18    8.96
   7   6  -1   -3.77    6.73
   7   6  -1    5.42    6.50
   6   6  -1   29.47    9.52
   6   6  -1   32.30    7.68
   5   6  -1    1.78    4.76
   5   6  -1    1.75    4.74
   4   6  -1  497.34   21.24
   4   6  -1  475.47   18.61
   3   6  -1   38.93    6.99
  -3  -6   1   34.31    2.75
  -3  -6   1   40.90    2.60
   2   6  -1   25.67    5.55
  -2  -6   1   27.10    3.56
   1   6  -1  109.54    8.15
  -1  -6   1  106.59    7.28
  -1  -6   1  109.32    8.68
   0   6  -1  113.08    7.20
   0   6  -1  122.34    8.06
   0  -6   1  111.87    8.26
   0  -6   1  129.22    7.14
  -1   6  -1   32.30    4.99
  -1   6  -1   28.54    4.07
  -1   6  -1   25.49    2.74
   1  -6   1   23.66    4.62
   1  -6   1   29.92    3.71
  -2   6  -1   99.31    4.02
  -2   6  -1  109.34    7.24
   2  -6   1   92.12    4.68
   2  -6   1   90.82    6.81
  -3   6  -1   75.06    6.03
  -3   6  -1   74.18    4.08
   3  -6   1   83.14    6.54
   3  -6   1   76.91    4.35
   3  -6   1   74.97    3.74
  -4   6  -1   47.53    4.78
  -4   6  -1   30.63    5.19
   4  -6   1   36.56    4.30
   4  -6   1   36.80    5.68
   5  -6   1    0.24    2.74
   5  -6   1   -0.56    1.73
   5  -6   1    0.60    1.54
   6  -6   1  190.24    8.02
   6  -6   1  171.76   10.93
   6  -6   1  181.00    9.83
   7  -6   1   19.62    4.84
   7  -6   1   14.00    4.98
   7  -6   1   14.40    3.53
   8  -6   1   41.86    7.94
   8  -6   1   42.70    7.82
   8  -6   1   42.49    6.09
   9  -6   1  106.59   12.49
   9  -6   1   87.04   10.76
   9  -6   1   95.23    9.68
  10  -6   1   33.59    8.95
  10  -6   1   36.29    7.37
  10  -6   1   26.86    7.35
   7   5  -1   -3.70    4.56
   7   5  -1    5.56    6.21
   6   5  -1   78.19   11.71
   6   5  -1   91.80   11.96
   5   5  -1   18.33    6.73
   5   5  -1   38.69    7.31
   4   5  -1    5.36    4.09
   4   5  -1    4.86    3.88
   3   5  -1  123.69    9.75
   2   5  -1  159.47    9.76
   1   5  -1   50.40    6.12
   1   5  -1   55.41    6.10
  -1  -5   1   63.07    7.39
  -1  -5   1   78.48    5.90
   0   5  -1   46.82    5.21
   0  -5   1   42.67    4.60
   0  -5   1   49.42    6.07
  -1   5  -1 1813.15   34.28
  -1   5  -1 1783.66   28.81
  -1   5  -1 1869.75   31.17
   1  -5   1 1801.16   34.69
   1  -5   1 1823.33   30.60
  -2   5  -1  123.00    4.56
  -2   5  -1  119.95    6.83
   2  -5   1  126.53    4.76
   2  -5   1  126.83    7.31
   2  -5   1  119.14    4.51
  -3   5  -1  294.65    8.68
  -3   5  -1  310.71   11.32
   3  -5   1  300.10    7.39
   3  -5   1  316.95   11.60
   3  -5   1  305.91    9.00
  -4   5  -1  108.44    6.05
   4  -5   1  112.01    6.17
   4  -5   1  106.73    4.74
   4  -5   1  114.88    7.74
   5  -5   1    2.02    2.36
   5  -5   1    1.62    1.60
   5  -5   1    4.66    2.98
   6  -5   1  316.99   13.38
   6  -5   1  289.62   13.85
   6  -5   1  288.02   10.71
   7  -5   1   18.10    5.15
   7  -5   1   18.05    4.13
   7  -5   1   16.67    5.44
   8  -5   1   -3.54    3.18
   8  -5   1   -3.32    2.24
   8  -5   1   -3.72    3.28
   9  -5   1   85.98   11.81
   9  -5   1   88.04   11.64
   9  -5   1   64.18    8.38
  10  -5   1   74.34   11.48
  10  -5   1   42.00    7.98
  10  -5   1   63.80   11.12
   8   4  -1   39.09    9.68
   8   4  -1   27.28    9.01
   7   4  -1   -0.74    4.95
   7   4  -1    8.91    6.12
   6   4  -1   32.28    7.81
   6   4  -1   41.70    7.85
   5   4  -1  125.84   10.01
   5   4  -1  116.30   12.30
   4   4  -1   41.79    7.17
   3   4  -1   63.71    7.52
   2   4  -1  847.03   22.61
   2   4  -1  870.80   22.03
  -2  -4   1  875.17   21.55
   1   4  -1  470.46   14.44
   1   4  -1  457.00   13.47
  -1  -4   1  483.60   13.59
  -1  -4   1  447.55   14.71
   0   4  -1  315.08   10.71
   0   4  -1  318.05    9.52
   0  -4   1  329.16    9.46
   0  -4   1  327.84   11.07
  -1   4  -1  449.07    9.88
  -1   4  -1  442.60    9.28
  -1   4  -1  448.51   12.43
   1  -4   1  442.91    9.67
   1  -4   1  435.09   12.56
  -2   4  -1  390.09   11.51
  -2   4  -1  395.66    9.12
   2  -4   1  393.01    7.79
   2  -4   1  397.97    9.31
   2  -4   1  385.65   11.65
  -3   4  -1  123.52    5.74
  -3   4  -1  125.31    6.85
   3  -4   1  123.31    4.34
   3  -4   1  118.81    6.84
   3  -4   1  122.36    5.76
  -4   4  -1   25.40    3.84
   4  -4   1   32.32    4.23
   4  -4   1   18.08    3.81
   4  -4   1   30.02    3.20
   5  -4   1   30.84    5.07
   5  -4   1   29.06    5.10
   5  -4   1   22.80    3.53
   6  -4   1 1089.85   29.02
   6  -4   1 1073.69   27.67
   6  -4   1 1073.25   24.65
   7  -4   1   56.34    8.00
   7  -4   1   54.68    8.35
   7  -4   1   62.36    7.13
   8  -4   1   37.55    6.58
   8  -4   1   39.20    7.74
   8  -4   1   35.44    7.97
   9  -4   1   39.80    8.51
   9  -4   1   30.27    7.65
   9  -4   1   31.55    6.82
  10  -4   1    5.03    5.87
  10  -4   1    0.70    4.99
  10  -4   1    6.83    5.17
   8   3  -1   -0.99    4.88
   8   3  -1    0.15    5.97
   7   3  -1    0.71    4.63
   7   3  -1    1.95    5.25
   6   3  -1  148.61   12.50
   6   3  -1  162.00   12.13
   5   3  -1   14.41    5.33
   5   3  -1   13.12    4.60
   4   3  -1   22.12    5.20
   3   3  -1    1.16    2.60
   3   3  -1   -2.72    2.90
  -3  -3   1   -2.21    1.98
   2   3  -1  330.72   12.38
   2   3  -1  359.69   12.23
  -2  -3   1  347.41   11.74
  -2  -3   1  342.08    6.91
   1   3  -1   -1.72    2.02
   1   3  -1   -1.54    1.96
  -1  -3   1    0.53    2.51
  -1  -3   1    0.30    1.92
   0   3  -1 1584.61   26.05
   0   3  -1 1532.01   27.83
   0  -3   1 1570.86   25.87
   0  -3   1 1565.16   28.09
  -1   3  -1 3318.75   51.06
  -1   3  -1 3328.98   48.10
  -1   3  -1 3259.11   47.12
   1  -3   1 3317.12   47.06
   1  -3   1 3288.40   53.48
   1  -3   1 3326.39   51.36
  -2   3  -1    0.09    1.73
  -2   3  -1    1.75    1.46
   2  -3   1    3.84    2.12
   2  -3   1    2.03    1.36
  -3   3  -1    1.72    1.77
   3  -3   1    3.25    2.25
   3  -3   1    2.77    1.48
   3  -3   1    3.87    1.89
  -4   3  -1  650.31   16.86
   4  -3   1  654.78   15.03
   4  -3   1  657.26   18.03
   4  -3   1  620.65   16.80
   5  -3   1  303.58   10.84
   5  -3   1  300.22   12.38
   6  -3   1  735.78   22.55
   6  -3   1  778.48   20.80
   7  -3   1   23.23    5.18
   7  -3   1   19.31    5.77
   8  -3   1   53.89    9.32
   8  -3   1   55.73    7.76
   9  -3   1   14.18    6.85
   9  -3   1   10.66    5.44
  10  -3   1   31.72    8.08
  10  -3   1   21.64    8.66
   9   2  -1   15.98    7.85
   9   2  -1   29.31    9.25
   8   2  -1   39.41    8.82
   8   2  -1   39.85    9.06
   7   2  -1   12.10    5.49
   7   2  -1   19.28    6.05
   6   2  -1   50.96    8.49
   6   2  -1   38.73    7.04
   5   2  -1  271.70   13.72
   5   2  -1  284.23   13.62
   4   2  -1  101.48    8.07
   3   2  -1   30.30    4.83
  -3  -2   1   36.82    4.93
   2   2  -1  117.30    6.51
  -2  -2   1  134.28    6.82
   1   2  -1   19.81    3.13
   1   2  -1   12.24    2.97
  -1  -2   1   21.77    3.03
   0   2  -1  792.04   15.11
   0   2  -1  781.25   13.59
   0  -2   1  808.06   15.26
   0  -2   1  787.02   13.55
  -1   2  -1  976.68   16.11
  -1   2  -1  963.11   17.40
   1  -2   1  925.92   17.31
   1  -2   1  991.68   16.25
  -2   2  -1  375.00    7.82
  -2   2  -1  379.69    9.51
   2  -2   1  379.98   10.23
   2  -2   1  375.87    9.59
   2  -2   1  365.62    7.77
  -3   2  -1 1869.72   31.48
  -3   2  -1 1925.57   33.62
   3  -2   1 1929.76   33.84
   3  -2   1 1853.96   31.41
  -4   2  -1 2347.96   40.52
   4  -2   1 2352.76   40.58
   4  -2   1 2358.74   42.71
  -5   2  -1  317.45   11.73
   5  -2   1  304.36   11.65
   5  -2   1  306.80   12.78
   6  -2   1   12.64    4.37
   6  -2   1   18.03    4.35
   7  -2   1  116.78    9.72
   7  -2   1  130.51   12.50
   7  -2   1  108.27    7.90
   8  -2   1  176.61   12.68
   8  -2   1  172.24   13.23
   9  -2   1    7.72    5.82
   9  -2   1   -2.96    3.88
  10  -2   1   -1.89    4.76
  10  -2   1    7.32    6.24
   9   1  -1   -6.41    5.03
   9   1  -1    0.21    5.72
   8   1  -1    8.26    5.56
   8   1  -1   19.80    7.05
   7   1  -1   46.85    8.37
   7   1  -1   65.25    9.79
   6   1  -1  887.21   26.69
   6   1  -1  803.19   25.53
   5   1  -1   77.06    2.76
   5   1  -1   74.63    2.77
   5   1  -1   92.75    7.85
   5   1  -1   89.47    7.73
   4   1  -1   80.37    2.90
   4   1  -1   89.27    6.92
  -4  -1   1   83.70    6.93
   3   1  -1   52.49    2.14
   3   1  -1   47.29    5.32
  -3  -1   1   61.43    5.90
   2   1  -1  254.10    8.56
   2   1  -1  246.06    4.73
  -2  -1   1  259.07    8.53
   1   1  -1  178.63    5.65
   1   1  -1  175.97    3.81
  -1  -1   1  174.73    5.58
  -1  -1   1  179.50    3.88
   0   1  -1  -14.48    0.55
   0   1  -1  -14.02    0.41
   0  -1   1  -15.11    0.47
   0  -1   1  -14.98    0.49
  -1   1  -1 1327.08   20.98
  -1   1  -1 1339.89   19.46
   1  -1   1 1331.94   19.50
   1  -1   1 1232.68   20.80
   1  -1   1 1266.99   21.09
  -2   1  -1 2751.04   42.79
  -2   1  -1 2847.35   44.48
   2  -1   1 2820.20   43.01
   2  -1   1 2866.30   44.46
  -3   1  -1  291.26    9.26
   3  -1   1  270.88    9.13
   3  -1   1  292.22   10.18
  -4   1  -1  146.61    7.64
   4  -1   1  155.68    8.46
   4  -1   1  148.73    7.73
  -5   1  -1   23.51    4.55
   5  -1   1   17.18    3.93
   5  -1   1   12.09    4.07
   5  -1   1   14.46    3.14
   6  -1   1  368.73   12.15
   6  -1   1  361.94   15.86
   6  -1   1  350.11   15.15
   7  -1   1   56.58    8.11
   7  -1   1   54.38    5.68
   7  -1   1   63.91    8.90
   8  -1   1    0.77    3.84
   8  -1   1    3.47    4.48
   9  -1   1   45.51    9.69
   9  -1   1   37.04    8.52
   9   0  -1    2.37    5.69
   9   0  -1   -2.02    4.63
   8   0  -1  157.14   13.12
   8   0  -1  168.27   13.22
   7   0  -1    1.14    4.08
   7   0  -1   -0.78    1.40
   7   0  -1   -1.09    3.49
   6   0  -1  333.89   14.90
   6   0  -1  301.11   14.53
   6   0  -1  306.49    9.26
   5   0  -1   15.86    2.59
   5   0  -1   14.62    4.19
   5   0  -1   15.00    4.04
   4   0  -1   62.74    6.55
  -4   0   1   52.58    5.83
   3   0  -1   15.30    3.28
  -3   0   1   11.21    2.87
   2   0  -1  240.52    7.64
   2   0  -1  239.02    6.06
  -2   0   1  247.35    7.60
  -1   0   1 1922.96   28.57
   0   0  -1   -0.24    0.31
   0   0  -1   -0.41    0.38
   0   0  -1   -0.23    0.42
   0   0   1   -0.34    0.29
   0   0   1    0.03    0.49
  -1   0  -1    0.14    1.26
  -1   0  -1    1.01    1.27
  -1   0  -1   -1.34    0.84
   1   0   1   -1.52    0.76
   1   0   1   -1.26    1.17
   1   0   1    1.24    1.20
  -2   0  -1  161.81    6.62
  -2   0  -1  161.08    6.40
   2   0   1  163.38    6.74
   2   0   1  154.50    5.02
   2   0   1  160.59    6.48
  -3   0  -1  146.32    7.20
   3   0   1  156.53    7.82
   3   0   1  175.51    7.96
   3   0   1  158.33    5.59
  -4   0  -1  283.05   11.34
   4   0   1  282.84   11.65
   4   0   1  278.34    8.28
   4   0   1  278.66   11.73
   5   0   1    3.08    1.76
   5   0   1    8.53    3.59
   5   0   1    9.17    3.76
   6   0   1  110.79    9.34
   6   0   1  101.41    5.49
   6   0   1  121.95    9.84
   7   0   1  118.51   12.50
   7   0   1  128.14   10.91
   8   0   1    0.95    4.70
   8   0   1   10.89    5.81
   9   0   1  180.68   18.48
   9   0   1  204.84   16.47
  10  -1  -1   45.61   10.25
  10  -1  -1   35.95    9.97
   9  -1  -1    6.26    5.69
   9  -1  -1    3.34    5.00
   8  -1  -1   -0.26    4.22
   8  -1  -1    1.63    4.55
   8  -1  -1    3.62    2.49
   7  -1  -1   31.95    4.51
   7  -1  -1   34.33    6.80
   7  -1  -1   30.27    6.26
   6  -1  -1  425.69   16.87
   6  -1  -1  449.74   16.82
   5  -1  -1  270.15   12.11
   5  -1  -1  297.81   12.14
   4  -1  -1  367.54   12.10
   4  -1  -1  372.75   12.53
   3  -1  -1  970.35   19.94
   1  -1  -1 2373.40   34.44
  -1   1   1 2404.16   38.03
   0  -1  -1   96.19    3.71
   0  -1  -1  101.21    2.82
   0  -1  -1   95.87    3.60
   0   1   1  100.59    2.81
   0   1   1   96.18    3.31
   0   1   1   95.42    3.55
   0   1   1  103.36    3.84
  -1  -1  -1  297.02    6.65
  -1  -1  -1  306.86    8.65
  -1  -1  -1  299.76    7.81
   1   1   1  295.77    7.87
   1   1   1  305.24    6.67
   1   1   1  299.16    8.66
  -2  -1  -1   -2.29    1.66
  -2  -1  -1    0.52    1.04
   2   1   1   -1.62    2.05
   2   1   1    0.09    0.99
   2   1   1   -1.43    1.79
  -3  -1  -1  390.39   12.73
   3   1   1  369.19    7.97
   3   1   1  349.46   12.53
   3   1   1  377.32   12.68
  -4  -1  -1   33.89    5.34
   4   1   1   31.41    2.35
   4   1   1   23.43    4.96
   4   1   1   38.00    5.60
   5   1   1   32.69    6.33
   5   1   1   32.37    2.22
   5   1   1   37.46    6.41
   6   1   1  461.73   19.12
   6   1   1  463.96   19.38
   7   1   1   13.33    5.50
   7   1   1    6.45    5.02
   8   1   1   22.37    7.18
   8   1   1   26.64    7.88
   9   1   1   81.40   12.80
   9   1   1  105.61   14.73
  10  -2  -1   -0.95    4.47
  10  -2  -1    5.31    5.58
   9  -2  -1  199.95   14.38
   9  -2  -1  178.95   14.05
   8  -2  -1  171.03   11.95
   8  -2  -1  188.44   10.14
   8  -2  -1  186.38   13.14
   7  -2  -1 2095.44   46.43
   7  -2  -1 2072.25   44.75
   6  -2  -1   11.99    3.61
   6  -2  -1   11.22    4.02
   5  -2  -1  775.65   20.70
   5  -2  -1  737.85   19.48
   4  -2  -1  579.88   15.73
   4  -2  -1  606.13   15.50
   2  -2  -1  358.67    8.79
   1  -2  -1   60.78    3.06
   1  -2  -1   68.87    3.69
  -1   2   1   67.59    3.28
   0  -2  -1 1022.98   19.03
   0  -2  -1 1053.33   18.93
   0  -2  -1 1021.61   18.72
   0   2   1 1024.74   19.17
   0   2   1 1024.46   18.58
   0   2   1 1017.21   16.37
  -1  -2  -1  234.42    8.31
  -1  -2  -1  224.00    6.30
   1   2   1  221.02    8.36
   1   2   1  234.99    7.34
  -2  -2  -1  325.09   11.17
  -2  -2  -1  307.33    7.16
   2   2   1  321.60   11.55
   2   2   1  323.29   10.61
  -3  -2  -1   34.03    5.45
   3   2   1   34.00    5.35
   3   2   1   26.88    4.68
   4   2   1   70.01    7.79
   4   2   1   74.21    8.33
   5   2   1   92.15    9.84
   5   2   1   88.27    9.62
   6   2   1   64.19    8.94
   6   2   1   78.91   10.00
   7   2   1    2.43    4.81
   7   2   1   15.03    6.48
   8   2   1   94.46   13.14
   8   2   1   85.26   12.50
  10  -3  -1    0.71    4.44
  10  -3  -1   -1.64    4.50
   9  -3  -1    1.97    3.42
   9  -3  -1    7.79    3.57
   9  -3  -1   18.37    6.81
   8  -3  -1   53.57    8.28
   8  -3  -1   54.07    7.71
   7  -3  -1   15.71    4.32
   7  -3  -1    3.53    3.55
   6  -3  -1  154.20    9.48
   6  -3  -1  160.38    9.01
   5  -3  -1   78.81    6.14
   5  -3  -1   82.91    5.96
   4  -3  -1  140.34    6.83
   4  -3  -1  151.73    7.69
   3  -3  -1   22.04    2.73
   3  -3  -1   22.06    3.12
   2  -3  -1  199.07    6.80
   2  -3  -1  199.39    5.07
  -2   3   1  202.90    6.83
   1  -3  -1 5855.46   85.15
   1  -3  -1 5793.16   94.22
  -1   3   1 5770.58   85.41
  -1   3   1 5938.34   84.97
   0  -3  -1   -0.43    1.85
   0  -3  -1    0.76    1.84
   0  -3  -1    4.22    2.09
   0   3   1   -0.04    2.07
   0   3   1    2.54    1.25
   0   3   1   -0.59    2.10
  -1  -3  -1    9.62    2.11
  -1  -3  -1   11.30    3.34
   1   3   1    9.77    2.34
   1   3   1    3.60    2.56
   1   3   1    4.41    2.88
  -2  -3  -1  897.18   21.95
  -2  -3  -1  896.87   16.46
   2   3   1  910.27   22.92
   2   3   1  884.79   22.64
   2   3   1  904.96   20.50
  -3  -3  -1  219.64    5.11
   3   3   1  227.07   10.52
   3   3   1  212.00   11.18
   4   3   1   72.84    8.19
   4   3   1   51.84    7.54
   5   3   1   16.44    5.64
   5   3   1   23.45    5.61
   6   3   1   36.15    7.59
   6   3   1   32.43    7.79
   7   3   1    4.33    6.40
   7   3   1   18.40    7.01
   8   3   1   -3.75    6.37
   8   3   1    5.92    6.02
  10  -4  -1   -0.37    4.37
  10  -4  -1   -2.86    4.61
  10  -4  -1    6.58    4.67
   9  -4  -1   19.45    5.54
   9  -4  -1   11.23    4.55
   9  -4  -1   23.75    7.01
   9  -4  -1   24.56    6.81
   8  -4  -1  134.82   10.69
   8  -4  -1  118.25   12.39
   8  -4  -1  124.11    9.55
   7  -4  -1  170.35   10.61
   7  -4  -1  159.97    9.52
   7  -4  -1  189.63   11.78
   6  -4  -1    0.57    2.71
   6  -4  -1   -0.02    1.91
   6  -4  -1   -0.25    2.28
   5  -4  -1   13.59    3.13
   5  -4  -1   13.51    3.11
   5  -4  -1   11.68    3.52
   4  -4  -1  256.35   10.00
   4  -4  -1  246.64    8.68
   3  -4  -1  154.17    7.14
   3  -4  -1  160.07    5.58
  -3   4   1  170.68    7.29
   2  -4  -1 2550.01   42.01
   2  -4  -1 2496.22   35.73
   2  -4  -1 2503.04   40.82
  -2   4   1 2553.91   41.76
   1  -4  -1  243.90    8.83
   1  -4  -1  252.40    8.50
  -1   4   1  261.39    8.93
  -1   4   1  255.21    8.96
   0  -4  -1   59.85    5.65
   0  -4  -1   55.19    5.73
   0   4   1   54.74    5.41
   0   4   1   50.87    5.25
   0   4   1   47.51    3.06
  -1  -4  -1  270.74   10.93
  -1  -4  -1  247.00    8.67
   1   4   1  253.61    8.64
   1   4   1  259.17   11.63
   1   4   1  243.17   11.26
  -2  -4  -1  230.55   12.09
  -2  -4  -1  235.25    7.51
   2   4   1  226.12   11.28
   2   4   1  227.29   11.47
   2   4   1  246.59    9.95
  -3  -4  -1  281.92    6.87
   3   4   1  270.73   11.88
   3   4   1  275.21   13.75
   4   4   1  359.43   17.01
   4   4   1  341.99   15.18
   5   4   1  188.22   14.37
   5   4   1  186.59   12.27
   6   4   1   55.32   10.41
   6   4   1   60.27    9.77
   7   4   1   -1.59    5.22
   7   4   1   -6.53    5.48
  10  -5  -1   36.32    7.49
  10  -5  -1   20.24    6.76
  10  -5  -1   23.20    7.70
  10  -5  -1   25.85    6.45
   9  -5  -1   -1.89    3.57
   9  -5  -1   -3.83    3.81
   9  -5  -1   -1.70    2.86
   8  -5  -1  807.52   27.18
   8  -5  -1  810.37   25.83
   8  -5  -1  862.57   24.67
   7  -5  -1   94.10    7.95
   7  -5  -1   90.49    7.19
   7  -5  -1   89.54    9.99
   6  -5  -1    8.69    3.07
   6  -5  -1    9.78    3.65
   6  -5  -1   11.48    3.57
   5  -5  -1  235.06   10.71
   5  -5  -1  233.85    9.37
   4  -5  -1   40.03    3.98
   4  -5  -1   40.83    5.20
  -4   5   1   41.85    5.26
   3  -5  -1   36.71    4.39
   3  -5  -1   55.44    5.63
   3  -5  -1   40.93    2.66
  -3   5   1   46.15    5.09
   2  -5  -1   11.30    3.14
   2  -5  -1   12.04    2.88
  -2   5   1   15.00    3.23
   1  -5  -1    3.91    2.79
   1  -5  -1    4.41    3.05
  -1   5   1   -2.90    1.97
  -1   5   1    0.89    0.88
  -1   5   1    0.22    0.59
  -1   5   1   -3.56    3.49
   0  -5  -1   89.85    6.89
   0  -5  -1   91.77    6.46
   0   5   1  100.37    7.18
   0   5   1   97.99    7.00
   0   5   1   91.13    4.31
  -1  -5  -1  273.65   11.64
  -1  -5  -1  276.42   10.06
   1   5   1  282.57   12.13
   1   5   1  266.80   12.01
   1   5   1  268.68    9.29
  -2  -5  -1   30.51    3.62
   2   5   1   29.76    5.68
   2   5   1   27.14    4.54
  -3  -5  -1  210.06    6.57
   3   5   1  220.36   13.38
   3   5   1  204.93   10.70
   4   5   1  360.09   15.71
   4   5   1  341.41   17.97
   5   5   1    1.86    4.45
   5   5   1   -0.26    5.41
   6   5   1    8.52    6.59
   6   5   1   19.02    6.36
   7   5   1   15.59    9.08
   7   5   1   25.62    8.74
  10  -6  -1   76.31   11.41
  10  -6  -1   64.92    9.02
  10  -6  -1   75.74   10.83
  10  -6  -1   74.31   10.70
   9  -6  -1   87.24   10.92
   9  -6  -1   59.01    9.70
   9  -6  -1   63.47    8.45
   8  -6  -1  323.11   15.16
   8  -6  -1  314.95   16.33
   8  -6  -1  326.37   14.02
   7  -6  -1   31.30    5.24
   7  -6  -1   41.87    6.23
   7  -6  -1   21.00    5.43
   6  -6  -1  118.46    8.67
   6  -6  -1   99.22    6.89
   6  -6  -1   98.02    6.71
   5  -6  -1   66.43    7.12
   5  -6  -1   66.81    5.06
   4  -6  -1  331.56    9.11
   4  -6  -1  358.02   13.06
  -4   6   1  336.18   12.46
   3  -6  -1   60.92    6.29
   3  -6  -1   70.18    4.98
   3  -6  -1   69.74    2.43
  -3   6   1   63.19    5.39
   2  -6  -1 1154.11   26.46
   2  -6  -1 1210.38   24.82
  -2   6   1 1205.87   26.11
   1  -6  -1  397.26   14.03
   1  -6  -1  373.00   12.67
  -1   6   1  364.52    7.03
  -1   6   1  383.29   13.10
  -1   6   1  376.49    6.93
  -1   6   1  367.25   13.11
   0  -6  -1  208.14   10.02
   0  -6  -1  215.44   10.15
   0  -6  -1  216.66   11.42
   0   6   1  227.03   11.28
   0   6   1  217.17    7.11
   0   6   1  229.02   11.04
  -1  -6  -1   53.93    5.84
   1   6   1   52.20    7.51
   1   6   1   48.44    4.96
  -2  -6  -1    5.06    2.27
   2   6   1    5.43    2.89
   2   6   1    0.92    3.84
  -3  -6  -1  283.46    8.54
   3   6   1  315.85   13.72
   3   6   1  305.54   16.46
   4   6   1   97.13   12.61
   4   6   1   81.64    9.16
   5   6   1   -5.96    4.63
   5   6   1   -2.80    4.15
   6   6   1   41.76   10.56
   6   6   1   25.31    7.45
  10  -7  -1   33.28    7.50
  10  -7  -1   45.98    9.05
  10  -7  -1   39.45    8.31
   9  -7  -1    0.44    3.51
   9  -7  -1   -0.14    2.90
   9  -7  -1    4.09    4.48
   8  -7  -1   82.22   10.42
   8  -7  -1   85.61    7.30
   8  -7  -1   71.43    8.85
   7  -7  -1   47.55    6.31
   7  -7  -1   58.31    6.55
   7  -7  -1   45.02    7.36
   6  -7  -1  151.57   10.27
   6  -7  -1  147.46    7.92
   5  -7  -1    2.43    1.73
   5  -7  -1    4.40    3.05
   4  -7  -1  124.71    6.66
   4  -7  -1  121.79    4.58
   4  -7  -1  132.42    8.56
  -4   7   1  126.90    8.18
   3  -7  -1  834.18   22.39
   3  -7  -1  821.15   19.58
  -3   7   1  856.62   22.13
   2  -7  -1   15.01    4.18
   2  -7  -1   18.42    3.88
  -2   7   1   22.85    4.54
   1  -7  -1    4.40    3.43
   1  -7  -1    7.22    3.15
  -1   7   1    4.83    1.04
  -1   7   1    5.60    3.33
  -1   7   1    8.74    4.30
  -1   7   1    5.60    1.35
   0  -7  -1  130.99    8.64
   0  -7  -1  131.42    9.75
   0   7   1  129.93    5.76
   0   7   1  129.38    9.73
  -1  -7  -1  588.27   17.96
   1   7   1  655.17   22.42
   1   7   1  594.08   16.00
  -2  -7  -1   78.91    6.02
   2   7   1   63.40    9.27
   2   7   1   73.87    7.29
   3   7   1  722.52   26.92
   3   7   1  727.84   22.25
   4   7   1  414.43   17.98
   4   7   1  386.70   21.15
   5   7   1  128.06   13.48
   5   7   1  121.37   15.70
   6   7   1    2.66    5.22
   6   7   1   -7.40    5.68
  10  -8  -1  170.47   12.69
  10  -8  -1  176.16   14.67
   9  -8  -1    6.38    5.22
   9  -8  -1    3.40    3.28
   9  -8  -1    4.78    3.59
   8  -8  -1   -3.98    2.16
   8  -8  -1   -2.59    3.37
   8  -8  -1   -0.47    2.54
   7  -8  -1   30.20    4.83
   7  -8  -1   29.58    6.77
   7  -8  -1   27.60    4.63
   6  -8  -1   19.35    5.07
   6  -8  -1   20.26    3.81
   5  -8  -1   -0.68    2.28
   5  -8  -1   -4.05    1.20
   5  -8  -1    1.11    1.92
   4  -8  -1  121.37    7.14
   4  -8  -1  134.09    9.18
   3  -8  -1  112.55    8.72
   3  -8  -1  116.97    7.35
   2  -8  -1  237.68   10.80
   2  -8  -1  240.07   12.35
   1  -8  -1  330.96   15.30
  -1   8   1  343.19    6.77
  -1   8   1  342.51    6.97
  -1   8   1  350.97   15.23
   0  -8  -1   13.44    4.48
   0  -8  -1   15.45    5.13
   0   8   1   11.35    2.48
   0   8   1   13.73    5.61
  -1  -8  -1  242.14   11.91
   1   8   1  249.78   10.04
   1   8   1  242.68   14.51
  -2  -8  -1  150.12    8.61
   2   8   1  161.86   13.32
   2   8   1  148.28    9.23
   3   8   1   99.45   12.62
   3   8   1  147.18   10.31
   4   8   1    1.65    4.41
   4   8   1   -5.71    5.28
   5   8   1   25.33   10.20
   5   8   1   12.19    6.19
  10  -9  -1  141.92   16.19
  10  -9  -1  115.48   12.18
   9  -9  -1    6.87    4.05
   9  -9  -1    8.89    5.32
   8  -9  -1   20.89    6.31
   8  -9  -1   24.45    5.08
   8  -9  -1   22.82    4.42
   7  -9  -1   16.39    5.36
   7  -9  -1   13.15    3.32
   6  -9  -1    1.75    2.46
   6  -9  -1    6.93    3.95
   6  -9  -1   -1.09    1.58
   5  -9  -1  119.41    3.93
   5  -9  -1  108.99    7.20
   5  -9  -1  125.43    9.95
   4  -9  -1   -1.33    2.82
   4  -9  -1   -0.79    2.39
   3  -9  -1  234.78   11.02
   3  -9  -1  227.37   12.80
   2  -9  -1   12.59    5.17
   1  -9  -1    6.23    3.56
   1  -9  -1    1.13    4.06
  -1   9   1    3.49    4.31
   0  -9  -1   40.34    7.05
   0   9   1   40.02    4.09
   0   9   1   49.54    9.77
  -1  -9  -1   84.25    7.95
   1   9   1  102.69    6.85
   1   9   1   70.59   10.84
   2   9   1   29.77    7.98
   2   9   1   15.28    4.58
   3   9   1   17.92    7.70
   4   9   1  107.45   15.23
   9 -10  -1   27.32    7.49
   8 -10  -1    3.20    4.55
   7 -10  -1    0.96    3.80
   6 -10  -1   27.50    6.63
   5 -10  -1  257.41   14.58
   4 -10  -1  172.00    9.67
   4 -10  -1  155.06   11.54
   3 -10  -1   25.82    6.41
   2 -10  -1   10.44    5.37
   1 -10  -1   18.55    5.59
   1 -10  -1   28.76    7.43
  -1  10   1   29.51    7.64
   0 -10  -1   15.23    5.21
   0  10   1    7.15    5.45
   1  10   1   58.76   10.43
   2  10   1  156.90   16.44
   3  10   1    7.83    8.76
   9 -11  -1   42.03    9.54
   8 -11  -1   85.08   11.66
   7 -11  -1   77.94   10.78
   6 -11  -1    5.44    4.69
   5 -11  -1   54.42    8.86
   4 -11  -1  114.42   12.61
   3 -11  -1    2.22    4.78
   2 -11  -1   11.32    5.34
   2 -11  -1    6.15    5.10
   1 -11  -1   52.84    9.04
   1 -11  -1   48.95    9.24
  -1  11   1   49.34    8.63
   0 -11  -1   -2.01    3.63
   0  11   1    1.25    5.65
   1  11   1  233.47   18.03
   2  11   1   37.24   10.73
   8 -12  -1    1.81    4.37
   7 -12  -1   -1.35    4.38
   6 -12  -1   -2.44    4.16
   5 -12  -1  223.18   15.61
   4 -12  -1   37.81    8.37
   3 -12  -1   31.35    7.93
   3 -12  -1   42.13    9.23
   2 -12  -1   32.83    8.22
   2 -12  -1   19.11    7.34
   1 -12  -1   55.04    9.94
  -1  12   1   71.02   11.42
   0  12   1    5.55    7.28
   1  12   1   21.48    9.86
   7 -13  -1    1.62    5.23
   6 -13  -1    5.37    5.78
   5 -13  -1  186.12   15.30
   4 -13  -1   77.22   11.94
   4 -13  -1   79.43   12.44
   3 -13  -1   -0.42    5.65
   3 -13  -1    1.32    5.61
   2 -13  -1   71.16   11.86
   2 -13  -1   68.71   11.90
  -1  13   1   10.00    7.74
   2 -14   2   16.05    8.05
   3 -14   2    5.95    6.45
   4 -14   2   -9.08    5.23
   5 -14   2   25.08    9.47
   6 -14   2    3.96    6.57
   1 -13   2   26.42    8.99
   2 -13   2    1.66    6.20
   3 -13   2    4.62    5.92
   4 -13   2    5.22    5.65
   5 -13   2   -6.99    4.55
   6 -13   2   -0.86    5.11
   7 -13   2   -4.50    4.31
   8 -13   2   61.20   11.41
   2  12  -2   21.55    8.79
   1  12  -2  154.26   16.63
   0  12  -2   -5.26    5.03
   0 -12   2    5.02    6.36
  -1  12  -2   -3.58    4.85
   1 -12   2   -0.69    5.42
  -2  12  -2    4.77    4.31
   2 -12   2    1.40    5.14
   3 -12   2   50.19   10.03
   4 -12   2   10.03    6.48
   5 -12   2   -6.12    4.02
   6 -12   2   22.78    7.28
   7 -12   2   21.86    7.30
   8 -12   2   34.01    8.83
   3  11  -2   14.90    9.13
   2  11  -2    0.50    5.94
   1  11  -2   32.81    8.62
   0  11  -2    5.45    5.38
   0 -11   2    0.56    5.70
  -1  11  -2  210.81   12.62
   1 -11   2  222.02   16.25
  -2  11  -2    8.83    4.54
   2 -11   2    8.10    5.55
   3 -11   2   34.13    7.99
   4 -11   2   12.17    5.46
   5 -11   2   31.03    7.34
   6 -11   2   15.89    3.80
   6 -11   2   21.11    6.43
   7 -11   2   65.59    8.99
   7 -11   2   83.66   11.91
   8 -11   2   -4.15    3.63
   9 -11   2   18.53    7.20
   4  10  -2   14.90    8.62
   3  10  -2   -7.41    5.00
   3  10  -2   -0.80    3.82
   2  10  -2   20.53    6.99
   2  10  -2   13.49    4.54
   1  10  -2   73.27    9.77
   0  10  -2   15.44    5.69
   0 -10   2    7.13    5.59
  -1  10  -2  150.01   10.92
   1 -10   2  144.85   12.11
  -2  10  -2  210.16   10.36
   2 -10   2  204.43   13.51
   2 -10   2  205.58    9.40
   3 -10   2  134.53   11.19
   3 -10   2  128.42    6.52
   4 -10   2    7.36    1.99
   4 -10   2    4.33    4.55
   5 -10   2    2.56    1.07
   5 -10   2    0.49    1.89
   5 -10   2    2.38    4.02
   6 -10   2    2.80    2.54
   6 -10   2    3.60    4.19
   7 -10   2  100.22   12.50
   7 -10   2  106.29    8.38
   8 -10   2   -4.97    4.18
   8 -10   2    4.02    3.56
   9 -10   2    5.06    4.34
   9 -10   2    0.10    4.28
   5   9  -2    0.24    5.10
   5   9  -2   -2.98    6.36
   4   9  -2  117.47   14.79
   4   9  -2   95.12   11.36
   3   9  -2   -1.07    3.70
   3   9  -2   -2.03    4.84
   2   9  -2   -1.81    4.65
  -2  -9   2   -2.08    2.11
   1   9  -2   13.66    5.43
   0   9  -2  294.50   11.28
   0   9  -2  323.76   15.02
   0  -9   2  299.72   16.62
  -1   9  -2   56.28    4.59
  -1   9  -2   59.03    7.04
   1  -9   2   57.01    6.12
   1  -9   2   53.54    8.57
  -2   9  -2   16.41    2.61
  -2   9  -2   19.51    4.01
   2  -9   2   22.48    6.20
   2  -9   2   19.19    3.41
  -3   9  -2   30.28    3.35
   3  -9   2   25.33    6.05
   3  -9   2   28.67    3.34
  -4   9  -2   76.16    4.85
   4  -9   2   90.83    5.48
   4  -9   2   85.78    3.92
   4  -9   2   90.75   10.29
  -5   9  -2   79.70    5.51
   5  -9   2   69.78    5.74
   5  -9   2   67.37    2.71
   5  -9   2   89.08   10.21
   5  -9   2   71.22    2.67
   6  -9   2   27.95    2.31
   6  -9   2   34.20    2.21
   6  -9   2   34.22    5.33
   6  -9   2   35.87    7.23
   7  -9   2   20.68    6.51
   7  -9   2   15.03    4.40
   8  -9   2    3.30    4.88
   8  -9   2    2.85    3.28
   9  -9   2    8.11    4.47
   9  -9   2    1.05    4.63
  10  -9   2    3.54    4.05
  10  -9   2    1.14    5.56
   6   8  -2   73.28   13.41
   6   8  -2   98.04   12.85
   5   8  -2   14.83    6.55
   5   8  -2   20.07    7.91
   4   8  -2   88.46   12.59
   4   8  -2   75.37    9.39
   3   8  -2    3.27    5.57
   2   8  -2   42.36    7.46
  -2  -8   2   39.74    6.11
   1   8  -2   82.19    9.27
  -1  -8   2   78.63   10.08
   0   8  -2    0.00    1.87
   0   8  -2   -2.69    2.74
   0  -8   2    1.42    3.46
   0  -8   2    3.39    2.61
  -1   8  -2   10.71    2.51
  -1   8  -2   13.11    3.69
   1  -8   2   12.37    3.14
   1  -8   2   11.93    4.85
  -2   8  -2   52.56    5.31
  -2   8  -2   54.45    3.86
   2  -8   2   63.05    4.50
   2  -8   2   64.32    7.99
  -3   8  -2    1.74    1.58
   3  -8   2   -1.11    2.98
   3  -8   2    0.65    1.28
   3  -8   2    1.54    1.66
  -4   8  -2  152.50    6.91
   4  -8   2  152.58    4.52
   4  -8   2  151.97    7.31
   4  -8   2  153.55   10.51
  -5   8  -2  149.55    7.72
   5  -8   2  140.10    4.37
   5  -8   2  164.18    8.52
   5  -8   2  147.56    4.30
   5  -8   2  143.71   10.28
   6  -8   2  109.38   11.34
   6  -8   2  122.43    8.35
   6  -8   2  112.81    4.72
   7  -8   2   16.51    5.40
   7  -8   2   10.75    2.62
   7  -8   2   15.70    4.68
   8  -8   2   54.37    5.83
   8  -8   2   67.88    8.92
   8  -8   2   67.13   10.58
   9  -8   2    3.75    5.65
   9  -8   2    7.56    4.70
  10  -8   2   23.88    6.82
  10  -8   2    5.15    5.49
   6   7  -2  149.21   17.54
   6   7  -2  156.38   15.92
   5   7  -2  162.58   12.85
   5   7  -2  169.27   14.51
   4   7  -2    9.45    5.73
   4   7  -2   11.53    4.88
   3   7  -2    3.10    4.03
  -3  -7   2    1.01    1.27
   2   7  -2  193.08   12.08
  -2  -7   2  168.95    8.58
   1   7  -2    2.21    2.95
  -1  -7   2    4.81    4.03
   0   7  -2   77.19    6.36
   0  -7   2   87.11    9.03
   0  -7   2   69.27    5.68
  -1   7  -2   16.32    2.76
  -1   7  -2   19.55    3.48
   1  -7   2   12.43    2.73
   1  -7   2    9.49    3.86
  -2   7  -2   23.25    3.16
  -2   7  -2   20.08    2.81
   2  -7   2   20.32    4.71
   2  -7   2   21.67    2.77
  -3   7  -2  215.23    7.58
   3  -7   2  208.63    5.67
   3  -7   2  217.67   11.18
   3  -7   2  224.92    8.05
  -4   7  -2 1100.37   22.88
   4  -7   2 1124.33   23.66
   4  -7   2 1099.34   17.53
   4  -7   2 1083.45   27.94
   4  -7   2 1094.52   17.43
  -5   7  -2   67.25    5.72
   5  -7   2   65.14    8.09
   5  -7   2   60.74    3.22
   5  -7   2   58.68    6.16
   6  -7   2   35.98    3.74
   6  -7   2   47.39    6.34
   6  -7   2   38.12    7.11
   7  -7   2  269.78   13.60
   7  -7   2  255.06   15.08
   7  -7   2  276.31   10.05
   8  -7   2    1.38    2.62
   8  -7   2   10.07    5.45
   8  -7   2   -0.58    3.12
   9  -7   2   49.40    8.91
   9  -7   2   31.84    7.89
   9  -7   2   12.09    6.03
  10  -7   2    4.05    5.32
  10  -7   2    4.53    5.11
   7   6  -2   11.44    7.00
   7   6  -2   24.00    8.89
   6   6  -2    1.50    5.83
   6   6  -2    4.89    5.39
   5   6  -2  323.08   18.20
   5   6  -2  313.08   16.41
   4   6  -2   35.97    7.36
   3   6  -2   17.71    5.57
  -3  -6   2   14.97    2.36
  -3  -6   2   13.63    1.95
   2   6  -2  111.16    8.45
  -2  -6   2   96.78    6.22
   1   6  -2  275.91   11.54
  -1  -6   2  259.79   10.90
  -1  -6   2  254.77   12.83
   0   6  -2   26.71    4.53
   0   6  -2   15.41    4.15
   0  -6   2   24.00    3.90
   0  -6   2   15.82    4.65
  -1   6  -2  691.68   15.07
  -1   6  -2  707.16   19.28
  -1   6  -2  707.50   15.62
   1  -6   2  700.72   19.76
   1  -6   2  705.01   15.27
  -2   6  -2   15.70    3.71
  -2   6  -2   22.82    2.87
   2  -6   2   35.84    5.45
   2  -6   2   34.42    3.65
   2  -6   2   23.17    2.33
  -3   6  -2   17.72    3.83
  -3   6  -2   17.21    2.97
   3  -6   2   18.39    1.54
   3  -6   2   22.47    3.39
   3  -6   2   23.85    4.39
  -4   6  -2   56.42    4.75
   4  -6   2   55.39    4.87
   4  -6   2   55.39    2.64
   4  -6   2   57.60    6.98
  -5   6  -2  693.38   18.77
   5  -6   2  673.22   14.34
   5  -6   2  726.79   22.05
   5  -6   2  735.58   19.66
   6  -6   2  443.32   12.47
   6  -6   2  450.04   17.96
   6  -6   2  463.53   16.70
   7  -6   2  120.55    9.38
   7  -6   2  123.42   10.60
   7  -6   2  111.51    7.20
   8  -6   2    0.19    3.62
   8  -6   2   -3.32    3.40
   8  -6   2   -3.56    2.16
   9  -6   2    2.62    4.48
   9  -6   2   -2.16    2.86
   9  -6   2    6.64    5.06
  10  -6   2   31.09    8.85
  10  -6   2   48.25    9.46
   8   5  -2   -4.28    5.65
   7   5  -2   -3.17    5.18
   7   5  -2   -0.97    5.23
   6   5  -2   -5.62    4.02
   6   5  -2    0.13    4.20
   5   5  -2  158.41   12.58
   5   5  -2  154.46   11.40
   4   5  -2  175.49   11.81
   3   5  -2   -5.31    2.94
  -3  -5   2    1.11    1.00
  -3  -5   2   -0.60    0.76
   2   5  -2  227.92   10.79
  -2  -5   2  200.20   10.03
  -2  -5   2  215.45    7.50
   1   5  -2  272.92   10.69
   1   5  -2  253.59   11.38
  -1  -5   2  269.40   10.26
  -1  -5   2  261.19   12.14
   0   5  -2   12.35    2.85
   0   5  -2   18.33    3.85
   0  -5   2   12.90    2.83
   0  -5   2    8.16    3.30
  -1   5  -2   -2.48    2.17
  -1   5  -2   -1.73    1.39
  -1   5  -2   -1.11    1.40
   1  -5   2    2.18    2.52
   1  -5   2    0.94    1.38
  -2   5  -2   10.86    3.13
  -2   5  -2   17.72    2.63
   2  -5   2   13.15    3.35
   2  -5   2   12.53    1.34
   2  -5   2   15.37    2.63
  -3   5  -2   19.50    3.76
  -3   5  -2   18.07    2.91
   3  -5   2   22.64    3.33
   3  -5   2   18.57    4.04
   3  -5   2   17.33    1.44
   3  -5   2   18.18    1.31
  -4   5  -2   -0.50    1.80
   4  -5   2    1.07    1.93
   4  -5   2    3.31    1.33
   4  -5   2   -1.70    2.02
  -5   5  -2  581.89   17.11
   5  -5   2  568.77   17.40
   5  -5   2  564.93   13.52
   5  -5   2  549.04   18.55
   6  -5   2   65.58    7.72
   6  -5   2   64.06    5.23
   6  -5   2   60.82    7.84
   7  -5   2  238.11   13.23
   7  -5   2  234.67   10.83
   7  -5   2  230.54   14.06
   8  -5   2    7.54    4.54
   8  -5   2    2.66    3.98
   8  -5   2   13.33    4.43
   9  -5   2   13.85    6.06
   9  -5   2   11.59    4.98
   9  -5   2   16.96    6.42
  10  -5   2   44.70    8.11
  10  -5   2   67.63   11.30
  10  -5   2   64.77   11.64
   8   4  -2    0.17    5.15
   8   4  -2   -5.67    4.68
   7   4  -2   -0.48    4.32
   7   4  -2    0.19    5.09
   6   4  -2  136.56   11.61
   6   4  -2  141.75   12.34
   5   4  -2   36.39    7.69
   4   4  -2   72.62    8.80
   3   4  -2   48.94    6.53
   2   4  -2  502.06   16.37
   2   4  -2  524.57   15.77
  -2  -4   2  521.80   15.45
  -2  -4   2  508.68   11.28
   1   4  -2 1737.68   31.87
  -1  -4   2 1697.57   31.35
  -1  -4   2 1734.97   34.45
   0   4  -2  133.31    7.00
   0   4  -2  126.21    5.52
   0  -4   2  129.64    7.05
   0  -4   2  126.17    5.38
  -1   4  -2  490.05    9.40
  -1   4  -2  480.95   13.12
  -1   4  -2  480.00   11.09
   1  -4   2  490.67   11.31
   1  -4   2  499.22   13.70
   1  -4   2  489.13    9.28
  -2   4  -2  350.12   11.05
  -2   4  -2  341.52    9.34
   2  -4   2  353.03   11.35
   2  -4   2  351.23    9.67
  -3   4  -2    7.53    2.79
  -3   4  -2    4.42    2.24
   3  -4   2    4.10    1.24
   3  -4   2    1.26    2.51
   3  -4   2    3.29    1.96
  -4   4  -2  324.50   11.45
   4  -4   2  327.22    9.02
   4  -4   2  345.05   11.98
   4  -4   2  340.17   12.76
  -5   4  -2   89.84    7.74
   5  -4   2   78.39    8.05
   5  -4   2   79.70    5.26
   5  -4   2   75.70    6.62
   6  -4   2    1.11    3.09
   6  -4   2   -2.31    1.79
   6  -4   2   -0.19    2.83
   7  -4   2  328.03   15.89
   7  -4   2  319.47   16.18
   7  -4   2  320.15   13.52
   8  -4   2  105.75   12.02
   8  -4   2  127.23    9.80
   8  -4   2   87.27   11.27
   9  -4   2    0.80    4.90
   9  -4   2   -0.75    3.61
   9  -4   2    4.56    5.07
  10  -4   2    7.58    5.81
  10  -4   2    8.01    5.76
  10  -4   2   10.88    5.43
   8   3  -2  150.30   16.48
   8   3  -2  168.32   14.56
   7   3  -2    0.75    5.14
   7   3  -2    4.67    4.81
   6   3  -2   37.52    7.94
   6   3  -2   53.90    8.50
   5   3  -2  790.15   25.06
   4   3  -2  486.77   17.48
   3   3  -2   32.07    5.06
   3   3  -2   37.24    5.80
  -3  -3   2   33.46    5.05
   2   3  -2  763.25   18.75
   2   3  -2  746.57   19.27
  -2  -3   2  747.98   13.49
  -2  -3   2  714.02   17.89
   1   3  -2  391.67   11.89
   1   3  -2  392.48   10.81
  -1  -3   2  370.13    9.47
  -1  -3   2  395.76   10.67
  -1  -3   2  368.26   11.86
   0   3  -2  775.55   14.50
   0   3  -2  775.24   16.73
   0   3  -2  762.41   15.37
   0  -3   2  775.18   14.40
   0  -3   2  807.63   17.25
  -1   3  -2   -1.23    1.81
  -1   3  -2    0.20    1.47
  -1   3  -2   -0.48    0.58
   1  -3   2    1.32    2.03
   1  -3   2    0.98    1.57
  -2   3  -2   44.25    3.64
  -2   3  -2   46.85    4.54
   2  -3   2   34.65    1.68
   2  -3   2   37.14    3.70
   2  -3   2   40.16    4.32
  -3   3  -2   21.49    3.35
  -3   3  -2   25.41    2.65
   3  -3   2   19.42    2.41
   3  -3   2   37.38    4.51
   3  -3   2   18.39    3.72
  -4   3  -2  126.11    7.22
  -4   3  -2  114.92    5.70
   4  -3   2  125.06    7.72
   4  -3   2  114.09    5.81
   4  -3   2  108.09    7.34
  -5   3  -2    2.20    2.19
   5  -3   2   -0.64    2.51
   5  -3   2    0.18    1.52
  -6   3  -2   38.16    5.64
   6  -3   2   35.40    6.09
   6  -3   2   30.40    5.22
   6  -3   2   29.65    4.80
   7  -3   2   95.79   11.07
   7  -3   2   66.33    7.78
   7  -3   2   80.87    8.71
   8  -3   2   12.09    4.90
   8  -3   2   11.17    6.19
   9  -3   2   80.02   10.59
   9  -3   2   62.77   10.28
  10  -3   2   23.42    7.91
  10  -3   2   26.69    8.17
   9   2  -2    3.69    6.74
   9   2  -2    4.89    6.50
   8   2  -2   19.32    7.36
   8   2  -2   -5.02    4.26
   7   2  -2   78.76   10.49
   7   2  -2   58.14    9.35
   6   2  -2    2.60    3.97
   6   2  -2    1.45    3.67
   5   2  -2   20.65    5.17
   4   2  -2  163.36    9.52
   3   2  -2  129.51    3.35
   3   2  -2  135.29    8.07
  -3  -2   2  132.96    7.64
   2   2  -2  199.64    8.62
   2   2  -2  207.37    5.42
   2   2  -2  219.52    8.50
  -2  -2   2  213.97    5.32
  -2  -2   2  214.92    8.36
   1   2  -2 1329.81   22.13
   1   2  -2 1306.35   23.22
   1   2  -2 1316.38   24.05
  -1  -2   2 1326.45   24.44
  -1  -2   2 1294.24   21.76
  -1  -2   2 1323.82   23.23
   0   2  -2 9372.61  144.86
   0   2  -2 9317.13  147.60
   0   2  -2 9810.41  146.93
   0  -2   2 9999.00  157.44
   0  -2   2 9858.44  150.36
  -1   2  -2  480.96   10.53
  -1   2  -2  457.31    7.61
  -1   2  -2  467.57   10.64
   1  -2   2  451.92   11.76
   1  -2   2  474.65   10.57
   1  -2   2  466.86   10.87
  -2   2  -2   10.57    2.31
  -2   2  -2    7.27    1.63
   2  -2   2    6.49    1.49
   2  -2   2    8.97    2.62
   2  -2   2    6.49    2.32
  -3   2  -2  119.94    6.65
  -3   2  -2  126.32    5.57
   3  -2   2  124.34    6.87
   3  -2   2  133.79    5.73
  -4   2  -2   51.89    4.63
  -4   2  -2   51.87    5.96
   4  -2   2   61.21    5.02
   4  -2   2   43.00    5.11
   4  -2   2   46.08    5.74
  -5   2  -2   25.86    4.44
   5  -2   2   24.26    4.20
   5  -2   2   26.43    5.07
   5  -2   2   18.85    3.78
   6  -2   2   59.88    7.37
   6  -2   2   48.69    7.47
   6  -2   2   61.80    6.77
   7  -2   2    9.71    4.74
   7  -2   2    5.94    4.34
   7  -2   2    5.99    3.47
   8  -2   2   11.27    5.24
   8  -2   2    4.24    4.95
   9  -2   2    2.86    5.13
   9  -2   2    8.52    5.21
   9   1  -2    9.48    6.48
   9   1  -2    9.48    6.59
   8   1  -2   20.59    7.11
   8   1  -2   26.61    7.56
   7   1  -2    2.27    3.94
   7   1  -2   -1.64    3.30
   6   1  -2  546.40   20.47
   6   1  -2  590.81   11.23
   6   1  -2  574.93   10.95
   6   1  -2  557.73   20.56
   5   1  -2   65.67    7.88
   5   1  -2   45.75    2.95
   4   1  -2   36.23    2.71
   4   1  -2   41.18    5.71
  -4  -1   2   35.59    5.11
   3   1  -2   47.13    2.98
   3   1  -2   47.45    5.14
  -3  -1   2   51.77    5.41
   2   1  -2 4088.84   63.90
   2   1  -2 4237.54   66.17
  -2  -1   2 4189.38   63.96
   1   1  -2   57.37    3.37
   1   1  -2   55.10    2.94
  -1  -1   2   56.15    3.06
   0   1  -2   12.57    2.02
   0   1  -2   11.08    1.60
   0   1  -2   12.47    2.03
   0  -1   2    9.53    1.41
   0  -1   2   10.46    1.84
   0  -1   2    8.14    1.80
  -1   1  -2 3418.97   51.02
  -1   1  -2 3400.69   49.32
  -1   1  -2 3407.23   51.64
   1  -1   2 3480.48   51.10
   1  -1   2 3428.40   50.62
   1  -1   2 3309.63   51.42
   1  -1   2 3360.16   49.40
  -2   1  -2 1531.16   27.60
  -2   1  -2 1565.11   26.28
   2  -1   2 1545.81   28.09
   2  -1   2 1532.49   27.25
   2  -1   2 1554.89   26.45
  -3   1  -2  110.12    6.08
  -3   1  -2  117.51    6.70
   3  -1   2  110.61    6.20
   3  -1   2  108.66    5.80
   3  -1   2  103.16    6.58
  -4   1  -2   51.64    5.67
   4  -1   2   37.92    5.43
   4  -1   2   39.48    5.04
   4  -1   2   43.59    4.67
  -5   1  -2   36.79    5.95
   5  -1   2   35.66    5.31
   5  -1   2   29.13    4.14
   5  -1   2   31.27    5.65
   6  -1   2   16.03    3.62
   6  -1   2    8.42    4.41
   6  -1   2   20.09    5.20
   7  -1   2    0.88    3.37
   7  -1   2    0.44    3.98
   7  -1   2   -3.65    2.21
   8  -1   2  220.08   14.90
   8  -1   2  207.41   15.02
   9  -1   2  107.74   14.27
   9  -1   2   85.27   11.93
  10   0  -2   92.29   21.57
  10   0  -2  112.10   14.84
   9   0  -2   26.70    7.77
   9   0  -2   14.55    6.32
   8   0  -2    1.35    4.52
   8   0  -2    9.44    5.39
   7   0  -2  125.05   10.65
   7   0  -2  137.58   10.86
   7   0  -2  131.83    6.32
   6   0  -2  164.78   10.84
   6   0  -2  173.92    7.23
   6   0  -2  186.04   11.21
   5   0  -2   94.26    7.41
   5   0  -2   77.48    4.79
   4   0  -2  616.45   17.34
   4   0  -2  606.84   13.80
   3   0  -2   29.95    4.13
   3   0  -2   32.42    3.25
   2   0  -2 1865.22   30.19
  -2   0   2 1868.89   30.20
   1   0  -2 1238.59   20.92
  -1   0   2 1221.64   20.85
   0   0  -2  224.01    6.11
   0   0  -2  235.38    5.92
   0   0  -2  214.48    6.29
   0   0   2  228.88    6.41
   0   0   2  227.99    5.86
  -1   0  -2   12.59    2.35
  -1   0  -2   12.27    2.30
  -1   0  -2   15.35    2.50
   1   0   2   14.64    2.51
   1   0   2   11.31    2.30
   1   0   2   10.98    2.07
  -2   0  -2  294.92    8.40
  -2   0  -2  299.35    9.36
  -2   0  -2  322.19    9.82
   2   0   2  294.04    8.25
   2   0   2  286.66    9.58
   2   0   2  279.86    9.48
  -3   0  -2  297.68   10.91
  -3   0  -2  282.54   10.49
   3   0   2  286.79   10.82
   3   0   2  282.22    8.59
   3   0   2  267.58   10.63
  -4   0  -2    8.06    3.08
   4   0   2    6.60    3.15
   4   0   2    7.12    2.22
   4   0   2    5.86    3.24
   5   0   2   50.13    6.83
   5   0   2   69.16    4.80
   5   0   2   58.50    7.67
   6   0   2   17.08    3.08
   6   0   2   12.28    4.89
   6   0   2   14.84    5.23
   7   0   2   47.30    8.68
   7   0   2   28.83    7.39
   8   0   2   97.76   12.68
   8   0   2  100.22   12.75
   9   0   2   81.47   12.44
   9   0   2   72.48   11.91
  10  -1  -2   74.18   12.34
  10  -1  -2   83.73   13.14
   9  -1  -2   34.31    8.07
   9  -1  -2   34.24    8.35
   8  -1  -2   46.09    5.56
   8  -1  -2   79.91   10.59
   8  -1  -2   86.23   11.50
   7  -1  -2  241.01   13.82
   7  -1  -2  255.97   14.10
   7  -1  -2  257.36   10.53
   6  -1  -2   -0.60    2.69
   6  -1  -2   11.90    4.13
   6  -1  -2    5.39    2.49
   5  -1  -2   93.95    6.02
   5  -1  -2   99.19    7.43
   4  -1  -2  120.42    6.39
   4  -1  -2  123.19    7.15
   3  -1  -2  475.68   12.39
   2  -1  -2 1631.33   28.40
   1  -1  -2 2761.43   43.25
   1  -1  -2 2836.85   41.51
  -1   1   2 2753.21   43.18
  -1   1   2 2711.65   39.84
   0  -1  -2  105.70    3.89
   0  -1  -2  100.95    4.76
   0  -1  -2  113.87    5.09
   0   1   2  106.39    3.98
   0   1   2  100.28    4.72
   0   1   2   99.91    4.99
  -1  -1  -2  483.04   12.33
  -1  -1  -2  473.91   11.05
  -1  -1  -2  508.97   11.59
   1   1   2  510.27   11.79
   1   1   2  512.67   11.25
   1   1   2  500.71   12.78
  -2  -1  -2   57.28    4.50
  -2  -1  -2   54.04    3.65
  -2  -1  -2   54.11    5.39
   2   1   2   53.48    4.65
   2   1   2   53.05    3.58
   2   1   2   55.22    5.54
  -3  -1  -2  360.61   12.65
   3   1   2  358.07    9.25
   3   1   2  347.72   13.27
   3   1   2  365.88   12.71
   4   1   2   16.66    4.53
   4   1   2   16.67    4.40
   4   1   2   17.59    2.48
   5   1   2  105.21   10.21
   5   1   2   95.65    9.99
   5   1   2   87.47    4.30
   6   1   2    4.81    1.29
   6   1   2    5.90    4.31
   6   1   2    9.45    5.12
   7   1   2  126.20   13.67
   7   1   2  141.47   12.46
   8   1   2   21.00    7.36
   8   1   2   19.12    7.49
   9   1   2    2.52    6.55
   9   1   2   -3.93    5.25
  10  -2  -2   59.84   11.02
  10  -2  -2   73.90   11.76
   9  -2  -2   41.03    8.63
   9  -2  -2   28.44    7.19
   8  -2  -2   60.37    9.28
   8  -2  -2   79.95    7.40
   8  -2  -2   94.63   10.80
   7  -2  -2   28.07    4.92
   7  -2  -2   30.74    6.13
   7  -2  -2   36.74    6.74
   6  -2  -2   40.91    6.17
   6  -2  -2   36.71    5.21
   6  -2  -2   38.95    5.99
   5  -2  -2    1.42    2.59
   2  -2  -2   71.26    5.04
   2  -2  -2   78.36    3.58
   1  -2  -2  574.54   10.76
   1  -2  -2  561.53    9.69
   1  -2  -2  570.61   13.80
   1  -2  -2  556.04   12.94
  -1   2   2  544.29   10.52
   0  -2  -2   88.45    3.64
   0  -2  -2   97.95    5.29
   0  -2  -2   96.95    5.23
   0   2   2   94.09    4.57
   0   2   2   80.68    4.86
   0   2   2   81.29    5.18
   0   2   2   90.65    3.74
  -1  -2  -2  157.88    6.18
  -1  -2  -2  168.52    7.61
  -1  -2  -2  150.44    6.10
   1   2   2  155.98    6.02
   1   2   2  150.96    7.61
   1   2   2  170.36    6.51
  -2  -2  -2   72.49    6.09
   2   2   2   54.11    5.95
   2   2   2   41.34    4.65
   2   2   2   52.89    3.54
  -3  -2  -2  192.61    9.85
  -3  -2  -2  196.65    6.50
   3   2   2  186.91   10.31
   3   2   2  199.94    6.27
   3   2   2  210.99    9.81
   4   2   2  100.85    3.94
   4   2   2   98.94    7.87
   4   2   2   75.60    8.70
   5   2   2  151.10   10.61
   5   2   2  146.51   11.63
   6   2   2   31.04    7.41
   6   2   2   13.11    5.28
   7   2   2   37.93    8.21
   7   2   2   26.39    8.50
   8   2   2   34.99    8.84
   8   2   2   20.77    8.21
  10  -3  -2   87.56   11.45
  10  -3  -2  103.80   13.17
   9  -3  -2   23.61    6.35
   9  -3  -2   26.06    7.15
   9  -3  -2   20.07    5.38
   8  -3  -2   26.16    5.83
   8  -3  -2   26.62    5.80
   8  -3  -2   38.80    7.51
   7  -3  -2  165.86   10.20
   7  -3  -2  149.60   10.40
   7  -3  -2  169.54   10.56
   6  -3  -2   69.36    7.65
   6  -3  -2   50.52    6.17
   5  -3  -2   -3.46    1.42
   5  -3  -2   -0.18    1.83
   4  -3  -2  782.47   18.43
   3  -3  -2  180.78    6.84
   2  -3  -2  585.15   12.67
  -2   3   2  582.26   12.44
   1  -3  -2 1255.68   25.04
   1  -3  -2 1208.56   21.89
   1  -3  -2 1231.56   18.03
   1  -3  -2 1213.70   23.52
  -1   3   2 1215.26   18.17
  -1   3   2 1202.48   21.64
  -1   3   2 1212.87   23.91
   0  -3  -2  250.50    9.10
   0  -3  -2  257.54    9.36
   0   3   2  261.83    9.66
   0   3   2  260.73    8.75
   0   3   2  256.07    6.81
  -1  -3  -2   78.38    4.94
  -1  -3  -2   68.33    5.85
   1   3   2   73.14    5.71
   1   3   2   68.46    4.65
   1   3   2   78.29    6.54
  -2  -3  -2  153.40    6.31
  -2  -3  -2  159.10    9.08
   2   3   2  162.66    7.95
   2   3   2  139.75    8.89
  -3  -3  -2   69.63    4.03
   3   3   2   68.22    7.26
   3   3   2   76.93    8.43
   4   3   2   30.29    5.72
   4   3   2   32.69    6.64
   5   3   2   22.79    6.81
   5   3   2   24.69    6.24
   6   3   2   20.16    6.95
   6   3   2   42.39    8.19
   7   3   2   20.06    7.56
   7   3   2   47.38    9.92
   8   3   2   15.35    7.15
   8   3   2    4.93    7.01
  10  -4  -2   -0.04    4.32
  10  -4  -2   -6.88    3.09
  10  -4  -2    4.54    4.68
   9  -4  -2    5.96    4.46
   9  -4  -2   14.02    5.09
   9  -4  -2   14.21    6.21
   9  -4  -2    7.29    4.09
   8  -4  -2    0.79    2.91
   8  -4  -2   -3.24    3.36
   8  -4  -2    1.01    3.53
   8  -4  -2    7.83    4.06
   7  -4  -2   65.92    8.44
   7  -4  -2   54.02    7.65
   7  -4  -2   47.05    6.48
   6  -4  -2  259.56   12.02
   6  -4  -2  243.23   11.04
   6  -4  -2  253.00   11.22
   5  -4  -2   35.74    4.98
   5  -4  -2   43.66    4.92
   4  -4  -2  735.40   17.96
   4  -4  -2  745.41   16.43
   3  -4  -2  486.58   12.79
   3  -4  -2  468.57   10.19
  -3   4   2  478.79   12.57
   2  -4  -2  436.64   11.71
   2  -4  -2  440.08   12.37
  -2   4   2  432.38   11.43
   1  -4  -2   25.94    3.65
   1  -4  -2   15.08    3.22
   1  -4  -2   21.73    4.10
  -1   4   2   17.17    3.48
  -1   4   2   19.39    1.31
  -1   4   2   20.24    3.05
   0  -4  -2  317.37   11.25
   0  -4  -2  325.08   11.56
   0   4   2  338.05   12.69
   0   4   2  316.08    8.28
   0   4   2  371.40   12.54
  -1  -4  -2   61.84    6.68
  -1  -4  -2   56.40    4.65
   1   4   2   51.36    6.28
   1   4   2   54.98    6.56
   1   4   2   44.44    4.45
  -2  -4  -2  141.12    6.46
   2   4   2  135.00    9.19
   2   4   2  137.97    7.70
   2   4   2  137.46    9.49
  -3  -4  -2    4.90    1.90
   3   4   2    0.89    2.62
   3   4   2    3.54    3.55
   4   4   2   11.60    5.93
   4   4   2    8.86    4.10
   5   4   2   44.88    8.15
   5   4   2   35.56    8.15
   6   4   2   32.47    8.67
   6   4   2   42.13    8.85
   7   4   2   10.08    6.53
   7   4   2   13.13    7.25
  10  -5  -2   22.99    5.97
  10  -5  -2   30.03    8.33
  10  -5  -2   28.71    6.99
  10  -5  -2   27.87    7.32
   9  -5  -2  180.23   12.91
   9  -5  -2  186.89   12.21
   9  -5  -2  184.31   13.72
   9  -5  -2  192.19   13.34
   8  -5  -2  148.94   10.33
   8  -5  -2  160.33   10.83
   8  -5  -2  185.64   12.55
   7  -5  -2  126.16    8.74
   7  -5  -2  140.23   10.07
   7  -5  -2  134.14    8.96
   6  -5  -2   69.06    7.53
   6  -5  -2   67.76    5.84
   5  -5  -2   13.36    3.31
   5  -5  -2   19.65    3.50
   4  -5  -2  227.34    9.54
   4  -5  -2  247.04    7.78
  -4   5   2  252.67    9.81
   3  -5  -2  220.90    8.90
   3  -5  -2  215.31    8.82
   3  -5  -2  221.60    5.37
  -3   5   2  226.60    8.80
   2  -5  -2   75.38    5.59
   2  -5  -2   60.88    5.37
  -2   5   2   73.33    5.16
   1  -5  -2    7.22    2.85
   1  -5  -2    1.49    2.39
   1  -5  -2    6.56    2.94
  -1   5   2    5.20    2.46
  -1   5   2    5.33    0.89
  -1   5   2    3.69    2.86
   0  -5  -2    1.89    2.57
   0  -5  -2    4.80    2.69
   0   5   2    8.56    3.78
   0   5   2    4.83    2.97
   0   5   2    6.24    1.86
  -1  -5  -2   30.79    4.37
   1   5   2   38.66    5.91
   1   5   2   35.99    5.91
   1   5   2   40.53    4.51
  -2  -5  -2  239.39    9.15
   2   5   2  222.80   12.66
   2   5   2  232.80   10.26
  -3  -5  -2    1.08    1.85
   3   5   2    0.63    3.06
   3   5   2    4.33    4.65
   4   5   2   34.38    8.34
   4   5   2   10.89    4.78
   5   5   2   98.19   12.82
   5   5   2  102.89   11.47
   6   5   2   10.35    6.78
   6   5   2    7.83    5.60
   7   5   2  257.20   20.29
   7   5   2  219.57   16.78
  10  -6  -2    9.29    4.82
  10  -6  -2   13.33    6.31
  10  -6  -2   14.45    5.22
  10  -6  -2   11.74    6.10
   9  -6  -2  491.49   19.39
   9  -6  -2  532.95   21.06
   9  -6  -2  537.14   23.00
   9  -6  -2  515.01   22.19
   8  -6  -2    8.27    3.80
   8  -6  -2   16.99    4.79
   8  -6  -2   13.04    5.16
   7  -6  -2  229.59   11.27
   7  -6  -2  233.67   12.62
   7  -6  -2  216.34   10.95
   6  -6  -2    2.51    2.27
   6  -6  -2    7.44    3.25
   5  -6  -2   75.34    7.57
   5  -6  -2   56.29    4.38
   4  -6  -2   28.85    2.82
   4  -6  -2   32.45    4.36
   4  -6  -2   35.34    4.82
  -4   6   2   28.84    4.44
   3  -6  -2  281.21   10.59
   3  -6  -2  274.74   10.99
  -3   6   2  290.44   10.84
   2  -6  -2  496.18   15.11
   2  -6  -2  532.17   15.94
  -2   6   2  529.31   15.29
   1  -6  -2   -1.07    1.97
   1  -6  -2    0.00    2.53
   1  -6  -2    3.99    2.86
  -1   6   2    3.85    2.47
  -1   6   2    4.37    3.19
  -1   6   2    0.59    0.74
   0  -6  -2   -1.79    2.09
   0   6   2    0.05    2.75
   0   6   2    0.38    1.49
   0   6   2    4.01    3.46
  -1  -6  -2  787.42   20.75
   1   6   2  822.28   18.96
   1   6   2  754.77   23.80
  -2  -6  -2   52.47    5.51
   2   6   2   52.41    8.42
   2   6   2   59.53    6.59
  -3  -6  -2  153.01    7.18
   3   6   2  147.09   14.36
   3   6   2  128.05    9.41
   4   6   2   17.07    7.13
   4   6   2   15.56    5.09
   5   6   2  133.35   15.85
   5   6   2  129.33   13.46
   6   6   2   74.02   11.66
   6   6   2   49.91   11.59
  10  -7  -2  193.17   13.54
  10  -7  -2  177.28   14.39
  10  -7  -2  199.55   15.35
  10  -7  -2  181.79   12.39
   9  -7  -2   46.25    7.48
   9  -7  -2   37.96    6.95
   9  -7  -2   39.79    7.87
   8  -7  -2   47.76    6.90
   8  -7  -2   53.69    7.17
   8  -7  -2   59.14    8.81
   7  -7  -2   51.65    6.41
   7  -7  -2   65.70    7.06
   7  -7  -2   64.26    8.38
   6  -7  -2   19.79    3.75
   6  -7  -2   17.49    4.49
   5  -7  -2    5.00    2.86
   5  -7  -2    4.39    1.76
   4  -7  -2   19.44    3.75
   4  -7  -2   15.48    1.49
   4  -7  -2   17.11    3.99
  -4   7   2   15.04    3.77
   3  -7  -2  238.71   10.33
   3  -7  -2  236.75   11.06
  -3   7   2  225.13   10.43
   2  -7  -2   51.48    6.17
   2  -7  -2   56.56    6.73
  -2   7   2   49.02    6.14
   1  -7  -2  150.56    9.54
   1  -7  -2  130.66    9.29
  -1   7   2  138.57    9.66
  -1   7   2  128.58    9.73
   0  -7  -2    4.09    3.11
   0   7   2    1.47    1.69
   0   7   2   -3.16    3.75
  -1  -7  -2  271.95   12.21
   1   7   2  281.60   15.31
   1   7   2  265.48   10.35
  -2  -7  -2  509.48   15.90
   2   7   2  507.27   21.75
   2   7   2  533.84   16.97
   3   7   2   26.26    7.79
   3   7   2   13.01    4.95
   4   7   2   71.56   11.92
   4   7   2   80.99   10.21
   5   7   2   17.12    9.06
   5   7   2   14.32    6.57
  10  -8  -2   53.81   10.34
  10  -8  -2   64.46    9.52
  10  -8  -2   49.99    9.61
   9  -8  -2  216.94   14.92
   9  -8  -2  188.89   11.91
   9  -8  -2  230.72   12.36
   8  -8  -2   19.58    4.71
   8  -8  -2   20.77    5.93
   8  -8  -2   18.26    4.49
   7  -8  -2    2.91    3.27
   7  -8  -2    5.31    2.89
   6  -8  -2  158.31   10.52
   6  -8  -2  172.43    9.13
   6  -8  -2  160.57    7.35
   5  -8  -2   51.45    3.13
   5  -8  -2   56.71    7.39
   5  -8  -2   60.61    6.38
   4  -8  -2   20.77    4.37
   4  -8  -2   19.16    4.80
   3  -8  -2    2.56    2.82
   3  -8  -2    2.94    2.95
   2  -8  -2  142.75    9.99
   2  -8  -2  154.17   11.25
   1  -8  -2  428.99   17.70
   1  -8  -2  406.45   17.30
  -1   8   2  408.49   17.29
   0  -8  -2   37.22    6.41
   0   8   2   23.77    3.23
   0   8   2   26.67    6.78
  -1  -8  -2   22.03    4.74
   1   8   2   41.44    9.39
   1   8   2   16.64    3.74
  -2  -8  -2  402.96   14.88
   2   8   2  400.49   20.60
   2   8   2  436.92   15.70
   3   8   2  135.56   15.44
   3   8   2   99.59   10.08
   4   8   2   16.22    7.72
   4   8   2    7.92    5.27
   5   8   2   25.18   16.33
  10  -9  -2   81.36   13.49
  10  -9  -2   79.20   11.40
   9  -9  -2   86.21    9.33
   9  -9  -2   98.25   12.12
   8  -9  -2    3.31    2.62
   8  -9  -2    0.00    2.94
   8  -9  -2    0.51    3.17
   7  -9  -2    5.83    4.33
   7  -9  -2    9.56    3.05
   6  -9  -2   39.08    5.51
   6  -9  -2   51.59    7.90
   6  -9  -2   37.26    3.75
   5  -9  -2   92.24    7.46
   5  -9  -2  122.25    9.73
   4  -9  -2 1738.91   39.70
   3  -9  -2  680.87   22.62
   2  -9  -2    9.12    4.86
   2  -9  -2    8.55    4.96
   1  -9  -2   59.55    8.68
   1  -9  -2   59.90    9.11
  -1   9   2   64.78   10.35
   0  -9  -2   27.79    6.02
   0   9   2   20.69    6.78
  -1  -9  -2   40.81    6.63
   1   9   2   39.72    9.32
   2   9   2  291.01   20.26
   3   9   2   -3.94    6.50
   4   9   2    9.39    9.67
   9 -10  -2    1.04    4.07
   8 -10  -2  128.40   13.29
   7 -10  -2  218.62   13.83
   6 -10  -2  240.17   14.22
   5 -10  -2   15.24    5.30
   4 -10  -2  421.70   18.39
   3 -10  -2   14.99    5.80
   3 -10  -2   15.06    5.66
   2 -10  -2    7.82    4.81
   2 -10  -2   11.65    5.77
   1 -10  -2   -1.53    3.75
  -1  10   2    9.02    5.01
   0 -10  -2   17.34    5.84
   0  10   2   14.87    6.74
   1  10   2   40.84    9.59
   2  10   2    6.99    7.65
   3  10   2   12.54    9.11
   9 -11  -2   47.36    9.32
   9 -11  -2   51.25   11.30
   8 -11  -2   15.95    5.77
   7 -11  -2   46.41    8.81
   6 -11  -2   14.49    5.56
   5 -11  -2  229.49   14.61
   4 -11  -2   -2.69    3.86
   4 -11  -2   -0.18    4.25
   3 -11  -2   -0.99    3.86
   3 -11  -2   -0.95    4.57
   2 -11  -2   29.92    7.60
   2 -11  -2   16.90    5.94
   1 -11  -2   13.01    5.94
  -1  11   2   13.45    7.02
   0 -11  -2   -2.23    4.40
   0  11   2   -3.01    5.83
   1  11   2   22.72   10.09
   8 -12  -2    6.38    6.11
   8 -12  -2    5.45    5.10
   7 -12  -2   54.43   11.72
   7 -12  -2   67.67   10.74
   6 -12  -2    7.69    5.96
   6 -12  -2   -6.49    4.10
   5 -12  -2    3.66    5.28
   5 -12  -2   14.03    6.29
   4 -12  -2   38.29    9.38
   4 -12  -2   44.66    9.06
   3 -12  -2   56.21   10.78
   3 -12  -2   31.84    8.11
   2 -12  -2    2.34    5.51
   2 -12  -2   -4.38    4.28
   1 -12  -2   49.21    9.26
  -1  12   2   41.08   10.93
   0  12   2    7.49    7.66
   7 -13  -2   -0.55    9.46
   7 -13  -2   -8.02    4.46
   6 -13  -2    5.55    6.67
   6 -13  -2    3.92    5.70
   5 -13  -2   28.81    8.39
   5 -13  -2   25.85    8.79
   4 -13  -2   52.43   10.52
   4 -13  -2   75.25   12.98
   3 -13  -2  110.66   15.00
   3 -13  -2  107.66   13.93
   2 -13  -2   31.83    9.11
   1 -14   3  105.34   16.43
   2 -14   3   -1.07    6.72
   3 -14   3   48.78   11.42
   4 -14   3   -3.88    5.89
   5 -14   3   49.47   10.69
   6 -14   3   -0.66    6.11
   1  13  -3   24.49   14.52
   1 -13   3    2.70    6.56
   2 -13   3   81.48   13.10
   3 -13   3   21.91    8.31
   4 -13   3    0.08    5.65
   5 -13   3   -5.11    4.60
   6 -13   3   -4.37    5.40
   7 -13   3   10.11    6.14
   8 -13   3   85.64   13.14
   2  12  -3    9.64    8.03
   1  12  -3    2.75    5.98
   0  12  -3   56.76    9.85
   0 -12   3   75.55   13.09
  -1  12  -3   67.79    9.46
   1 -12   3   50.17   10.28
   2 -12   3   98.32   13.10
   3 -12   3   35.05    8.46
   4 -12   3   10.56    5.93
   5 -12   3   23.55    7.18
   6 -12   3   46.54    9.42
   7 -12   3   71.34   11.36
   8 -12   3    5.32    6.09
   3  11  -3   37.56   10.35
   2  11  -3   -7.66    5.53
   1  11  -3    7.81    6.13
   0  11  -3   25.37    6.64
   0 -11   3   18.69    7.28
  -1  11  -3   54.61    7.88
   1 -11   3   58.30    9.99
  -2  11  -3    1.09    3.42
   2 -11   3    8.47    5.67
   3 -11   3   -5.05    4.08
   4 -11   3  105.78   12.14
   5 -11   3    4.25    4.72
   5 -11   3    3.00    2.22
   6 -11   3    8.85    5.42
   6 -11   3    8.79    3.49
   7 -11   3    7.71    5.06
   7 -11   3    2.59    3.46
   8 -11   3   34.30    8.68
   8 -11   3   40.40    7.13
   9 -11   3    2.56    4.75
   4  10  -3    7.10    7.09
   4  10  -3   10.15    5.36
   3  10  -3   33.67    8.76
   2  10  -3   -3.20    4.92
   1  10  -3   57.51    8.51
  -1 -10   3   34.13    8.56
   0  10  -3    3.68    4.42
   0 -10   3   10.18    6.08
  -1  10  -3   18.22    5.00
   1 -10   3   20.61    4.09
   1 -10   3   17.67    6.49
  -2  10  -3    6.22    2.27
  -2  10  -3    9.52    3.30
   2 -10   3    7.52    4.91
   2 -10   3    9.35    2.71
  -3  10  -3    8.92    2.38
   3 -10   3   17.21    6.11
   3 -10   3   13.24    2.38
   4 -10   3  200.75   13.29
   4 -10   3  192.11    8.58
   5 -10   3    7.19    4.61
   5 -10   3    7.07    2.99
   6 -10   3  156.51    9.46
   6 -10   3  159.00   12.96
   7 -10   3   74.26   11.17
   7 -10   3   79.16    8.81
   8 -10   3   -2.71    3.34
   8 -10   3   -0.95    4.80
   9 -10   3   58.09   11.19
   9 -10   3   55.68    9.38
   5   9  -3  134.05   16.68
   5   9  -3  147.47   14.92
   4   9  -3   51.17   10.52
   4   9  -3   71.18    9.78
   3   9  -3   94.02   11.98
   2   9  -3   16.44    5.93
   1   9  -3    5.70    4.22
  -1  -9   3   -2.63    4.34
   0   9  -3    6.74    3.42
   0   9  -3    9.37    4.52
   0  -9   3    7.98    4.96
  -1   9  -3  136.65    8.30
  -1   9  -3  127.68    7.00
   1  -9   3  151.54   11.72
   1  -9   3  139.28    7.57
  -2   9  -3    4.76    2.15
  -2   9  -3    6.50    3.04
   2  -9   3   -0.67    3.24
   2  -9   3    4.26    1.96
  -3   9  -3   32.82    3.95
   3  -9   3   30.14    2.54
   3  -9   3   24.04    6.02
  -4   9  -3  345.64   11.29
   4  -9   3  312.76   15.67
   4  -9   3  327.56   11.69
  -5   9  -3  357.23   12.70
   5  -9   3  377.55   13.73
   5  -9   3  390.84   17.95
   6  -9   3   22.81    6.37
   6  -9   3   11.17    3.99
   7  -9   3  160.55   10.82
   7  -9   3  188.14   13.99
   8  -9   3    0.29    4.48
   8  -9   3    4.23    4.13
   9  -9   3   -4.84    3.96
   9  -9   3   10.08    5.05
  10  -9   3   24.72    9.28
  10  -9   3   18.08    6.96
   6   8  -3   62.17   11.11
   6   8  -3   80.40   14.29
   5   8  -3  209.04   14.79
   5   8  -3  184.18   15.73
   4   8  -3    7.13    6.31
   3   8  -3    3.59    4.23
   2   8  -3   47.69    7.55
  -2  -8   3   48.98    5.93
   1   8  -3  111.96    9.17
  -1  -8   3  104.85   11.56
   0   8  -3   21.12    4.53
   0   8  -3   18.03    3.61
   0  -8   3   21.86    5.85
   0  -8   3   17.09    3.59
  -1   8  -3    9.07    3.10
  -1   8  -3    7.49    2.58
   1  -8   3   13.08    4.70
   1  -8   3    8.20    2.55
  -2   8  -3  141.55    6.30
  -2   8  -3  144.59    6.71
   2  -8   3  121.12    9.67
   2  -8   3  139.68    5.64
  -3   8  -3  103.67    5.89
   3  -8   3  119.33    3.36
   3  -8   3  131.06    9.51
   3  -8   3  118.99    6.60
  -4   8  -3    0.04    1.76
   4  -8   3    1.32    2.15
   4  -8   3   -1.04    3.07
  -5   8  -3  400.66   13.77
   5  -8   3  379.76   14.11
   5  -8   3  407.91   17.34
   6  -8   3   48.02    8.13
   6  -8   3   53.56    6.79
   6  -8   3   47.72    2.46
   7  -8   3   15.32    2.73
   7  -8   3   21.17    5.40
   7  -8   3   19.09    5.88
   8  -8   3   10.37    4.99
   8  -8   3   16.41    6.37
   9  -8   3   -1.47    3.83
   9  -8   3   -3.98    3.91
  10  -8   3   -1.55    5.40
  10  -8   3    3.47    5.11
   6   7  -3   28.23    8.86
   6   7  -3   24.64    7.17
   5   7  -3   12.54    6.39
   4   7  -3   16.31    6.12
   3   7  -3   39.95    7.64
  -3  -7   3   33.30    3.85
   2   7  -3   37.76    6.32
  -2  -7   3   27.63    4.59
   1   7  -3    2.09    2.98
  -1  -7   3   10.56    3.31
  -1  -7   3   11.22    4.79
   0   7  -3  196.12    8.62
   0   7  -3  196.25    8.99
   0  -7   3  185.99    8.35
   0  -7   3  178.09   10.93
  -1   7  -3   57.80    4.55
  -1   7  -3   46.31    4.65
   1  -7   3   51.64    3.94
   1  -7   3   50.08    6.75
  -2   7  -3   85.04    4.01
  -2   7  -3   80.99    5.14
   2  -7   3   90.84    9.00
   2  -7   3   85.10    3.71
   2  -7   3   84.70    5.46
  -3   7  -3   22.22    3.47
   3  -7   3   23.60    3.68
   3  -7   3   21.90    4.93
  -4   7  -3  206.30    9.02
   4  -7   3  214.94    9.57
   4  -7   3  201.60   11.26
  -5   7  -3   -0.18    2.00
   5  -7   3   -0.17    2.44
   5  -7   3   -2.85    0.75
   5  -7   3   -3.51    2.80
   6  -7   3   -1.74    3.02
   6  -7   3    5.59    1.93
   6  -7   3    4.53    3.38
   7  -7   3    8.97    2.83
   7  -7   3   20.05    5.04
   7  -7   3   11.16    5.14
   8  -7   3   50.27    5.96
   8  -7   3   58.99   10.20
   8  -7   3   40.08    7.52
   9  -7   3   10.96    5.88
   9  -7   3    1.51    4.74
  10  -7   3    1.73    5.27
  10  -7   3    4.63    6.47
   7   6  -3   16.22    7.23
   7   6  -3   14.82    7.83
   6   6  -3   -1.23    4.31
   6   6  -3   -6.45    4.88
   5   6  -3    0.20    4.75
   4   6  -3   22.70    6.03
   3   6  -3    2.03    3.30
  -3  -6   3    4.17    1.90
   2   6  -3  127.91    8.70
  -2  -6   3  111.82    6.55
   1   6  -3   -1.52    2.26
  -1  -6   3   -1.15    2.80
  -1  -6   3    0.48    2.30
  -1  -6   3   -0.51    2.21
   0   6  -3  167.82    8.05
   0   6  -3  179.71    9.95
   0   6  -3  163.69    7.58
   0  -6   3  169.82    7.28
   0  -6   3  166.83   10.09
  -1   6  -3 1116.52   22.57
  -1   6  -3 1160.10   21.11
  -1   6  -3 1165.43   26.62
   1  -6   3 1168.66   27.48
   1  -6   3 1134.10   20.68
  -2   6  -3  191.30    9.45
  -2   6  -3  190.12    7.50
   2  -6   3  192.78    9.83
   2  -6   3  187.34    7.77
  -3   6  -3    8.60    3.08
  -3   6  -3    7.77    2.35
   3  -6   3    2.54    2.70
   3  -6   3    9.32    2.93
  -4   6  -3    6.68    2.74
   4  -6   3    7.42    2.83
   4  -6   3   11.93    3.78
  -5   6  -3   39.72    6.11
   5  -6   3   39.58    3.13
   5  -6   3   42.73    6.58
   5  -6   3   43.12    6.00
   6  -6   3   73.99    9.03
   6  -6   3   53.59    7.21
   6  -6   3   69.18    4.97
   7  -6   3    1.38    3.62
   7  -6   3    4.56    4.21
   7  -6   3    4.48    2.76
   8  -6   3   -0.97    3.60
   8  -6   3   -1.98    2.31
   8  -6   3    4.72    4.31
   9  -6   3   51.25    9.54
   9  -6   3   50.31    7.52
   9  -6   3   43.10    8.60
  10  -6   3   26.90    8.14
  10  -6   3   15.52    6.24
   8   5  -3   -0.20    5.76
   8   5  -3    1.24    6.31
   7   5  -3   29.69    8.59
   7   5  -3   48.94    9.88
   6   5  -3    8.48    5.44
   6   5  -3   10.96    5.00
   5   5  -3  150.69   12.14
   4   5  -3   83.42    9.59
   3   5  -3  129.64    9.45
  -3  -5   3  144.51    5.28
   2   5  -3    9.73    3.59
  -2  -5   3    3.73    2.62
  -2  -5   3    3.29    2.11
   1   5  -3  692.89   17.56
   1   5  -3  671.44   19.24
  -1  -5   3  710.88   17.37
  -1  -5   3  673.56   19.77
  -1  -5   3  669.42   16.89
   0   5  -3 1850.76   32.02
   0   5  -3 1845.31   33.10
   0   5  -3 1838.12   35.94
   0  -5   3 1850.27   31.74
   0  -5   3 1866.69   36.50
  -1   5  -3   38.55    2.78
  -1   5  -3   35.35    4.61
  -1   5  -3   33.57    3.77
   1  -5   3   39.09    4.20
   1  -5   3   43.41    5.49
   1  -5   3   29.72    2.52
  -2   5  -3  265.78   10.44
  -2   5  -3  256.31    8.81
   2  -5   3  263.10    9.19
   2  -5   3  269.43   10.80
  -3   5  -3  146.83    8.25
  -3   5  -3  134.58    6.88
   3  -5   3  170.07    7.95
   3  -5   3  152.04    8.53
  -4   5  -3  662.23   17.84
   4  -5   3  693.32   13.08
   4  -5   3  683.12   20.03
   4  -5   3  687.02   18.53
   5  -5   3    3.63    3.04
   5  -5   3   10.29    3.93
   5  -5   3    2.65    1.80
   6  -5   3  161.39    7.94
   6  -5   3  157.92   10.84
   6  -5   3  155.29   10.50
   7  -5   3   25.77    6.26
   7  -5   3   38.33    7.02
   7  -5   3   30.59    5.09
   8  -5   3   99.68   11.99
   8  -5   3   90.06   11.80
   8  -5   3   74.86    8.30
   9  -5   3    3.57    5.19
   9  -5   3   -2.57    3.55
   9  -5   3   11.34    5.51
  10  -5   3   -6.16    3.69
  10  -5   3   -5.48    7.38
  10  -5   3    3.80    5.30
   8   4  -3   23.30    8.14
   8   4  -3   20.19    8.32
   7   4  -3   85.79   11.98
   7   4  -3   42.85    8.49
   6   4  -3   15.47    6.08
   5   4  -3   43.78    7.83
   4   4  -3   87.74    9.26
   3   4  -3  181.08   10.00
  -3  -4   3  192.96    5.51
   2   4  -3  680.08   18.32
   2   4  -3  721.26   19.94
  -2  -4   3  691.46   18.26
  -2  -4   3  671.71   14.74
   1   4  -3   56.65    4.65
   1   4  -3   57.86    6.24
  -1  -4   3   60.43    6.70
  -1  -4   3   45.68    4.58
  -1  -4   3   53.35    4.59
   0   4  -3 1073.16   21.20
   0   4  -3 1060.47   22.67
   0   4  -3 1048.79   19.51
   0  -4   3 1064.32   22.76
   0  -4   3 1050.18   19.33
   0  -4   3 1065.15   22.98
  -1   4  -3  348.54   11.05
  -1   4  -3  338.37    6.93
  -1   4  -3  349.53   10.07
   1  -4   3  369.39   11.59
   1  -4   3  357.85   10.35
  -2   4  -3   86.67    5.16
  -2   4  -3   86.62    5.68
   2  -4   3   77.84    5.07
   2  -4   3   91.36    6.20
  -3   4  -3  462.60   14.21
  -3   4  -3  444.97   13.02
   3  -4   3  452.34    9.11
   3  -4   3  465.41   13.60
   3  -4   3  485.28   14.90
  -4   4  -3   62.74    6.49
  -4   4  -3   50.41    3.65
   4  -4   3   51.70    3.78
   4  -4   3   39.30    5.59
   4  -4   3   54.68    6.40
  -5   4  -3  139.64    6.81
   5  -4   3  133.81    9.14
   5  -4   3  141.22    9.02
   5  -4   3  128.51    6.69
  -6   4  -3   85.92    6.22
   6  -4   3   83.99    6.59
   6  -4   3   85.83    9.45
   6  -4   3   93.85    9.83
   7  -4   3  161.36   11.69
   7  -4   3  169.89   10.14
   7  -4   3  154.64   11.89
   8  -4   3   97.45    9.97
   8  -4   3   99.75   12.28
   8  -4   3  104.31   12.02
   9  -4   3    2.97    5.27
   9  -4   3    2.77    4.60
   9  -4   3    5.18    5.08
  10  -4   3   22.68    7.67
  10  -4   3    9.67    6.60
  10  -4   3    3.47    5.93
   9   3  -3   10.94    6.92
   9   3  -3    0.71    6.32
   8   3  -3   35.73    9.09
   8   3  -3   39.90    9.21
   7   3  -3   21.53    6.88
   7   3  -3   18.91    6.68
   6   3  -3  160.43   12.15
   5   3  -3   13.90    4.79
   4   3  -3  160.58    9.97
   3   3  -3  358.48   13.93
   3   3  -3  357.66   13.29
  -3  -3   3  348.32    8.02
  -3  -3   3  369.21   13.18
   2   3  -3  600.52   16.07
   2   3  -3  608.41   16.75
  -2  -3   3  624.34   13.12
  -2  -3   3  613.33   16.01
   1   3  -3   51.19    5.21
   1   3  -3   54.08    4.35
  -1  -3   3   54.60    5.31
  -1  -3   3   45.90    3.75
   0   3  -3 1534.35   27.38
   0   3  -3 1481.11   26.67
   0   3  -3 1513.14   24.75
   0  -3   3 1513.11   27.53
   0  -3   3 1501.03   27.96
  -1   3  -3  289.65    8.82
  -1   3  -3  312.94    9.50
   1  -3   3  327.55    9.84
   1  -3   3  302.47   10.52
   1  -3   3  296.99    9.19
  -2   3  -3    2.92    2.09
  -2   3  -3    5.95    2.31
  -2   3  -3    6.13    1.24
   2  -3   3    6.89    1.29
   2  -3   3    3.82    2.35
   2  -3   3    6.90    2.51
   2  -3   3    5.82    2.93
  -3   3  -3  132.69    5.20
  -3   3  -3  126.29    6.87
   3  -3   3  131.21    7.25
   3  -3   3  132.23    7.86
   3  -3   3  135.16    7.50
   3  -3   3  134.26    5.29
  -4   3  -3  517.64   13.30
  -4   3  -3  544.79   16.30
   4  -3   3  540.79   13.84
   4  -3   3  537.04   16.57
   4  -3   3  515.69   16.65
  -5   3  -3  202.80    8.96
   5  -3   3  197.37   10.49
   5  -3   3  196.07    9.08
   5  -3   3  195.07   10.73
   6  -3   3   81.43    7.74
   6  -3   3   89.22    9.79
   6  -3   3   94.22    7.48
   7  -3   3   65.52    8.06
   7  -3   3   56.65    8.72
   8  -3   3   75.57    9.60
   8  -3   3   67.22   10.14
   9  -3   3   11.68    5.95
   9  -3   3   18.57    7.67
   9   2  -3   26.58    8.12
   9   2  -3   13.16    7.53
   8   2  -3    6.58    5.71
   8   2  -3    7.76    5.54
   7   2  -3   12.55    5.55
   7   2  -3   14.42    5.69
   6   2  -3  360.72   17.02
   5   2  -3   23.24    5.44
   5   2  -3   25.97    1.89
   4   2  -3   42.81    6.02
   4   2  -3   51.20    2.99
   3   2  -3 1083.97   19.35
   3   2  -3 1070.33   24.52
  -3  -2   3 1106.97   19.14
   2   2  -3  237.31    7.12
   2   2  -3  226.70    8.81
   2   2  -3  230.53    8.91
  -2  -2   3  240.57    7.08
   1   2  -3   66.93    4.61
   1   2  -3   66.50    4.23
   1   2  -3   71.37    4.36
  -1  -2   3   66.73    4.14
  -1  -2   3   61.85    4.43
   0   2  -3  299.40    8.11
   0   2  -3  304.87    8.70
   0   2  -3  299.48    9.28
   0  -2   3  296.74    9.20
   0  -2   3  309.28    8.88
   0  -2   3  300.37    8.26
  -1   2  -3  178.55    6.67
  -1   2  -3  179.52    7.64
  -1   2  -3  170.43    4.90
  -1   2  -3  164.38    6.13
   1  -2   3  186.41    6.99
   1  -2   3  179.96    7.58
   1  -2   3  174.39    6.59
  -2   2  -3  377.58   11.02
  -2   2  -3  376.07    9.08
   2  -2   3  390.05   11.17
   2  -2   3  383.54    9.20
   2  -2   3  380.19   11.42
   2  -2   3  369.40   11.70
  -3   2  -3  554.52   15.26
  -3   2  -3  564.07   13.46
   3  -2   3  547.92   13.61
   3  -2   3  546.91   15.54
   3  -2   3  547.23   15.59
  -4   2  -3   58.65    6.72
  -4   2  -3   50.77    5.31
   4  -2   3   50.12    5.33
   4  -2   3   65.95    7.01
   4  -2   3   43.85    5.67
  -5   2  -3  155.26    8.56
   5  -2   3  146.06    8.47
   5  -2   3  151.75    9.89
   5  -2   3  161.11    8.99
   6  -2   3    5.19    4.08
   6  -2   3   -0.76    3.10
   6  -2   3   -5.26    2.26
   7  -2   3   28.60    6.85
   7  -2   3   23.90    5.20
   7  -2   3   23.98    5.99
   8  -2   3   26.52    7.43
   8  -2   3   29.33    7.18
   9  -2   3   77.22   12.78
   9  -2   3   82.27   11.44
   9   1  -3    8.69    5.89
   9   1  -3    0.11    5.05
   8   1  -3   35.44    8.14
   8   1  -3   37.36    7.97
   7   1  -3   29.33    7.03
   7   1  -3   26.55    6.71
   7   1  -3   30.22    2.77
   6   1  -3   83.94    4.56
   6   1  -3   71.55    8.89
   5   1  -3   17.30    2.63
   5   1  -3    9.17    3.61
   4   1  -3  149.27    5.98
   4   1  -3  144.20    8.57
   3   1  -3   12.20    2.35
   3   1  -3    6.97    2.92
  -3  -1   3    9.85    2.14
   2   1  -3 2454.91   38.72
  -2  -1   3 2388.94   38.43
   1   1  -3 1300.21   21.53
   1   1  -3 1244.88   22.97
  -1  -1   3 1287.27   23.02
  -1  -1   3 1325.75   21.75
   0   1  -3   11.13    2.51
   0   1  -3    7.57    2.42
   0   1  -3    9.12    1.75
   0  -1   3   12.69    1.94
   0  -1   3   10.68    2.50
   0  -1   3    8.42    2.50
  -1   1  -3   50.49    3.90
  -1   1  -3   46.98    4.24
  -1   1  -3   50.37    3.50
   1  -1   3   62.00    4.42
   1  -1   3   49.54    4.44
   1  -1   3   49.34    3.65
   1  -1   3   42.03    3.61
  -2   1  -3    5.63    2.27
  -2   1  -3    1.27    1.77
  -2   1  -3    2.56    2.21
   2  -1   3    1.00    1.87
   2  -1   3   -0.32    1.79
   2  -1   3    4.23    2.44
  -3   1  -3  363.41   12.38
  -3   1  -3  377.03   11.72
   3  -1   3  348.00   11.27
   3  -1   3  370.15   11.88
   3  -1   3  391.67   13.17
  -4   1  -3    0.25    2.43
   4  -1   3   -2.35    1.73
   4  -1   3   -0.58    2.53
   4  -1   3   -2.38    2.30
   5  -1   3  196.04   11.34
   5  -1   3  202.50   11.07
   5  -1   3  204.27    9.35
   6  -1   3    3.55    2.86
   6  -1   3    5.73    4.14
   6  -1   3    8.09    4.42
   7  -1   3   29.34    7.18
   7  -1   3   40.51    7.91
   8  -1   3  117.41   13.56
   8  -1   3  104.78   13.11
   9  -1   3   29.65    8.22
   9  -1   3   40.12    9.72
  10   0  -3    6.44    6.32
  10   0  -3   24.33    8.36
   9   0  -3   20.42    7.06
   9   0  -3   23.23    7.61
   8   0  -3   24.46    6.70
   8   0  -3   22.41    6.82
   7   0  -3  293.24   10.31
   7   0  -3  280.91   15.26
   7   0  -3  301.34   15.68
   6   0  -3   63.36    7.92
   6   0  -3   75.59    5.35
   5   0  -3    6.71    2.33
   5   0  -3    4.35    3.04
   4   0  -3  466.65   15.05
   4   0  -3  467.98   12.55
   3   0  -3 4044.29   62.21
   2   0  -3  147.81    6.12
  -2   0   3  156.31    6.43
   1   0  -3   30.08    3.49
   1   0  -3   24.84    1.60
   1   0  -3   23.73    2.93
  -1   0   3   26.71    3.35
   0   0  -3  957.98   19.03
   0   0  -3  959.57   17.68
   0   0  -3  943.69   18.29
   0   0   3  971.26   17.97
   0   0   3  938.91   18.79
  -1   0  -3   10.32    2.50
  -1   0  -3   16.73    2.80
  -1   0  -3   13.16    2.79
   1   0   3   17.57    3.01
   1   0   3   16.92    3.22
   1   0   3   11.56    2.60
  -2   0  -3  186.99    7.87
  -2   0  -3  194.17    7.94
  -2   0  -3  195.89    7.62
   2   0   3  182.69    8.04
   2   0   3  201.01    8.29
   2   0   3  189.86    7.44
  -3   0  -3  282.62   11.09
  -3   0  -3  283.10   10.79
  -3   0  -3  302.12   10.25
   3   0   3  320.52   10.31
   3   0   3  271.10   11.29
   3   0   3  311.02   12.29
  -4   0  -3    0.84    2.57
   4   0   3    0.05    1.80
   4   0   3   -1.22    2.86
   4   0   3    3.38    2.81
   5   0   3   24.10    5.74
   5   0   3   26.19    3.84
   5   0   3   34.21    6.35
   6   0   3  153.23   11.61
   6   0   3  145.64    7.36
   6   0   3  177.61   12.17
   7   0   3   51.39    9.15
   7   0   3   45.58    8.53
   8   0   3  247.80   17.06
   8   0   3  229.52   16.61
   9   0   3    6.67    7.29
   9   0   3   24.21    8.64
  10  -1  -3   -2.53    4.43
  10  -1  -3   -1.70    5.21
   9  -1  -3    9.79    5.67
   9  -1  -3    8.40    6.13
   8  -1  -3   19.01    4.14
   8  -1  -3   18.54    6.85
   8  -1  -3   26.66    6.90
   7  -1  -3   54.27    6.15
   7  -1  -3   45.52    7.41
   7  -1  -3   44.92    7.69
   6  -1  -3  223.61   12.03
   6  -1  -3  246.23   10.33
   5  -1  -3   58.68    6.65
   5  -1  -3   62.38    5.45
   4  -1  -3  145.20    7.42
   3  -1  -3  811.16   18.53
   2  -1  -3   14.20    2.89
  -2   1   3   17.21    3.49
   1  -1  -3 1428.48   23.75
   1  -1  -3 1420.27   26.53
  -1   1   3 1440.67   26.50
   0  -1  -3  604.49   14.44
   0  -1  -3  606.46   14.31
   0  -1  -3  610.06   12.65
   0   1   3  632.64   13.00
   0   1   3  623.11   14.44
   0   1   3  633.05   14.88
  -1  -1  -3  291.81    9.85
  -1  -1  -3  276.64    9.07
  -1  -1  -3  282.26    8.77
   1   1   3  300.47   10.22
   1   1   3  292.67    9.14
   1   1   3  278.07    8.94
  -2  -1  -3 2647.86   43.50
  -2  -1  -3 2681.02   45.36
  -2  -1  -3 2619.95   45.98
   2   1   3 2654.78   45.58
   2   1   3 2623.69   43.19
   2   1   3 2669.15   46.74
  -3  -1  -3   18.28    4.11
  -3  -1  -3   10.94    3.18
  -3  -1  -3    9.73    2.85
   3   1   3   19.73    4.60
   3   1   3   12.93    2.65
   3   1   3   13.85    3.59
   4   1   3   46.45    6.93
   4   1   3   30.20    3.57
   4   1   3   25.34    5.08
   5   1   3   65.89    4.49
   5   1   3   65.11    8.79
   5   1   3   49.15    7.54
   6   1   3  275.56   15.47
   6   1   3  284.51    9.45
   6   1   3  310.57   16.61
   7   1   3   55.07    9.90
   7   1   3   51.81    9.28
   8   1   3   27.71    8.42
   8   1   3   -4.44    5.76
  10  -2  -3   22.48    7.54
  10  -2  -3   26.08    7.46
   9  -2  -3   83.56   11.17
   9  -2  -3   85.52    7.93
   9  -2  -3   98.74   12.43
   8  -2  -3   26.93    6.54
   8  -2  -3   47.17    8.64
   8  -2  -3   28.41    5.32
   7  -2  -3   25.89    6.25
   7  -2  -3   18.19    5.21
   7  -2  -3   23.04    4.73
   6  -2  -3    4.67    2.96
   6  -2  -3   -0.81    2.53
   5  -2  -3   -1.42    2.20
   5  -2  -3    5.97    2.60
   4  -2  -3    4.00    2.25
   3  -2  -3  635.41   13.79
   3  -2  -3  650.03   17.11
   2  -2  -3   23.86    2.25
   2  -2  -3   19.24    3.64
   1  -2  -3  421.84   11.94
   1  -2  -3  418.83    8.95
   1  -2  -3  421.38    8.55
   1  -2  -3  401.92   12.18
  -1   2   3  398.61   12.03
  -1   2   3  420.53    8.36
  -1   2   3  411.95    9.05
   0  -2  -3  266.03    7.41
   0  -2  -3  273.00    9.58
   0  -2  -3  263.15    9.41
   0   2   3  276.84    7.64
   0   2   3  254.87    9.62
   0   2   3  263.01    7.86
   0   2   3  274.79    9.46
  -1  -2  -3  145.67    6.74
  -1  -2  -3  153.89    7.86
  -1  -2  -3  144.34    6.40
   1   2   3  140.78    7.89
   1   2   3  134.85    6.46
   1   2   3  142.34    6.53
  -2  -2  -3  616.28   16.34
  -2  -2  -3  622.40   15.03
  -2  -2  -3  625.30   17.92
   2   2   3  635.07   14.90
   2   2   3  633.63   16.78
   2   2   3  643.08   18.59
  -3  -2  -3  181.28    7.41
   3   2   3  189.78   10.74
   3   2   3  180.14    7.04
   3   2   3  184.08    9.70
   4   2   3   25.76    5.98
   4   2   3   25.17    3.12
   4   2   3   29.96    5.85
   5   2   3    4.87    5.05
   5   2   3    3.77    3.78
   5   2   3    5.91    1.66
   6   2   3   56.93    9.13
   6   2   3   54.79    9.34
   7   2   3   57.39   10.24
   7   2   3   30.46    8.74
   8   2   3    0.46    5.51
   8   2   3   -5.62    5.69
  10  -3  -3   20.59    7.24
  10  -3  -3   42.41    9.03
   9  -3  -3   16.61    5.05
   9  -3  -3   18.47    5.76
   9  -3  -3    9.72    5.87
   8  -3  -3  590.22   20.63
   8  -3  -3  557.15   21.25
   8  -3  -3  559.33   21.68
   7  -3  -3    7.50    4.03
   7  -3  -3    4.91    3.39
   7  -3  -3   14.80    4.63
   6  -3  -3    0.61    2.09
   6  -3  -3    6.33    3.34
   6  -3  -3    4.63    3.00
   5  -3  -3  208.36    9.31
   5  -3  -3  215.55   10.77
   4  -3  -3    6.49    2.25
   4  -3  -3    3.24    2.62
   3  -3  -3   35.55    3.58
   3  -3  -3   34.96    5.12
   2  -3  -3   68.63    3.22
   2  -3  -3   70.25    3.77
   2  -3  -3   76.58    6.21
  -2   3   3   80.15    3.87
   1  -3  -3  215.56    7.02
   1  -3  -3  219.29    8.78
   1  -3  -3  218.38    5.54
   1  -3  -3  210.17    9.22
  -1   3   3  214.14    6.81
  -1   3   3  213.75    5.78
   0  -3  -3   21.63    3.79
   0  -3  -3   22.70    2.67
   0  -3  -3   23.96    4.22
   0   3   3   22.90    4.25
   0   3   3   19.59    3.49
   0   3   3   21.75    2.70
   0   3   3   23.18    3.52
  -1  -3  -3  295.30   10.24
  -1  -3  -3  282.65    9.31
  -1  -3  -3  297.72   11.78
   1   3   3  275.95   12.08
   1   3   3  286.74    9.95
   1   3   3  269.11   10.85
   1   3   3  282.99    9.56
  -2  -3  -3  319.54   10.47
   2   3   3  313.05   11.53
   2   3   3  314.48   10.16
   2   3   3  334.76   14.00
  -3  -3  -3    7.76    2.65
   3   3   3   -0.66    3.39
   3   3   3    0.87    2.73
   4   3   3   11.17    4.52
   4   3   3    7.19    4.60
   5   3   3   75.15   10.78
   5   3   3   62.59    8.84
   6   3   3    9.65    6.45
   6   3   3   16.75    6.43
   7   3   3   -2.48    5.11
   7   3   3   -1.00    4.87
  10  -4  -3  182.20   14.49
  10  -4  -3  131.52   16.98
  10  -4  -3  154.11   15.71
  10  -4  -3  161.65   13.14
   9  -4  -3   74.02   10.27
   9  -4  -3   78.68    9.82
   9  -4  -3   93.43   11.12
   9  -4  -3  103.93   11.90
   8  -4  -3  246.88   13.66
   8  -4  -3  225.07   12.89
   8  -4  -3  237.63   13.69
   8  -4  -3  226.90   13.55
   7  -4  -3   45.27    6.99
   7  -4  -3   43.36    6.41
   7  -4  -3   52.95    7.17
   7  -4  -3   44.42    7.05
   6  -4  -3   68.28    7.13
   6  -4  -3   69.22    8.17
   6  -4  -3   72.63    6.18
   5  -4  -3   21.77    3.80
   5  -4  -3   31.69    5.62
   4  -4  -3  400.94   12.00
   4  -4  -3  383.14   14.92
   3  -4  -3   35.73    5.44
   3  -4  -3   28.57    3.43
  -3   4   3   28.94    3.54
   2  -4  -3  732.02   12.00
   2  -4  -3  745.27   20.35
   2  -4  -3  722.37   18.26
   2  -4  -3  736.21   16.02
  -2   4   3  722.36   15.57
   1  -4  -3   59.30    5.19
   1  -4  -3   53.42    6.09
   1  -4  -3   60.59    6.22
   1  -4  -3   50.32    2.52
  -1   4   3   61.17    4.75
  -1   4   3   30.92    5.96
  -1   4   3   65.59    3.44
   0  -4  -3  560.03   16.27
   0  -4  -3  560.01   16.68
   0   4   3  573.24   17.29
   0   4   3  568.07   15.33
   0   4   3  572.76   12.71
  -1  -4  -3   13.80    3.36
  -1  -4  -3   22.48    5.08
   1   4   3   15.50    4.16
   1   4   3   12.03    2.79
   1   4   3   20.83    5.03
  -2  -4  -3  310.11   10.82
   2   4   3  313.84   12.04
   2   4   3  310.05   14.39
  -3  -4  -3   31.83    4.27
   3   4   3   26.24    4.98
   3   4   3   19.50    5.85
  -4  -4  -3   -2.23    1.53
   4   4   3   -1.15    3.08
   4   4   3   -3.28    3.72
   5   4   3   60.99    8.90
   5   4   3   80.96   11.51
   6   4   3   -2.17    4.64
   6   4   3   -0.66    5.30
   7   4   3    9.26    6.57
   7   4   3    0.68    6.67
  10  -5  -3  149.30   12.15
  10  -5  -3  144.74   14.71
  10  -5  -3  135.69   12.39
  10  -5  -3  115.88   13.00
   9  -5  -3   39.28    7.19
   9  -5  -3   29.60    6.60
   9  -5  -3   36.41    7.60
   9  -5  -3   42.19    7.87
   8  -5  -3    5.44    3.41
   8  -5  -3   -1.28    2.56
   8  -5  -3    1.84    3.37
   8  -5  -3    2.54    3.43
   7  -5  -3    1.83    2.36
   7  -5  -3   -2.53    2.35
   7  -5  -3    3.79    2.84
   7  -5  -3    0.01    3.02
   6  -5  -3  621.30   17.74
   6  -5  -3  607.78   21.85
   6  -5  -3  643.16   19.10
   5  -5  -3    0.76    1.91
   5  -5  -3    3.95    2.16
   4  -5  -3  140.57    5.57
   4  -5  -3  129.92    6.88
   4  -5  -3  119.39    9.06
   3  -5  -3   43.56    6.34
   3  -5  -3   52.40    5.17
   3  -5  -3   58.93    6.06
   3  -5  -3   57.88    2.54
   3  -5  -3   49.34    2.32
  -3   5   3   51.76    4.47
   2  -5  -3   12.66    2.94
   2  -5  -3    9.23    3.16
   2  -5  -3    6.25    3.00
  -2   5   3    8.92    2.53
   1  -5  -3    3.03    2.97
   1  -5  -3   -0.01    2.64
   1  -5  -3    2.83    2.59
  -1   5   3    0.34    1.82
  -1   5   3    2.74    2.84
  -1   5   3    0.27    1.02
   0  -5  -3  147.77   10.18
   0  -5  -3  150.69    8.85
   0   5   3  151.45    6.06
   0   5   3  158.56    9.66
  -1  -5  -3   18.36    3.91
   1   5   3   15.58    4.79
   1   5   3   28.21    6.13
   1   5   3   15.16    3.27
  -2  -5  -3  642.02   17.33
   2   5   3  640.54   22.49
   2   5   3  636.95   18.40
  -3  -5  -3   12.75    3.19
   3   5   3   13.12    4.48
   3   5   3   24.93    7.23
   4   5   3    0.38    5.27
   4   5   3    0.20    3.82
   5   5   3   -0.93    4.24
   5   5   3    3.73    5.84
   6   5   3   10.84    7.57
   6   5   3   19.87    7.80
  10  -6  -3   80.04   11.06
  10  -6  -3   64.69   10.34
  10  -6  -3   72.58   11.00
  10  -6  -3   83.67   10.54
   9  -6  -3   15.13    4.87
   9  -6  -3    8.16    4.44
   9  -6  -3   11.97    5.52
   9  -6  -3   10.23    5.07
   8  -6  -3   -0.59    2.19
   8  -6  -3    3.56    3.24
   8  -6  -3   -1.47    2.87
   8  -6  -3    2.03    2.85
   7  -6  -3   28.44    6.59
   7  -6  -3   26.37    5.17
   7  -6  -3   26.63    4.94
   6  -6  -3    5.97    3.23
   6  -6  -3   10.42    3.05
   5  -6  -3   -0.71    1.41
   5  -6  -3   -0.69    1.90
   4  -6  -3    1.73    1.86
   4  -6  -3   -0.04    2.71
   4  -6  -3    0.56    1.07
   4  -6  -3   -0.49    1.84
  -4   6   3    0.12    1.81
   3  -6  -3   80.66    6.09
   3  -6  -3   74.29    5.98
   3  -6  -3   75.30    8.70
  -3   6   3   83.08    5.88
   2  -6  -3   23.22    4.33
   2  -6  -3   14.30    3.53
   2  -6  -3   24.59    5.13
  -2   6   3   25.30    4.04
   1  -6  -3   30.03    5.21
   1  -6  -3   33.55    5.82
  -1   6   3   32.10    5.65
  -1   6   3   28.82    4.56
  -1   6   3   26.97    2.05
   0  -6  -3  344.95   14.10
   0   6   3  326.86    9.59
   0   6   3  360.53   15.54
  -1  -6  -3   61.93    6.88
   1   6   3   56.12    5.70
   1   6   3   58.42    8.62
  -2  -6  -3  587.33   17.31
   2   6   3  595.33   18.18
   2   6   3  614.69   23.77
  -3  -6  -3   26.81    4.46
   3   6   3   29.66    5.98
   3   6   3   27.70    7.66
   4   6   3    1.84    5.71
   4   6   3    9.39    4.90
   5   6   3   27.36    7.16
   5   6   3   12.82    7.78
   6   6   3   72.53   13.49
   6   6   3   75.04   11.94
  10  -7  -3    1.74    3.49
  10  -7  -3   10.25    6.01
  10  -7  -3    3.91    4.66
  10  -7  -3    1.53    3.87
   9  -7  -3   32.84    6.59
   9  -7  -3   23.72    7.68
   9  -7  -3   37.47    7.67
   9  -7  -3   24.48    5.77
   8  -7  -3    6.09    3.40
   8  -7  -3   -0.61    3.83
   8  -7  -3    3.68    3.95
   8  -7  -3    4.77    3.38
   7  -7  -3   49.68    7.35
   7  -7  -3   41.03    8.09
   7  -7  -3   42.25    5.81
   6  -7  -3    2.96    2.07
   6  -7  -3    1.40    2.54
   5  -7  -3   24.79    2.88
   5  -7  -3   22.80    4.31
   5  -7  -3   20.68    4.44
   4  -7  -3   -1.49    2.97
   4  -7  -3   -1.60    1.96
   4  -7  -3   -1.32    1.95
  -4   7   3    1.86    2.29
   3  -7  -3  125.26    9.98
   3  -7  -3  124.41    8.13
   3  -7  -3  112.79    8.00
  -3   7   3  119.37    7.67
   2  -7  -3   57.41    6.82
   2  -7  -3   61.33    8.00
  -2   7   3   54.20    6.20
   1  -7  -3  518.11   18.10
   1  -7  -3  519.58   19.07
  -1   7   3  443.42   17.97
  -1   7   3  535.82   19.31
  -1   7   3  515.52    8.90
   0  -7  -3  902.13   25.51
   0   7   3  867.03   18.27
   0   7   3  931.69   27.54
  -1  -7  -3  101.48    8.23
   1   7   3  105.61   11.82
   1   7   3  117.24    7.08
  -2  -7  -3   36.07    5.47
   2   7   3   34.51    5.70
   2   7   3   44.06    9.16
   3   7   3   80.53   11.85
   3   7   3   59.68    8.19
   4   7   3  131.76   15.94
   4   7   3  114.90   11.91
   5   7   3    6.41    5.57
   5   7   3   11.16    8.68
  10  -8  -3   35.97    8.19
  10  -8  -3   27.87    8.62
  10  -8  -3   47.68    8.34
   9  -8  -3   72.12   11.76
   9  -8  -3   82.26    9.26
   9  -8  -3   56.30    7.86
   9  -8  -3   71.86   10.11
   8  -8  -3   41.34    7.31
   8  -8  -3   16.43    6.55
   8  -8  -3   36.38    6.43
   8  -8  -3   43.48    6.35
   7  -8  -3   34.35    6.20
   7  -8  -3   43.65    5.38
   7  -8  -3   49.42    9.33
   6  -8  -3   29.59    5.58
   6  -8  -3   23.63    3.36
   5  -8  -3  111.84    8.61
   5  -8  -3   96.91   11.49
   4  -8  -3  606.47   23.58
   4  -8  -3  632.42   19.85
   3  -8  -3  374.71   17.85
   3  -8  -3  393.22   15.44
   2  -8  -3  243.83   14.08
   2  -8  -3  254.59   13.05
   1  -8  -3    3.84    3.98
   1  -8  -3    8.18    4.00
  -1   8   3    8.39    5.72
   0  -8  -3  257.09   13.71
   0   8   3  236.60   15.18
   0   8   3  219.12    7.85
  -1  -8  -3   -2.53    2.72
   1   8   3   -0.29    2.24
   1   8   3   -4.02    5.11
   2   8   3  182.82   10.41
   2   8   3  169.44   17.06
   3   8   3   12.27    5.07
   3   8   3    2.94    7.73
   4   8   3   15.30    9.11
  10  -9  -3  105.99   14.46
  10  -9  -3   99.88   12.76
   9  -9  -3    7.70    4.75
   9  -9  -3   12.13    6.40
   8  -9  -3   15.33    6.68
   8  -9  -3   24.00    6.05
   7  -9  -3   20.00    6.89
   7  -9  -3   23.79    4.73
   7  -9  -3   24.52    5.82
   6  -9  -3   94.35   12.63
   6  -9  -3   96.44    9.99
   5  -9  -3  421.38   17.19
   5  -9  -3  472.77   22.08
   4  -9  -3   22.37    6.59
   4  -9  -3   22.14    5.41
   3  -9  -3   -0.41    3.60
   3  -9  -3    8.42    4.69
   2  -9  -3   21.43    5.78
   2  -9  -3   14.22    5.84
   1  -9  -3    4.52    4.10
  -1   9   3    0.66    4.66
   0  -9  -3   -1.13    3.37
   0   9   3    2.78    5.55
  -1  -9  -3    2.84    3.62
   1   9   3   -0.67    5.30
   2   9   3   -0.16    5.91
   3   9   3   59.31   12.28
   9 -10  -3    8.18    5.98
   9 -10  -3    0.32    3.65
   8 -10  -3    4.31    5.62
   8 -10  -3    6.08    3.91
   7 -10  -3   10.02    4.73
   7 -10  -3    2.77    5.29
   6 -10  -3  283.98   18.61
   6 -10  -3  275.48   14.91
   5 -10  -3  479.01   19.36
   5 -10  -3  456.85   22.93
   4 -10  -3   -3.06    4.19
   4 -10  -3    4.94    4.25
   3 -10  -3   29.80    6.86
   3 -10  -3   32.45    7.88
   2 -10  -3   -1.24    3.78
   2 -10  -3    4.50    4.74
   1 -10  -3   52.29    9.32
  -1  10   3   64.54   10.32
   0 -10  -3   37.35    7.55
   0  10   3   37.08    9.41
   1  10   3    6.85    6.07
   2  10   3   67.74   13.30
   9 -11  -3   30.56   10.09
   9 -11  -3   47.91    9.13
   8 -11  -3  105.77   12.27
   8 -11  -3  100.88   15.20
   7 -11  -3    8.78    5.27
   7 -11  -3   16.11    7.11
   6 -11  -3    8.54    4.74
   6 -11  -3    5.53    5.44
   5 -11  -3  291.22   19.59
   5 -11  -3  263.73   15.45
   4 -11  -3   24.60    6.47
   4 -11  -3   37.56    8.93
   3 -11  -3    8.03    5.30
   3 -11  -3    1.68    4.78
   2 -11  -3   66.44   10.37
   2 -11  -3   89.72   12.26
   1 -11  -3   15.80    6.09
  -1  11   3   12.56    6.63
   0  11   3   -2.47    6.29
   1  11   3   10.69    8.27
   8 -12  -3   -1.76    4.60
   8 -12  -3    9.96    8.81
   7 -12  -3   -7.80    4.59
   7 -12  -3    1.69    4.50
   6 -12  -3    7.97    5.77
   6 -12  -3   11.54    7.13
   5 -12  -3   18.81    7.61
   5 -12  -3   14.75    6.68
   4 -12  -3  116.82   15.46
   4 -12  -3  120.21   13.73
   3 -12  -3   31.20    9.27
   3 -12  -3   22.90    7.82
   2 -12  -3   15.08    6.84
   1 -12  -3   -5.24    5.86
   6 -13  -3  123.92   13.98
   6 -13  -3   98.45   14.87
   5 -13  -3   92.92   12.38
   5 -13  -3  108.54   16.06
   4 -13  -3   -4.65    5.48
   4 -13  -3   -8.93    4.65
   3 -13  -3   45.47   10.14
   3 -13  -3   34.81    9.03
   1 -14   4   42.47   11.87
   2 -14   4   -7.57    5.68
   3 -14   4   -6.34    5.64
   4 -14   4   41.30   10.16
   5 -14   4   21.44    8.04
   6 -14   4   -0.15    5.63
   0 -13   4  -12.99    5.31
   1 -13   4  177.43   18.41
   2 -13   4   -1.48    5.82
   3 -13   4  -13.25    4.37
   4 -13   4   27.28    8.89
   5 -13   4   18.53    8.14
   6 -13   4    6.75    6.05
   7 -13   4   86.25   12.66
   2  12  -4    4.21    7.44
   1  12  -4   44.01    8.70
   0  12  -4   55.20    9.22
   0 -12   4   53.06   11.44
  -1  12  -4  174.56   14.26
   1 -12   4  158.11   16.40
   2 -12   4   -2.80    5.43
   3 -12   4    0.75    5.76
   4 -12   4    9.70    6.13
   5 -12   4   75.33   11.47
   6 -12   4    5.33    5.54
   7 -12   4   16.17    7.15
   8 -12   4    0.80    5.90
   3  11  -4    7.41    7.03
   2  11  -4   31.70    7.96
   1  11  -4    3.27    4.99
  -1 -11   4    7.27    5.73
   0  11  -4  180.46   11.98
   0 -11   4  165.04   17.02
  -1  11  -4  121.99    9.65
   1 -11   4  128.31   14.73
  -2  11  -4    6.14    3.88
   2 -11   4   17.62    6.91
   3 -11   4   39.81    8.59
   4 -11   4  102.34   12.24
   5 -11   4  131.21    8.37
   5 -11   4  120.27   13.58
   6 -11   4   -1.26    2.89
   6 -11   4   -4.32    3.50
   7 -11   4   -0.95    4.50
   7 -11   4    3.62    3.79
   8 -11   4    4.46    5.11
   8 -11   4   -1.88    3.92
   9 -11   4   51.93    9.44
   9 -11   4   55.42   11.01
   4  10  -4    2.20    7.17
   3  10  -4   49.21   10.27
   2  10  -4  255.72   15.54
   1  10  -4    1.46    4.36
  -1 -10   4    0.60    5.04
   0  10  -4   53.17    7.55
   0 -10   4   58.68   10.04
  -1  10  -4  102.52    7.79
   1 -10   4  109.98   12.27
   1 -10   4  106.17    7.04
  -2  10  -4  167.58    7.79
  -2  10  -4  168.23    8.24
   2 -10   4  180.98   13.10
   2 -10   4  170.49    7.23
  -3  10  -4   21.40    3.76
   3 -10   4   37.05    7.82
  -4  10  -4    4.05    2.55
   4 -10   4    1.41    2.49
   4 -10   4    5.65    4.82
   5 -10   4   48.88    8.61
   5 -10   4   37.56    5.75
   6 -10   4   61.09    7.80
   6 -10   4   75.68   10.97
   7 -10   4   33.44    8.10
   7 -10   4   25.32    5.91
   8 -10   4    2.87    5.20
   8 -10   4    2.50    3.91
   9 -10   4   72.22   10.81
   9 -10   4   55.43   10.73
   5   9  -4  194.77   14.88
   5   9  -4  172.96   18.35
   4   9  -4   -1.04    4.93
   3   9  -4   -2.11    4.08
   2   9  -4    5.93    4.78
   1   9  -4   57.99    8.15
  -1  -9   4   39.30    6.75
  -1  -9   4   48.89    9.12
   0   9  -4   20.74    4.49
   0   9  -4   28.17    5.17
   0  -9   4   19.36    4.23
   0  -9   4   33.07    7.44
  -1   9  -4   75.51    6.25
  -1   9  -4   75.39    6.06
   1  -9   4   61.02    8.85
   1  -9   4   73.69    5.45
  -2   9  -4   45.57    4.50
  -2   9  -4   47.29    5.36
   2  -9   4   42.89    3.52
   2  -9   4   51.67    8.23
  -3   9  -4   95.98    6.33
   3  -9   4  115.26    7.22
   3  -9   4  113.23    9.84
  -4   9  -4  364.42   12.70
   4  -9   4  364.01   13.40
   4  -9   4  341.63   16.80
   5  -9   4   74.04    7.71
   5  -9   4   81.27   10.38
   6  -9   4   40.53    6.60
   6  -9   4   32.77    7.39
   7  -9   4   26.30    6.19
   7  -9   4   18.87    6.35
   8  -9   4   11.57    6.35
   8  -9   4    4.84    4.74
   9  -9   4   -4.84    4.65
   9  -9   4    4.71    5.00
   6   8  -4   18.54    8.15
   6   8  -4   17.46    7.09
   5   8  -4   39.55    9.46
   4   8  -4   -7.07    3.16
   3   8  -4    2.89    4.19
   2   8  -4   12.27    4.87
  -2  -8   4   13.57    4.49
   1   8  -4    6.75    3.75
  -1  -8   4   -5.16    4.09
  -1  -8   4    2.33    5.48
   0   8  -4    0.73    2.38
   0   8  -4   -0.07    2.50
   0  -8   4    0.03    2.17
   0  -8   4   -1.56    3.44
  -1   8  -4  155.48    7.25
  -1   8  -4  155.74    7.92
   1  -8   4  130.44   10.01
   1  -8   4  148.75    6.74
  -2   8  -4  352.43   11.70
  -2   8  -4  329.91    8.55
   2  -8   4  328.76   14.98
  -3   8  -4   51.12    5.45
   3  -8   4   44.33    5.37
   3  -8   4   47.00    7.10
  -4   8  -4   32.13    4.94
   4  -8   4   25.22    5.77
   4  -8   4   24.38    4.51
   5  -8   4  231.08   11.57
   5  -8   4  221.04   13.19
   6  -8   4  252.15   14.79
   6  -8   4  249.66   13.01
   7  -8   4   33.15    6.75
   7  -8   4   33.36    7.82
   7  -8   4   30.47    3.41
   8  -8   4   78.41   10.21
   8  -8   4   79.83   11.44
   9  -8   4   56.96   10.18
   9  -8   4   71.47   11.79
  10  -8   4   23.77    7.24
   7   7  -4   -0.89    5.79
   7   7  -4   -0.77    5.67
   6   7  -4    1.22    5.73
   5   7  -4    1.68    4.90
   4   7  -4   33.77    7.72
   3   7  -4   31.79    6.84
  -3  -7   4   39.81    4.55
   2   7  -4  132.59    9.22
  -2  -7   4  122.14    7.81
   1   7  -4  299.00   12.37
  -1  -7   4  313.44   15.51
  -1  -7   4  326.55   12.41
  -1  -7   4  294.24   12.68
   0   7  -4   34.41    4.75
   0   7  -4   35.94    4.65
   0  -7   4   31.37    5.92
   0  -7   4   33.05    5.64
   0  -7   4   39.55    4.66
  -1   7  -4   59.17    4.31
  -1   7  -4   55.85    4.90
   1  -7   4   56.98    3.96
   1  -7   4   57.95    7.52
  -2   7  -4   52.42    2.52
  -2   7  -4   43.50    4.92
   2  -7   4   61.04    5.34
   2  -7   4   43.16    6.24
  -3   7  -4  758.74   18.86
   3  -7   4  762.05   19.53
   3  -7   4  785.94   22.95
  -4   7  -4   23.71    4.43
   4  -7   4   23.60    5.64
   4  -7   4   16.34    3.91
   5  -7   4   15.02    4.81
   5  -7   4   20.32    4.80
   6  -7   4   78.77    9.14
   6  -7   4   67.75    9.45
   6  -7   4   59.26    3.89
   7  -7   4  239.12    9.14
   7  -7   4  232.68   14.89
   7  -7   4  241.68   13.85
   8  -7   4   32.01    5.03
   8  -7   4   42.05    8.59
   8  -7   4   34.42    7.61
   9  -7   4   46.47    9.07
   9  -7   4   28.83    7.94
  10  -7   4   12.94    6.60
  10  -7   4    1.07    5.92
   7   6  -4   22.98    8.09
   7   6  -4   20.00    7.64
   6   6  -4   13.74    6.94
   5   6  -4   -0.80    3.72
   4   6  -4   50.69    8.05
   3   6  -4   49.05    7.34
  -3  -6   4   55.64    4.59
   2   6  -4   12.25    3.92
  -2  -6   4    1.32    2.35
   1   6  -4  284.20   11.16
  -1  -6   4  288.07   10.84
  -1  -6   4  282.54   11.28
  -1  -6   4  303.31   13.94
   0   6  -4  122.57    8.20
   0   6  -4  110.35    6.03
   0   6  -4  122.55    7.25
   0  -6   4  125.56    6.15
   0  -6   4  133.64    9.12
   0  -6   4  101.30    8.33
  -1   6  -4    4.02    2.52
  -1   6  -4    3.41    2.52
   1  -6   4    7.03    3.41
  -2   6  -4  206.27   10.04
  -2   6  -4  194.79    8.36
   2  -6   4  191.85   10.02
   2  -6   4  207.46    8.98
  -3   6  -4   48.26    5.40
   3  -6   4   53.84    6.59
   3  -6   4   41.78    5.24
  -4   6  -4   40.64    5.40
   4  -6   4   47.38    6.75
   4  -6   4   49.64    6.36
   5  -6   4   52.48    3.46
   5  -6   4   59.03    8.09
   5  -6   4   52.61    6.85
   6  -6   4   35.70    4.26
   6  -6   4   39.23    6.89
   6  -6   4   36.00    6.84
   7  -6   4   98.65    7.03
   7  -6   4   98.51   11.39
   7  -6   4  115.63   10.13
   8  -6   4   -2.81    3.17
   8  -6   4   -1.76    2.68
   8  -6   4   -7.98    3.49
   9  -6   4   53.57   10.44
   9  -6   4   25.80    7.94
   9  -6   4   41.76    9.28
  10  -6   4    5.92    5.65
  10  -6   4    0.55    9.25
   8   5  -4   23.78    7.84
   8   5  -4   14.26    8.15
   7   5  -4   11.82    6.85
   7   5  -4    2.07    5.18
   6   5  -4  138.71   14.33
   5   5  -4   47.84    8.21
   4   5  -4  177.46   11.47
  -4  -5   4  162.14    3.81
   3   5  -4   42.79    6.39
  -3  -5   4   60.06    4.50
   2   5  -4  594.94   17.69
  -2  -5   4  611.69   20.03
  -2  -5   4  593.47   15.20
  -2  -5   4  616.54   17.56
   1   5  -4   29.63    4.27
   1   5  -4   38.32    5.62
  -1  -5   4   25.01    5.17
  -1  -5   4   23.27    4.12
  -1  -5   4   28.41    4.10
   0   5  -4   29.89    4.81
   0   5  -4   34.61    3.73
   0   5  -4   32.33    5.33
   0  -5   4   26.65    5.43
   0  -5   4   46.01    6.19
  -1   5  -4  355.90   11.38
  -1   5  -4  346.92    7.91
  -1   5  -4  361.78   12.35
   1  -5   4  339.22   11.32
   1  -5   4  363.60   12.79
   1  -5   4  337.10   13.27
  -2   5  -4  123.12    7.47
  -2   5  -4  136.43    7.04
   2  -5   4  127.26    7.71
   2  -5   4  121.87    7.01
   2  -5   4  118.10   10.31
  -3   5  -4    3.07    2.56
  -3   5  -4    4.83    2.60
   3  -5   4    1.83    2.53
   3  -5   4    4.11    2.75
  -4   5  -4    2.54    2.42
   4  -5   4    2.65    1.45
   4  -5   4   -2.50    2.28
   4  -5   4    4.20    3.06
   4  -5   4    7.48    3.41
   5  -5   4    8.78    3.82
   5  -5   4    5.79    2.31
   5  -5   4    9.72    3.97
   6  -5   4   -0.76    2.16
   6  -5   4    0.71    3.25
   6  -5   4    1.15    3.38
   7  -5   4  365.12   14.06
   7  -5   4  353.04   17.77
   7  -5   4  380.58   18.03
   8  -5   4    4.66    4.69
   8  -5   4   13.21    4.66
   8  -5   4   18.21    6.30
   9  -5   4    9.41    5.65
   9  -5   4    3.45    4.91
   9  -5   4    7.05    4.90
  10  -5   4    5.27    5.71
   8   4  -4   38.62    9.43
   8   4  -4   43.05    9.93
   7   4  -4   78.28   11.32
   6   4  -4  170.45   13.14
   5   4  -4   21.69    6.01
   4   4  -4  117.57    9.18
  -4  -4   4  113.97    4.01
   3   4  -4  392.76   14.69
  -3  -4   4  390.28   10.20
   2   4  -4  175.40    9.34
   2   4  -4  185.24    9.06
  -2  -4   4  180.73    7.41
   1   4  -4   27.78    4.62
   1   4  -4   23.48    3.51
  -1  -4   4   19.53    3.46
  -1  -4   4   18.54    4.01
   0   4  -4   42.45    4.74
   0   4  -4   38.11    4.66
   0   4  -4   37.59    3.40
   0  -4   4   36.52    4.97
   0  -4   4   33.63    4.70
  -1   4  -4  261.31    9.66
  -1   4  -4  252.70    9.14
   1  -4   4  246.22    9.24
   1  -4   4  241.73    9.56
   1  -4   4  260.52   10.83
  -2   4  -4   44.00    5.08
  -2   4  -4   42.73    2.02
  -2   4  -4   51.71    5.33
   2  -4   4   44.08    5.05
   2  -4   4   50.44    6.09
   2  -4   4   37.37    4.71
  -3   4  -4  653.87   12.71
  -3   4  -4  691.56   17.80
   3  -4   4  660.32   13.15
   3  -4   4  695.07   18.76
   3  -4   4  653.11   20.66
   3  -4   4  682.80   18.25
  -4   4  -4   24.48    3.17
  -4   4  -4   24.88    4.69
   4  -4   4   23.06    4.61
   4  -4   4   26.37    4.87
   4  -4   4   17.55    2.75
   4  -4   4   16.54    4.36
  -5   4  -4  159.47    7.43
   5  -4   4  164.28    7.99
   5  -4   4  163.55   10.31
   5  -4   4  165.28   10.42
   5  -4   4  166.23   11.89
  -6   4  -4   80.00    6.53
   6  -4   4   77.56    6.67
   6  -4   4   93.31   10.07
   6  -4   4   91.52    9.98
   7  -4   4   94.48   10.86
   7  -4   4  102.22    8.51
   7  -4   4   88.20   10.68
   8  -4   4   47.33    8.94
   8  -4   4   43.27    7.65
   8  -4   4   37.48    8.43
   9  -4   4   20.25    6.23
   9  -4   4   22.66    7.56
   9  -4   4    0.59    5.06
   9   3  -4  113.41   15.19
   9   3  -4  132.23   16.38
   8   3  -4    0.72    5.50
   8   3  -4    5.34    5.52
   7   3  -4   29.04    7.56
   6   3  -4   37.93    7.21
   5   3  -4  409.92   17.38
   4   3  -4   66.58    3.91
   4   3  -4   79.08    8.43
  -4  -3   4   64.92    3.66
   3   3  -4    2.31    2.79
   3   3  -4   -1.14    2.29
   3   3  -4    1.07    1.60
  -3  -3   4    0.44    1.43
   2   3  -4    6.69    2.98
   2   3  -4    4.90    2.10
   2   3  -4    2.60    2.55
  -2  -3   4    5.74    2.26
   1   3  -4    4.09    2.25
   1   3  -4    3.53    2.32
   1   3  -4    3.06    2.29
  -1  -3   4    2.17    2.02
  -1  -3   4   -0.90    2.35
   0   3  -4  931.73   19.71
   0   3  -4  969.52   21.25
   0   3  -4  914.31   19.14
   0  -3   4  924.91   19.37
   0  -3   4  954.81   20.11
   0  -3   4  884.76   20.27
  -1   3  -4  406.33   11.33
  -1   3  -4  401.92   13.24
  -1   3  -4  416.75   11.73
   1  -3   4  402.46   11.98
   1  -3   4  395.32   11.38
   1  -3   4  424.16   13.21
  -2   3  -4   -1.12    1.66
  -2   3  -4   -0.44    1.31
  -2   3  -4    0.11    1.82
   2  -3   4    0.82    1.28
   2  -3   4   -1.37    1.85
   2  -3   4   -2.21    2.21
   2  -3   4   -0.21    2.33
  -3   3  -4  153.14    7.92
  -3   3  -4  136.72    5.79
   3  -3   4  121.75   10.33
   3  -3   4  146.35    8.14
   3  -3   4  143.56    6.42
   3  -3   4  148.51    8.17
  -4   3  -4    9.91    2.78
  -4   3  -4    5.61    3.05
   4  -3   4   11.26    2.91
   4  -3   4   15.09    3.81
   4  -3   4   11.41    3.88
   4  -3   4    7.94    3.41
  -5   3  -4   22.02    4.07
   5  -3   4   35.20    6.36
   5  -3   4   22.07    5.24
   5  -3   4   19.42    4.41
   5  -3   4   17.02    4.76
   6  -3   4  288.38   12.93
   6  -3   4  292.76   14.95
   6  -3   4  285.35   13.61
   7  -3   4    4.32    4.15
   7  -3   4    9.67    4.99
   8  -3   4  151.25   13.13
   8  -3   4  157.22   12.00
   9  -3   4   20.16    7.32
   9  -3   4   15.41    6.64
   9  -3   4   22.12    7.51
   9   2  -4    4.99    6.41
   9   2  -4   -0.12    5.18
   8   2  -4   16.68    6.53
   8   2  -4   15.32    6.42
   7   2  -4   25.44    6.83
   6   2  -4   21.54    5.71
   6   2  -4   29.76    2.63
   5   2  -4   46.68    6.91
   5   2  -4   47.12    3.76
   4   2  -4  134.83    8.72
   4   2  -4  131.03    5.87
  -4  -2   4  148.05    5.98
   3   2  -4  334.84   12.56
   3   2  -4  299.99   12.30
   3   2  -4  360.91   10.36
  -3  -2   4  342.28    9.69
   2   2  -4   20.50    3.16
   2   2  -4   20.92    3.56
   2   2  -4   18.49    3.30
  -2  -2   4   24.76    3.25
   1   2  -4    8.36    2.52
   1   2  -4    6.03    2.12
   1   2  -4    5.68    2.56
  -1  -2   4    5.40    2.43
  -1  -2   4   10.15    2.58
   0   2  -4 1290.64   24.04
   0   2  -4 1267.24   25.15
   0   2  -4 1244.32   22.09
   0  -2   4 1219.84   22.20
   0  -2   4 1223.87   24.66
   0  -2   4 1237.62   24.01
  -1   2  -4  151.46    5.55
  -1   2  -4  149.72    6.78
  -1   2  -4  158.76    6.28
  -1   2  -4  153.64    7.75
   1  -2   4  159.25    7.57
   1  -2   4  159.15    7.24
   1  -2   4  155.74    6.45
  -2   2  -4   35.55    4.84
  -2   2  -4   39.10    4.71
  -2   2  -4   31.08    3.51
   2  -2   4   28.16    4.32
   2  -2   4   40.44    3.91
   2  -2   4   25.90    3.67
   2  -2   4   25.76    4.37
  -3   2  -4  711.73   18.75
  -3   2  -4  721.98   16.75
   3  -2   4  685.63   19.00
   3  -2   4  812.99   20.93
   3  -2   4  672.90   16.95
  -4   2  -4   12.71    3.14
   4  -2   4   12.10    3.82
   4  -2   4    4.09    2.62
   4  -2   4    3.81    2.69
  -5   2  -4  141.68    8.52
   5  -2   4  130.81    8.45
   5  -2   4  142.06    9.87
   5  -2   4  128.58    8.66
   6  -2   4  130.49    9.15
   6  -2   4  136.89   10.79
   6  -2   4  146.95   10.35
   7  -2   4  146.20   10.99
   7  -2   4  147.65   12.20
   8  -2   4    7.49    5.60
   8  -2   4    7.89    5.60
   9  -2   4   15.27    7.04
   9  -2   4    6.19    6.41
   9   1  -4   15.35    7.00
   9   1  -4   19.19    7.35
   8   1  -4   12.64    5.62
   8   1  -4   13.31    5.59
   7   1  -4   52.70    8.64
   7   1  -4   51.87    4.36
   6   1  -4    8.36    2.54
   6   1  -4    9.40    4.34
   5   1  -4  270.61    9.38
   5   1  -4  264.01   12.72
   4   1  -4   28.40    3.74
   4   1  -4   20.54    4.38
   3   1  -4  117.20    6.03
   3   1  -4  116.96    7.08
  -3  -1   4  115.23    6.02
   2   1  -4  575.26   13.15
   2   1  -4  578.52   14.25
  -2  -1   4  554.36   13.92
   1   1  -4  706.29   16.57
   1   1  -4  736.70   13.54
   1   1  -4  727.08   16.34
  -1  -1   4  713.52   16.40
  -1  -1   4  731.22   13.70
   0   1  -4  554.53   10.88
   0   1  -4  544.67   13.21
   0   1  -4  537.96   14.27
   0  -1   4  564.77   13.60
   0  -1   4  557.52   11.09
   0  -1   4  553.13   14.21
  -1   1  -4   22.06    3.75
  -1   1  -4   18.38    3.07
  -1   1  -4   20.81    3.30
   1  -1   4   22.46    3.71
   1  -1   4   18.62    2.74
   1  -1   4   15.87    3.31
   1  -1   4   16.38    2.83
  -2   1  -4    0.40    1.95
  -2   1  -4   -0.22    2.34
  -2   1  -4    2.66    1.99
   2  -1   4    2.19    2.63
   2  -1   4   -0.74    2.00
   2  -1   4   -0.34    1.93
  -3   1  -4 1138.58   25.21
  -3   1  -4 1096.89   23.96
  -3   1  -4 1120.07   25.36
   3  -1   4 1083.92   25.67
   3  -1   4 1118.49   24.63
   3  -1   4 1138.91   24.69
  -4   1  -4   23.09    4.37
   4  -1   4   25.83    4.96
   4  -1   4   24.96    5.13
   4  -1   4   14.98    3.50
   5  -1   4   31.65    4.85
   5  -1   4   32.51    6.11
   5  -1   4   34.16    6.43
   6  -1   4   -3.29    3.21
   6  -1   4   -1.41    3.22
   6  -1   4   -4.87    2.22
   7  -1   4  133.67   13.40
   7  -1   4  146.42   12.30
   8  -1   4    8.38    5.53
   8  -1   4   10.54    6.60
   9  -1   4   -7.96    4.99
   9  -1   4    7.06    6.46
  10   0  -4   -2.69    4.86
  10   0  -4    2.06    5.37
   9   0  -4   -1.40    4.25
   9   0  -4   -1.23    4.43
   8   0  -4  150.20    7.93
   8   0  -4  162.38   12.74
   8   0  -4  161.10   12.88
   7   0  -4   25.60    4.12
   7   0  -4   20.00    5.71
   6   0  -4    5.05    2.58
   6   0  -4    4.88    3.64
   5   0  -4    4.43    2.32
   5   0  -4    3.42    3.00
   4   0  -4 2747.69   47.00
   4   0  -4 2769.56   49.68
   3   0  -4   38.48    4.34
  -3   0   4   42.12    4.79
   2   0  -4   52.02    4.50
  -2   0   4   59.91    4.72
   1   0  -4  321.70    9.45
   1   0  -4  319.55    5.71
   1   0  -4  318.44   10.48
  -1   0   4  306.03   10.18
  -1   0   4  325.15    5.90
   0   0  -4  476.20   13.35
   0   0  -4  464.58   12.48
   0   0  -4  488.59   11.95
   0   0   4  475.86    9.34
   0   0   4  490.36   12.27
   0   0   4  490.98   13.34
  -1   0  -4  129.00    6.18
  -1   0  -4  123.76    6.78
  -1   0  -4  120.84    6.24
   1   0   4  126.95    6.43
   1   0   4  119.63    6.44
   1   0   4  129.77    6.62
  -2   0  -4    8.04    2.97
  -2   0  -4    6.31    2.57
  -2   0  -4    3.66    2.70
   2   0   4    4.15    2.84
   2   0   4    4.75    2.51
   2   0   4    5.74    2.77
  -3   0  -4   26.09    4.54
  -3   0  -4   17.73    3.94
  -3   0  -4   25.67    4.36
   3   0   4   27.70    4.23
   3   0   4   20.42    4.28
   3   0   4   26.34    4.91
   4   0   4   -2.92    1.72
   4   0   4    1.59    3.10
   4   0   4    0.73    3.35
   5   0   4   13.87    4.88
   5   0   4   18.68    5.33
   5   0   4   18.90    3.77
   6   0   4  161.65   12.52
   6   0   4  165.96    8.30
   6   0   4  164.92   12.28
   7   0   4    1.81    4.60
   7   0   4    6.06    5.53
   8   0   4   -0.11    5.47
   8   0   4   19.58    7.10
  10  -1  -4  115.61   14.65
  10  -1  -4  101.12   13.65
   9  -1  -4    2.10    4.44
   9  -1  -4   10.63    5.91
   8  -1  -4   85.77    7.28
   8  -1  -4   95.42   11.52
   8  -1  -4   90.85   11.42
   7  -1  -4   33.98    6.75
   7  -1  -4   26.53    4.70
   6  -1  -4  121.45    9.14
   6  -1  -4  144.22    8.47
   5  -1  -4  324.96   12.26
   5  -1  -4  354.10   13.82
   4  -1  -4  596.26   16.66
   3  -1  -4  174.36    8.36
  -3   1   4  190.08    8.49
   2  -1  -4  104.29    6.50
  -2   1   4  102.23    6.36
   1  -1  -4   55.96    5.03
   1  -1  -4   59.86    3.90
  -1   1   4   52.55    4.00
  -1   1   4   51.24    4.81
   0  -1  -4  439.08   12.91
   0  -1  -4  430.93   12.53
   0  -1  -4  450.15   11.17
   0   1   4  449.77   13.23
   0   1   4  440.06   11.47
   0   1   4  435.81   12.84
  -1  -1  -4  304.65   10.70
  -1  -1  -4  294.48   10.75
  -1  -1  -4  314.26   10.05
   1   1   4  317.59   10.68
   1   1   4  317.64   11.38
   1   1   4  312.00   10.12
  -2  -1  -4    3.29    2.67
  -2  -1  -4    3.46    2.06
  -2  -1  -4    3.76    2.48
   2   1   4    2.08    1.95
   2   1   4    1.59    2.35
   2   1   4   -0.44    3.21
  -3  -1  -4   -0.50    1.94
  -3  -1  -4    3.88    2.57
   3   1   4    3.38    2.08
   3   1   4    3.43    2.90
   3   1   4    1.17    2.91
   4   1   4   10.40    2.66
   4   1   4   14.32    4.76
   4   1   4   12.00    4.20
   5   1   4   -2.56    1.61
   5   1   4   -0.74    3.41
   5   1   4    0.39    4.04
   6   1   4  134.28   13.80
   6   1   4  120.09   12.67
   7   1   4   37.57    8.48
   7   1   4   10.44    6.84
   8   1   4   16.79    7.87
   8   1   4   15.55    6.81
  10  -2  -4  180.16   14.62
  10  -2  -4  161.84   16.85
   9  -2  -4  103.38   12.77
   9  -2  -4   84.12    8.96
   9  -2  -4   81.90   11.15
   8  -2  -4    4.02    4.47
   8  -2  -4   12.54    4.13
   8  -2  -4    5.11    4.42
   7  -2  -4   21.49    4.94
   7  -2  -4    6.25    4.02
   6  -2  -4   79.71    8.57
   6  -2  -4   78.13    7.09
   5  -2  -4   92.55    7.06
   4  -2  -4   57.96    5.50
   3  -2  -4  292.53   11.61
   3  -2  -4  303.47    8.01
   2  -2  -4  113.83    7.25
   2  -2  -4  105.47    3.43
   2  -2  -4  109.02    5.03
  -2   2   4  108.79    6.92
   1  -2  -4    2.50    2.49
   1  -2  -4   -0.19    2.06
   1  -2  -4    0.65    1.37
  -1   2   4    0.83    1.01
  -1   2   4    1.67    1.71
  -1   2   4    1.86    2.23
   0  -2  -4 3011.21   51.57
   0  -2  -4 3120.94   47.93
   0  -2  -4 3040.03   51.85
   0   2   4 3078.15   52.57
   0   2   4 3022.36   48.13
   0   2   4 3026.91   47.47
   0   2   4 3066.25   51.56
  -1  -2  -4  556.46   16.83
  -1  -2  -4  555.03   14.28
  -1  -2  -4  564.44   15.54
   1   2   4  566.72   14.70
   1   2   4  564.74   15.34
   1   2   4  555.65   17.40
  -2  -2  -4  302.45   11.23
  -2  -2  -4  283.35   10.55
  -2  -2  -4  297.74   12.34
   2   2   4  309.93   11.60
   2   2   4  306.33   13.32
   2   2   4  298.66   10.53
  -3  -2  -4   98.29    6.78
   3   2   4   87.76    9.21
   3   2   4   96.24    7.55
   3   2   4  102.87    6.13
  -4  -2  -4  181.81    8.73
   4   2   4  200.28   11.87
   4   2   4  173.82   11.93
   4   2   4  181.86    7.87
   5   2   4   39.06    7.86
   5   2   4   52.63    4.24
   5   2   4   53.13    8.20
   6   2   4   80.21   11.29
   6   2   4  105.89   12.60
   7   2   4    2.79    6.25
   7   2   4   -0.18    4.87
   8   2   4  169.80   18.75
   8   2   4  137.46   15.78
  10  -3  -4    5.46    5.22
  10  -3  -4    4.33    4.66
   9  -3  -4  110.03   12.39
   9  -3  -4  123.35   10.23
   9  -3  -4  149.07   12.33
   8  -3  -4   67.57    9.28
   8  -3  -4   80.88    9.54
   8  -3  -4   73.92    8.96
   7  -3  -4   34.67    6.27
   7  -3  -4   15.95    4.96
   7  -3  -4   34.20    6.18
   6  -3  -4   59.18    7.33
   5  -3  -4   58.74    5.89
   5  -3  -4   48.14    6.66
   4  -3  -4  229.25    8.15
   4  -3  -4  204.34   10.66
   3  -3  -4  477.45   16.09
   3  -3  -4  485.35   11.15
   2  -3  -4  244.78    6.73
   2  -3  -4  234.53    6.88
   2  -3  -4  234.16   10.74
  -2   3   4  243.15    6.44
   1  -3  -4  233.04   10.42
   1  -3  -4  238.27    6.89
   1  -3  -4  232.44    9.87
  -1   3   4  260.02    7.48
  -1   3   4  252.13    7.84
  -1   3   4  239.80   10.34
   0  -3  -4   83.46    4.55
   0  -3  -4   80.56    7.90
   0  -3  -4   80.53    6.24
   0   3   4   79.83    4.77
   0   3   4   91.98    8.55
   0   3   4   90.43    5.81
   0   3   4   83.29    6.31
  -1  -3  -4  261.46    9.48
  -1  -3  -4  259.02   10.47
  -1  -3  -4  256.69   11.64
   1   3   4  266.16   10.78
   1   3   4  272.84    9.93
   1   3   4  256.73   10.27
   1   3   4  272.05   12.47
  -2  -3  -4  241.13   10.04
   2   3   4  245.16    9.87
   2   3   4  251.37   12.81
   2   3   4  241.16   10.49
  -3  -3  -4    4.00    2.52
   3   3   4    4.62    2.15
   3   3   4    2.11    2.95
   3   3   4   -3.56    3.04
  -4  -3  -4  124.05    7.45
   4   3   4  123.85   10.06
   4   3   4  131.95   11.80
   5   3   4   27.33    6.84
   5   3   4   32.67    8.17
   6   3   4   51.19    9.03
   6   3   4   50.01   10.07
   7   3   4    9.59    6.46
   7   3   4    8.99    7.54
  10  -4  -4   -0.91    3.28
  10  -4  -4    2.60    5.14
  10  -4  -4    8.38    4.95
  10  -4  -4    1.96    4.29
   9  -4  -4  117.22   12.82
   9  -4  -4  115.24   12.43
   9  -4  -4   93.64   11.08
   9  -4  -4  102.73   11.58
   8  -4  -4    4.82    3.86
   8  -4  -4   12.57    4.90
   8  -4  -4    5.17    3.91
   8  -4  -4    5.28    3.84
   7  -4  -4  157.33    9.81
   7  -4  -4  146.70    9.53
   7  -4  -4  140.73   10.68
   7  -4  -4  138.88    9.70
   6  -4  -4    1.87    2.16
   6  -4  -4    5.73    3.44
   5  -4  -4   43.63    6.63
   5  -4  -4   45.31    5.32
   4  -4  -4    0.09    1.48
   4  -4  -4    2.33    3.24
   3  -4  -4   12.92    2.44
   3  -4  -4   14.01    4.15
   3  -4  -4   14.50    2.28
  -3   4   4   16.45    2.58
   2  -4  -4  139.38    5.97
   2  -4  -4  142.58    8.98
   2  -4  -4  139.78    4.51
   2  -4  -4  143.19    8.01
  -2   4   4  132.15    5.59
   1  -4  -4   24.23    4.66
   1  -4  -4   35.48    5.65
   1  -4  -4   30.52    2.57
  -1   4   4   31.09    3.76
  -1   4   4   25.48    3.09
   0  -4  -4    4.75    3.25
   0  -4  -4   14.41    2.58
   0  -4  -4   19.74    4.20
   0   4   4   13.30    2.70
   0   4   4   12.03    3.20
   0   4   4   22.36    5.04
  -1  -4  -4  615.36   17.70
   1   4   4  566.87   19.67
   1   4   4  598.28   15.91
   1   4   4  584.65   17.68
  -2  -4  -4   42.08    5.40
   2   4   4   32.75    5.18
   2   4   4   35.02    6.61
  -3  -4  -4   49.12    5.58
   3   4   4   35.66    5.97
   3   4   4   30.19    7.25
  -4  -4  -4   19.34    4.09
   4   4   4   23.92    7.90
   4   4   4   25.03    5.85
   5   4   4   36.35    8.71
   5   4   4   43.13    8.03
   6   4   4   -1.37    5.31
   6   4   4    2.22    4.63
   7   4   4   16.97   10.20
   7   4   4   30.09    8.71
  10  -5  -4   62.11    9.57
  10  -5  -4   63.00    9.76
  10  -5  -4   39.26    8.03
  10  -5  -4   46.47    8.87
   9  -5  -4   27.44    6.60
   9  -5  -4   22.06    6.08
   9  -5  -4   32.44    6.74
   9  -5  -4   19.64    6.11
   8  -5  -4   21.05    5.23
   8  -5  -4   31.20    6.90
   8  -5  -4   25.10    5.76
   8  -5  -4   30.36    5.75
   7  -5  -4   28.60    5.13
   7  -5  -4   27.37    5.20
   7  -5  -4   27.33    6.44
   6  -5  -4  123.43    7.98
   6  -5  -4  128.61   10.39
   6  -5  -4  137.51    7.89
   5  -5  -4   68.29    8.72
   5  -5  -4   67.85    5.55
   4  -5  -4    1.25    1.67
   4  -5  -4    1.82    3.16
   3  -5  -4    1.47    1.73
   3  -5  -4    6.47    3.79
   3  -5  -4    0.68    0.95
   3  -5  -4    1.66    2.27
  -3   5   4    2.46    1.83
   2  -5  -4   95.64    7.99
   2  -5  -4   90.34    5.75
   2  -5  -4   89.20    6.99
   2  -5  -4   91.33    2.79
  -2   5   4   82.44    5.28
   1  -5  -4   49.89    6.88
   1  -5  -4   45.96    6.45
  -1   5   4   47.76    3.28
  -1   5   4   35.63    4.46
  -1   5   4   44.31    6.53
   0  -5  -4  366.16   14.40
   0   5   4  344.56   10.33
   0   5   4  383.78   15.81
  -1  -5  -4  493.06   16.47
   1   5   4  504.58   14.70
   1   5   4  483.24   17.07
   1   5   4  502.52   19.24
  -2  -5  -4  105.64    7.65
   2   5   4  107.46    7.94
   2   5   4  115.80   11.90
  -3  -5  -4   58.02    6.45
   3   5   4   32.19    5.71
   3   5   4   47.87    9.15
   4   5   4   33.41    8.33
   4   5   4   41.97    7.36
   5   5   4   56.48   10.92
   5   5   4   65.03    9.64
   6   5   4   -7.26    4.56
   6   5   4   -0.25    6.41
  10  -6  -4   -1.28    3.11
  10  -6  -4   -1.66    3.80
  10  -6  -4    3.15    4.13
  10  -6  -4   -2.76    3.24
   9  -6  -4  265.05   14.21
   9  -6  -4  253.51   16.40
   9  -6  -4  251.31   14.64
   8  -6  -4  136.69    9.58
   8  -6  -4  141.29   12.58
   8  -6  -4  173.95   11.27
   8  -6  -4  133.34    9.89
   7  -6  -4   38.61    6.21
   7  -6  -4   44.88    6.11
   7  -6  -4   40.32    7.87
   6  -6  -4   99.43    6.45
   6  -6  -4  100.37    7.38
   6  -6  -4  109.06   11.79
   5  -6  -4  168.45   12.34
   5  -6  -4  177.72    7.02
   5  -6  -4  175.09    8.87
   4  -6  -4  124.65   10.04
   4  -6  -4  116.18    8.04
   4  -6  -4  123.56    4.38
   4  -6  -4  125.71    4.54
   4  -6  -4  124.93    7.21
  -4   6   4  126.58    7.02
   3  -6  -4    4.25    2.64
   3  -6  -4    3.04    2.34
   3  -6  -4   -0.60    3.07
  -3   6   4    4.66    2.23
   2  -6  -4   61.56    8.04
   2  -6  -4   73.78    6.98
  -2   6   4   71.54    5.68
   1  -6  -4   28.47    5.72
  -1   6   4   21.73    2.47
  -1   6   4   20.45    5.37
  -1   6   4   21.48    4.12
   0  -6  -4  861.64   24.54
   0   6   4  843.12   18.34
   0   6   4  849.33   26.02
   0   6   4  856.58   23.13
  -1  -6  -4   48.31    6.60
   1   6   4   53.46    5.84
   1   6   4   75.80   10.01
  -2  -6  -4    5.70    3.19
   2   6   4    8.42    5.77
   2   6   4    3.76    3.28
   3   6   4   20.88    5.58
   3   6   4   29.65    8.77
   4   6   4   19.86    8.24
   4   6   4   16.70    6.09
   5   6   4    2.32    8.20
   5   6   4   20.79    6.59
  10  -7  -4    8.56    5.07
  10  -7  -4   22.46    6.13
  10  -7  -4   23.65    7.33
  10  -7  -4   19.63    5.83
   9  -7  -4  103.67   10.81
   9  -7  -4   93.89   11.13
   9  -7  -4   95.11   12.94
   9  -7  -4   92.32   10.52
   8  -7  -4   33.47    6.46
   8  -7  -4   22.05    4.69
   8  -7  -4   33.18    7.87
   7  -7  -4    2.30    4.30
   7  -7  -4    2.00    2.59
   7  -7  -4    2.30    2.63
   6  -7  -4   97.92   12.07
   6  -7  -4  122.65    8.31
   6  -7  -4  104.72    5.99
   5  -7  -4   45.65    6.03
   5  -7  -4   27.14    6.74
   5  -7  -4   39.79    3.09
   4  -7  -4  258.42   14.80
   4  -7  -4  223.77   10.51
  -4   7   4  227.75    9.98
   3  -7  -4   28.95    6.52
   3  -7  -4   40.75    5.54
  -3   7   4   31.30    4.71
   2  -7  -4  402.02   17.58
   2  -7  -4  361.05   14.21
  -2   7   4  368.38   13.52
   1  -7  -4  100.16    9.41
  -1   7   4  103.01   10.79
  -1   7   4   98.01    3.81
  -1   7   4   70.80    8.44
   0  -7  -4   44.25    7.15
   0   7   4   32.55    3.93
   0   7   4   37.16    8.23
  -1  -7  -4   61.27    7.86
   1   7   4   90.43   12.24
   1   7   4   61.92    6.25
  -2  -7  -4  131.40    9.05
   2   7   4  134.12   14.39
   2   7   4  131.89    9.22
   3   7   4    3.43    4.02
   3   7   4    7.43    6.47
   4   7   4   -0.79    7.44
   4   7   4   -0.44    4.30
   5   7   4    4.27    6.57
  10  -8  -4   -6.70    3.36
  10  -8  -4   -1.52    3.81
  10  -8  -4    0.17    3.82
   9  -8  -4   11.33    4.73
   9  -8  -4   19.14    5.83
   9  -8  -4    9.06    6.22
   9  -8  -4   12.19    4.27
   8  -8  -4   -3.72    2.50
   8  -8  -4    1.70    2.57
   8  -8  -4   -1.56    4.05
   7  -8  -4   56.70    5.91
   7  -8  -4   61.60   10.40
   7  -8  -4   58.20    7.80
   6  -8  -4   58.52    9.97
   6  -8  -4   61.38    4.05
   6  -8  -4   58.28    7.29
   5  -8  -4   58.11    9.56
   5  -8  -4   70.28    7.81
   4  -8  -4  133.30    9.06
   4  -8  -4  156.40   12.56
  -4   8   4  143.37    9.88
   3  -8  -4  201.66   11.19
   3  -8  -4  207.73   13.99
   2  -8  -4  141.78   10.30
   2  -8  -4  171.10   12.26
   1  -8  -4   45.06    7.51
  -1   8   4   51.69    8.78
   0  -8  -4   59.36    8.37
   0   8   4   79.59    6.37
   0   8   4   64.91    9.99
  -1  -8  -4   35.58    6.61
   1   8   4   40.92    9.24
   2   8   4  129.86   15.16
   3   8   4    5.89    7.48
   4   8   4   97.90   15.21
  10  -9  -4    9.09    5.02
  10  -9  -4    6.38    6.40
   9  -9  -4   72.00   12.67
   9  -9  -4   66.16    9.45
   9  -9  -4   62.29    8.33
   8  -9  -4   13.62    6.67
   8  -9  -4   11.17    4.67
   7  -9  -4   -0.19    2.80
   7  -9  -4    0.49    5.38
   6  -9  -4  124.77   14.97
   6  -9  -4  115.22    9.46
   5  -9  -4  138.11    9.96
   5  -9  -4  140.10   13.29
   4  -9  -4  175.17   11.00
   4  -9  -4  166.42   13.59
   3  -9  -4    6.71    5.00
   3  -9  -4    0.84    3.61
   2  -9  -4   -2.36    3.35
   2  -9  -4   -6.73    2.85
   1  -9  -4    5.15    4.55
  -1   9   4    7.61    5.54
   0  -9  -4    7.41    4.54
   0   9   4    7.60    6.10
   1   9   4   33.11    9.46
   2   9   4   53.58   11.27
   3   9   4   30.78   10.60
   9 -10  -4    4.66    4.09
   9 -10  -4   -2.97    4.83
   8 -10  -4   77.44   13.44
   8 -10  -4   59.29    8.88
   7 -10  -4   96.46   10.47
   7 -10  -4  109.50   14.65
   6 -10  -4   42.16    7.17
   6 -10  -4   29.67    8.81
   5 -10  -4    2.86    3.72
   5 -10  -4    7.06    5.33
   4 -10  -4   -5.24    4.15
   4 -10  -4   -3.53    3.15
   3 -10  -4   18.12    5.72
   3 -10  -4   23.91    7.51
   2 -10  -4   25.61    7.32
   1 -10  -4   69.52   10.53
  -1  10   4   57.68   10.52
   0 -10  -4    6.39    4.52
   0  10   4    5.43    5.94
   1  10   4   -2.57    7.38
   2  10   4   14.84    8.64
   8 -11  -4   86.30   11.06
   8 -11  -4  107.89   16.07
   7 -11  -4    2.30    5.46
   7 -11  -4    1.98    4.30
   6 -11  -4   18.28    7.24
   6 -11  -4   24.07    6.52
   5 -11  -4    0.54    5.23
   5 -11  -4   -3.09    3.91
   4 -11  -4    9.61    5.64
   4 -11  -4   12.68    6.36
   3 -11  -4   48.97    9.83
   3 -11  -4   72.41   10.38
   2 -11  -4  128.96   14.69
   1 -11  -4    7.36    5.08
   0  11   4    3.65    7.00
   7 -12  -4   -4.80    4.43
   7 -12  -4    5.11    6.97
   6 -12  -4   26.27    9.04
   6 -12  -4    8.76    5.73
   5 -12  -4   11.28    6.58
   5 -12  -4    9.02    5.54
   4 -12  -4   27.46    8.62
   4 -12  -4   46.04    8.87
   3 -12  -4    8.04    6.43
   2 -12  -4   46.96   10.66
   1 -14   5   -1.06    7.51
   2 -14   5    6.00    7.05
   3 -14   5   -9.34    5.64
   4 -14   5   -2.55    6.07
   5 -14   5   -6.42    5.43
   6 -14   5   28.40    8.99
   0 -13   5   12.95    7.98
   1 -13   5   19.35    8.27
   2 -13   5   19.47    8.34
   3 -13   5   -1.47    5.91
   4 -13   5   49.97   10.32
   5 -13   5    3.50    5.80
   6 -13   5    0.28    5.75
   7 -13   5   48.93   10.72
   2  12  -5   50.06   10.22
   1  12  -5  140.84   14.04
   0  12  -5   15.86    6.10
   0 -12   5    1.41    6.26
   1 -12   5   20.59    7.79
   2 -12   5   68.98   11.49
   3 -12   5   -0.23    4.81
   4 -12   5   73.63   11.32
   5 -12   5  107.39   13.62
   5 -12   5  105.14    8.11
   6 -12   5    5.83    5.31
   6 -12   5   15.78    4.76
   7 -12   5   -4.64    4.95
   7 -12   5    3.80    5.75
   8 -12   5   -3.01    5.57
   3  11  -5   11.86    7.48
   2  11  -5   40.13    8.62
   1  11  -5   67.50    9.42
  -1 -11   5   45.74   10.19
   0  11  -5   -1.30    3.73
   0 -11   5    5.26    5.81
  -1  11  -5   13.19    4.60
   1 -11   5    6.92    6.17
  -2  11  -5   -0.04    3.62
   2 -11   5   -2.10    4.68
   3 -11   5  150.31   13.20
   4 -11   5  295.02   17.32
   5 -11   5   81.95   11.41
   5 -11   5   86.46    8.74
   6 -11   5   -2.66    3.02
   6 -11   5    4.17    4.73
   7 -11   5   42.84    7.60
   7 -11   5   52.31   10.00
   8 -11   5   -1.87    5.34
   8 -11   5   -1.67    4.31
   9 -11   5    5.38    7.57
   9 -11   5   16.00    6.97
   4  10  -5   31.13    9.16
   3  10  -5   19.15    7.63
   2  10  -5    1.77    4.96
   1  10  -5   25.59    6.35
  -1 -10   5   30.92    8.44
   0  10  -5   38.84    6.45
   0 -10   5   41.29    9.07
  -1  10  -5   20.41    4.34
  -1  10  -5   32.00    5.07
   1 -10   5   22.05    6.67
  -2  10  -5   -1.26    1.67
  -2  10  -5    2.85    2.54
   2 -10   5    2.82    4.33
  -3  10  -5  224.99   10.20
   3 -10   5  225.00   14.58
  -4  10  -5    2.69    2.89
   4 -10   5    5.02    4.45
   4 -10   5    2.53    3.25
   5 -10   5   61.23    7.68
   5 -10   5   66.09    9.84
   6 -10   5    3.18    3.70
   6 -10   5    5.11    4.95
   7 -10   5   19.41    6.89
   7 -10   5   39.56    7.58
   8 -10   5   39.15    7.62
   8 -10   5   44.76    9.60
   9 -10   5   -2.54    4.29
   9 -10   5   -2.21    4.46
   5   9  -5    1.02    5.78
   4   9  -5  201.49   15.00
   3   9  -5   52.87    9.08
   2   9  -5    1.35    3.97
   1   9  -5   10.03    4.14
  -1  -9   5    2.25    5.17
   0   9  -5  181.62    9.92
   0   9  -5  165.96   10.07
   0  -9   5  184.18   13.02
   0  -9   5  163.27    8.64
  -1   9  -5    1.05    2.64
  -1   9  -5   -0.24    2.30
   1  -9   5    3.91    4.36
  -2   9  -5   47.46    5.79
  -2   9  -5   43.91    3.52
   2  -9   5   42.25    7.45
  -3   9  -5   17.51    3.84
   3  -9   5   13.53    3.84
   3  -9   5    3.79    3.96
  -4   9  -5   99.52    8.15
   4  -9   5  110.54    8.12
   4  -9   5   89.06   10.30
   5  -9   5    0.78    3.08
   5  -9   5    1.18    3.98
   6  -9   5   -0.12    3.50
   6  -9   5   -2.41    3.83
   7  -9   5   37.33    7.41
   7  -9   5   25.63    7.21
   8  -9   5   -3.59    3.44
   8  -9   5    3.79    5.26
   9  -9   5   -5.05    4.61
   9  -9   5    0.91    4.77
   6   8  -5   37.28    9.99
   5   8  -5   -7.37    4.42
   4   8  -5   32.97    7.76
   3   8  -5   -2.03    3.39
   2   8  -5   13.16    4.46
  -2  -8   5   20.04    5.35
   1   8  -5  103.78    8.04
  -1  -8   5  102.38   11.59
  -1  -8   5   90.81    9.51
   0   8  -5  193.60    9.11
   0   8  -5  193.77   10.04
   0  -8   5  190.91   12.18
  -1   8  -5  128.85    7.82
  -1   8  -5  130.28    6.41
   1  -8   5  137.25   10.53
  -2   8  -5    8.30    3.08
  -2   8  -5    8.74    1.64
   2  -8   5    5.29    3.71
  -3   8  -5  252.40   10.76
   3  -8   5  244.23   13.20
   3  -8   5  277.77   11.87
   4  -8   5    9.10    4.21
   4  -8   5   15.08    4.26
   5  -8   5   43.98    6.66
   5  -8   5   45.18    7.61
   6  -8   5    5.69    5.10
   6  -8   5    8.91    4.36
   7  -8   5    2.25    4.35
   7  -8   5    3.30    4.58
   8  -8   5   21.36    6.97
   8  -8   5    8.87    5.84
   9  -8   5   49.16    9.72
   9  -8   5   46.97   10.15
   7   7  -5  120.40   16.16
   7   7  -5  111.22   14.78
   6   7  -5    4.18    5.76
   5   7  -5   37.94    8.35
   4   7  -5    0.87    4.08
   3   7  -5   12.76    4.90
  -3  -7   5   22.69    4.48
   2   7  -5   87.14    8.93
  -2  -7   5   72.96    6.66
  -2  -7   5   64.49    9.24
   1   7  -5   40.84    5.86
   1   7  -5   57.03    6.41
  -1  -7   5   32.58    6.84
  -1  -7   5   54.09    6.74
   0   7  -5  123.15    7.90
   0   7  -5  127.77    6.91
   0  -7   5  121.37    9.04
   0  -7   5  130.84    9.45
  -1   7  -5  627.08   13.80
  -1   7  -5  624.18   17.37
   1  -7   5  637.45   20.94
   1  -7   5  602.64   19.94
  -2   7  -5   35.50    4.94
   2  -7   5   38.43    6.15
   2  -7   5   33.22    4.94
  -3   7  -5   76.72    6.10
   3  -7   5   78.10    8.55
   3  -7   5   69.32    7.08
   4  -7   5   98.72    7.88
   4  -7   5  100.16    8.65
   5  -7   5   17.61    5.19
   5  -7   5    9.35    4.12
   6  -7   5   40.37    7.27
   6  -7   5   38.89    3.54
   6  -7   5   37.87    7.63
   7  -7   5    3.93    2.63
   7  -7   5    1.77    4.12
   7  -7   5    4.65    3.97
   8  -7   5  118.90   13.32
   8  -7   5  138.73   12.19
   9  -7   5    1.92    4.98
   9  -7   5    1.38    4.90
   7   6  -5   49.16   11.08
   6   6  -5   -5.61    4.04
   5   6  -5    0.67    4.33
   4   6  -5    0.43    3.58
  -4  -6   5    0.09    1.29
   3   6  -5  130.69    9.51
  -3  -6   5  124.22    7.08
   2   6  -5   47.02    6.15
  -2  -6   5   39.55    5.32
  -2  -6   5   52.78    8.35
   1   6  -5   53.82    5.97
   1   6  -5   46.07    5.81
  -1  -6   5   42.27    5.65
  -1  -6   5   49.21    6.95
   0   6  -5  208.21   10.58
   0   6  -5  213.21    8.18
   0   6  -5  209.46    9.73
   0  -6   5  224.32   11.20
   0  -6   5  214.19   11.02
  -1   6  -5 1068.71   24.23
  -1   6  -5 1125.47   19.63
  -1   6  -5 1119.36   26.16
   1  -6   5 1076.67   24.77
   1  -6   5 1062.50   27.76
   1  -6   5 1101.63   26.70
  -2   6  -5   49.44    6.05
  -2   6  -5   57.90    6.01
   2  -6   5   45.72    7.21
   2  -6   5   52.67    6.08
   2  -6   5   54.77    6.68
  -3   6  -5  189.86    9.17
   3  -6   5  183.68    9.59
   3  -6   5  199.99   10.59
   4  -6   5    9.31    4.00
   4  -6   5    6.99    3.40
   5  -6   5   49.87    3.62
   5  -6   5   54.83    7.34
   5  -6   5   49.72    7.58
   6  -6   5  114.91   10.09
   6  -6   5  115.82    9.76
   6  -6   5  113.99    6.64
   7  -6   5  101.30    7.18
   7  -6   5  111.45   12.77
   7  -6   5  105.24   11.49
   8  -6   5   33.59    7.54
   8  -6   5   47.78    6.63
   8  -6   5   47.83    9.23
   9  -6   5    8.99    5.63
   9  -6   5   13.90    6.38
   8   5  -5    9.19    7.71
   8   5  -5   -0.40    5.62
   7   5  -5    6.94    5.65
   6   5  -5    4.63    4.69
   5   5  -5   35.49    7.24
   4   5  -5   24.00    5.96
  -4  -5   5   18.37    2.53
   3   5  -5  167.25   10.05
  -3  -5   5  145.15    7.18
   2   5  -5   43.72    5.77
   2   5  -5   40.65    6.72
  -2  -5   5   48.26    5.58
  -2  -5   5   48.60    6.90
   1   5  -5   47.26    5.13
   1   5  -5   63.06    6.79
   1   5  -5   44.30    5.79
  -1  -5   5   51.78    5.94
  -1  -5   5   63.46    7.16
   0   5  -5  658.65   14.76
   0   5  -5  660.10   18.11
   0   5  -5  642.78   17.35
   0  -5   5  622.78   18.31
   0  -5   5  652.53   18.95
  -1   5  -5 1944.14   36.66
  -1   5  -5 1993.06   31.06
  -1   5  -5 1997.46   37.58
   1  -5   5 1994.10   40.53
   1  -5   5 1921.23   37.92
   1  -5   5 1943.84   37.23
  -2   5  -5   87.26    6.28
  -2   5  -5   91.16    6.43
  -2   5  -5   85.17    2.87
   2  -5   5  101.69    8.49
   2  -5   5   73.76    6.36
   2  -5   5   90.92    6.81
  -3   5  -5  158.90    8.42
  -3   5  -5  152.55    4.28
  -3   5  -5  155.33    8.83
   3  -5   5  155.49    9.18
   3  -5   5  153.18   10.22
   3  -5   5  160.22    8.96
  -4   5  -5   35.66    2.97
   4  -5   5   32.26    5.69
   4  -5   5   42.31    6.19
   4  -5   5   38.78    3.26
  -5   5  -5  225.22    8.36
   5  -5   5  241.80   12.84
   5  -5   5  234.38    8.83
   5  -5   5  240.41   13.05
  -6   5  -5   74.39    5.71
   6  -5   5   86.10    6.63
   6  -5   5   70.97    8.86
   6  -5   5   71.72    9.38
   7  -5   5   10.55    4.78
   7  -5   5   13.91    5.41
   7  -5   5    5.63    3.45
   8  -5   5   10.49    5.46
   8  -5   5   14.56    6.08
   8  -5   5   17.49    5.41
   9  -5   5   37.13    8.75
   9  -5   5   15.10    5.76
   9  -5   5   26.24    8.01
   8   4  -5   11.70    6.74
   8   4  -5    5.05    5.80
   7   4  -5    3.46    5.03
   6   4  -5   73.99   10.21
   5   4  -5   22.41    5.92
   4   4  -5   74.16    8.52
  -4  -4   5   91.75    4.86
   3   4  -5   90.85    5.87
   3   4  -5   86.26    7.58
   3   4  -5  103.38   10.03
  -3  -4   5   96.24    5.65
   2   4  -5    9.43    2.95
   2   4  -5    8.33    3.25
   2   4  -5    9.79    3.45
  -2  -4   5   11.02    3.32
  -2  -4   5   13.80    4.39
   1   4  -5   17.01    3.57
   1   4  -5   11.26    3.05
   1   4  -5   12.75    3.75
   1   4  -5   14.46    4.02
  -1  -4   5   19.60    4.87
   0   4  -5   38.17    4.63
   0   4  -5   32.62    5.10
   0   4  -5   35.18    4.60
   0  -4   5   35.79    4.81
   0  -4   5   32.89    4.84
  -1   4  -5  427.54   13.13
  -1   4  -5  434.33   13.18
   1  -4   5  432.51   13.41
   1  -4   5  441.81   13.78
   1  -4   5  440.85   14.97
  -2   4  -5  245.95    9.94
  -2   4  -5  239.77    9.89
  -2   4  -5  278.69    7.50
   2  -4   5  267.46   13.05
   2  -4   5  265.60   11.01
   2  -4   5  247.71   10.30
  -3   4  -5   44.12    3.35
  -3   4  -5   61.96    6.74
   3  -4   5   39.69    3.41
   3  -4   5   55.00    7.25
   3  -4   5   51.05    6.25
   3  -4   5   50.88    6.08
  -4   4  -5   79.91    4.96
   4  -4   5   84.83    5.36
   4  -4   5   77.43    8.73
   4  -4   5   88.96    7.37
   4  -4   5   75.73    8.07
  -5   4  -5  345.60   11.70
   5  -4   5  376.01   12.63
   5  -4   5  365.00   15.90
   5  -4   5  358.97   15.79
  -6   4  -5    7.16    3.20
   6  -4   5    2.09    4.00
   6  -4   5   -0.08    2.81
   6  -4   5    5.74    4.02
   7  -4   5    2.32    3.57
   7  -4   5   -3.87    3.93
   7  -4   5    4.94    4.12
   8  -4   5    7.34    4.96
   8  -4   5   -3.56    3.47
   8  -4   5    6.51    5.17
   9  -4   5   69.39   11.73
   9  -4   5   63.85   10.83
   9  -4   5   65.08   10.02
   9   3  -5   -0.46    4.73
   9   3  -5   -3.63    5.04
   8   3  -5   -5.86    4.04
   7   3  -5    7.56    5.55
   6   3  -5  146.20   11.62
   5   3  -5    5.72    2.12
   5   3  -5    2.21    3.72
   4   3  -5  341.64   10.67
   4   3  -5  380.55   15.06
  -4  -3   5  346.29   10.36
   3   3  -5  139.55    8.49
   3   3  -5  144.33    8.57
   3   3  -5  141.35    7.42
  -3  -3   5  138.43    6.70
   2   3  -5  521.64   15.45
   2   3  -5  539.01   15.11
   2   3  -5  525.99   15.30
  -2  -3   5  639.12   16.02
  -2  -3   5  593.41   17.88
   1   3  -5   87.21    5.66
   1   3  -5   91.48    6.54
   1   3  -5   97.15    6.57
  -1  -3   5   90.06    5.97
  -1  -3   5   91.78    6.08
   0   3  -5  137.36    7.08
   0   3  -5  151.94    8.20
   0   3  -5  157.72    6.82
   0  -3   5  141.20    7.50
   0  -3   5  138.16    6.75
   0  -3   5  150.51    8.02
  -1   3  -5 1768.41   29.37
  -1   3  -5 1761.05   32.85
  -1   3  -5 1713.90   31.30
  -1   3  -5 1754.79   35.25
   1  -3   5 1762.42   35.06
   1  -3   5 1732.14   31.82
   1  -3   5 1731.25   33.29
  -2   3  -5  156.82    7.91
  -2   3  -5  178.33   10.38
  -2   3  -5  153.01    6.51
   2  -3   5  144.40    8.15
   2  -3   5  139.69    7.58
   2  -3   5  137.83    8.42
  -3   3  -5  220.81    8.10
  -3   3  -5  217.03   10.10
   3  -3   5  225.00   11.00
   3  -3   5  232.75   10.77
   3  -3   5  219.66   10.22
   3  -3   5  217.05    8.28
  -4   3  -5    2.86    2.24
   4  -3   5    7.30    3.62
   4  -3   5    2.68    2.87
   4  -3   5    5.74    2.84
   4  -3   5    4.43    3.43
  -5   3  -5    3.63    2.72
   5  -3   5    2.94    2.98
   5  -3   5    5.37    3.67
   5  -3   5    7.10    4.06
   5  -3   5    3.24    3.16
   6  -3   5  126.99    9.76
   6  -3   5  116.99   10.26
   6  -3   5  114.63   11.79
   7  -3   5  111.16   12.75
   7  -3   5   68.90    9.60
   7  -3   5   98.29   10.64
   8  -3   5   10.37    5.51
   8  -3   5    5.38    5.10
   8  -3   5    3.35    5.46
   9  -3   5    2.11    5.42
   9  -3   5   -1.66    5.09
   9  -3   5   -1.45    4.55
   9   2  -5   -2.52    4.73
   9   2  -5    3.19    5.59
   8   2  -5    6.92    5.01
   7   2  -5   23.28    2.88
   7   2  -5   17.72    5.97
   6   2  -5  123.01    6.30
   6   2  -5  130.30   10.60
   5   2  -5  132.71    9.71
   5   2  -5  130.18    6.74
   4   2  -5  686.04   19.71
   4   2  -5  667.51   20.23
   4   2  -5  646.55   16.41
  -4  -2   5  654.09   16.06
   3   2  -5 1326.14   28.04
   3   2  -5 1362.04   27.16
   3   2  -5 1362.99   29.21
  -3  -2   5 1324.65   26.41
   2   2  -5  116.77    6.22
   2   2  -5  123.22    6.82
  -2  -2   5  116.39    6.60
   1   2  -5  260.46    9.85
   1   2  -5  270.50    8.30
   1   2  -5  261.36   10.14
  -1  -2   5  272.72    8.56
  -1  -2   5  274.83   10.16
   0   2  -5    1.45    1.59
   0   2  -5    0.92    2.12
   0   2  -5    2.65    2.38
   0  -2   5   -0.31    1.58
   0  -2   5   -1.79    2.10
   0  -2   5   -1.58    2.06
  -1   2  -5   76.12    6.25
  -1   2  -5   87.16    4.90
  -1   2  -5   80.34    5.59
  -1   2  -5   95.36    5.19
   1  -2   5   87.96    6.50
   1  -2   5  101.99    6.49
   1  -2   5   94.75    5.33
  -2   2  -5   35.85    4.89
  -2   2  -5   30.04    3.99
   2  -2   5   24.92    4.24
   2  -2   5   29.25    4.90
   2  -2   5   28.29    3.87
   2  -2   5   29.61    4.81
  -3   2  -5   70.46    5.54
  -3   2  -5   54.89    7.17
  -3   2  -5   67.95    5.88
   3  -2   5   61.44    6.86
   3  -2   5   63.56    5.68
   3  -2   5   62.30    6.78
   3  -2   5   54.37    5.97
  -4   2  -5   43.15    5.59
   4  -2   5   41.41    6.38
   4  -2   5   28.71    5.22
   4  -2   5   41.18    5.51
   5  -2   5  106.26    8.31
   5  -2   5  101.42    8.26
   5  -2   5   92.24    9.82
   6  -2   5  690.25   24.79
   6  -2   5  674.00   21.17
   6  -2   5  697.38   22.65
   7  -2   5   -1.13    3.61
   7  -2   5   -2.82    3.80
   8  -2   5   -8.10    4.07
   8  -2   5    5.34    5.93
   9  -2   5  -12.35    4.81
   9  -2   5   -5.39    4.91
   9   1  -5   67.09   11.72
   9   1  -5   71.20   11.60
   8   1  -5   -0.61    4.55
   7   1  -5    4.54    2.53
   7   1  -5    6.25    4.35
   6   1  -5  222.05    9.49
   6   1  -5  220.29   13.04
   5   1  -5  693.33   21.84
   5   1  -5  697.87   17.86
   4   1  -5  231.05   11.04
   4   1  -5  249.04    9.72
  -4  -1   5  224.28    9.25
   3   1  -5  459.46   13.09
   3   1  -5  468.29   13.80
  -3  -1   5  443.66   13.28
   2   1  -5   58.40    5.26
   2   1  -5   56.62    3.88
  -2  -1   5   55.92    4.86
   1   1  -5   62.10    3.28
   1   1  -5   62.34    5.73
   1   1  -5   64.29    5.43
  -1  -1   5   59.28    5.18
  -1  -1   5   62.03    3.49
   0   1  -5   26.12    2.57
   0   1  -5   26.03    3.85
   0   1  -5   19.11    3.84
   0  -1   5   32.37    4.34
   0  -1   5   22.88    4.09
   0  -1   5   19.05    2.44
  -1   1  -5   29.15    4.14
  -1   1  -5   20.73    4.02
  -1   1  -5   18.14    3.36
   1  -1   5   22.32    4.04
   1  -1   5   20.58    2.97
   1  -1   5   25.59    4.29
  -2   1  -5  235.52    9.95
  -2   1  -5  271.84   11.07
   2  -1   5  228.64   10.63
   2  -1   5  217.29    9.97
   2  -1   5  226.77    9.82
  -3   1  -5   15.33    3.95
  -3   1  -5   16.77    3.78
  -3   1  -5   15.88    3.90
   3  -1   5   14.31    3.82
   3  -1   5   19.55    4.59
   3  -1   5    9.08    3.39
   4  -1   5   74.38    6.69
   4  -1   5   94.92    7.88
   4  -1   5   94.11    8.10
   5  -1   5  109.98    9.11
   5  -1   5  117.21    9.80
   5  -1   5  110.88    7.99
   6  -1   5  452.70   16.14
   6  -1   5  439.87   19.75
   6  -1   5  431.95   18.91
   7  -1   5   33.27    7.93
   7  -1   5   18.62    6.59
   8  -1   5   -0.82    4.61
   8  -1   5   -9.45    4.82
  10   0  -5   25.08    8.16
  10   0  -5   19.35    7.44
   9   0  -5   24.07    7.75
   9   0  -5   19.45    7.22
   8   0  -5   13.13    3.65
   8   0  -5   16.76    6.35
   7   0  -5   29.78    4.88
   7   0  -5   28.06    6.77
   6   0  -5    3.06    2.43
   6   0  -5    3.32    3.47
   5   0  -5   -0.69    2.00
   5   0  -5   -1.41    2.33
   4   0  -5    5.15    2.55
  -4   0   5    9.30    2.94
   3   0  -5  244.99   10.05
  -3   0   5  255.23   10.22
   2   0  -5   54.12    4.78
   2   0  -5   61.39    6.20
   2   0  -5   43.50    2.73
  -2   0   5   51.87    4.95
   1   0  -5   75.87    4.98
   1   0  -5   77.99    6.05
   1   0  -5   73.60    2.23
  -1   0   5   75.07    5.74
  -1   0   5   76.61    2.45
  -1   0   5   76.61    5.50
   0   0  -5  925.83   21.83
   0   0  -5  916.42   19.74
   0   0  -5  939.29   20.80
   0   0   5  978.15   20.54
   0   0   5  911.83   21.53
   0   0   5  934.08   16.34
  -1   0  -5  132.46    7.56
  -1   0  -5  116.81    6.43
  -1   0  -5  111.03    6.60
   1   0   5  115.26    7.02
   1   0   5  114.42    6.98
   1   0   5  102.78    6.46
  -2   0  -5   -1.88    2.03
  -2   0  -5   -0.24    1.90
  -2   0  -5    3.43    2.70
   2   0   5   -0.32    2.38
   2   0   5    5.32    2.47
   2   0   5    2.61    3.01
  -3   0  -5  289.77   11.87
  -3   0  -5  279.55   11.93
   3   0   5  299.43   11.54
   3   0   5  309.89   12.98
   3   0   5  304.84   12.88
   4   0   5  106.20    9.04
   4   0   5  104.28    8.69
   4   0   5  105.78    7.17
   5   0   5   68.29    8.90
   5   0   5   58.93    8.67
   5   0   5   64.89    6.64
   6   0   5   11.90    5.51
   6   0   5   17.15    6.24
   7   0   5   55.80    9.77
   7   0   5   56.27   10.29
   8   0   5  141.91   16.17
   8   0   5  124.22   15.62
  10  -1  -5  165.65   17.50
  10  -1  -5  173.21   18.07
   9  -1  -5   65.59   10.31
   9  -1  -5   65.96   10.31
   8  -1  -5    4.17    4.26
   8  -1  -5    3.15    3.10
   7  -1  -5   14.04    4.85
   7  -1  -5   12.85    4.04
   6  -1  -5  256.40   11.79
   6  -1  -5  254.90   13.11
   5  -1  -5   -0.46    2.11
   4  -1  -5  329.62   12.64
   3  -1  -5  308.78   11.94
  -3   1   5  294.68   11.68
   2  -1  -5  145.66    2.99
   2  -1  -5  140.07    8.10
   2  -1  -5  155.55    7.06
   2  -1  -5  146.05    3.09
  -2   1   5  156.44    8.41
   1  -1  -5  889.45   21.73
   1  -1  -5  870.55   18.49
  -1   1   5  894.86   18.98
  -1   1   5  872.73   21.27
   0  -1  -5   28.03    4.44
   0  -1  -5   22.23    3.26
   0  -1  -5   26.44    4.26
   0   1   5   25.23    4.33
   0   1   5   27.35    3.86
  -1  -1  -5  762.04   19.76
  -1  -1  -5  753.07   19.99
  -1  -1  -5  759.59   18.20
   1   1   5  752.62   18.48
   1   1   5  733.39   20.31
   1   1   5  750.78   19.34
  -2  -1  -5   27.41    5.10
  -2  -1  -5   26.17    4.26
  -2  -1  -5   15.69    3.84
   2   1   5   30.61    5.06
   2   1   5   18.98    3.86
   2   1   5   13.02    4.21
  -3  -1  -5   65.89    6.79
   3   1   5   46.95    6.91
   3   1   5   61.70    5.61
   3   1   5   58.47    7.14
  -4  -1  -5   89.70    8.00
   4   1   5   94.41    9.90
   4   1   5   91.68    6.73
   4   1   5  109.92   10.93
   5   1   5   30.20    7.24
   5   1   5   22.26    5.95
   5   1   5   21.85    3.99
   6   1   5   -3.50    3.30
   6   1   5   -1.46    4.66
   7   1   5   20.82    7.70
   7   1   5    6.74    5.59
   8   1   5    8.02    6.68
   8   1   5    7.06    6.91
  10  -2  -5   49.63   10.08
  10  -2  -5   31.92    8.78
   9  -2  -5    2.08    3.34
   9  -2  -5   20.73    6.28
   9  -2  -5    2.89    4.68
   8  -2  -5   33.00    7.12
   8  -2  -5   33.74    6.49
   7  -2  -5   29.04    5.58
   7  -2  -5   24.38    5.91
   6  -2  -5   65.10    7.57
   5  -2  -5   -2.26    2.03
   4  -2  -5   88.42    7.36
   3  -2  -5    5.95    1.50
   3  -2  -5    4.40    3.00
  -3   2   5    8.44    3.22
   2  -2  -5  630.62   18.50
   2  -2  -5  646.93    9.81
   2  -2  -5  604.49   14.52
  -2   2   5  647.82   18.43
   1  -2  -5  931.42   22.51
   1  -2  -5  933.51   23.08
   1  -2  -5  902.48   18.63
  -1   2   5  925.72   19.41
  -1   2   5  918.72   15.29
  -1   2   5  959.40   23.34
   0  -2  -5  698.32   19.15
   0  -2  -5  684.92   15.89
   0  -2  -5  685.84   19.18
   0   2   5  682.11   16.42
   0   2   5  673.12   19.62
   0   2   5  699.19   18.79
   0   2   5  668.84   15.08
  -1  -2  -5   53.83    6.86
  -1  -2  -5   58.14    4.91
  -1  -2  -5   50.40    6.08
   1   2   5   62.79    7.29
   1   2   5   59.41    5.37
   1   2   5   62.41    5.47
  -2  -2  -5  112.09    7.23
  -2  -2  -5  118.32    7.58
   2   2   5  111.19    8.81
   2   2   5  108.58    7.65
   2   2   5  114.57    7.20
  -3  -2  -5   10.54    3.50
   3   2   5   16.22    5.23
   3   2   5   12.25    3.19
   3   2   5   12.24    3.98
  -4  -2  -5   22.94    5.91
   4   2   5   15.83    5.12
   4   2   5    1.84    4.78
   4   2   5    6.84    2.80
   5   2   5   15.35    5.56
   5   2   5   22.08    6.92
   6   2   5   21.10    6.82
   6   2   5   20.85    7.93
   7   2   5   57.88   10.48
   7   2   5   67.03   11.83
  10  -3  -5   38.30    8.50
  10  -3  -5   40.25    8.72
   9  -3  -5   31.22    6.69
   9  -3  -5   21.98    6.66
   9  -3  -5   21.96    6.49
   8  -3  -5   22.47    5.69
   8  -3  -5   24.67    6.29
   8  -3  -5   14.94    5.17
   7  -3  -5    0.57    3.25
   7  -3  -5    1.87    3.18
   6  -3  -5  224.98   12.54
   6  -3  -5  264.02   11.08
   5  -3  -5  184.79   11.06
   5  -3  -5  195.53    8.39
   4  -3  -5   -0.36    2.33
   4  -3  -5   -1.11    1.17
   3  -3  -5  280.17   12.68
   3  -3  -5  279.19    9.20
   3  -3  -5  276.99    7.32
   2  -3  -5  918.15   16.12
   2  -3  -5  933.60   24.28
   2  -3  -5  916.65   23.00
   2  -3  -5  953.27   18.41
  -2   3   5  914.32   23.81
  -2   3   5  884.77   15.50
   1  -3  -5   76.88    6.26
   1  -3  -5   80.67    6.87
   1  -3  -5   68.40    4.14
  -1   3   5   72.74    4.00
  -1   3   5   72.88    4.87
  -1   3   5   79.90    6.86
   0  -3  -5   37.30    5.78
   0  -3  -5   53.33    6.38
   0  -3  -5   43.29    4.35
   0   3   5   42.21    6.48
   0   3   5   44.33    4.73
   0   3   5   51.49    4.83
   0   3   5   52.16    6.30
  -1  -3  -5    0.01    1.66
  -1  -3  -5    0.29    2.39
   1   3   5   -1.00    2.32
   1   3   5    0.68    3.36
   1   3   5    0.18    2.29
   1   3   5    2.46    2.47
  -2  -3  -5  140.62    8.55
  -2  -3  -5  145.35    8.29
   2   3   5  167.20    9.30
   2   3   5  140.45    8.17
   2   3   5  153.71   10.84
  -3  -3  -5    5.27    3.24
   3   3   5    2.80    3.19
   3   3   5    7.15    2.83
   3   3   5   -0.02    4.20
  -4  -3  -5    4.69    4.88
   4   3   5    4.48    2.43
   4   3   5   -0.92    3.35
   4   3   5    6.23    5.60
   5   3   5    0.87    4.13
   5   3   5   -7.09    4.49
   6   3   5   17.90    7.94
   6   3   5    7.14    5.81
   7   3   5   70.84   13.43
   7   3   5   80.15   12.71
  10  -4  -5   -1.33    3.50
  10  -4  -5    5.43    4.16
  10  -4  -5   11.95    6.12
  10  -4  -5    5.97    4.87
   9  -4  -5  116.14   12.52
   9  -4  -5  139.83   11.67
   9  -4  -5  124.31   13.07
   9  -4  -5  141.16   10.85
   8  -4  -5   82.06   10.43
   8  -4  -5   70.36    8.47
   8  -4  -5   91.26   10.07
   8  -4  -5   94.55   11.06
   7  -4  -5   -3.46    2.51
   7  -4  -5    2.98    2.63
   6  -4  -5  212.21   13.05
   6  -4  -5  229.53   10.31
   5  -4  -5  499.02   19.20
   5  -4  -5  499.40   14.11
   4  -4  -5  327.45   14.87
   4  -4  -5  339.07    9.95
   3  -4  -5   28.30    3.22
   3  -4  -5   26.77    3.06
   3  -4  -5   17.98    4.74
  -3   4   5   24.58    2.91
   2  -4  -5   74.58    3.92
   2  -4  -5   83.72    6.73
   2  -4  -5   86.09    7.61
   2  -4  -5   73.00    4.40
  -2   4   5   76.37    4.16
   1  -4  -5   36.78    5.76
   1  -4  -5   38.21    3.22
   1  -4  -5   26.27    5.22
  -1   4   5   35.55    3.88
  -1   4   5   42.78    4.07
   0  -4  -5  327.00   10.27
   0  -4  -5  338.96   13.92
   0   4   5  325.44   14.59
   0   4   5  320.17   11.36
   0   4   5  330.16   10.70
   0   4   5  346.99   13.58
  -1  -4  -5  122.35    8.41
  -1  -4  -5  122.30    6.90
   1   4   5  111.79    8.04
   1   4   5  144.80    8.62
   1   4   5  130.01    7.46
   1   4   5  131.57   10.18
  -2  -4  -5  473.36   16.34
   2   4   5  489.04   20.01
   2   4   5  430.22   15.58
  -3  -4  -5   68.60    7.28
   3   4   5   58.91    9.59
   3   4   5   79.43    8.82
   4   4   5   51.82    8.27
   4   4   5   41.20    9.08
   5   4   5   -1.29    5.96
   5   4   5    0.64    4.51
   6   4   5    3.57    7.10
   6   4   5    9.57    6.07
  10  -5  -5    5.29    4.87
  10  -5  -5    0.90    3.25
  10  -5  -5    1.06    3.50
  10  -5  -5    2.92    4.20
   9  -5  -5   58.75    9.32
   9  -5  -5   40.82    7.79
   9  -5  -5   53.85    8.23
   9  -5  -5   61.17    8.52
   8  -5  -5  123.17    9.36
   8  -5  -5  121.37    9.27
   8  -5  -5  106.52    9.54
   8  -5  -5  122.95   11.36
   7  -5  -5   77.06    8.15
   7  -5  -5   55.52    8.95
   7  -5  -5   48.62    6.28
   6  -5  -5    1.94    3.87
   6  -5  -5    2.29    2.56
   5  -5  -5   -3.24    2.47
   5  -5  -5    8.29    2.70
   4  -5  -5    2.23    1.60
   4  -5  -5    0.27    2.94
   4  -5  -5    1.48    1.78
   3  -5  -5    5.28    1.61
   3  -5  -5    8.03    2.40
   3  -5  -5    4.12    3.35
  -3   5   5    2.74    1.81
   2  -5  -5   22.49    5.23
   2  -5  -5   13.87    1.90
   2  -5  -5   16.57    3.23
  -2   5   5   10.25    2.47
   1  -5  -5  236.63   12.30
   1  -5  -5  224.90    7.19
  -1   5   5  241.87    8.05
  -1   5   5  240.64    9.52
   0  -5  -5  166.95   10.46
   0   5   5  183.79   12.08
   0   5   5  142.82    8.64
   0   5   5  155.76    7.38
  -1  -5  -5   19.06    4.63
   1   5   5   27.61    4.70
   1   5   5   27.66    7.05
  -2  -5  -5  318.16   13.65
   2   5   5  361.00   14.29
   2   5   5  349.54   18.01
  -3  -5  -5  194.99   10.59
   3   5   5  199.84   15.29
   3   5   5  211.01   12.24
   4   5   5   58.18   10.99
   4   5   5   72.25    9.82
   5   5   5   -1.98    4.30
   5   5   5    1.13    6.54
   6   5   5    1.75    4.68
  10  -6  -5   34.28    8.75
  10  -6  -5   27.10    6.71
  10  -6  -5   26.50    6.99
  10  -6  -5   34.50    7.17
   9  -6  -5   75.15    9.66
   9  -6  -5   86.78   10.56
   9  -6  -5   82.89   11.80
   9  -6  -5   81.52    9.57
   8  -6  -5  134.48    9.50
   8  -6  -5  127.67    9.65
   8  -6  -5  119.01   13.48
   7  -6  -5   29.03    4.98
   7  -6  -5   23.67    5.05
   7  -6  -5   38.27    8.04
   6  -6  -5  113.34    6.68
   6  -6  -5  119.75   11.00
   6  -6  -5  104.64    7.37
   5  -6  -5   31.53    6.68
   5  -6  -5   38.10    4.99
   4  -6  -5    0.75    1.11
   4  -6  -5    1.33    3.81
   4  -6  -5    2.32    2.01
  -4   6   5    2.70    2.08
   3  -6  -5   33.95    6.82
   3  -6  -5   47.25    5.23
  -3   6   5   47.38    4.82
   2  -6  -5   22.20    5.32
   2  -6  -5   17.81    3.77
  -2   6   5   25.30    3.87
   1  -6  -5  173.47   11.45
  -1   6   5  168.49    8.95
  -1   6   5  162.55    6.46
   0  -6  -5   83.85    9.22
   0   6   5   58.98    7.09
   0   6   5   64.93    5.25
   0   6   5   68.47    9.82
  -1  -6  -5   40.65    6.82
   1   6   5   32.42    5.16
   1   6   5   43.32    8.20
  -2  -6  -5  194.92   11.20
   2   6   5  194.43   14.86
   2   6   5  184.97   10.78
   3   6   5   60.36    8.45
   3   6   5   64.17   11.44
   4   6   5    0.50    6.26
   4   6   5   16.81    6.14
   5   6   5    6.57    8.18
   5   6   5    0.15    4.84
  10  -7  -5  118.63   12.23
  10  -7  -5  131.65   15.66
  10  -7  -5  120.11   12.77
  10  -7  -5  125.53   13.41
   9  -7  -5   16.01    5.27
   9  -7  -5   24.50    5.54
   9  -7  -5   17.49    5.49
   9  -7  -5   16.63    7.29
   8  -7  -5   53.66    9.91
   8  -7  -5   74.46    8.21
   8  -7  -5   62.09    8.27
   7  -7  -5  208.89   15.25
   7  -7  -5  192.02    9.34
   7  -7  -5  196.03   10.95
   6  -7  -5    2.69    2.61
   6  -7  -5    5.06    2.02
   6  -7  -5    6.61    4.58
   5  -7  -5  118.35    4.61
   5  -7  -5  110.77    4.75
   5  -7  -5  120.82   12.98
   5  -7  -5  114.90    7.71
   4  -7  -5   36.98    5.31
   4  -7  -5   24.64    6.44
  -4   7   5   43.56    5.01
   3  -7  -5   31.39    4.97
   3  -7  -5   31.45    6.90
  -3   7   5   34.84    4.84
   2  -7  -5  562.85   21.89
   2  -7  -5  575.51   18.00
  -2   7   5  552.72   16.76
   1  -7  -5   23.53    5.71
  -1   7   5    5.57    3.75
  -1   7   5   20.36    2.65
   0  -7  -5    8.13    4.61
   0   7   5    7.25    5.81
   0   7   5   11.22    3.11
  -1  -7  -5   29.67    6.15
   1   7   5   30.09    8.30
   1   7   5   32.27    5.05
  -2  -7  -5   -0.84    3.20
   2   7   5   -3.66    3.13
   2   7   5    3.92    5.89
   3   7   5    8.11    4.82
   3   7   5   12.71    8.04
   4   7   5    7.63    8.02
  10  -8  -5   63.53    9.50
  10  -8  -5   68.53   12.74
   9  -8  -5    0.44    5.46
   9  -8  -5   -1.70    3.00
   9  -8  -5    0.56    3.31
   8  -8  -5   97.21   10.14
   8  -8  -5   97.41    7.77
   8  -8  -5  101.18   13.99
   7  -8  -5   45.16   10.17
   7  -8  -5   50.95    7.06
   7  -8  -5   53.32    5.34
   6  -8  -5   27.82    7.78
   6  -8  -5   29.94    3.08
   6  -8  -5   38.88    6.04
   5  -8  -5   28.99    7.48
   5  -8  -5   30.34    5.46
   4  -8  -5  449.29   15.96
   4  -8  -5  488.97   22.24
  -4   8   5  434.38   14.79
   3  -8  -5    7.99    4.66
   3  -8  -5    9.49    3.89
  -3   8   5    4.56    2.86
   2  -8  -5    9.28    5.01
   1  -8  -5   85.69   10.82
   0  -8  -5   93.59   10.87
   0   8   5   84.62   11.73
  -1  -8  -5   17.76    5.49
   1   8   5   20.72    7.68
   2   8   5    3.86    6.78
   3   8   5   10.26    8.60
   9  -9  -5    2.58    4.03
   9  -9  -5   -4.91    4.63
   8  -9  -5   47.22    7.30
   8  -9  -5   25.83    8.43
   7  -9  -5  150.30   16.88
   7  -9  -5  132.84   10.01
   6  -9  -5   13.45    7.02
   6  -9  -5   15.61    4.58
   5  -9  -5   11.13    6.14
   5  -9  -5   16.06    4.76
   4  -9  -5  113.71   13.51
   4  -9  -5  133.36    9.67
   3  -9  -5   10.45    5.70
   3  -9  -5    4.89    4.08
   2  -9  -5    1.46    4.69
   1  -9  -5   14.27    5.76
   0  -9  -5    1.84    3.99
   0   9   5   11.16    7.33
   1   9   5   10.53    7.31
   2   9   5   28.71   10.40
   9 -10  -5   20.61    8.75
   8 -10  -5   24.53    9.66
   8 -10  -5   39.09    7.10
   7 -10  -5  120.86   15.65
   7 -10  -5  126.49   10.54
   6 -10  -5   -1.51    3.35
   6 -10  -5   -1.31    4.89
   5 -10  -5    3.49    3.48
   5 -10  -5   -1.15    4.51
   4 -10  -5  105.62   13.82
   4 -10  -5  129.68   10.66
   3 -10  -5   -2.89    3.57
   3 -10  -5    0.21    4.63
   2 -10  -5   47.29    9.74
   1 -10  -5   -3.45    4.01
   0 -10  -5    0.72    5.41
   0  10   5   -3.04    5.90
   1  10   5   38.78   11.10
   8 -11  -5   59.58   12.23
   7 -11  -5   34.44    9.95
   6 -11  -5    6.11    6.52
   6 -11  -5    1.89    4.32
   5 -11  -5   36.18    7.42
   5 -11  -5   38.51   10.18
   4 -11  -5   -2.85    3.72
   4 -11  -5    7.63    6.46
   3 -11  -5    5.26    5.39
   2 -11  -5   62.34   10.54
   1 -11  -5    2.72    4.54
   0  11   5   25.07    9.97
   6 -12  -5   24.62    9.20
   5 -12  -5   55.51   11.43
   4 -12  -5    6.48    6.89
   3 -12  -5   -2.59    5.04
   2 -12  -5    9.48    6.58
   1 -14   6   18.10    8.80
   2 -14   6   20.07   10.01
   3 -14   6   31.88    9.76
   4 -14   6   -9.82    4.97
   5 -14   6   51.44   10.94
   6 -14   6    6.07    6.99
   0 -13   6   39.14   11.53
   1 -13   6   60.68   12.22
   2 -13   6   12.39    7.78
   3 -13   6   13.15    6.66
   4 -13   6   17.27    7.72
   5 -13   6   -8.74    4.44
   6 -13   6   21.28    8.25
   7 -13   6   87.06   13.47
   2  12  -6  115.87   13.29
   1  12  -6   40.73    7.92
  -1 -12   6   36.26    9.93
   0 -12   6   23.04    9.08
   1 -12   6   24.45    8.22
   2 -12   6   66.11   11.07
   3 -12   6   -0.88    4.90
   4 -12   6    6.53    5.42
   5 -12   6   -3.30    2.72
   5 -12   6    4.67    5.25
   6 -12   6   29.21    6.50
   6 -12   6   29.86    8.17
   7 -12   6   25.16    6.53
   7 -12   6   31.49    8.75
   8 -12   6   43.01    9.71
   8 -12   6   47.69   10.34
   4  11  -6   -3.31    5.94
   3  11  -6   68.50   10.71
   2  11  -6   -1.41    5.13
   1  11  -6   96.03   10.58
  -1 -11   6  110.91   14.66
   0  11  -6  121.30    9.30
   0 -11   6   99.31   13.68
  -1  11  -6    1.60    3.24
   1 -11   6   -6.86    4.11
   2 -11   6    7.06    5.56
   3 -11   6   22.30    7.01
   4 -11   6    1.15    4.91
   4 -11   6    4.83    3.66
   5 -11   6   40.80    6.84
   5 -11   6   36.02    8.33
   6 -11   6    3.79    5.44
   6 -11   6    1.79    4.07
   7 -11   6  231.98   17.06
   7 -11   6  248.99   15.11
   8 -11   6   -6.03    4.28
   8 -11   6   -7.29    4.12
   5  10  -6   20.37    8.46
   4  10  -6   36.62    8.96
   3  10  -6    0.36    5.09
   2  10  -6   38.14    7.38
   1  10  -6   47.07    7.28
  -1 -10   6   61.00   10.64
   0  10  -6    2.16    3.43
   0 -10   6    5.87    6.42
  -1  10  -6   58.59    5.96
   1 -10   6   58.88    9.60
  -2  10  -6   77.33    4.43
   2 -10   6   87.43   11.24
   3 -10   6  105.63   11.64
   4 -10   6   -0.37    3.87
   4 -10   6    0.84    3.05
   5 -10   6   15.01    4.87
   5 -10   6   13.18    5.53
   6 -10   6   -3.20    3.31
   6 -10   6    0.18    4.15
   7 -10   6  148.92   12.36
   7 -10   6  145.30   15.70
   8 -10   6    1.25    5.20
   8 -10   6    9.36    6.06
   9 -10   6    3.24    5.36
   9 -10   6    1.94    5.71
   5   9  -6   45.30   10.19
   4   9  -6    6.69    5.60
   3   9  -6   33.03    7.75
   2   9  -6    5.19    4.24
  -2  -9   6   11.26    6.20
   1   9  -6   21.42    4.90
  -1  -9   6   36.48    8.54
   0   9  -6    6.92    3.57
   0  -9   6    3.73    5.63
  -1   9  -6  397.71   11.99
   1  -9   6  420.50   18.80
  -2   9  -6   66.57    3.46
  -2   9  -6   66.96    8.08
   2  -9   6   61.69    9.05
   3  -9   6  223.49   13.72
   3  -9   6  251.36   12.09
   4  -9   6   11.22    5.07
   4  -9   6    5.09    3.83
   5  -9   6   22.06    5.71
   5  -9   6   37.39    8.12
   6  -9   6  150.95   11.64
   6  -9   6  146.80   12.48
   7  -9   6   81.03   11.04
   7  -9   6   99.43   13.06
   8  -9   6   59.88   10.72
   8  -9   6   25.41    7.81
   9  -9   6   25.46    7.29
   9  -9   6   45.04   10.54
   6   8  -6   20.78    7.80
   5   8  -6   10.44    6.19
   4   8  -6    5.00    4.70
   3   8  -6    4.76    4.50
   2   8  -6   -4.33    3.12
  -2  -8   6    8.15    3.94
  -2  -8   6   -3.40    4.74
   1   8  -6    3.88    3.12
  -1  -8   6    1.10    4.01
  -1  -8   6    3.68    4.67
   0   8  -6    0.02    1.95
   0  -8   6    0.43    3.61
  -1   8  -6  137.63    6.24
  -1   8  -6  132.49    8.63
   1  -8   6  135.09   10.26
  -2   8  -6 1233.99   28.45
  -2   8  -6 1250.06   19.27
   2  -8   6 1256.73   32.65
   2  -8   6 1222.87   29.15
   3  -8   6  197.53   10.91
   3  -8   6  204.07   12.35
   4  -8   6  145.99   10.02
   4  -8   6  157.55   11.29
   5  -8   6  112.43   10.96
   5  -8   6   99.92   11.37
   6  -8   6   47.09    7.96
   6  -8   6   66.58    9.98
   7  -8   6  127.04   13.35
   7  -8   6  100.10   12.74
   8  -8   6   34.14    7.91
   8  -8   6   15.05    6.65
   9  -8   6   13.27    6.75
   9  -8   6   18.60    7.82
   7   7  -6   -4.06    5.29
   6   7  -6   71.10   12.06
   5   7  -6    3.20    5.05
   4   7  -6   85.56   10.98
   3   7  -6   -4.28    3.05
  -3  -7   6    5.18    3.42
   2   7  -6   -0.39    3.11
  -2  -7   6    9.00    4.48
  -2  -7   6    2.00    5.69
   1   7  -6  152.34    8.56
  -1  -7   6  153.74   10.89
  -1  -7   6  111.03    8.47
   0   7  -6  302.67   10.48
   0   7  -6  285.34   12.40
   0  -7   6  322.39   14.26
   0  -7   6  291.94   14.00
  -1   7  -6    2.42    2.77
  -1   7  -6   -0.29    1.45
   1  -7   6   -0.74    2.91
  -2   7  -6   94.02    2.71
  -2   7  -6  100.27    7.32
   2  -7   6   96.53    8.18
   2  -7   6   97.90    7.60
   3  -7   6    7.69    3.67
   3  -7   6   11.29    4.30
   4  -7   6   19.32    5.35
   4  -7   6   25.39    5.66
   5  -7   6  258.05   13.61
   5  -7   6  258.01   14.40
   6  -7   6   11.70    5.16
   6  -7   6   12.70    2.32
   6  -7   6    9.46    4.79
   7  -7   6   45.87    9.10
   7  -7   6   47.18    9.01
   7  -7   6   47.55    5.17
   8  -7   6   17.75    6.95
   8  -7   6   11.34    6.22
   9  -7   6   11.13    6.33
   9  -7   6   24.08    7.81
   7   6  -6   -6.35    4.67
   6   6  -6   73.85   10.93
   5   6  -6  124.31   13.01
   4   6  -6  160.73   11.75
  -4  -6   6  166.39    8.08
   3   6  -6  206.04   11.95
  -3  -6   6  211.52    9.94
   2   6  -6    6.43    3.61
  -2  -6   6   10.40    3.82
  -2  -6   6    9.67    5.33
   1   6  -6   29.58    4.47
   1   6  -6   24.67    4.86
  -1  -6   6   23.33    5.32
  -1  -6   6   26.73    4.79
   0   6  -6   20.03    4.43
   0   6  -6   22.16    3.41
   0   6  -6   22.19    4.62
   0  -6   6   19.07    4.66
   0  -6   6   10.49    4.06
  -1   6  -6  107.09    7.47
  -1   6  -6  114.78    7.43
  -1   6  -6  111.34    4.87
   1  -6   6  116.37    8.47
   1  -6   6  105.12    8.61
   1  -6   6  103.12    7.45
  -2   6  -6   22.44    4.36
  -2   6  -6   20.26    1.91
  -2   6  -6   19.14    1.68
   2  -6   6   20.25    4.64
   2  -6   6   17.64    4.12
   3  -6   6    7.11    3.63
   3  -6   6   12.81    3.99
  -4   6  -6    5.78    1.39
   4  -6   6   12.25    4.46
   4  -6   6   -0.08    3.33
  -5   6  -6   20.69    2.81
   5  -6   6   30.36    6.24
   5  -6   6   28.95    3.47
   5  -6   6   28.59    5.92
   6  -6   6   47.00    8.07
   6  -6   6   57.66    5.79
   6  -6   6   54.11    8.27
   7  -6   6    3.69    3.15
   7  -6   6    5.60    4.70
   7  -6   6   17.07    5.90
   8  -6   6   15.76    6.41
   8  -6   6   13.17    4.74
   8  -6   6    8.77    5.64
   9  -6   6   -3.49    4.37
   9  -6   6    5.87    5.69
   8   5  -6    6.94    6.86
   7   5  -6   -3.54    4.71
   6   5  -6   88.09   11.26
   5   5  -6  448.29   19.70
   4   5  -6   -0.24    3.55
  -4  -5   6   -0.22    1.49
   3   5  -6  130.21    8.98
  -3  -5   6  123.28    7.20
   2   5  -6    1.79    2.85
   2   5  -6    6.48    3.56
  -2  -5   6    6.67    4.00
  -2  -5   6    6.59    3.00
   1   5  -6   29.24    4.16
   1   5  -6   26.72    4.87
   1   5  -6   27.33    4.99
  -1  -5   6   31.25    5.21
  -1  -5   6   28.76    5.32
   0   5  -6  171.41    7.15
   0   5  -6  172.05    8.76
   0   5  -6  159.31    8.66
   0  -5   6  168.84    9.67
   0  -5   6  193.79    9.82
  -1   5  -6    1.82    2.54
  -1   5  -6   -3.52    1.65
   1  -5   6   -2.87    2.15
   1  -5   6    1.57    2.47
   1  -5   6   -1.88    2.85
  -2   5  -6   64.98    6.78
  -2   5  -6   63.63    6.62
  -2   5  -6   62.89    3.44
   2  -5   6   54.22    7.74
   2  -5   6   72.48    7.44
   2  -5   6   67.36    7.21
  -3   5  -6  144.33    5.19
   3  -5   6  148.00    9.19
   3  -5   6  155.38    9.36
  -4   5  -6   20.05    2.92
   4  -5   6   16.69    4.55
   4  -5   6   15.49    2.79
   4  -5   6   12.80    4.38
  -5   5  -6   67.02    4.94
   5  -5   6   70.96    8.71
   5  -5   6   68.55    5.61
   5  -5   6   59.26    8.15
  -6   5  -6  310.86   11.64
   6  -5   6  306.35   12.39
   6  -5   6  329.06   16.79
   6  -5   6  324.06   16.32
   7  -5   6    4.13    4.92
   7  -5   6    2.22    4.39
   7  -5   6   -2.10    3.21
   8  -5   6   -8.35    2.89
   8  -5   6   -2.61    3.93
   8  -5   6   -2.12    4.55
   9  -5   6   11.11    6.67
   9  -5   6   23.84    8.46
   8   4  -6    7.06    6.18
   7   4  -6   51.89    9.34
   6   4  -6   -0.59    3.88
   5   4  -6  301.28   10.19
   5   4  -6  306.01   15.83
  -5  -4   6  292.14    9.40
   4   4  -6    5.18    3.56
   4   4  -6    5.90    2.48
  -4  -4   6    1.07    1.78
   3   4  -6  172.01    9.77
   3   4  -6  193.62   10.30
   3   4  -6  178.98    8.86
  -3  -4   6  168.36    8.16
   2   4  -6  150.47    8.27
   2   4  -6  135.15    8.62
   2   4  -6  149.76    8.79
  -2  -4   6  144.47    8.24
  -2  -4   6  145.29    8.97
   1   4  -6   45.83    5.79
   1   4  -6   43.72    5.10
   1   4  -6   37.30    6.12
  -1  -4   6   50.36    5.85
  -1  -4   6   40.42    5.39
   0   4  -6   66.54    8.64
   0   4  -6   62.56    5.08
   0   4  -6   70.45    7.05
   0  -4   6   82.46    6.17
   0  -4   6   70.88    7.40
   0  -4   6  120.24    9.54
  -1   4  -6   50.17    7.84
  -1   4  -6   49.34    5.91
  -1   4  -6   51.72    5.65
   1  -4   6   43.63    6.36
   1  -4   6   33.85    7.26
   1  -4   6   56.20    6.00
  -2   4  -6  133.65    7.84
  -2   4  -6  126.15    7.24
  -2   4  -6  145.22    6.10
   2  -4   6  138.05    9.33
   2  -4   6  139.83    8.53
   2  -4   6  135.99    7.88
  -3   4  -6  949.41   19.19
   3  -4   6  925.50   24.55
   3  -4   6  958.04   24.22
   3  -4   6  929.67   25.77
  -4   4  -6   26.92    3.94
   4  -4   6   36.27    5.78
   4  -4   6   26.21    5.42
   4  -4   6   25.06    3.93
  -5   4  -6    0.51    2.05
   5  -4   6    2.09    3.33
   5  -4   6   -3.62    2.61
   5  -4   6   -3.28    2.40
   6  -4   6   23.16    5.95
   6  -4   6   20.20    4.90
   6  -4   6   25.71    6.41
   7  -4   6  354.52   18.67
   7  -4   6  305.61   17.21
   7  -4   6  303.71   14.71
   8  -4   6   15.66    6.94
   8  -4   6   15.57    5.68
   8  -4   6   13.81    5.91
   9  -4   6    0.85    5.46
   9  -4   6   -4.18    4.68
   9  -4   6    5.62    5.58
   9   3  -6   73.99   12.55
   9   3  -6   66.69   12.22
   8   3  -6   78.78   11.45
   7   3  -6   57.68    9.96
   6   3  -6   52.18    4.63
   6   3  -6   50.98    8.45
   5   3  -6  252.94    9.84
   5   3  -6  244.44   13.59
  -5  -3   6  253.86    9.41
   4   3  -6   76.12    5.86
   4   3  -6   90.48    7.86
  -4  -3   6   68.93    5.29
   3   3  -6  272.42   11.88
   3   3  -6  258.48   10.49
   3   3  -6  261.69   11.03
  -3  -3   6  259.98   10.32
   2   3  -6   46.62    5.83
   2   3  -6   52.66    5.78
  -2  -3   6   47.00    5.52
  -2  -3   6   34.60    4.82
   1   3  -6   37.69    4.32
   1   3  -6   29.58    4.74
   1   3  -6   45.49    5.90
  -1  -3   6   42.07    5.55
  -1  -3   6   68.49    5.83
   0   3  -6  143.36    6.66
   0   3  -6  143.71    8.72
   0   3  -6  163.70    8.18
   0  -3   6  143.45    8.48
   0  -3   6  163.90    7.36
   0  -3   6  142.25    8.15
  -1   3  -6   10.54    3.39
  -1   3  -6   17.78    4.74
  -1   3  -6   17.27    3.80
  -1   3  -6   19.01    3.25
   1  -3   6   18.64    4.28
   1  -3   6   17.64    3.33
   1  -3   6   19.23    4.58
  -2   3  -6    3.18    2.17
  -2   3  -6    4.21    2.49
  -2   3  -6    5.58    3.51
   2  -3   6    0.66    3.14
   2  -3   6    1.12    2.57
   2  -3   6    0.31    2.06
  -3   3  -6  381.91   11.78
   3  -3   6  389.05   14.87
   3  -3   6  389.71   12.35
   3  -3   6  388.92   13.92
   3  -3   6  379.03   15.03
  -4   3  -6   33.98    4.78
   4  -3   6   31.25    4.92
   4  -3   6   32.56    6.52
   4  -3   6   34.59    5.95
   4  -3   6   40.65    6.29
  -5   3  -6  211.50   11.61
   5  -3   6  240.17   13.20
   5  -3   6  223.62   13.35
   5  -3   6  218.24   11.32
   6  -3   6   -0.43    3.20
   6  -3   6    7.56    4.66
   6  -3   6   -4.06    3.32
   7  -3   6   83.68   11.46
   7  -3   6   74.64   10.91
   7  -3   6   94.99   10.77
   8  -3   6    5.32    5.23
   8  -3   6    5.12    5.15
   8  -3   6   -0.10    4.67
   9  -3   6   17.88    6.98
   9  -3   6   28.14    9.59
   9  -3   6    5.03    5.92
   9   2  -6   35.58    9.29
   9   2  -6   21.16    7.41
   8   2  -6   45.41    9.33
   7   2  -6   10.06    5.38
   6   2  -6    7.64    2.94
   6   2  -6    6.42    4.03
   5   2  -6    0.25    2.97
   5   2  -6   -1.65    1.95
  -5  -2   6   -1.26    1.53
   4   2  -6  578.55   17.75
   4   2  -6  595.14   19.24
   4   2  -6  600.93   16.92
  -4  -2   6  599.93   16.51
   3   2  -6  275.75   10.46
   3   2  -6  284.14   11.21
  -3  -2   6  264.69   10.56
   2   2  -6   80.40    6.70
   2   2  -6   89.02    6.67
   2   2  -6   83.45    5.44
  -2  -2   6   80.90    6.68
   1   2  -6  136.04    7.79
   1   2  -6  137.62    8.46
   1   2  -6  135.82    5.85
  -1  -2   6  146.98    8.25
  -1  -2   6  138.63    6.21
   0   2  -6 1428.70   30.65
   0   2  -6 1433.01   28.96
   0   2  -6 1414.80   25.24
   0  -2   6 1425.85   25.67
   0  -2   6 1457.52   30.55
   0  -2   6 1407.84   29.41
  -1   2  -6  133.92    6.93
  -1   2  -6  144.78    8.94
  -1   2  -6  147.82    7.85
   1  -2   6  146.50    8.66
   1  -2   6  148.08    6.79
   1  -2   6  150.07    8.66
  -2   2  -6    7.18    3.56
  -2   2  -6    5.85    2.64
  -2   2  -6    0.94    1.99
   2  -2   6    0.72    2.72
   2  -2   6    1.89    2.21
   2  -2   6    5.86    3.09
   2  -2   6    3.74    2.52
  -3   2  -6   81.63    6.08
  -3   2  -6   78.55    8.25
   3  -2   6   84.38    8.69
   3  -2   6   64.92    7.16
   3  -2   6   87.36    6.69
   3  -2   6   67.00    6.62
  -4   2  -6   82.08    6.75
   4  -2   6   86.16    7.48
   4  -2   6   77.49    8.89
   4  -2   6   85.79    7.74
   5  -2   6  216.36   11.95
   5  -2   6  198.71   12.70
   6  -2   6   80.87    9.53
   6  -2   6   86.03   11.15
   7  -2   6   -4.03    4.05
   7  -2   6    4.28    4.97
   8  -2   6   46.86    9.58
   8  -2   6   34.79    8.67
   9   1  -6   -0.09    4.30
   8   1  -6   48.17    9.40
   7   1  -6   63.21    9.13
   7   1  -6   69.83    6.39
   6   1  -6  649.02   18.55
   6   1  -6  614.47   22.23
   5   1  -6   77.98    6.53
   5   1  -6   90.34    9.44
   4   1  -6   88.09    6.49
   4   1  -6   89.50    6.62
  -4  -1   6   95.85    6.65
   3   1  -6  243.76    8.91
   3   1  -6  243.58   10.67
  -3  -1   6  238.44   10.28
   2   1  -6  747.62   15.14
   2   1  -6  737.21   19.85
   2   1  -6  749.17   19.35
  -2  -1   6  761.40   19.65
   1   1  -6   59.35    6.41
   1   1  -6   59.74    5.09
   1   1  -6   56.14    3.13
  -1  -1   6   53.72    3.37
  -1  -1   6   57.93    6.40
  -1  -1   6   56.14    5.98
   0   1  -6  405.07   12.71
   0   1  -6  392.26   13.97
   0   1  -6  415.31   12.79
   0  -1   6  399.68    9.73
   0  -1   6  389.02   12.94
   0  -1   6  422.69   14.09
  -1   1  -6  -13.96    3.46
  -1   1  -6    0.86    3.80
  -1   1  -6    0.54    2.06
   1  -1   6    3.50    3.47
   1  -1   6    8.24    3.57
   1  -1   6   -0.83    1.63
  -2   1  -6    7.70    3.54
  -2   1  -6    5.73    4.34
  -2   1  -6    5.59    2.57
   2  -1   6    7.95    3.45
   2  -1   6    8.28    3.61
   2  -1   6    1.48    2.76
  -3   1  -6    4.21    2.82
  -3   1  -6    1.71    3.13
   3  -1   6    0.72    3.22
   3  -1   6    6.49    3.26
   3  -1   6   -1.08    2.59
   4  -1   6  424.06   15.76
   4  -1   6  430.38   16.60
   4  -1   6  451.66   17.71
   5  -1   6   16.67    5.79
   5  -1   6    9.55    4.94
   5  -1   6    9.49    4.07
   6  -1   6   58.09    9.33
   6  -1   6   58.41    8.94
   7  -1   6   -1.35    4.67
   7  -1   6    0.29    4.81
   8  -1   6   28.75    8.26
   8  -1   6   29.26    8.66
  10   0  -6  112.07   14.61
  10   0  -6   89.46   13.83
   9   0  -6   74.16   11.30
   8   0  -6  171.23    9.97
   8   0  -6  186.19   13.68
   7   0  -6  123.45    8.68
   7   0  -6  129.73   10.90
   6   0  -6   54.92    7.75
   6   0  -6   55.81    6.68
   5   0  -6  194.04   10.00
   4   0  -6   56.70    6.49
  -4   0   6   54.20    6.30
   3   0  -6  426.76   10.89
   3   0  -6  408.34   14.41
  -3   0   6  427.06   14.43
   2   0  -6   73.34    3.00
   2   0  -6   65.26    6.14
   2   0  -6   73.87    5.66
  -2   0   6   78.86    6.34
   1   0  -6  436.26   13.02
   1   0  -6  445.94   15.01
  -1   0   6  439.88   14.83
  -1   0   6  445.17    7.94
  -1   0   6  448.51   13.61
   0   0  -6  617.17   16.90
   0   0  -6  586.85   15.74
   0   0  -6  618.33   18.20
   0   0   6  621.92   16.67
   0   0   6  615.46   17.88
   0   0   6  629.98   12.44
  -1   0  -6   42.94    5.10
  -1   0  -6   61.21    6.38
  -1   0  -6   46.96    6.22
   1   0   6   53.39    6.25
   1   0   6   46.55    5.65
   1   0   6   44.09    5.82
  -2   0  -6   93.66    7.22
  -2   0  -6   85.31    6.45
  -2   0  -6   82.15    6.87
   2   0   6   95.76    7.47
   2   0   6  109.09    8.08
   2   0   6   86.78    6.96
  -3   0  -6   47.14    6.77
   3   0   6   36.45    6.28
   3   0   6   36.20    6.02
   3   0   6   40.16    5.48
  -4   0  -6   39.73    6.71
   4   0   6   50.68    8.03
   4   0   6   34.23    6.68
   4   0   6   33.37    5.31
   5   0   6   -3.10    3.83
   5   0   6   -0.58    3.94
   5   0   6    0.52    2.55
   6   0   6   31.64    7.93
   6   0   6   12.83    6.06
   7   0   6    3.43    6.41
   7   0   6   10.30    6.15
   8   0   6   78.90   12.39
   8   0   6   37.61    9.93
  10  -1  -6   28.04    8.33
  10  -1  -6   29.21    8.86
   9  -1  -6   87.59   11.94
   8  -1  -6    1.32    3.89
   8  -1  -6    6.32    3.57
   7  -1  -6   41.68    7.49
   7  -1  -6   46.87    6.67
   6  -1  -6   42.33    6.30
   6  -1  -6   45.86    7.15
   5  -1  -6   -0.13    2.26
   4  -1  -6   34.45    5.50
  -4   1   6   29.54    4.96
   3  -1  -6  337.14   13.48
  -3   1   6  349.15   13.48
   2  -1  -6  497.65   16.57
   2  -1  -6  509.92   14.24
  -2   1   6  520.63   16.56
   1  -1  -6  243.58   11.32
   1  -1  -6  262.01    9.50
   1  -1  -6  244.42   10.84
  -1   1   6  286.96   11.22
  -1   1   6  263.58   11.35
   0  -1  -6  173.73    7.81
   0  -1  -6  174.43    9.15
   0  -1  -6  164.44    9.41
   0   1   6  160.67    7.98
   0   1   6  158.42    8.91
  -1  -1  -6  164.06    9.38
  -1  -1  -6  163.98    9.64
  -1  -1  -6  168.28    8.24
   1   1   6  169.18   10.12
   1   1   6  174.71    9.41
   1   1   6  171.74    8.94
  -2  -1  -6  315.22   12.31
  -2  -1  -6  308.42   12.85
   2   1   6  326.13   14.08
   2   1   6  280.76   12.21
   2   1   6  296.54   12.34
  -3  -1  -6   -2.55    2.66
   3   1   6   -0.05    2.21
   3   1   6    1.51    3.41
   3   1   6   -0.44    3.43
  -4  -1  -6   25.98    6.48
   4   1   6   18.29    5.79
   4   1   6    9.65    3.37
   4   1   6    5.04    5.44
   5   1   6   97.33   11.79
   5   1   6   91.54   10.87
   6   1   6  139.76   14.42
   6   1   6  116.10   14.04
   7   1   6    1.34    6.38
   7   1   6   11.16    7.12
  10  -2  -6    7.96    6.14
  10  -2  -6   -1.78    4.00
   9  -2  -6   11.83    4.75
   9  -2  -6    8.90    5.30
   9  -2  -6   11.24    5.80
   8  -2  -6   18.52    5.29
   8  -2  -6   14.94    5.56
   7  -2  -6   -6.02    2.53
   7  -2  -6    1.92    2.79
   6  -2  -6   54.01    7.33
   5  -2  -6    5.70    3.51
   4  -2  -6    2.96    2.94
   4  -2  -6    5.20    1.76
   3  -2  -6   24.97    1.81
   3  -2  -6   32.82    5.77
   3  -2  -6   28.32    4.11
  -3   2   6   23.29    4.62
   2  -2  -6    0.65    2.51
   2  -2  -6   -1.66    1.61
  -2   2   6   -2.51    2.07
   1  -2  -6  486.72   13.22
   1  -2  -6  510.86   17.15
   1  -2  -6  523.59   16.48
  -1   2   6  524.70   17.15
  -1   2   6  504.53    9.49
  -1   2   6  496.36   14.03
   0  -2  -6  217.77   10.91
   0  -2  -6  223.69   11.11
   0  -2  -6  218.62    8.76
   0   2   6  226.74   10.84
   0   2   6  235.88    9.57
   0   2   6  219.71    7.76
  -1  -2  -6   45.92    5.31
  -1  -2  -6   53.96    7.08
   1   2   6   60.38    7.64
   1   2   6   52.09    6.04
   1   2   6   59.72    6.85
  -2  -2  -6   41.88    6.17
   2   2   6   47.18    6.08
   2   2   6   49.14    7.55
   2   2   6   41.38    6.08
  -3  -2  -6  150.57    9.81
   3   2   6  154.03   10.20
   3   2   6  150.38    9.00
   3   2   6  166.58   12.03
  -4  -2  -6   14.11    4.92
   4   2   6   12.68    3.72
   4   2   6   11.79    5.13
   4   2   6   27.04    7.08
   5   2   6  133.79   14.40
   5   2   6  158.40   12.41
   6   2   6    7.97    6.58
   6   2   6   23.95    7.51
   7   2   6   -9.13    5.86
   7   2   6   10.78    6.45
  10  -3  -6   -7.67    2.92
  10  -3  -6    1.93    4.33
   9  -3  -6   14.53    6.12
   9  -3  -6   19.61    6.59
   9  -3  -6   20.48    5.97
   8  -3  -6   78.65   10.63
   8  -3  -6   51.24    8.18
   7  -3  -6   23.81    5.78
   6  -3  -6    3.09    3.61
   6  -3  -6    3.66    2.20
   5  -3  -6   -0.23    2.67
   5  -3  -6    1.05    1.76
   4  -3  -6  187.60   11.20
   4  -3  -6  167.92    6.19
   3  -3  -6  282.52   13.33
   3  -3  -6  278.08    9.79
   3  -3  -6  284.48    6.55
   2  -3  -6  174.49    9.68
   2  -3  -6  168.55    7.01
   2  -3  -6  178.94   10.56
  -2   3   6  176.18   10.23
  -2   3   6  168.14    4.19
   1  -3  -6    2.21    2.90
   1  -3  -6    0.82    1.58
  -1   3   6    0.01    1.43
  -1   3   6   -3.13    2.10
  -1   3   6    1.38    2.32
   0  -3  -6   10.07    2.73
   0  -3  -6   11.82    4.20
   0   3   6    6.41    2.60
   0   3   6    2.76    3.52
   0   3   6    4.82    2.75
   0   3   6    8.56    3.51
  -1  -3  -6  130.48    9.24
  -1  -3  -6  128.55    7.43
   1   3   6  137.71   10.51
   1   3   6  135.17    8.15
   1   3   6  137.00    8.87
   1   3   6  144.65    8.71
  -2  -3  -6    3.48    4.00
   2   3   6   -1.93    2.14
   2   3   6    5.62    4.83
   2   3   6    0.47    2.85
  -3  -3  -6   13.88    4.34
   3   3   6   10.15    3.72
   3   3   6   10.20    6.01
   3   3   6   30.10    6.10
  -4  -3  -6  131.25   10.13
   4   3   6  103.59   12.80
   4   3   6  114.97   12.04
   5   3   6    3.84    6.37
   5   3   6    1.02    4.40
   6   3   6   16.58    6.77
   6   3   6   18.34    8.11
  10  -4  -6   39.18    8.23
  10  -4  -6   35.11    7.88
  10  -4  -6   53.13    9.06
  10  -4  -6   30.80    7.33
   9  -4  -6   10.42    5.40
   9  -4  -6    3.79    3.89
   9  -4  -6    5.57    3.95
   9  -4  -6    6.98    4.32
   8  -4  -6   71.76   10.17
   8  -4  -6   53.08    8.78
   8  -4  -6   79.45    9.00
   7  -4  -6   -1.04    2.34
   7  -4  -6    5.41    3.76
   6  -4  -6   67.24    6.68
   6  -4  -6   70.81    9.70
   5  -4  -6  172.51    7.55
   5  -4  -6  175.47   11.72
   4  -4  -6  322.41    9.24
   4  -4  -6  331.96   11.03
   4  -4  -6  343.18   15.78
   3  -4  -6   77.27    8.78
   3  -4  -6   71.53    3.80
   3  -4  -6   75.72    4.72
   2  -4  -6  655.70   14.70
   2  -4  -6  681.63   22.05
  -2   4   6  668.72   13.47
   1  -4  -6    9.88    2.36
   1  -4  -6   11.05    4.39
  -1   4   6    9.52    2.42
  -1   4   6    8.41    2.74
   0  -4  -6   65.10    8.04
   0  -4  -6   53.13    4.55
   0   4   6   57.62    8.27
   0   4   6   56.18    5.83
   0   4   6   34.33    4.60
  -1  -4  -6    1.44    2.01
  -1  -4  -6    3.17    3.59
   1   4   6    7.97    4.98
   1   4   6    0.02    3.72
   1   4   6    8.51    3.48
   1   4   6   -1.68    1.87
  -2  -4  -6  151.83   10.78
   2   4   6  161.03   13.08
   2   4   6  131.29    8.95
   2   4   6  142.35    9.61
  -3  -4  -6    4.22    3.79
   3   4   6    0.04    3.43
   3   4   6   -1.84    5.31
   4   4   6   19.69    5.91
   4   4   6   27.37    8.87
   5   4   6    7.75    6.98
   5   4   6    0.19    4.35
   6   4   6   -6.19    6.09
   6   4   6   -0.37    4.74
  10  -5  -6   81.04   10.39
  10  -5  -6   77.60   10.61
  10  -5  -6   58.40    9.53
   9  -5  -6   21.12    5.59
   9  -5  -6   26.63    6.25
   9  -5  -6   35.05    8.03
   9  -5  -6   17.71    5.79
   8  -5  -6    2.96    3.02
   8  -5  -6    2.34    2.96
   8  -5  -6   -0.18    3.65
   7  -5  -6    1.61    2.60
   7  -5  -6    4.02    4.38
   6  -5  -6  230.18   14.43
   6  -5  -6  228.52   10.05
   5  -5  -6   63.30    4.96
   5  -5  -6   53.79    8.37
   4  -5  -6  191.31    7.42
   4  -5  -6  181.46    7.29
   4  -5  -6  178.53   12.23
   3  -5  -6  154.44    6.59
   3  -5  -6  145.50    5.70
   3  -5  -6  162.18   11.32
  -3   5   6  158.83    6.11
   2  -5  -6  280.20   14.36
   2  -5  -6  282.85    8.12
  -2   5   6  275.67    8.88
   1  -5  -6  218.54   12.75
   1  -5  -6  222.13    7.78
  -1   5   6  220.59    8.55
  -1   5   6  216.61    9.01
   0  -5  -6   23.90    5.41
   0  -5  -6   28.64    3.95
   0   5   6   23.55    4.30
   0   5   6   25.16    4.69
   0   5   6   24.67    6.84
  -1  -5  -6   16.29    5.06
   1   5   6   17.09    7.10
   1   5   6   19.52    4.54
  -2  -5  -6   79.99    8.81
   2   5   6   81.08   11.68
   2   5   6   80.74    8.56
  -3  -5  -6   23.29    5.39
   3   5   6   29.36    6.45
   3   5   6   11.52    6.46
   4   5   6   -3.81    4.04
   4   5   6    3.56    5.99
   5   5   6   -9.13    5.74
   5   5   6    7.47    5.71
  10  -6  -6   11.09    5.00
  10  -6  -6   -1.48    4.01
  10  -6  -6   -3.37    3.31
  10  -6  -6    5.98    3.97
   9  -6  -6  138.82   11.67
   9  -6  -6  134.56   10.28
   9  -6  -6  123.89   10.30
   9  -6  -6  118.43   14.26
   8  -6  -6   18.98    5.07
   8  -6  -6   29.55    7.38
   8  -6  -6   18.18    4.58
   7  -6  -6    4.16    2.90
   7  -6  -6    6.47    5.16
   7  -6  -6    6.71    3.07
   6  -6  -6    1.89    4.05
   6  -6  -6    0.73    2.13
   5  -6  -6   92.75    5.50
   5  -6  -6  100.25    6.45
   5  -6  -6   97.89   11.49
   4  -6  -6  212.51    8.92
   4  -6  -6  252.98   15.11
   4  -6  -6  207.98    6.69
   3  -6  -6  417.33    8.77
   3  -6  -6  427.98   12.91
   3  -6  -6  421.20   19.15
  -3   6   6  412.09   11.85
   2  -6  -6    6.43    4.05
   2  -6  -6    3.96    1.43
  -2   6   6    2.32    2.10
   1  -6  -6   11.97    4.71
  -1   6   6   13.02    3.53
  -1   6   6    9.92    2.94
   0  -6  -6   23.25    5.87
   0   6   6   19.45    4.13
   0   6   6   17.58    6.34
  -1  -6  -6   -0.60    3.08
   1   6   6    1.92    3.07
   1   6   6    4.90    6.07
  -2  -6  -6  197.86   12.05
   2   6   6  187.01   15.00
   2   6   6  188.52   11.39
   3   6   6   72.97    9.30
   3   6   6   74.66   12.80
   4   6   6   68.43   13.07
   4   6   6   74.58   10.61
  10  -7  -6   29.00    8.46
  10  -7  -6   10.15    4.82
  10  -7  -6    7.96    5.13
  10  -7  -6    6.02    4.84
   9  -7  -6   51.02   10.17
   9  -7  -6   50.47    7.93
   9  -7  -6   60.71    9.16
   9  -7  -6   61.39    8.15
   8  -7  -6   -2.45    4.42
   8  -7  -6   -4.58    2.41
   8  -7  -6    4.11    3.04
   7  -7  -6    3.41    2.35
   7  -7  -6    5.23    4.99
   7  -7  -6   -3.43    2.06
   6  -7  -6   34.73    4.16
   6  -7  -6   40.53    5.71
   6  -7  -6   33.23    8.16
   5  -7  -6    7.16    1.87
   5  -7  -6    6.36    1.68
   5  -7  -6    9.30    5.29
   5  -7  -6    3.45    2.48
   4  -7  -6   92.87    6.81
   4  -7  -6   81.87   11.05
  -4   7   6   98.73    6.20
   3  -7  -6   52.45    8.63
   3  -7  -6   43.64    5.79
  -3   7   6   43.31    5.03
   2  -7  -6   35.32    7.18
  -2   7   6   33.63    4.79
   1  -7  -6   15.50    5.50
  -1   7   6   -0.69    2.64
  -1   7   6    8.21    2.86
   0  -7  -6  132.43   11.14
   0   7   6  108.03    7.11
   0   7   6  113.61   13.11
  -1  -7  -6   32.71    6.51
   1   7   6   20.10    7.71
   1   7   6   30.98    5.41
   2   7   6  142.28   16.04
   3   7   6   14.42    8.23
   4   7   6   27.44   17.05
  10  -8  -6   17.20    5.92
  10  -8  -6   30.03    9.15
   9  -8  -6   53.44   10.81
   9  -8  -6   48.67    7.63
   8  -8  -6   13.66    6.74
   8  -8  -6   14.59    4.37
   7  -8  -6   -3.20    2.10
   7  -8  -6    1.35    4.97
   6  -8  -6   52.56    9.85
   6  -8  -6   55.96    6.93
   5  -8  -6   29.06    7.77
   5  -8  -6   23.25    4.65
   4  -8  -6    8.49    3.56
   4  -8  -6    5.55    4.83
   3  -8  -6    3.49    3.23
   3  -8  -6   10.31    5.71
   2  -8  -6   -0.11    3.78
   1  -8  -6  279.61   16.57
   0  -8  -6    5.24    4.64
   0   8   6    8.12    5.75
  -1  -8  -6   29.58    6.72
   1   8   6   30.86    8.85
   2   8   6   10.12    7.52
   3   8   6   36.18   10.88
   9  -9  -6   -1.69    4.63
   8  -9  -6  132.70   15.61
   8  -9  -6  107.36   15.03
   7  -9  -6   12.58    4.60
   7  -9  -6   13.83    6.92
   6  -9  -6   63.74    7.60
   6  -9  -6   83.20   13.05
   5  -9  -6   13.22    6.59
   5  -9  -6   -1.70    2.85
   4  -9  -6    6.56    5.18
   4  -9  -6   15.44    4.72
   3  -9  -6   50.19    9.63
   2  -9  -6   59.95    9.93
   1  -9  -6   22.23    6.83
   0  -9  -6    0.84    4.30
   0   9   6   -1.35    5.61
   1   9   6   18.29    8.95
   2   9   6  173.31   20.46
   8 -10  -6  185.02   20.54
   7 -10  -6   -1.04    5.37
   6 -10  -6  116.17   15.19
   5 -10  -6    2.84    3.71
   5 -10  -6    1.83    5.55
   4 -10  -6   69.35   11.81
   4 -10  -6   68.71    8.78
   3 -10  -6   -4.34    3.14
   2 -10  -6    9.94    5.96
   1 -10  -6    0.00    4.42
   7 -11  -6   -1.72    5.86
   6 -11  -6   36.68    9.81
   5 -11  -6   94.13   14.51
   4 -11  -6   31.58    9.11
   3 -11  -6   98.01   14.11
   2 -11  -6   -0.65    5.35
   5 -12  -6    3.60    6.06
   1 -14   7   43.85   11.48
   2 -14   7   65.98   12.46
   3 -14   7    9.54    7.63
   4 -14   7    3.38    7.49
   5 -14   7   29.84    8.89
  -1 -13   7   26.01   10.57
   0 -13   7   16.12    8.53
   1 -13   7   43.07   10.31
   2 -13   7   -5.82    4.55
   3 -13   7   13.88    7.60
   4 -13   7   13.31    6.86
   5 -13   7   -3.54    5.52
   6 -13   7   -5.51    5.08
   7 -13   7    2.43    5.91
   2  12  -7    5.94    6.77
   1  12  -7   27.10    8.19
  -1 -12   7   19.31    8.85
   0 -12   7   20.65    8.49
   1 -12   7   -0.02    5.69
   2 -12   7   -0.30    5.45
   3 -12   7    9.61    6.15
   4 -12   7   -5.88    3.99
   5 -12   7    6.48    4.13
   5 -12   7   20.93    7.65
   6 -12   7    0.11    5.31
   6 -12   7   -5.48    3.45
   7 -12   7  134.29   15.99
   7 -12   7   93.69   11.57
   8 -12   7  112.37   13.18
   4  11  -7   33.15    9.17
   3  11  -7    7.97    6.28
   2  11  -7   10.40    5.42
   1  11  -7    8.42    4.88
  -1 -11   7    7.60    6.62
   0  11  -7   -6.27    2.93
   0 -11   7    1.03    5.47
  -1  11  -7    3.00    4.76
   1 -11   7   -5.96    4.17
   2 -11   7   54.67    9.81
   3 -11   7    2.16    4.84
   4 -11   7   -2.35    2.95
   4 -11   7   -5.41    3.87
   5 -11   7   -1.52    4.36
   5 -11   7   -1.53    3.42
   6 -11   7  165.90   12.48
   6 -11   7  135.03   15.28
   7 -11   7  184.22   16.11
   7 -11   7  175.38   13.60
   8 -11   7   44.14    9.65
   8 -11   7   56.82   10.57
   5  10  -7   11.86    7.12
   4  10  -7    5.10    5.78
   3  10  -7   19.37    6.16
   2  10  -7    0.56    3.82
  -2 -10   7    4.69    5.66
   1  10  -7    5.34    3.76
  -1 -10   7    3.80    5.82
   0  10  -7  132.57    8.56
   0 -10   7  114.13   13.06
  -1  10  -7   17.89    3.95
   1 -10   7    1.07    5.19
  -2  10  -7   47.26    4.19
   2 -10   7   30.68    7.56
   3 -10   7  118.11    9.56
   3 -10   7  122.52   13.00
   4 -10   7   -4.50    3.23
   4 -10   7    2.09    3.59
   5 -10   7   27.01    6.46
   5 -10   7   22.62    7.03
   6 -10   7  396.55   18.69
   6 -10   7  407.80   21.37
   7 -10   7  176.89   14.19
   7 -10   7  194.18   15.84
   8 -10   7    3.21    5.66
   8 -10   7   -2.51    4.72
   5   9  -7   25.14    8.14
   4   9  -7    2.12    5.26
   3   9  -7   88.46   10.65
   2   9  -7   30.79    6.41
  -2  -9   7   22.89    8.19
   1   9  -7   15.68    4.40
  -1  -9   7   -1.12    4.83
   0   9  -7  379.93   13.32
   0  -9   7  378.04   18.79
  -1   9  -7  700.25   16.34
   1  -9   7  650.42   24.27
  -2   9  -7  144.84    4.56
   2  -9   7  127.46   11.25
   3  -9   7   54.54    7.41
   3  -9   7   62.66    9.13
   4  -9   7  237.81   12.97
   4  -9   7  246.93   15.13
   5  -9   7   26.39    6.40
   5  -9   7   17.53    6.24
   6  -9   7   31.77    7.77
   6  -9   7   35.31    7.31
   7  -9   7   -1.44    4.42
   7  -9   7   -1.06    4.58
   8  -9   7   57.18   10.72
   8  -9   7   69.69   11.38
   9  -9   7   -0.55    8.85
   9  -9   7   -2.94    5.46
   6   8  -7   -4.21    5.38
   5   8  -7   65.11   10.67
   4   8  -7   -0.22    3.64
   3   8  -7   18.35    5.59
   2   8  -7    1.17    3.42
  -2  -8   7    1.48    4.86
  -2  -8   7    2.88    3.66
   1   8  -7  208.05   10.48
  -1  -8   7  190.94   13.61
   0  -8   7   12.16    5.94
  -1   8  -7  802.54   17.24
   1  -8   7  814.69   25.50
  -2   8  -7   20.03    1.84
   2  -8   7   13.60    4.28
   2  -8   7   17.72    5.27
   3  -8   7   17.59    5.24
   3  -8   7   30.88    5.88
   4  -8   7   17.34    5.28
   4  -8   7   22.62    6.09
   5  -8   7   52.64    8.27
   5  -8   7   61.68    9.48
   6  -8   7   -2.91    3.43
   6  -8   7    4.64    4.57
   7  -8   7   14.89    6.27
   7  -8   7   19.35    6.33
   8  -8   7    2.24    5.16
   8  -8   7    1.24    5.47
   9  -8   7   96.22   13.70
   9  -8   7   85.78   13.93
   7   7  -7    7.27    7.03
   6   7  -7   -1.62    5.03
   5   7  -7   59.24    9.49
   4   7  -7   55.15    8.53
   3   7  -7   65.11    8.79
  -3  -7   7   54.43    6.93
   2   7  -7    4.37    3.47
  -2  -7   7   -0.74    4.54
  -2  -7   7    2.33    3.39
   1   7  -7   28.69    4.90
  -1  -7   7   21.21    5.77
  -1  -7   7   22.35    5.87
   0   7  -7   38.77    4.68
   0  -7   7   30.22    6.07
  -1   7  -7 1080.51   20.50
   1  -7   7 1021.35   27.90
  -2   7  -7   30.00    2.29
  -2   7  -7   33.02    2.24
   2  -7   7   37.76    6.23
   2  -7   7   34.44    6.17
   3  -7   7  159.90   10.54
   3  -7   7  139.32   10.11
   4  -7   7   23.21    5.78
   4  -7   7   22.98    5.85
   5  -7   7   60.62    8.89
   5  -7   7   51.46    8.48
   6  -7   7    3.19    4.91
   6  -7   7    6.34    4.63
   7  -7   7   71.34   10.84
   7  -7   7   93.73   12.37
   8  -7   7   40.88    9.00
   8  -7   7   28.35    8.14
   9  -7   7   44.83   10.30
   9  -7   7   77.82   13.10
   7   6  -7   40.90    9.89
   6   6  -7   88.25   11.91
   5   6  -7  448.51   20.74
   4   6  -7   21.41    5.85
  -4  -6   7   15.97    4.09
   3   6  -7  277.11   13.48
   2   6  -7  141.66    9.07
  -2  -6   7  145.95   10.55
  -2  -6   7  143.19    9.07
   1   6  -7   51.59    5.56
  -1  -6   7   38.75    6.44
  -1  -6   7   47.34    6.75
   0   6  -7   44.72    6.49
   0   6  -7   52.59    4.56
   0  -6   7   45.59    6.67
   0  -6   7   36.92    5.99
  -1   6  -7  133.20    5.80
  -1   6  -7  138.35    8.59
   1  -6   7  141.50    9.12
   1  -6   7  146.86    9.30
  -2   6  -7  106.63    4.48
   2  -6   7  104.75    8.17
   2  -6   7  101.00    8.20
  -3   6  -7   68.99    3.43
   3  -6   7   77.75    8.58
   3  -6   7   82.09    8.99
  -4   6  -7    1.32    1.21
   4  -6   7    1.00    3.01
   4  -6   7    0.20    3.20
  -5   6  -7   94.99    5.11
   5  -6   7   96.04   10.76
   5  -6   7   89.32   10.26
   6  -6   7  138.56   11.76
   6  -6   7  122.06    7.46
   6  -6   7  136.19   11.56
   7  -6   7    0.19    4.55
   7  -6   7    5.00    4.71
   7  -6   7   13.21    4.14
   8  -6   7   13.32    6.53
   8  -6   7   15.95    6.68
   9  -6   7   17.00    7.10
   9  -6   7   27.38    8.69
   8   5  -7   52.40   10.82
   7   5  -7   14.97    6.66
   6   5  -7   10.83    5.64
   5   5  -7   79.57   10.03
   4   5  -7  163.32   11.42
  -4  -5   7  150.27    8.03
   3   5  -7    8.96    3.34
   3   5  -7   15.46    4.46
  -3  -5   7   11.79    3.63
   2   5  -7    2.73    2.98
   2   5  -7    3.32    2.70
   2   5  -7    3.43    3.10
  -2  -5   7    1.72    2.97
  -2  -5   7    7.42    3.95
   1   5  -7   -0.23    2.65
   1   5  -7   -2.19    2.64
   1   5  -7   -0.26    2.20
   1   5  -7    2.05    2.54
  -1  -5   7   -3.46    2.36
  -1  -5   7    0.90    3.02
   0   5  -7   10.89    4.08
   0   5  -7    8.32    2.95
   0   5  -7   11.07    3.81
   0  -5   7    3.23    2.98
   0  -5   7    6.14    3.53
  -1   5  -7  468.68   15.02
  -1   5  -7  447.95   15.48
   1  -5   7  468.78   16.24
   1  -5   7  468.13   17.57
   1  -5   7  455.79   15.30
  -2   5  -7    1.17    1.60
  -2   5  -7    2.25    2.52
   2  -5   7   -0.32    2.60
   2  -5   7    5.20    2.89
  -3   5  -7   89.57    4.91
   3  -5   7   78.52    8.46
   3  -5   7   81.17    8.87
  -4   5  -7  556.13   14.08
   4  -5   7  588.98   20.62
   4  -5   7  572.32   19.91
  -5   5  -7  106.86    6.51
   5  -5   7  129.39   10.67
   5  -5   7  118.52    9.82
   5  -5   7  121.13    7.39
   6  -5   7   76.09    7.92
   6  -5   7   62.04    9.12
   6  -5   7   80.72   10.74
   7  -5   7    4.21    4.49
   7  -5   7    1.59    3.70
   7  -5   7    3.38    5.18
   8  -5   7   -2.00    3.93
   8  -5   7    6.25    5.71
   8  -5   7    2.62    4.99
   9  -5   7   23.21    8.31
   9  -5   7   16.64    6.91
   8   4  -7    6.84    6.36
   7   4  -7   41.91    9.14
   6   4  -7   40.00    4.54
   6   4  -7   42.08    7.99
   5   4  -7  197.98   12.75
   5   4  -7  195.52    9.79
  -5  -4   7  175.02    8.36
   4   4  -7  147.11    8.50
   4   4  -7  122.18    9.45
  -4  -4   7  156.79    8.27
   3   4  -7   35.45    5.80
   3   4  -7   35.17    5.74
   3   4  -7   29.93    4.88
  -3  -4   7   33.54    5.07
   2   4  -7   58.84    6.35
   2   4  -7   70.68    5.95
   2   4  -7   74.26    7.72
  -2  -4   7   58.81    6.56
  -2  -4   7   51.59    6.31
   1   4  -7  196.99   10.41
   1   4  -7  197.59    9.08
   1   4  -7  212.39   11.52
  -1  -4   7  216.80   11.44
  -1  -4   7  210.87    9.96
   0   4  -7  233.72    9.38
   0   4  -7  255.34   11.20
   0   4  -7  214.38   11.51
   0  -4   7  210.91    9.53
   0  -4   7  222.27   10.94
   0  -4   7  241.02   12.05
  -1   4  -7   16.22    3.53
  -1   4  -7   26.54    5.07
  -1   4  -7   28.72    6.13
   1  -4   7   21.66    4.96
   1  -4   7   16.67    3.74
   1  -4   7   11.07    4.74
  -2   4  -7    6.25    3.73
  -2   4  -7    5.00    2.59
  -2   4  -7    6.32    2.42
   2  -4   7    2.06    2.39
   2  -4   7    5.69    3.80
   2  -4   7    9.40    3.81
  -3   4  -7  402.51   11.98
   3  -4   7  404.19   16.06
   3  -4   7  407.18   15.24
  -4   4  -7  924.74   21.52
   4  -4   7  914.75   25.82
   4  -4   7  925.26   22.34
   4  -4   7  969.19   27.82
  -5   4  -7  104.49    7.20
   5  -4   7  110.63   11.40
   5  -4   7  107.64    7.96
   5  -4   7  110.58    9.44
   6  -4   7   96.52    9.47
   6  -4   7  133.85   13.50
   6  -4   7  100.12   11.47
   7  -4   7    0.83    4.07
   7  -4   7   -0.03    4.07
   7  -4   7   -0.29    4.36
   8  -4   7    8.67    5.46
   8  -4   7   12.19    6.83
   8  -4   7   10.22    6.55
   9   3  -7   -0.99    5.02
   8   3  -7    7.39    6.00
   7   3  -7   41.38    8.41
   6   3  -7    5.04    4.64
   6   3  -7    1.14    2.36
   5   3  -7  467.11   18.84
   5   3  -7  447.04   15.09
  -5  -3   7  459.23   14.61
   4   3  -7   55.81    7.61
   4   3  -7   44.43    6.81
   4   3  -7   58.16    6.69
  -4  -3   7   45.63    5.47
   3   3  -7  544.82   16.52
   3   3  -7  570.05   17.62
  -3  -3   7  556.86   16.95
   2   3  -7   49.76    6.70
   2   3  -7   43.29    6.05
   2   3  -7   42.55    4.96
  -2  -3   7   43.70    5.47
  -2  -3   7   46.91    5.81
   1   3  -7  312.42   10.25
   1   3  -7  301.86   12.29
   1   3  -7  323.07   13.29
  -1  -3   7  305.47   12.75
  -1  -3   7  311.11   10.66
   0   3  -7  227.44   10.37
   0   3  -7  232.40    8.68
   0   3  -7  237.05   11.97
   0  -3   7  230.16   10.87
   0  -3   7  240.92    9.17
   0  -3   7  244.18   11.58
  -1   3  -7  573.53   15.06
  -1   3  -7  567.84   17.07
  -1   3  -7  565.66   18.86
  -1   3  -7  562.19   14.91
   1  -3   7  587.09   17.92
   1  -3   7  569.95   15.41
   1  -3   7  552.75   18.32
  -2   3  -7  304.18   10.62
  -2   3  -7  317.40   14.36
   2  -3   7  320.96   13.50
   2  -3   7  319.90   11.85
   2  -3   7  322.14   14.23
  -3   3  -7   62.07    8.32
  -3   3  -7   59.32    6.10
   3  -3   7   48.38    6.97
   3  -3   7   67.46    5.76
   3  -3   7   74.75    7.62
  -4   3  -7  124.30    7.88
   4  -3   7  107.58    8.56
   4  -3   7  131.57    8.37
   4  -3   7  141.87   10.34
   5  -3   7   55.72    8.06
   5  -3   7   81.11    8.80
   5  -3   7   71.21    9.51
   6  -3   7  128.72   11.03
   6  -3   7  134.86   10.66
   6  -3   7  120.40   12.97
   7  -3   7   -1.85    3.99
   7  -3   7   -2.39    4.13
   7  -3   7    5.74    5.24
   8  -3   7   17.24    7.83
   8  -3   7   14.06    7.02
   8  -3   7   10.04    6.06
   9   2  -7    4.12    5.45
   8   2  -7    6.10    5.20
   7   2  -7   51.26    9.04
   7   2  -7   40.69    5.46
   6   2  -7  284.98   12.27
   6   2  -7  298.45   15.74
   5   2  -7  111.71    9.48
   5   2  -7   96.04    7.49
  -5  -2   7  123.16    7.70
   4   2  -7  211.44   10.46
   4   2  -7  213.19   10.08
   3   2  -7  156.00    7.68
   3   2  -7  135.54    8.52
  -3  -2   7  147.20    8.62
   2   2  -7  372.17   10.79
   2   2  -7  347.04   13.48
   2   2  -7  354.14   13.79
  -2  -2   7  364.38   13.65
  -2  -2   7  386.32   11.74
   1   2  -7   82.68    4.60
   1   2  -7   83.20    6.98
  -1  -2   7   80.61    7.27
  -1  -2   7   86.18    5.18
   0   2  -7 1159.25   22.00
   0   2  -7 1183.39   28.80
   0   2  -7 1162.72   26.27
   0  -2   7 1145.19   26.87
   0  -2   7 1178.93   28.20
   0  -2   7 1163.87   22.43
  -1   2  -7   71.72    7.93
  -1   2  -7   65.40    5.33
  -1   2  -7   76.26    6.18
   1  -2   7   65.17    7.32
   1  -2   7   86.88    8.21
   1  -2   7   66.81    5.12
  -2   2  -7   -0.82    2.81
  -2   2  -7   -1.32    2.07
   2  -2   7   -1.30    2.44
   2  -2   7    1.32    2.87
   2  -2   7   -0.99    2.16
  -3   2  -7   75.54    9.25
  -3   2  -7   76.81    6.67
   3  -2   7   87.12    9.05
   3  -2   7   87.63    7.29
   3  -2   7   68.69    8.48
   3  -2   7   79.05    6.85
   4  -2   7    9.24    3.74
   4  -2   7   12.17    5.09
   4  -2   7    2.26    3.29
   5  -2   7  112.48    9.72
   5  -2   7  123.48   10.74
   6  -2   7   24.03    6.72
   6  -2   7   20.08    6.97
   7  -2   7    3.49    5.11
   7  -2   7   -0.43    5.25
   8  -2   7   62.10   11.80
   8  -2   7   21.45    8.17
   8  -2   7   41.09    9.25
   9   1  -7    1.84    4.88
   8   1  -7   62.90   10.12
   8   1  -7   42.45    6.48
   7   1  -7   12.47    5.00
   6   1  -7  119.13   12.00
   6   1  -7  108.97    8.28
   5   1  -7   31.68    6.14
   5   1  -7   25.00    4.74
   5   1  -7   35.49    5.64
  -5  -1   7   33.49    5.09
   4   1  -7   11.39    3.07
   4   1  -7   13.36    3.82
  -4  -1   7   10.18    3.53
   3   1  -7  235.38   11.52
   3   1  -7  230.17    8.30
  -3  -1   7  233.73   10.82
   2   1  -7   13.84    2.23
   2   1  -7    9.29    3.70
   2   1  -7   11.02    3.52
  -2  -1   7    8.88    3.46
   1   1  -7  738.06   21.30
   1   1  -7  635.07   12.68
   1   1  -7  648.35   18.12
  -1  -1   7  654.38   19.46
  -1  -1   7  664.95   13.27
  -1  -1   7  666.52   18.67
   0   1  -7   41.48    5.39
   0   1  -7   44.39    5.48
   0   1  -7   35.59    5.86
   0  -1   7   33.88    3.33
   0  -1   7   37.82    5.57
   0  -1   7   40.47    5.53
  -1   1  -7   27.82    5.38
  -1   1  -7   32.99    5.95
  -1   1  -7   28.29    4.85
   1  -1   7   37.20    4.08
   1  -1   7   23.31    4.93
   1  -1   7   40.43    6.19
  -2   1  -7   12.85    3.74
  -2   1  -7   14.10    4.38
   2  -1   7   20.43    4.76
   2  -1   7   18.09    4.38
   2  -1   7   16.31    3.76
   2  -1   7   12.89    3.96
  -3   1  -7   17.21    5.29
   3  -1   7   22.59    5.27
   3  -1   7   17.08    4.74
   3  -1   7   14.61    4.54
  -4   1  -7  121.11   10.01
   4  -1   7  126.32   10.54
   4  -1   7  145.53   10.69
   5  -1   7   -1.37    4.04
   5  -1   7   -3.58    3.37
   6  -1   7   42.01    8.44
   6  -1   7   33.12    8.48
   7  -1   7   40.99    8.83
   7  -1   7   54.69   10.31
   8  -1   7    3.34    6.02
   8  -1   7   -2.32    6.49
  10   0  -7    0.36    5.48
  10   0  -7    6.59    6.48
   9   0  -7    7.53    5.75
   8   0  -7  209.03   14.93
   8   0  -7  158.64   10.38
   7   0  -7   10.87    4.98
   7   0  -7    3.26    3.27
   6   0  -7   17.52    4.52
   6   0  -7   17.85    5.33
   5   0  -7   57.53    7.22
  -5   0   7   40.71    5.85
   4   0  -7  130.19    8.67
   4   0  -7  133.77    6.64
  -4   0   7  129.21    8.79
   3   0  -7   94.12    7.83
   3   0  -7   78.95    4.15
   3   0  -7   81.30    6.96
  -3   0   7   84.01    7.00
   2   0  -7  378.10    6.98
   2   0  -7  355.94   14.31
   2   0  -7  383.09   13.14
  -2   0   7  387.18   14.53
   1   0  -7  262.95   12.24
   1   0  -7  257.31   10.29
  -1   0   7  241.63   11.52
  -1   0   7  249.02   10.77
  -1   0   7  256.88    5.54
   0   0  -7   60.93    6.84
   0   0  -7   60.59    7.39
   0   0  -7   62.77    6.35
   0   0   7   57.27    6.43
   0   0   7   51.78    3.42
   0   0   7   55.44    6.72
  -1   0  -7   -0.71    1.74
  -1   0  -7   -0.58    2.72
  -1   0  -7   -0.89    2.62
   1   0   7    2.70    2.92
   1   0   7   -0.04    2.26
  -2   0  -7  118.17    8.99
   2   0   7  121.77    8.61
   2   0   7  108.19    8.14
   2   0   7  116.28    8.66
  -3   0  -7   24.36    5.59
   3   0   7   28.19    5.72
   3   0   7   32.03    5.42
   3   0   7   35.02    6.35
  -4   0  -7   -5.48    5.66
   4   0   7    4.82    4.12
   4   0   7    9.76    5.36
   5   0   7    6.72    5.26
   5   0   7    6.52    5.09
   6   0   7    3.30    5.12
   6   0   7   -2.23    5.22
   7   0   7   79.63   12.09
   7   0   7  112.57   14.80
  10  -1  -7   63.46   11.42
  10  -1  -7   56.61   10.91
   9  -1  -7    1.21    3.06
   9  -1  -7    1.64    4.79
   8  -1  -7   12.24    5.05
   8  -1  -7   19.94    5.44
   7  -1  -7   12.45    5.28
   7  -1  -7    3.98    3.58
   6  -1  -7   25.05    5.47
   5  -1  -7  241.98   12.62
   4  -1  -7  238.16   12.12
  -4   1   7  229.16   12.86
   3  -1  -7   40.21    6.23
   3  -1  -7   45.09    5.58
   3  -1  -7   33.25    2.05
  -3   1   7   42.93    6.00
   2  -1  -7  449.56   16.59
   2  -1  -7  465.30   14.09
  -2   1   7  437.95   16.10
   1  -1  -7  495.00   14.56
   1  -1  -7  506.23   16.78
   1  -1  -7  509.47   17.64
  -1   1   7  515.12   17.38
  -1   1   7  535.92   15.85
   0  -1  -7   22.41    4.98
   0  -1  -7   33.69    4.75
   0  -1  -7   28.76    5.12
   0   1   7   23.64    4.49
   0   1   7   23.23    4.76
  -1  -1  -7   68.71    5.81
  -1  -1  -7   83.01    8.82
   1   1   7   74.88    7.01
   1   1   7   74.12    8.31
   1   1   7   77.97    7.85
  -2  -1  -7  252.53   13.00
   2   1   7  304.41   14.36
   2   1   7  282.59   12.92
   2   1   7  278.52   12.74
  -3  -1  -7  223.01   12.29
   3   1   7  229.48   13.44
   3   1   7  227.80   11.72
   3   1   7  226.64   12.84
  -4  -1  -7   -1.23    4.24
   4   1   7    3.48    3.93
   4   1   7    5.15    3.46
   4   1   7    6.02    4.74
   5   1   7    4.38    5.06
   5   1   7    2.87    5.29
   6   1   7   30.37    8.74
   6   1   7   39.99    9.15
   7   1   7   27.96    8.99
   7   1   7   19.64    8.32
  10  -2  -7   48.99   10.10
  10  -2  -7   71.91   11.83
   9  -2  -7   47.97    7.83
   9  -2  -7   40.77    8.52
   8  -2  -7    3.77    3.53
   8  -2  -7   -3.03    3.33
   7  -2  -7   18.58    4.93
   6  -2  -7    9.37    3.77
   5  -2  -7   75.16    9.05
   4  -2  -7  204.30    6.24
   4  -2  -7  220.90   12.16
   3  -2  -7  299.73   11.29
   3  -2  -7  303.80   14.07
   2  -2  -7   23.09    5.23
   2  -2  -7   25.13    3.95
   1  -2  -7   92.18    5.93
   1  -2  -7   95.27    8.34
  -1   2   7   92.40    6.71
  -1   2   7   89.32    3.29
  -1   2   7   99.60    8.98
   0  -2  -7  155.22    7.85
   0  -2  -7  175.14   10.51
   0   2   7  166.05    8.86
   0   2   7  157.42    6.77
   0   2   7  146.33    9.61
  -1  -2  -7   22.11    4.33
  -1  -2  -7   22.53    5.65
   1   2   7   17.21    5.45
   1   2   7   15.57    4.03
   1   2   7   16.38    4.35
  -2  -2  -7  374.66   16.06
   2   2   7  379.39   17.18
   2   2   7  366.00   15.02
   2   2   7  369.07   15.02
  -3  -2  -7  281.14   14.23
   3   2   7  248.20   13.87
   3   2   7  281.94   16.44
   3   2   7  293.81   14.41
  -4  -2  -7   29.82    6.81
   4   2   7    8.06    4.81
   4   2   7   14.57    5.00
   4   2   7   16.15    6.12
   5   2   7   -1.71    5.51
   5   2   7   -6.23    4.00
   6   2   7   52.55   10.61
   6   2   7   62.28   10.70
  10  -3  -7    5.63    4.14
  10  -3  -7   10.14    5.57
  10  -3  -7   11.23    5.66
  10  -3  -7    2.12    6.40
   9  -3  -7   73.36   10.08
   9  -3  -7   76.55    9.54
   9  -3  -7   78.68   11.43
   8  -3  -7  160.71   12.33
   8  -3  -7  148.70   10.16
   8  -3  -7  181.14   12.88
   7  -3  -7    3.46    2.56
   7  -3  -7    0.97    3.22
   6  -3  -7   13.35    4.70
   6  -3  -7   16.42    3.54
   5  -3  -7    1.48    1.59
   5  -3  -7    1.25    3.66
   4  -3  -7    6.58    1.53
   4  -3  -7    3.88    3.39
   4  -3  -7    7.31    2.95
   3  -3  -7  256.45    9.78
   3  -3  -7  266.95   13.80
   2  -3  -7   24.47    3.68
   2  -3  -7   26.07    5.78
   1  -3  -7   14.35    3.10
   1  -3  -7   10.51    4.10
  -1   3   7   10.09    1.97
  -1   3   7    4.53    2.87
   0  -3  -7  142.79   10.06
   0  -3  -7  129.94    7.28
   0   3   7  134.84    8.22
   0   3   7  146.19    7.24
  -1  -3  -7    8.96    3.14
  -1  -3  -7    7.83    4.00
   1   3   7    3.09    3.23
   1   3   7   10.36    4.86
   1   3   7   11.14    3.97
  -2  -3  -7  182.35   11.96
   2   3   7  168.07   12.82
   2   3   7  148.86   10.31
  -3  -3  -7  289.18   14.57
   3   3   7  226.48   13.31
   3   3   7  272.02   16.75
  -4  -3  -7   97.38    9.17
   4   3   7   90.74   12.44
   4   3   7  103.32   11.71
   5   3   7    7.95    5.79
   5   3   7    1.15    5.95
   6   3   7   -4.60    6.01
   6   3   7    2.71    5.44
  10  -4  -7   83.31   11.55
  10  -4  -7   76.36   10.01
  10  -4  -7   67.20   11.16
  10  -4  -7   57.43    9.90
   9  -4  -7   11.12    4.22
   9  -4  -7   12.74    5.84
   9  -4  -7   -1.46    2.79
   9  -4  -7    5.43    4.70
   8  -4  -7   82.91    9.01
   8  -4  -7  105.04   12.20
   7  -4  -7    4.74    3.93
   7  -4  -7   -0.42    2.19
   6  -4  -7    0.59    1.93
   6  -4  -7   -1.03    3.16
   5  -4  -7    0.15    1.39
   5  -4  -7    0.27    3.13
   4  -4  -7   -1.32    1.71
   4  -4  -7   -1.28    2.82
   4  -4  -7   -1.72    1.01
   3  -4  -7  286.44    9.79
   3  -4  -7  260.20   14.25
   2  -4  -7    2.90    3.26
   2  -4  -7    5.06    2.06
  -2   4   7    7.30    1.53
   1  -4  -7  100.49    8.95
   1  -4  -7   84.52    5.48
  -1   4   7   93.36    6.55
  -1   4   7   94.65    5.26
   0  -4  -7   -2.85    2.37
   0  -4  -7    5.83    2.42
   0   4   7   12.93    3.97
   0   4   7    5.68    3.53
  -1  -4  -7   27.07    6.01
   1   4   7   35.58    6.28
   1   4   7   23.75    5.80
   1   4   7   33.87    7.61
  -2  -4  -7  151.58   11.43
   2   4   7  159.67   10.68
   2   4   7  154.88   13.35
  -3  -4  -7   25.41    5.83
   3   4   7   18.76    5.95
   3   4   7   25.30    8.03
   4   4   7    7.24    6.80
   4   4   7   -1.83    4.00
   5   4   7   39.17    9.97
   5   4   7   70.64   11.15
  10  -5  -7   55.61   10.19
  10  -5  -7   47.82    8.20
  10  -5  -7   47.90    9.58
  10  -5  -7   63.95   10.16
   9  -5  -7    1.37    4.12
   9  -5  -7    1.96    3.49
   9  -5  -7   -4.26    2.60
   9  -5  -7    1.53    4.01
   8  -5  -7   41.38    6.56
   8  -5  -7   29.97    7.32
   7  -5  -7   51.90    8.84
   7  -5  -7   61.81    7.00
   6  -5  -7    6.42    4.42
   6  -5  -7    0.77    1.93
   5  -5  -7    5.32    4.23
   5  -5  -7    4.93    2.04
   5  -5  -7    5.77    2.53
   4  -5  -7  124.44   11.28
   4  -5  -7  134.02    5.72
   4  -5  -7  128.49    6.55
   3  -5  -7  230.83    7.97
   3  -5  -7  214.52   13.72
  -3   5   7  237.00    6.93
   2  -5  -7  193.33   12.67
   2  -5  -7  186.32    7.20
  -2   5   7  187.31    6.90
   1  -5  -7   -0.14    1.58
   1  -5  -7   -2.80    3.09
  -1   5   7   -0.62    2.56
  -1   5   7    1.69    2.16
   0  -5  -7   15.14    5.44
   0  -5  -7    6.64    2.61
   0   5   7   -2.52    5.26
   0   5   7   12.44    3.93
   0   5   7   10.69    3.97
  -1  -5  -7   21.30    6.00
   1   5   7   35.62    6.06
   1   5   7   25.94    8.64
  -2  -5  -7   59.58    8.21
   2   5   7   61.20    8.07
   2   5   7   55.40   10.22
   3   5   7   -0.31    3.97
   3   5   7    7.94    6.84
   4   5   7   15.54    8.43
   4   5   7   27.32    7.20
   5   5   7   22.43    7.23
   5   5   7   12.40    9.70
  10  -6  -7  106.23   17.76
  10  -6  -7  104.88   12.03
  10  -6  -7   80.99   12.77
  10  -6  -7   79.84   11.30
   9  -6  -7   19.98    5.38
   9  -6  -7    8.71    4.37
   9  -6  -7   12.06    6.48
   9  -6  -7    8.04    4.43
   8  -6  -7  101.36    8.29
   8  -6  -7  103.53    8.44
   8  -6  -7   83.97   12.39
   7  -6  -7    3.86    4.61
   7  -6  -7   -0.63    2.29
   6  -6  -7   91.02    6.63
   6  -6  -7   98.67    6.51
   6  -6  -7   96.87   12.86
   5  -6  -7  107.14    6.23
   5  -6  -7  103.92   12.66
   5  -6  -7   98.36    5.86
   4  -6  -7  370.25   11.05
   4  -6  -7  329.49    9.44
   4  -6  -7  369.07   18.94
   3  -6  -7  345.28    8.88
   3  -6  -7  354.77   17.96
  -3   6   7  342.15   10.04
   2  -6  -7   59.96    9.55
   2  -6  -7   65.36    4.00
  -2   6   7   53.91    4.72
   1  -6  -7   35.36    7.43
   1  -6  -7   36.15    4.01
  -1   6   7   34.40    4.44
  -1   6   7   25.32    4.23
   0  -6  -7   20.60    6.05
   0   6   7   21.86    4.48
   0   6   7   19.00    7.29
  -1  -6  -7   -1.08    3.63
   1   6   7    3.64    5.45
   1   6   7    2.87    3.55
  -2  -6  -7   -1.62    3.88
   2   6   7    1.33    5.76
   2   6   7    4.20    4.49
   3   6   7    7.08    5.58
   3   6   7    2.45    6.16
   4   6   7    7.94    8.26
  10  -7  -7   95.25   11.82
  10  -7  -7   97.24   14.40
   9  -7  -7    8.21    6.02
   8  -7  -7  113.40    8.38
   8  -7  -7  115.70   14.57
   8  -7  -7  118.17    8.83
   7  -7  -7    3.49    2.97
   7  -7  -7   -3.35    4.25
   7  -7  -7    8.42    2.92
   6  -7  -7   83.82   12.02
   6  -7  -7   93.43    5.56
   6  -7  -7   81.75    6.52
   5  -7  -7   83.51    6.23
   5  -7  -7   98.66   12.50
   4  -7  -7    7.42    2.87
   4  -7  -7    5.49    4.57
   3  -7  -7   28.75    7.07
   2  -7  -7   16.35    5.95
   1  -7  -7   45.09    8.53
   0  -7  -7   65.42    9.51
   0   7   7   66.68   11.17
  -1  -7  -7   11.38    5.58
   1   7   7   10.58    6.77
   2   7   7   51.04   11.85
   3   7   7    1.97    7.31
   9  -8  -7   53.77   11.26
   8  -8  -7   -2.87    4.35
   7  -8  -7   98.98   13.66
   7  -8  -7  119.57   10.35
   6  -8  -7   12.37    3.92
   6  -8  -7   12.81    6.63
   5  -8  -7    6.90    5.34
   5  -8  -7   -2.23    2.26
   4  -8  -7   45.71    5.90
   4  -8  -7   33.22    7.96
   3  -8  -7   -0.27    4.06
   2  -8  -7  145.37   12.85
   1  -8  -7   72.86   10.83
   0  -8  -7   11.10    5.50
   1   8   7   18.55    7.73
   2   8   7   98.80   15.23
   9  -9  -7   15.32    8.35
   8  -9  -7   17.21    8.13
   7  -9  -7   28.86    8.72
   6  -9  -7   -1.78    3.73
   5  -9  -7   -7.34    3.96
   4  -9  -7    3.44    5.17
   3  -9  -7   -6.96    3.86
   2  -9  -7   11.61    5.97
   1  -9  -7  122.37   14.01
   0  -9  -7   29.04    7.62
   1   9   7   49.73   11.12
   8 -10  -7   -0.41    5.51
   7 -10  -7    4.17    6.04
   6 -10  -7    2.38    5.31
   5 -10  -7   57.09   11.65
   4 -10  -7   21.97    7.73
   3 -10  -7   25.62    8.29
   2 -10  -7   42.59    9.39
   1 -10  -7   13.41    6.82
   6 -11  -7   61.97   12.74
   5 -11  -7   89.88   14.52
   4 -11  -7   -1.00    5.35
   3 -11  -7   -0.46    5.26
   1 -14   8   91.83   15.03
   2 -14   8    6.54    7.41
   3 -14   8   19.06    9.43
   4 -14   8   -9.14    5.80
   5 -14   8   14.84    7.59
  -1 -13   8   14.57    9.40
   0 -13   8   99.12   15.54
   1 -13   8    1.45    6.23
   2 -13   8   -1.52    5.56
   3 -13   8    7.85    7.18
   4 -13   8    0.10    5.72
   5 -13   8   -3.80    5.11
   6 -13   8    1.38    5.22
   6 -13   8    0.65    5.80
   2  12  -8   -9.01    7.02
  -1 -12   8   48.00   10.99
   0 -12   8   -5.69    6.25
   1 -12   8  369.31   22.08
   2 -12   8   -0.61    5.12
   3 -12   8   12.43    6.74
   4 -12   8   11.27    6.61
   5 -12   8   11.34    4.90
   5 -12   8   17.79    7.07
   6 -12   8   60.72   11.33
   6 -12   8   91.01   11.54
   7 -12   8   93.91   13.88
   7 -12   8   85.37   11.57
   4  11  -8    3.73    6.32
   3  11  -8   19.93    7.01
   2  11  -8   14.51    5.76
   1  11  -8   24.95    5.88
  -1 -11   8   26.21    9.39
   0  11  -8   75.83    8.09
   0 -11   8   67.45   11.08
   1 -11   8  657.80   26.97
   2 -11   8   15.48    6.75
   3 -11   8   -8.03    3.86
   4 -11   8   15.50    6.77
   4 -11   8   22.19    6.04
   5 -11   8    7.12    4.79
   5 -11   8    3.91    5.36
   6 -11   8    3.60    4.94
   6 -11   8    6.96    6.45
   7 -11   8   51.25   10.60
   7 -11   8   66.81   10.63
   8 -11   8   27.84    7.95
   8 -11   8   36.59    9.15
   5  10  -8    5.50    6.26
   4  10  -8    0.00    5.29
   3  10  -8   -3.37    4.13
   2  10  -8   25.09    6.48
  -2 -10   8   34.26    9.10
   1  10  -8    0.76    3.24
  -1 -10   8    1.62    5.65
   0  10  -8   26.88    4.87
   0 -10   8   32.82    8.21
  -1  10  -8  253.50    9.49
   1 -10   8  266.99   16.57
   2 -10   8  116.41   12.75
   3 -10   8    0.37    3.43
   3 -10   8   -0.43    3.96
   4 -10   8   -2.70    3.89
   4 -10   8   -0.23    3.98
   5 -10   8  126.92   12.84
   5 -10   8  152.37   15.40
   6 -10   8  185.50   14.05
   6 -10   8  186.78   15.45
   7 -10   8   47.46   10.45
   7 -10   8   28.35    7.86
   8 -10   8   40.57    9.84
   8 -10   8   45.91   10.79
   5   9  -8   -3.99    4.53
   4   9  -8   55.28    9.64
   3   9  -8    6.92    4.38
   2   9  -8    6.04    4.04
  -2  -9   8    1.10    5.83
   1   9  -8    5.09    3.40
  -1  -9   8   15.39    7.71
   0   9  -8   24.52    4.42
   0  -9   8   30.03    7.50
  -1   9  -8   36.54    4.13
   1  -9   8   53.53    9.25
  -2   9  -8    2.89    1.27
   2  -9   8    3.78    4.13
   2  -9   8    1.39    4.61
   3  -9   8    2.68    3.56
   3  -9   8    5.46    4.40
   4  -9   8  138.75   11.34
   4  -9   8  149.86   12.07
   5  -9   8  540.87   21.76
   5  -9   8  528.23   22.89
   6  -9   8    8.32    5.87
   6  -9   8    6.62    5.13
   7  -9   8    4.44    5.37
   7  -9   8    8.89    6.51
   8  -9   8   73.14   12.10
   8  -9   8   73.49   12.17
   6   8  -8   62.09   11.88
   5   8  -8   81.86   11.60
   4   8  -8   57.95    8.94
   3   8  -8  107.54   11.33
   2   8  -8  215.42   12.13
  -2  -8   8  219.95   15.10
   1   8  -8  129.62    8.62
  -1  -8   8  152.61   12.69
   0   8  -8  511.35   15.07
   0  -8   8  522.94   20.55
  -1   8  -8  377.47   10.80
   1  -8   8  347.90   16.58
  -2   8  -8  533.12   11.00
  -2   8  -8  553.00   10.84
   2  -8   8  533.53   20.74
   2  -8   8  564.49   20.15
   3  -8   8  260.26   14.45
   3  -8   8  273.46   14.16
   4  -8   8   15.02    5.56
   4  -8   8   10.98    5.25
   5  -8   8   54.96    8.85
   5  -8   8   67.63   10.08
   6  -8   8  200.42   14.30
   6  -8   8  189.88   14.19
   7  -8   8   30.25    8.38
   7  -8   8   19.76    8.01
   8  -8   8    3.64    6.59
   8  -8   8   13.86    6.53
   7   7  -8    9.84    7.15
   6   7  -8  131.63   15.19
   5   7  -8  461.26   21.52
   4   7  -8   45.25    7.74
   3   7  -8   60.75    8.36
  -3  -7   8   35.85    5.85
   2   7  -8   80.05    8.44
  -2  -7   8   87.35   10.96
   1   7  -8  538.08   16.82
  -1  -7   8  551.86   20.59
   0   7  -8   20.29    3.69
   0  -7   8   33.65    6.50
  -1   7  -8    2.43    1.81
   1  -7   8   -2.63    3.07
   1  -7   8    1.74    3.28
  -2   7  -8    2.78    1.46
  -2   7  -8    2.93    1.48
   2  -7   8    3.47    3.45
   2  -7   8    6.53    3.79
  -3   7  -8  118.51    3.86
   3  -7   8  122.25    9.70
   3  -7   8  119.30    9.99
  -4   7  -8    3.19    1.08
   4  -7   8    6.64    4.23
   4  -7   8    0.25    4.07
   5  -7   8  167.55   12.81
   5  -7   8  157.44   12.03
   6  -7   8   17.80    6.18
   6  -7   8   16.72    6.29
   7  -7   8   30.08    7.70
   7  -7   8   35.35    8.64
   8  -7   8    7.36    5.97
   8  -7   8   17.16    7.21
   7   6  -8   40.81    9.94
   6   6  -8   53.53   10.21
   5   6  -8   70.03   10.29
   4   6  -8   -1.83    3.47
  -4  -6   8    0.39    3.28
   3   6  -8   80.74    8.96
  -3  -6   8   61.60    7.14
   2   6  -8   95.73    7.85
  -2  -6   8  109.61   10.91
  -2  -6   8   87.38    8.26
   1   6  -8  234.75   10.51
  -1  -6   8  232.08   12.48
   0   6  -8  103.11    6.33
   0  -6   8   83.36    8.52
   1  -6   8  130.78    9.16
   1  -6   8  116.88    9.01
  -2   6  -8   53.29    4.01
   2  -6   8   67.94    8.45
   2  -6   8   63.71    7.75
  -3   6  -8  165.88    6.34
   3  -6   8  165.56   10.63
   3  -6   8  177.98   11.31
  -4   6  -8  106.82    5.32
   4  -6   8  107.69   10.93
   4  -6   8   86.54    9.85
   5  -6   8   12.81    5.54
   5  -6   8   11.75    5.15
   6  -6   8   40.26    8.36
   6  -6   8   35.96    5.05
   6  -6   8   27.93    7.61
   7  -6   8   90.31    7.79
   7  -6   8   80.20   11.42
   7  -6   8   89.30   12.46
   8  -6   8   11.68    6.31
   8  -6   8   18.80    7.21
   8   5  -8   98.62   14.54
   7   5  -8   35.35    8.99
   6   5  -8  156.67   12.89
   5   5  -8   11.07    5.33
   5   5  -8   16.60    4.33
   4   5  -8   46.38    6.59
   4   5  -8   39.73    6.94
  -4  -5   8   39.42    5.56
   3   5  -8  153.24   10.27
   3   5  -8  151.64    9.81
   2   5  -8  544.78   17.65
   2   5  -8  539.85   19.19
  -2  -5   8  562.63   18.97
  -2  -5   8  552.65   19.04
   1   5  -8   36.23    5.23
   1   5  -8   46.26    7.23
  -1  -5   8   43.72    6.66
  -1  -5   8   45.51    6.23
   0   5  -8   12.85    4.64
   0   5  -8   22.82    4.35
   0  -5   8   24.02    5.08
   0  -5   8   19.44    4.55
  -1   5  -8  134.79    8.03
  -1   5  -8  138.54   10.65
   1  -5   8  149.12    8.97
   1  -5   8  142.22    9.57
  -2   5  -8   -0.39    2.00
   2  -5   8   -3.46    2.36
   2  -5   8   -1.37    2.70
  -3   5  -8  141.29    6.84
   3  -5   8  135.23    9.45
   3  -5   8  141.95   10.35
  -4   5  -8   -1.43    1.83
   4  -5   8    0.54    3.22
   4  -5   8    1.44    3.24
  -5   5  -8   87.56    6.35
   5  -5   8  112.51   11.71
   5  -5   8  103.69    7.47
   5  -5   8   87.05   10.69
   6  -5   8   95.10    8.08
   6  -5   8  116.62   13.00
   6  -5   8   77.94   10.76
   7  -5   8   28.64    7.82
   7  -5   8   24.95    5.76
   7  -5   8   25.41    7.43
   8  -5   8    1.90    5.63
   8  -5   8   -2.32    3.97
   8   4  -8    7.26    6.24
   7   4  -8  123.63   13.82
   6   4  -8    6.73    3.41
   6   4  -8   13.02    5.74
   5   4  -8    0.83    3.49
   5   4  -8    0.82    3.05
  -5  -4   8    0.00    1.96
   4   4  -8   99.63    8.89
   4   4  -8   98.39    8.08
  -4  -4   8   91.87    7.25
   3   4  -8   39.71    5.79
   3   4  -8   36.73    6.01
   3   4  -8   30.54    5.78
  -3  -4   8   48.91    6.23
   2   4  -8  110.67    7.38
   2   4  -8   96.24    8.28
  -2  -4   8  103.90    7.80
  -2  -4   8  109.02    8.16
   1   4  -8   -0.82    2.59
   1   4  -8    0.37    1.79
  -1  -4   8   -2.38    2.41
  -1  -4   8    4.18    2.73
   0   4  -8   27.79    4.30
   0   4  -8   19.84    5.12
   0  -4   8   30.43    5.54
   0  -4   8   22.68    5.65
   0  -4   8   26.14    4.52
  -1   4  -8    1.50    1.94
  -1   4  -8    0.49    1.82
  -1   4  -8   -1.15    3.17
   1  -4   8    4.70    2.78
   1  -4   8    2.85    3.15
  -2   4  -8  192.19   12.28
  -2   4  -8  194.46    8.56
   2  -4   8  190.86   11.19
   2  -4   8  213.63   10.27
  -3   4  -8  773.40   19.26
   3  -4   8  792.45   22.67
   3  -4   8  773.30   24.38
  -4   4  -8   35.30    5.32
   4  -4   8   33.05    5.32
   4  -4   8   34.23    6.47
   4  -4   8   38.27    7.46
   5  -4   8   30.72    6.51
   5  -4   8   34.89    6.08
   5  -4   8   35.50    7.64
   6  -4   8    3.79    4.43
   6  -4   8    2.94    3.66
   6  -4   8   -2.92    4.17
   7  -4   8   42.83    8.10
   7  -4   8   43.27    9.39
   7  -4   8   33.53    8.09
   8  -4   8   -5.24    4.59
   8  -4   8   -1.08    4.95
   8  -4   8    2.63    4.69
   9   3  -8    5.25    6.00
   8   3  -8    0.49    5.01
   7   3  -8  198.80   10.48
   7   3  -8  212.10   15.07
   6   3  -8  213.88   11.02
   6   3  -8  202.02   13.71
   5   3  -8   57.21    8.33
   5   3  -8   57.13    6.99
  -5  -3   8   50.84    6.26
   4   3  -8   30.76    5.86
   4   3  -8   37.92    5.65
   4   3  -8   33.80    5.83
  -4  -3   8   31.65    5.15
   3   3  -8   18.00    4.77
   3   3  -8   24.62    4.48
  -3  -3   8   22.39    4.57
   2   3  -8   -1.23    1.84
   2   3  -8   -1.85    2.48
  -2  -3   8   -0.88    2.67
  -2  -3   8   -0.48    2.48
   1   3  -8   85.24    7.98
   1   3  -8   77.07    8.02
   1   3  -8   62.76    4.73
  -1  -3   8   64.61    5.31
  -1  -3   8   75.83    8.29
   0   3  -8  132.45    8.63
   0   3  -8  139.71    9.96
   0   3  -8  151.11    7.01
   0  -3   8  175.07    7.80
   0  -3   8  144.89    9.96
   0  -3   8  152.12    9.73
  -1   3  -8   82.31    5.61
  -1   3  -8   77.86    5.86
  -1   3  -8   84.40    9.32
   1  -3   8   71.21    8.22
   1  -3   8   80.42    5.91
  -2   3  -8  145.53    7.91
  -2   3  -8  154.12   10.89
   2  -3   8  138.08    9.70
   2  -3   8  129.71    8.03
  -3   3  -8  155.89   11.40
  -3   3  -8  158.31    8.79
   3  -3   8  158.63   10.82
   3  -3   8  178.05   10.12
   4  -3   8  359.30   15.66
   4  -3   8  361.84   17.06
   4  -3   8  367.73   14.96
   5  -3   8   15.54    5.13
   5  -3   8   14.40    4.83
   5  -3   8   13.68    5.77
   6  -3   8   24.55    7.24
   6  -3   8   33.63    7.10
   6  -3   8   33.52    7.38
   7  -3   8   40.25    8.83
   7  -3   8   39.80    8.13
   7  -3   8   45.83   10.02
   8  -3   8    2.06    5.80
   8  -3   8    9.35    6.20
   8  -3   8    2.57    6.30
   9   2  -8   34.71    9.01
   8   2  -8   29.58    7.89
   7   2  -8  467.85   16.84
   7   2  -8  487.71   21.81
   6   2  -8    5.07    4.24
   6   2  -8   -0.73    2.55
   5   2  -8  112.16    9.83
   5   2  -8  126.04    9.42
  -5  -2   8  135.10    8.91
   4   2  -8  341.99   12.64
   4   2  -8  349.05   14.62
  -4  -2   8  344.87   14.00
   3   2  -8  140.82    9.50
   3   2  -8  138.95    7.18
  -3  -2   8  129.95    8.69
   2   2  -8    0.44    1.53
   2   2  -8    1.07    2.54
   2   2  -8    0.83    2.72
  -2  -2   8    1.68    2.85
  -2  -2   8    1.66    2.25
   1   2  -8    6.90    4.06
   1   2  -8    7.54    1.97
   1   2  -8    6.56    3.27
  -1  -2   8    8.24    2.45
  -1  -2   8    3.29    2.98
  -1  -2   8   11.75    3.87
   0   2  -8   10.24    2.33
   0   2  -8   16.82    4.94
   0   2  -8   14.60    3.81
   0  -2   8   16.55    4.45
   0  -2   8   17.40    3.11
   0  -2   8   20.66    4.80
  -1   2  -8   38.06    5.51
  -1   2  -8   29.67    5.84
   1  -2   8   29.05    5.46
   1  -2   8   30.90    4.17
  -2   2  -8  545.98   16.93
  -2   2  -8  556.18   20.27
   2  -2   8  554.95   16.36
   2  -2   8  537.26   18.86
  -3   2  -8  873.64   26.80
   3  -2   8  874.61   23.54
   3  -2   8  844.28   25.70
   3  -2   8  881.17   24.44
  -4   2  -8    8.66    5.88
   4  -2   8    1.07    3.18
   4  -2   8    2.24    4.57
   4  -2   8    2.58    3.08
   5  -2   8    3.25    3.59
   5  -2   8    6.28    4.62
   5  -2   8   12.10    5.40
   6  -2   8   18.26    6.62
   6  -2   8    6.04    5.30
   6  -2   8   15.97    5.91
   7  -2   8   -5.26    4.36
   7  -2   8    3.98    5.34
   7  -2   8   -1.13    4.89
   8  -2   8   -2.09    5.53
   8  -2   8    3.64    6.27
   8  -2   8    6.34    5.91
   9   1  -8  112.34   13.88
   8   1  -8  171.13   10.86
   8   1  -8  182.15   14.59
   7   1  -8  121.55   12.98
   7   1  -8  101.98    8.83
   6   1  -8   47.85    7.99
   6   1  -8   44.69    6.95
   5   1  -8   33.37    5.83
   5   1  -8   27.07    4.97
   4   1  -8   33.36    4.40
   4   1  -8   27.76    5.53
  -4  -1   8   18.55    4.50
   3   1  -8   85.57    4.92
   3   1  -8   96.53    8.06
  -3  -1   8   89.60    7.48
   2   1  -8   53.05    7.34
   2   1  -8   53.00    6.64
   2   1  -8   51.84    3.17
  -2  -1   8   43.03    6.10
   1   1  -8   64.29    7.89
   1   1  -8   60.83    6.67
   1   1  -8   54.16    3.08
  -1  -1   8   55.08    6.76
  -1  -1   8   54.24    3.58
  -1  -1   8   50.20    6.65
   0   1  -8  156.62    8.89
   0   1  -8  151.95   10.17
   0   1  -8  169.89    9.01
   0  -1   8  162.61    9.54
   0  -1   8  153.36    9.70
   0  -1   8  142.67    5.99
  -1   1  -8  116.21    7.89
  -1   1  -8  121.07    9.41
   1  -1   8  130.35    8.91
   1  -1   8  138.17    6.83
  -2   1  -8   13.44    5.69
   2  -1   8   15.55    5.01
   2  -1   8   14.10    4.23
   2  -1   8   12.76    3.36
  -3   1  -8  799.58   25.50
   3  -1   8  825.97   24.68
   3  -1   8  785.02   24.83
   3  -1   8  819.25   22.68
  -4   1  -8   35.43    7.28
   4  -1   8   37.44    6.92
   4  -1   8   45.45    8.18
   5  -1   8    1.21    4.50
   5  -1   8   -2.88    3.77
   6  -1   8  152.35   15.55
   6  -1   8  152.55   12.95
   7  -1   8    1.69    5.46
   7  -1   8    3.02    6.15
  10   0  -8   17.20    7.88
   9   0  -8  154.56   13.83
   8   0  -8   31.11    7.51
   8   0  -8   25.84    5.88
   7   0  -8   68.23    8.35
   7   0  -8   72.10   10.56
   6   0  -8   -2.60    2.52
   6   0  -8    1.47    3.11
   5   0  -8   80.86    9.08
   5   0  -8   76.93    5.97
   4   0  -8   61.20    4.44
   4   0  -8   55.70    7.40
   3   0  -8  305.61    7.60
   3   0  -8  309.67   14.28
   3   0  -8  316.39   13.01
   2   0  -8    1.24    2.38
   2   0  -8    3.46    3.18
   1   0  -8    2.84    3.39
   1   0  -8   -0.44    1.99
  -1   0   8   -1.33    2.75
  -1   0   8    1.57    0.97
   0   0  -8   22.47    5.25
   0   0  -8   31.34    5.01
   0   0  -8   24.30    5.03
   0   0   8   26.93    5.10
   0   0   8   30.80    3.21
  -1   0  -8   24.59    5.63
   1   0   8   29.85    4.00
   1   0   8   20.16    5.09
  -2   0  -8   52.12    7.46
   2   0   8   29.68    5.81
   2   0   8   35.31    6.23
  -3   0  -8   95.66   10.44
   3   0   8   83.88   10.07
   3   0   8   72.90    9.17
  -4   0  -8   14.97    7.42
   4   0   8    5.77    4.79
   4   0   8   14.57    5.76
   5   0   8  197.93   14.29
   5   0   8  188.76   14.38
   6   0   8   15.36    6.69
   6   0   8   14.59    6.63
   7   0   8   48.78   11.35
   7   0   8   60.83   11.89
  10  -1  -8   19.13    7.53
   9  -1  -8   19.69    5.75
   9  -1  -8   32.38    8.42
   8  -1  -8   -0.74    3.15
   8  -1  -8    3.31    4.22
   7  -1  -8   32.24    6.59
   7  -1  -8   24.89    6.66
   6  -1  -8   52.37    7.55
   5  -1  -8    6.12    3.47
   4  -1  -8  252.40   13.51
   4  -1  -8  227.66    7.09
   3  -1  -8   40.73    6.71
   3  -1  -8   39.02    5.47
   2  -1  -8  594.35   20.45
   2  -1  -8  559.39   16.65
   1  -1  -8   78.13    8.94
   1  -1  -8   91.14    6.48
  -1   1   8   63.79    6.85
   0  -1  -8   56.52    6.38
   0  -1  -8   49.86    7.57
   0   1   8   58.46    3.78
   0   1   8   57.57    6.99
  -1  -1  -8    0.59    3.62
   1   1   8    6.47    3.84
  -2  -1  -8   89.50   10.75
   2   1   8   72.79    8.84
   2   1   8   76.32    9.31
  -3  -1  -8  139.70   11.13
   3   1   8  126.91   11.30
   3   1   8  138.24   10.99
  -4  -1  -8   37.55    8.10
   4   1   8   39.47    8.09
   4   1   8   31.99    7.29
   5   1   8   52.45   10.34
   5   1   8   55.46    9.80
   6   1   8    7.56    6.26
   6   1   8    4.78    7.10
  10  -2  -8   14.87    6.32
   9  -2  -8    3.81    4.05
   9  -2  -8    8.86    5.94
   8  -2  -8    0.84    3.48
   8  -2  -8   -1.92    4.11
   7  -2  -8   14.26    5.27
   6  -2  -8   14.58    4.84
   5  -2  -8   17.91    2.83
   5  -2  -8   20.30    5.76
   4  -2  -8  883.00   14.56
   4  -2  -8  856.99   14.67
   4  -2  -8  858.21   22.97
   4  -2  -8  889.56   26.95
   3  -2  -8   45.22    5.74
   3  -2  -8   44.11    7.38
   2  -2  -8  321.61   11.82
   2  -2  -8  317.91   15.10
   1  -2  -8   17.03    3.65
   1  -2  -8   15.67    4.85
  -1   2   8   16.47    1.66
  -1   2   8   18.32    1.49
  -1   2   8   19.96    4.64
   0  -2  -8   24.27    5.80
   0  -2  -8   18.77    3.95
   0   2   8   21.96    4.83
   0   2   8   14.41    2.89
  -1  -2  -8  151.97   11.13
   1   2   8  162.65   11.90
   1   2   8  180.98   10.82
  -2  -2  -8   18.47    6.04
   2   2   8   -0.11    3.96
   2   2   8   11.42    5.54
  -3  -2  -8   14.26    5.98
   3   2   8   -1.44    4.96
   3   2   8    5.39    4.64
  -4  -2  -8   10.30    5.45
   4   2   8    3.36    4.96
   4   2   8    8.81    5.42
   5   2   8   40.36    8.73
   5   2   8   21.91    8.24
   6   2   8    0.12    5.56
   6   2   8   -5.92    5.65
  10  -3  -8    4.84    5.02
  10  -3  -8    4.37    4.18
  10  -3  -8   20.94    7.52
  10  -3  -8    4.68    4.75
   9  -3  -8   35.88    6.88
   9  -3  -8   24.51    7.06
   9  -3  -8   25.27    6.75
   8  -3  -8   14.20    4.55
   8  -3  -8   11.23    4.98
   7  -3  -8   11.68    3.38
   7  -3  -8    5.36    4.47
   6  -3  -8   49.25    8.12
   6  -3  -8   49.57    5.00
   5  -3  -8   -1.40    1.23
   5  -3  -8    1.54    3.79
   4  -3  -8  460.86   15.36
   4  -3  -8  494.57   20.29
   3  -3  -8  348.51   12.23
   3  -3  -8  342.25   16.45
   2  -3  -8  182.49    8.41
   2  -3  -8  182.26   12.05
   1  -3  -8    4.35    3.71
   1  -3  -8    1.15    1.80
  -1   3   8    1.51    1.37
  -1   3   8    0.16    2.79
   0  -3  -8  224.78   13.00
   0  -3  -8  207.58    9.78
   0   3   8  195.85    8.84
   0   3   8  209.37   10.98
  -1  -3  -8    2.06    3.97
   1   3   8    7.03    4.79
   1   3   8    1.12    3.70
   1   3   8    3.24    4.17
  -2  -3  -8    8.56    4.96
   2   3   8    1.19    4.04
   2   3   8   -0.41    5.11
  -3  -3  -8    4.13    4.40
   3   3   8    4.07    4.35
   3   3   8    8.71    5.89
   4   3   8    4.01    5.17
   4   3   8    6.16    6.38
   5   3   8    3.69    5.80
   5   3   8   -5.28    4.58
  10  -4  -8   -0.66    3.81
  10  -4  -8    4.30    5.38
  10  -4  -8   -2.75    3.40
  10  -4  -8    6.69    4.05
   9  -4  -8   91.00   11.89
   9  -4  -8   71.11    8.95
   9  -4  -8   87.23   12.16
   8  -4  -8   13.21    3.97
   8  -4  -8   22.68    6.98
   7  -4  -8   17.44    3.72
   7  -4  -8   14.85    5.84
   6  -4  -8   10.32    5.14
   6  -4  -8    5.28    2.42
   5  -4  -8   -0.07    3.65
   5  -4  -8    6.62    2.89
   5  -4  -8    9.58    1.98
   4  -4  -8  396.84   18.62
   4  -4  -8  374.79   12.88
   3  -4  -8  285.59   15.55
   3  -4  -8  260.15   10.03
   2  -4  -8    5.06    2.29
   2  -4  -8    7.07    4.57
  -2   4   8    4.09    1.02
   1  -4  -8   19.72    3.78
   1  -4  -8   16.11    5.52
  -1   4   8   19.18    2.83
  -1   4   8   19.84    4.38
   0  -4  -8   27.74    4.53
   0  -4  -8   23.45    6.12
   0   4   8   31.81    5.23
   0   4   8   46.73    6.88
  -1  -4  -8  113.14   10.56
   1   4   8  106.06    9.29
   1   4   8  124.87    9.58
   1   4   8  116.77   13.14
  -2  -4  -8   51.84    8.33
   2   4   8   54.38    8.22
   2   4   8   55.14   10.60
  -3  -4  -8   71.71    9.26
   3   4   8   58.47    9.15
   3   4   8   61.90   11.01
   4   4   8    3.05    5.95
   4   4   8   13.93    6.62
   5   4   8  103.14   14.73
   5   4   8   98.21   13.31
  10  -5  -8   32.81    7.10
  10  -5  -8   37.01    8.85
  10  -5  -8   30.49    8.00
   9  -5  -8   66.79    9.10
   9  -5  -8   66.81   11.02
   9  -5  -8   70.65    8.85
   9  -5  -8   45.63    8.72
   8  -5  -8   -0.02    2.82
   8  -5  -8    0.39    4.47
   7  -5  -8   14.90    3.65
   7  -5  -8   21.53    6.55
   6  -5  -8   -0.93    1.63
   6  -5  -8    4.67    4.63
   5  -5  -8   11.21    3.43
   5  -5  -8   11.23    2.33
   5  -5  -8   13.40    5.57
   4  -5  -8   49.68    5.34
   4  -5  -8   54.75    8.99
   3  -5  -8    2.97    3.90
   3  -5  -8    3.20    1.99
   2  -5  -8   18.08    6.12
   2  -5  -8   21.23    3.43
  -2   5   8   15.74    2.30
   1  -5  -8  248.48   14.96
   1  -5  -8  267.10   10.06
  -1   5   8  276.18   11.32
  -1   5   8  247.77    9.72
   0  -5  -8    6.05    2.68
   0  -5  -8    1.95    4.32
   0   5   8   12.20    4.42
  -1  -5  -8    3.40    4.26
   1   5   8   -5.81    4.54
   1   5   8   -0.81    3.77
  -2  -5  -8    4.15    4.67
   2   5   8   13.63    6.83
   2   5   8   11.06    5.26
   3   5   8  105.84   12.16
   3   5   8   81.78   12.16
   4   5   8   49.68   11.06
   4   5   8   43.44    8.74
  10  -6  -8    4.78    5.58
  10  -6  -8    8.02    4.95
  10  -6  -8   15.35    7.10
   9  -6  -8   33.55    8.68
   9  -6  -8   34.65    6.54
   8  -6  -8   18.04    6.91
   8  -6  -8   14.97    6.48
   7  -6  -8   53.34   10.15
   7  -6  -8   57.48    6.10
   6  -6  -8   39.53    8.56
   6  -6  -8   34.96    4.36
   5  -6  -8   34.88    3.83
   5  -6  -8   32.57    7.86
   4  -6  -8    6.44    2.19
   4  -6  -8    9.80    5.45
   3  -6  -8    0.43    3.86
   3  -6  -8   -0.37    1.43
   2  -6  -8    6.16    2.13
   2  -6  -8    6.52    4.59
   1  -6  -8   59.71    9.49
  -1   6   8   72.75    6.91
   0  -6  -8    6.38    5.02
   0   6   8    8.63    3.82
  -1  -6  -8   67.97    9.89
   1   6   8   72.00   12.01
   1   6   8   88.40    9.60
   2   6   8   -3.28    5.80
   2   6   8    9.48    6.89
   3   6   8   38.69   11.07
   9  -7  -8    7.91    6.11
   8  -7  -8  110.29   15.17
   7  -7  -8   38.52    9.28
   6  -7  -8   81.90   12.36
   5  -7  -8  206.98   15.60
   5  -7  -8  206.02    8.77
   4  -7  -8    7.16    5.38
   3  -7  -8  130.66   14.75
   2  -7  -8   44.70    8.90
   1  -7  -8   12.37    6.02
   0  -7  -8   -2.75    3.74
  -1  -7  -8  102.19   12.05
   1   7   8  142.91   16.95
   2   7   8   97.33   15.61
   9  -8  -8    8.06    6.22
   8  -8  -8   40.97   10.72
   7  -8  -8   52.83   10.87
   6  -8  -8   67.17   11.88
   5  -8  -8    0.21    4.28
   4  -8  -8   98.33   13.29
   3  -8  -8   -1.13    4.57
   2  -8  -8   45.33    9.87
   1  -8  -8    1.32    4.43
   0  -8  -8  152.29   13.69
   1   8   8   49.62   11.97
   8  -9  -8  101.90   15.97
   7  -9  -8   26.45    8.90
   6  -9  -8   30.27    9.07
   5  -9  -8   38.20    9.45
   4  -9  -8   12.26    6.82
   3  -9  -8    4.55    5.30
   2  -9  -8   97.94   13.60
   1  -9  -8    5.00    5.54
   7 -10  -8  131.00   17.24
   6 -10  -8    7.51    6.71
   5 -10  -8   12.81    7.02
   4 -10  -8    0.08    5.67
   3 -10  -8    4.78    5.97
   2 -10  -8   27.00    8.16
   1 -14   9   36.25   13.21
   2 -14   9   45.74   11.66
   3 -14   9   -6.18    7.22
   4 -14   9   30.86    9.86
  -1 -13   9   -2.15    7.26
   0 -13   9    2.46    8.44
   1 -13   9   49.89   11.77
   2 -13   9   40.24    9.60
   3 -13   9   19.57    8.43
   4 -13   9   -7.39    4.61
   5 -13   9    6.47    5.24
   5 -13   9    3.75    5.75
   6 -13   9   24.01    7.51
   6 -13   9   51.05   11.55
  -1 -12   9   24.80    9.28
   0 -12   9  160.70   17.66
   1 -12   9    4.68    7.36
   2 -12   9   32.40    8.80
   3 -12   9  -12.41    3.83
   4 -12   9   11.97    5.10
   4 -12   9   -1.78    5.16
   5 -12   9   -1.39    4.73
   5 -12   9   -0.71    4.27
   6 -12   9   38.91    8.73
   6 -12   9   19.85    7.98
   7 -12   9    6.95    6.87
   7 -12   9   12.97    7.00
   3  11  -9   70.69   11.24
   2  11  -9   -4.22    3.88
  -2 -11   9   -0.60    5.91
   1  11  -9   70.23    8.73
  -1 -11   9   88.70   13.31
   0 -11   9  450.36   23.26
   1 -11   9   91.98   12.69
   2 -11   9   -7.33    4.62
   3 -11   9   17.81    6.95
   4 -11   9    7.30    4.77
   4 -11   9    0.38    4.96
   5 -11   9    7.14    5.49
   5 -11   9   15.80    6.16
   6 -11   9   20.96    8.11
   6 -11   9   39.68    8.93
   7 -11   9   23.95    7.69
   7 -11   9   53.27   11.15
   4  10  -9   22.31    7.31
   3  10  -9   24.97    7.18
   2  10  -9   -2.46    3.54
  -2 -10   9   -8.99    5.03
   1  10  -9  788.00   23.31
  -1 -10   9  793.42   30.10
   0  10  -9   24.69    4.72
   0 -10   9    7.19    6.15
  -1  10  -9   38.74    4.61
   1 -10   9   40.01    8.89
   2 -10   9   -0.78    4.37
   3 -10   9   13.86    5.37
   3 -10   9   11.33    5.83
   4 -10   9  215.14   15.22
   4 -10   9  226.79   14.56
   5 -10   9   37.40    8.11
   5 -10   9   34.61    8.15
   6 -10   9    0.86    5.28
   6 -10   9   -2.63    4.88
   7 -10   9    8.25    6.27
   7 -10   9   14.50    7.15
   8 -10   9   -6.26    5.39
   8 -10   9    7.11    7.18
   5   9  -9   62.14   10.69
   4   9  -9   28.05    7.48
   3   9  -9   92.00   10.60
   2   9  -9   97.58    9.95
  -2  -9   9   82.18   12.20
   1   9  -9   32.61    5.48
  -1  -9   9   39.87    8.84
   0   9  -9    4.68    2.81
   0  -9   9    4.89    5.67
  -1   9  -9   12.16    2.84
   1  -9   9    4.23    5.00
  -2   9  -9  134.50    4.73
   2  -9   9  138.92   11.68
   2  -9   9  140.89   11.25
   3  -9   9  416.88   18.61
   3  -9   9  398.28   19.10
   4  -9   9   22.78    6.55
   4  -9   9   15.05    5.87
   5  -9   9  152.89   13.04
   5  -9   9  155.46   15.10
   6  -9   9   54.13    9.95
   6  -9   9   46.39    8.99
   7  -9   9  153.86   16.44
   7  -9   9  163.34   17.06
   8  -9   9    4.27    6.88
   8  -9   9   -3.49    4.75
   6   8  -9    1.65    5.54
   5   8  -9   93.81   12.28
   4   8  -9   20.26    6.30
   3   8  -9    4.15    4.41
   2   8  -9    4.01    3.99
  -2  -8   9   23.67    8.02
   1   8  -9  418.73   15.38
  -1  -8   9  447.34   19.71
   0   8  -9    0.40    2.32
   0  -8   9    9.20    5.46
  -1   8  -9  128.36    6.47
   1  -8   9  127.31   11.01
  -2   8  -9  137.51    5.25
  -2   8  -9  125.94    5.68
   2  -8   9  143.64   10.97
   2  -8   9  144.45   11.15
   3  -8   9  140.05   13.32
   3  -8   9  128.59   10.76
   4  -8   9   29.79    7.05
   4  -8   9   22.83    6.17
   5  -8   9  174.24   13.31
   5  -8   9  164.31   13.10
   6  -8   9   -0.95    4.11
   6  -8   9   -0.17    4.11
   7  -8   9    2.85    5.68
   7  -8   9    2.81    5.21
   8  -8   9   16.67    8.12
   8  -8   9    0.35    6.26
   7   7  -9   12.69    6.90
   6   7  -9    7.73    5.56
   5   7  -9   19.39    6.89
   4   7  -9  133.69   11.17
   3   7  -9   53.87    7.76
   2   7  -9  580.40   19.68
  -2  -7   9  670.01   24.72
   1   7  -9  503.57   16.34
  -1  -7   9  445.64   18.57
   0   7  -9  412.89   13.69
   0  -7   9  482.11   18.71
  -1   7  -9   20.22    3.37
   1  -7   9   17.74    5.40
   1  -7   9   17.20    5.19
  -2   7  -9   51.78    3.98
   2  -7   9   47.31    7.49
   2  -7   9   43.61    7.05
  -3   7  -9  228.74    7.33
   3  -7   9  190.71   12.19
   3  -7   9  229.60   13.64
   4  -7   9  442.09   19.48
   4  -7   9  434.46   19.01
   5  -7   9   79.90   10.89
   5  -7   9   83.62   10.70
   6  -7   9    1.20    4.59
   6  -7   9   10.13    6.16
   7  -7   9   -3.01    4.03
   7  -7   9   -4.54    4.28
   8  -7   9   13.13    7.29
   8  -7   9   17.93    7.75
   7   6  -9  425.99   23.10
   6   6  -9  154.49   13.63
   5   6  -9  113.73   12.19
   4   6  -9  150.57   11.60
   3   6  -9  219.12   13.22
   3   6  -9  221.10   12.60
   2   6  -9  100.31    8.29
   2   6  -9   99.24    9.40
  -2  -6   9   87.69   10.08
   1   6  -9   53.53    8.47
   1   6  -9   29.68    5.02
  -1  -6   9   47.08    7.20
   0   6  -9   81.39    9.95
   0  -6   9   78.50    8.54
   1  -6   9   22.53    5.13
   1  -6   9   27.17    5.98
  -2   6  -9   99.03    5.87
   2  -6   9  103.38    8.73
   2  -6   9  113.74    9.60
  -3   6  -9    2.42    2.02
   3  -6   9    0.79    3.85
   3  -6   9   -0.72    3.25
  -4   6  -9  484.49   13.53
   4  -6   9  535.43   21.51
   4  -6   9  494.97   20.02
   5  -6   9    4.47    4.75
   5  -6   9    8.72    5.20
   6  -6   9   -5.24    4.02
   6  -6   9    2.10    4.49
   7  -6   9    9.25    5.72
   7  -6   9    5.15    5.97
   8  -6   9   33.42    8.78
   8  -6   9   10.05    7.82
   8   5  -9    8.19    6.26
   7   5  -9   27.05    8.00
   6   5  -9   56.06    9.51
   6   5  -9   64.86    7.08
   5   5  -9   52.92    6.91
   5   5  -9   61.75    8.94
   4   5  -9   27.40    5.91
   4   5  -9   29.07    6.16
  -4  -5   9   10.62    4.25
   3   5  -9  668.91   21.71
   3   5  -9  664.60   22.21
   2   5  -9   33.31    6.59
  -2  -5   9   30.67    5.75
   1   5  -9    0.65    2.04
   1   5  -9    1.34    3.82
  -1  -5   9   -0.53    3.23
   0   5  -9   77.36    9.56
   0   5  -9   85.78    6.50
   0  -5   9   72.78    7.40
   0  -5   9   91.02    9.61
  -1   5  -9  185.19    9.50
  -1   5  -9  173.19    8.42
  -1   5  -9  184.55   13.19
   1  -5   9  184.93   10.13
   1  -5   9  177.18   11.45
  -2   5  -9   93.59    6.23
  -2   5  -9   83.14   10.17
   2  -5   9   93.42    9.90
   2  -5   9  100.84    7.81
  -3   5  -9   66.46    5.66
   3  -5   9   65.69    7.90
   3  -5   9   82.64   10.07
  -4   5  -9    9.59    3.27
   4  -5   9    5.01    4.57
   4  -5   9    8.98    4.65
   5  -5   9    3.71    4.75
   5  -5   9    8.94    4.64
   6  -5   9   16.84    5.62
   6  -5   9   10.10    6.14
   6  -5   9   14.12    4.72
   7  -5   9   37.22    9.01
   7  -5   9   80.07    9.41
   7  -5   9   65.09   10.72
   8  -5   9    9.36    6.78
   8  -5   9   18.53    7.46
   8   4  -9    3.93    5.21
   7   4  -9   23.93    7.62
   6   4  -9  110.22    8.76
   6   4  -9  110.91   13.01
   5   4  -9  141.40    9.73
   5   4  -9  124.23   10.67
  -5  -4   9  125.90    8.73
   4   4  -9    7.26    4.14
   4   4  -9   10.70    4.11
   3   4  -9  719.36   20.62
   3   4  -9  756.53   23.41
   2   4  -9    8.25    4.42
   2   4  -9   18.21    3.79
  -2  -4   9   13.38    4.17
   1   4  -9   17.15    5.12
   1   4  -9    6.31    2.71
  -1  -4   9   15.77    3.93
   0   4  -9  264.00   14.15
   0   4  -9  287.89   10.83
   0  -4   9  282.16   13.89
   0  -4   9  283.68   11.34
  -1   4  -9  114.96   10.37
  -1   4  -9  112.12    7.07
  -1   4  -9   96.51    6.75
   1  -4   9   81.88    8.94
   1  -4   9  101.59    7.20
  -2   4  -9    7.21    4.73
  -2   4  -9   13.01    3.72
   2  -4   9    5.01    4.13
   2  -4   9   21.93    4.48
  -3   4  -9    8.66    3.63
  -3   4  -9   -6.32    5.76
   3  -4   9    3.53    4.28
   3  -4   9    9.69    4.14
  -4   4  -9  162.10   10.73
   4  -4   9  159.01   12.27
   4  -4   9  177.81   11.51
   5  -4   9   44.56    6.92
   5  -4   9   40.66    7.88
   5  -4   9   33.20    8.53
   6  -4   9   61.07   10.56
   6  -4   9   68.77   10.27
   6  -4   9   67.02    8.57
   7  -4   9   52.09   10.56
   7  -4   9   48.85    8.47
   7  -4   9   30.19    7.70
   8  -4   9    3.38    4.72
   8  -4   9    0.88    5.76
   8  -4   9    5.74    7.45
   8   3  -9   97.19   12.82
   7   3  -9    8.03    5.02
   7   3  -9   14.62    4.59
   6   3  -9   79.30    8.68
   6   3  -9   84.81   10.82
   5   3  -9   73.63    9.39
   5   3  -9   70.65    8.79
   4   3  -9   87.91    9.54
   4   3  -9   96.77    7.72
   3   3  -9   75.00    6.14
   3   3  -9   71.06    8.68
   2   3  -9   49.09    7.19
   2   3  -9   49.61    5.24
  -2  -3   9   37.51    5.01
   1   3  -9   34.72    4.21
   1   3  -9   32.13    6.19
  -1  -3   9   37.55    4.65
   0   3  -9   -0.41    1.54
   0   3  -9    0.33    3.06
   0  -3   9    7.30    3.90
   0  -3   9   -0.90    1.85
  -1   3  -9   85.37    9.93
  -1   3  -9   71.84    6.14
   1  -3   9   76.40    8.85
   1  -3   9   71.96    5.79
  -2   3  -9   29.36    5.05
  -2   3  -9   26.75    6.81
   2  -3   9   28.96    6.34
   2  -3   9   30.98    5.40
  -3   3  -9   -6.21    4.99
   3  -3   9    0.57    3.70
   3  -3   9    2.06    3.23
   4  -3   9   55.74    7.86
   4  -3   9   48.33    8.38
   4  -3   9   58.89    7.49
   5  -3   9   90.32   10.58
   5  -3   9  110.76   13.14
   5  -3   9   95.58   10.16
   6  -3   9   49.53    8.36
   6  -3   9   38.73    8.90
   6  -3   9   62.17    9.79
   7  -3   9    3.47    4.36
   7  -3   9    0.86    4.88
   7  -3   9    1.86    5.81
   9   2  -9    6.53    5.99
   8   2  -9   74.87   11.76
   7   2  -9   12.54    5.74
   7   2  -9   23.15    5.33
   6   2  -9   85.07   10.87
   6   2  -9   70.67    8.58
   5   2  -9   13.32    4.27
   5   2  -9   16.51    5.08
   4   2  -9   39.20    5.37
   4   2  -9   48.15    7.21
   3   2  -9   16.11    3.18
   3   2  -9   18.89    4.88
   2   2  -9   51.20    7.33
   2   2  -9   48.98    3.84
  -2  -2   9   48.71    4.91
   1   2  -9   28.52    3.27
   1   2  -9   26.40    5.69
  -1  -2   9   29.37    3.67
  -1  -2   9   31.75    5.81
   0   2  -9    2.95    3.79
   0   2  -9    8.81    3.23
   0  -2   9   12.08    4.31
   0  -2   9    9.11    2.65
  -1   2  -9   -0.69    2.79
  -1   2  -9    6.06    4.47
   1  -2   9   -0.98    3.36
   1  -2   9    3.50    2.33
  -2   2  -9  367.37   17.23
   2  -2   9  390.47   16.74
   2  -2   9  392.06   13.79
  -3   2  -9   -1.28    4.14
   3  -2   9   -3.41    3.31
   3  -2   9   -2.05    2.74
  -4   2  -9   13.04    6.37
   4  -2   9    6.74    4.76
   4  -2   9    0.57    3.24
   4  -2   9   -1.12    3.61
   5  -2   9  181.10   12.77
   5  -2   9  180.01   14.06
   5  -2   9  215.44   13.97
   6  -2   9    6.31    5.09
   6  -2   9    4.05    4.65
   6  -2   9    4.27    5.39
   7  -2   9    8.21    5.63
   7  -2   9   22.50    8.08
   7  -2   9    8.93    5.89
   9   1  -9  104.09   13.51
   8   1  -9    4.00    4.97
   8   1  -9   -3.43    3.15
   7   1  -9   12.47    5.22
   7   1  -9    4.52    4.68
   6   1  -9   87.78   10.73
   6   1  -9   79.95    9.28
   5   1  -9    4.12    2.71
   5   1  -9    5.64    3.75
   4   1  -9   -1.24    1.79
   4   1  -9    2.08    3.37
   3   1  -9    4.84    1.75
   3   1  -9    0.39    3.16
   2   1  -9  132.74    9.99
   2   1  -9  128.15    4.61
   1   1  -9  199.19   12.06
  -1  -1   9  191.25    6.34
  -1  -1   9  192.12   10.94
   0   1  -9   39.01    6.91
   0  -1   9   35.33    3.69
   0  -1   9   42.18    6.48
  -1   1  -9  189.88   12.52
   1  -1   9  208.79   11.81
   1  -1   9  216.57    8.79
  -2   1  -9  977.41   29.23
   2  -1   9 1030.24   24.39
   2  -1   9  996.28   28.38
  -3   1  -9  157.27   14.69
   3  -1   9  129.94   10.98
   3  -1   9  127.54   11.16
   3  -1   9  124.89    8.99
  -4   1  -9   23.54    7.31
   4  -1   9   20.81    6.89
   4  -1   9   19.79    5.51
   4  -1   9    9.27    5.41
   5  -1   9    1.52    4.50
   5  -1   9    0.06    3.59
   5  -1   9    4.10    4.62
   6  -1   9   49.19   10.02
   6  -1   9   44.29    9.29
   6  -1   9   49.03    8.88
   7  -1   9   32.84    8.98
   7  -1   9   28.23    8.63
   7  -1   9   51.83   10.98
   9   0  -9    8.05    5.85
   8   0  -9   -0.06    3.51
   8   0  -9    0.77    4.25
   7   0  -9    6.85    4.04
   7   0  -9    4.19    4.11
   6   0  -9   18.20    4.38
   6   0  -9   26.14    5.83
   5   0  -9    0.08    1.96
   5   0  -9    3.08    3.49
   4   0  -9  428.24   17.87
   4   0  -9  412.11   10.92
   3   0  -9  431.75   18.07
   3   0  -9  475.98    8.64
   2   0  -9    7.10    5.45
   2   0  -9    4.90    3.84
   1   0  -9  258.04   13.84
  -1   0   9  267.77    6.00
  -1   0   9  262.60   12.73
   0   0  -9  453.07   18.47
   0   0   9  419.79   16.44
   0   0   9  413.54   10.75
  -1   0  -9    4.44    3.77
   1   0   9    8.99    2.54
   1   0   9    1.70    3.54
  -2   0  -9  126.18   10.64
   2   0   9  137.33    8.28
   2   0   9  131.13   10.27
  -3   0  -9  252.06   14.74
   3   0   9  213.40   13.84
   3   0   9  225.73   14.36
  -4   0  -9   55.68    9.97
   4   0   9   57.97    9.87
   4   0   9   61.82   10.03
   5   0   9   -4.06    4.35
   5   0   9   -1.06    4.22
   6   0   9   18.73    7.30
   6   0   9   21.77    7.39
  10  -1  -9   -3.23    4.41
   9  -1  -9   16.52    6.19
   9  -1  -9   16.31    6.81
   8  -1  -9   47.93    9.28
   8  -1  -9   36.77    7.44
   7  -1  -9    5.76    3.68
   6  -1  -9    0.73    3.29
   6  -1  -9   -1.53    2.12
   5  -1  -9  239.49   14.16
   5  -1  -9  224.46    8.40
   4  -1  -9   57.48    8.30
   4  -1  -9   49.49    2.47
   4  -1  -9   57.36    2.78
   3  -1  -9  760.04   24.89
   2  -1  -9   91.31    7.15
   2  -1  -9   97.84    9.22
   1  -1  -9   -1.04    3.10
   1  -1  -9   -0.85    1.90
  -1   1   9   -5.25    2.61
   0  -1  -9   36.63    6.94
   0   1   9   37.67    3.63
   0   1   9   42.02    6.58
  -1  -1  -9   80.58   10.29
   1   1   9   65.78    8.24
  -2  -1  -9   32.56    7.85
   2   1   9    7.66    5.80
   2   1   9    8.40    5.11
  -3  -1  -9   93.60   11.04
   3   1   9  115.63   11.96
   3   1   9   85.52   10.87
  -4  -1  -9   -0.37    4.95
   4   1   9    3.61    5.26
   4   1   9   -5.89    3.54
   5   1   9  126.42   14.22
   5   1   9  104.89   13.80
   6   1   9    8.60    6.91
   6   1   9   17.04    7.86
  10  -2  -9    9.77    5.91
   9  -2  -9    5.60    4.81
   9  -2  -9   -0.81    5.08
   8  -2  -9   56.52    9.66
   8  -2  -9   80.41   10.72
   7  -2  -9    0.89    3.35
   6  -2  -9   64.28    9.42
   6  -2  -9   57.62    4.83
   5  -2  -9   69.60    3.76
   5  -2  -9   53.95    3.74
   5  -2  -9   62.97    9.32
   4  -2  -9   70.06    9.43
   3  -2  -9  291.25   15.36
   3  -2  -9  279.66   11.96
   2  -2  -9  241.58   10.82
   2  -2  -9  241.07   13.93
   1  -2  -9  106.80   10.07
   1  -2  -9  127.54    7.79
  -1   2   9  121.18    8.82
   0  -2  -9    6.90    4.22
   0   2   9    3.05    3.98
   0   2   9    1.85    2.30
  -1  -2  -9  226.33   14.13
   1   2   9  221.97   12.67
  -2  -2  -9    8.21    5.39
   2   2   9    4.46    4.38
   2   2   9    6.95    5.55
  -3  -2  -9   59.17    9.04
   3   2   9   61.90    9.36
   3   2   9   71.22   11.43
  -4  -2  -9    8.90    6.72
   4   2   9   -5.06    3.73
   4   2   9    7.85    5.90
   5   2   9  166.47   14.54
   5   2   9  174.88   15.48
  10  -3  -9  105.25   13.21
  10  -3  -9  106.70   14.34
   9  -3  -9   18.99    6.39
   9  -3  -9   21.69    7.00
   9  -3  -9   22.41    5.41
   8  -3  -9    3.22    3.06
   8  -3  -9    0.33    3.64
   7  -3  -9   48.50    5.52
   7  -3  -9   55.37    9.10
   6  -3  -9  427.11   11.84
   6  -3  -9  431.94   20.42
   5  -3  -9    0.22    0.91
   5  -3  -9    1.15    1.16
   5  -3  -9    1.11    3.67
   4  -3  -9    3.32    2.80
   4  -3  -9    0.98    4.33
   3  -3  -9  132.83    8.16
   3  -3  -9  151.19   11.80
   2  -3  -9   24.85    4.33
   2  -3  -9   11.90    5.18
   1  -3  -9   13.95    5.12
   1  -3  -9   20.54    3.97
  -1   3   9   15.33    4.71
  -1   3   9   19.05    2.17
   0  -3  -9   19.13    6.54
   0   3   9   32.31    6.32
   0   3   9   24.75    4.41
  -1  -3  -9  144.25   12.18
   1   3   9  139.64   12.12
   1   3   9  141.52   10.86
  -2  -3  -9    5.90    5.42
   2   3   9    8.17    4.97
   2   3   9   10.35    6.04
  -3  -3  -9  183.84   13.50
   3   3   9  168.80   17.18
   3   3   9  151.78   12.63
   4   3   9    4.08    5.49
   4   3   9    5.29    6.07
   5   3   9   18.59    9.18
   5   3   9   12.33    6.97
  10  -4  -9   15.69    6.49
  10  -4  -9    4.56    5.30
  10  -4  -9    5.84    4.91
   9  -4  -9    2.60    4.25
   9  -4  -9   -2.20    4.26
   8  -4  -9  131.97    8.53
   8  -4  -9  122.99   14.09
   7  -4  -9   -1.39    1.91
   7  -4  -9    1.57    4.33
   6  -4  -9    9.73    5.25
   6  -4  -9   23.08    3.23
   5  -4  -9   46.55    8.59
   4  -4  -9   42.11    7.98
   4  -4  -9   50.20    6.08
   3  -4  -9   27.02    6.89
   3  -4  -9   39.90    5.06
   2  -4  -9  103.30   11.80
   2  -4  -9   97.90    6.47
   1  -4  -9    3.43    4.41
   1  -4  -9    6.76    2.77
  -1   4   9    3.32    3.64
  -1   4   9    5.96    3.21
   0  -4  -9   -3.06    4.15
   0   4   9   14.74    5.49
  -1  -4  -9  108.04   12.34
   1   4   9  102.71   10.21
  -2  -4  -9   27.51    6.86
   2   4   9   49.51    8.19
   2   4   9   51.14   10.01
   3   4   9   -0.71    5.15
   3   4   9    3.29    6.06
   4   4   9   11.02    7.38
   4   4   9   -3.84    4.98
  10  -5  -9  129.44   16.14
   9  -5  -9   30.93    8.65
   8  -5  -9   80.04   12.25
   7  -5  -9    4.69    5.03
   6  -5  -9   48.59    5.10
   6  -5  -9   40.15    8.79
   5  -5  -9  197.15    9.82
   5  -5  -9  231.80   15.78
   4  -5  -9   11.44    5.45
   4  -5  -9   15.15    3.44
   3  -5  -9   58.68    9.79
   3  -5  -9   57.07    4.93
   2  -5  -9   64.27    9.89
   2  -5  -9   57.90    5.77
   1  -5  -9  102.20    6.90
   1  -5  -9  101.88   12.07
  -1   5   9  104.49    8.39
   0  -5  -9  375.84   19.08
   0   5   9  391.49   15.49
  -1  -5  -9   76.10   10.67
   1   5   9   81.44    9.48
  -2  -5  -9   43.20    8.55
   2   5   9   45.97   10.62
   2   5   9   53.43    8.77
   3   5   9    0.46    5.30
   3   5   9    4.20    7.32
   9  -6  -9   74.51   12.89
   8  -6  -9   42.86   10.15
   7  -6  -9  107.72   14.15
   6  -6  -9    2.78    5.04
   5  -6  -9    0.47    4.59
   4  -6  -9   95.02   12.44
   3  -6  -9  138.07   14.81
   2  -6  -9  264.14   16.94
   1  -6  -9  182.06   14.08
   0  -6  -9   99.48   12.18
  -1  -6  -9    3.26    5.43
   2   6   9   33.66    9.72
   3   6   9   22.15   14.71
   9  -7  -9   64.68   12.14
   8  -7  -9   16.69    7.75
   7  -7  -9   25.65    8.26
   6  -7  -9   83.53   12.99
   5  -7  -9    5.60    5.59
   4  -7  -9   39.04    9.61
   3  -7  -9   37.17    8.69
   2  -7  -9    1.86    4.66
   1  -7  -9  179.71   14.93
   0  -7  -9   -3.23    3.98
  -1  -7  -9    6.51    7.50
   8  -8  -9   35.75   10.59
   7  -8  -9   10.14    6.55
   6  -8  -9    1.32    5.76
   5  -8  -9   87.60   13.43
   4  -8  -9    4.12    5.90
   3  -8  -9    2.13    4.73
   2  -8  -9    2.97    5.01
   1  -8  -9   18.31    6.98
   0  -8  -9   38.14    9.01
   7  -9  -9    1.52    6.63
   6  -9  -9   26.93    9.81
   5  -9  -9  103.31   14.73
   4  -9  -9    1.48    5.32
   3  -9  -9    4.71    5.90
   2  -9  -9   13.33    7.60
   1  -9  -9   -3.76    4.62
   5 -10  -9    4.73    6.03
   4 -10  -9   71.32   13.77
   3 -10  -9    5.28    6.32
   2 -14  10   29.69   12.44
   3 -14  10    1.45    8.50
  -1 -13  10   42.76   11.81
   0 -13  10   57.14   13.35
   1 -13  10  183.13   19.24
   2 -13  10   19.50    8.76
   3 -13  10   24.09    8.47
   4 -13  10   -3.01    5.14
   5 -13  10    4.78    5.20
   5 -13  10   -2.40    5.55
  -1 -12  10    2.29    7.36
   0 -12  10   34.08    9.63
   1 -12  10   97.15   13.88
   2 -12  10   33.67    9.85
   3 -12  10    5.95    6.03
   4 -12  10   12.98    7.01
   4 -12  10   16.32    5.99
   5 -12  10    6.63    6.03
   5 -12  10   -3.32    5.52
   6 -12  10   -1.70    5.21
   6 -12  10    1.46    5.38
   3  11 -10   10.66    5.78
   2  11 -10   71.46    9.90
  -2 -11  10   74.38   12.54
  -1 -11  10    6.69    7.64
   0 -11  10   33.18    9.21
   1 -11  10   69.20   11.03
   2 -11  10   11.98    6.60
   3 -11  10   -1.27    4.99
   4 -11  10   -3.77    4.48
   4 -11  10   -4.13    3.93
   5 -11  10    0.89    4.74
   5 -11  10   -2.95    4.84
   6 -11  10  138.12   16.49
   7 -11  10   52.74   11.21
   7 -11  10   47.64   10.72
   4  10 -10    1.13    5.04
   3  10 -10   31.89    7.36
   2  10 -10   57.06    8.55
  -2 -10  10   39.14   10.23
   1  10 -10   -3.86    2.65
  -1 -10  10    0.96    5.98
   0  10 -10   93.56    7.09
   0 -10  10   89.60   11.85
   1 -10  10   30.84    7.80
   2 -10  10   24.80    7.36
   3 -10  10    1.73    4.61
   3 -10  10   -1.10    4.16
   4 -10  10   16.64    6.03
   4 -10  10   26.43    7.30
   5 -10  10   50.76   10.11
   5 -10  10   47.85    9.39
   6 -10  10  243.84   16.96
   6 -10  10  210.42   16.66
   7 -10  10    0.07    5.68
   7 -10  10    5.97    6.09
   5   9 -10   61.35   11.29
   4   9 -10    3.27    4.75
   3   9 -10   77.55   10.21
   2   9 -10   39.62    6.86
  -2  -9  10   53.83   10.27
   1   9 -10  111.58    8.74
  -1  -9  10  115.57   13.26
   0   9 -10   57.31    6.31
   0  -9  10   42.84    8.35
  -1   9 -10   23.65    3.68
   1  -9  10   18.35    6.40
   2  -9  10   22.44    6.91
   2  -9  10   25.44    6.57
   3  -9  10  152.79   12.40
   3  -9  10  167.95   13.02
   4  -9  10   85.34   11.13
   4  -9  10   92.88   12.07
   5  -9  10   82.34   11.63
   5  -9  10   54.85    9.85
   6  -9  10    7.20    5.69
   6  -9  10   12.26    6.52
   7  -9  10   15.20    7.21
   7  -9  10   25.40    9.02
   6   8 -10   -0.11    4.89
   5   8 -10   12.28    5.90
   4   8 -10   69.15   10.19
   3   8 -10  259.09   14.64
   2   8 -10   19.51    5.02
  -2  -8  10   30.82    7.94
   1   8 -10   13.11    4.01
  -1  -8  10    6.56    5.95
   0   8 -10  197.13    9.60
   0  -8  10  204.88   13.30
  -1   8 -10  481.45   13.86
   1  -8  10  496.73   20.12
  -2   8 -10  142.17    6.18
   2  -8  10  150.43   11.81
   2  -8  10  126.54   10.78
   3  -8  10   51.43    8.28
   3  -8  10   56.82    9.08
   4  -8  10   29.17    7.62
   4  -8  10   37.36    7.92
   5  -8  10    1.84    5.64
   5  -8  10   -4.24    3.96
   6  -8  10   13.26    6.97
   6  -8  10   16.63    6.94
   7  -8  10   72.45   11.96
   7  -8  10   40.42    9.72
   7   7 -10    3.05    5.08
   6   7 -10   42.53    9.16
   5   7 -10  122.71   13.68
   4   7 -10   19.31    5.96
   3   7 -10    7.39    4.15
   2   7 -10 1002.76   27.37
  -2  -7  10 1012.27   30.60
   1   7 -10  132.98    8.91
  -1  -7  10  145.91   12.55
   0   7 -10    2.45    2.61
   0  -7  10    5.60    4.67
   1  -7  10  135.27   11.05
   1  -7  10  145.92   10.49
  -2   7 -10    4.56    3.42
   2  -7  10   18.91    5.33
   2  -7  10   11.45    5.36
   3  -7  10  143.11   12.23
   3  -7  10  157.09   11.57
   4  -7  10   31.65    7.77
   4  -7  10   27.86    6.57
   5  -7  10   56.60    9.73
   5  -7  10   72.99   10.21
   6  -7  10   34.49    8.39
   6  -7  10   28.29    8.11
   7  -7  10   38.75    9.34
   7  -7  10   35.34    8.77
   8  -7  10   75.90   15.22
   7   6 -10   24.04    8.10
   6   6 -10    4.00    4.98
   5   6 -10   53.69    9.49
   4   6 -10   10.55    4.93
   4   6 -10   23.98    6.12
   3   6 -10   15.26    5.60
   3   6 -10   25.30    6.04
   2   6 -10   89.96   10.39
   2   6 -10   91.42    7.96
  -2  -6  10  111.18   11.18
   1   6 -10   10.76    5.65
  -1  -6  10   16.03    5.06
   0   6 -10   77.31   10.67
   0  -6  10   60.88    7.62
  -1   6 -10  118.91   13.24
   1  -6  10  130.80   11.28
   1  -6  10  105.57    8.99
  -2   6 -10   44.05    5.21
   2  -6  10   47.41    7.90
   2  -6  10   49.68    7.13
  -3   6 -10  108.24    6.68
   3  -6  10  131.80   10.03
   3  -6  10  141.55   13.56
   4  -6  10  159.07   11.89
   4  -6  10  167.28   13.75
   5  -6  10    5.22    4.94
   5  -6  10   -6.44    4.13
   6  -6  10   12.57    6.35
   6  -6  10   11.80    5.94
   7  -6  10   -1.49    4.22
   7  -6  10   -2.93    5.33
   8   5 -10  111.47   17.15
   7   5 -10   -3.54    4.19
   6   5 -10    1.25    4.43
   6   5 -10    3.40    3.84
   5   5 -10   38.04    6.87
   5   5 -10   36.23    7.93
   4   5 -10   -1.35    3.85
   4   5 -10    4.74    4.10
   3   5 -10   12.87    4.46
   3   5 -10   16.32    5.11
   2   5 -10   41.11    7.86
  -2  -5  10   41.31    6.98
   1   5 -10   10.56    5.04
   1   5 -10    8.93    3.15
  -1  -5  10    6.64    3.76
   0   5 -10  137.14    8.43
   0   5 -10  174.95   12.59
   0  -5  10  154.49    9.36
   0  -5  10  140.12   10.72
  -1   5 -10    8.44    3.09
  -1   5 -10   17.67    6.07
   1  -5  10    4.74    3.17
   1  -5  10    7.49    4.85
  -2   5 -10   63.06   10.36
  -2   5 -10   51.34    6.03
   2  -5  10   51.38    8.24
   2  -5  10   49.53    6.72
  -3   5 -10   18.65    4.39
   3  -5  10   19.20    6.28
   3  -5  10   15.65    5.01
   4  -5  10   78.30    9.53
   4  -5  10   75.61   10.71
   5  -5  10    0.61    4.21
   5  -5  10    0.62    4.74
   6  -5  10   17.63    7.33
   6  -5  10   19.13    6.48
   7  -5  10   -2.50    5.29
   7  -5  10   -6.06    3.76
   8   4 -10   -4.88    5.16
   7   4 -10   25.98    7.83
   6   4 -10   13.94    5.34
   6   4 -10   11.45    4.59
   5   4 -10  191.25   12.20
   5   4 -10  173.22   12.96
   4   4 -10    6.51    5.47
   4   4 -10   19.65    5.81
   3   4 -10  385.56   14.37
   3   4 -10  378.11   17.34
   2   4 -10    5.25    3.93
   2   4 -10   10.36    3.21
  -2  -4  10    9.05    4.02
   1   4 -10   48.86    8.08
   1   4 -10   57.23    5.92
  -1  -4  10   40.15    5.45
   0   4 -10   21.91    3.84
   0   4 -10   19.92    5.76
   0  -4  10   35.33    7.03
   0  -4  10   22.52    4.23
  -1   4 -10   61.00    9.34
  -1   4 -10   57.63    6.70
  -1   4 -10   49.36    5.74
   1  -4  10   54.44    8.03
   1  -4  10   51.49    6.32
  -2   4 -10  266.26   11.75
  -2   4 -10  265.03   16.97
   2  -4  10  258.51   14.90
   2  -4  10  258.42   12.16
  -3   4 -10  864.82   31.15
   3  -4  10  891.98   25.72
   3  -4  10  904.28   28.96
   4  -4  10   25.18    7.41
   4  -4  10   24.20    6.11
   5  -4  10    7.65    5.75
   5  -4  10    7.18    5.15
   6  -4  10   57.48    8.73
   6  -4  10   68.21   10.82
   6  -4  10   63.49   11.09
   7  -4  10    6.58    6.57
   7  -4  10   37.09    7.73
   7  -4  10   32.42    8.06
   8   3 -10   80.81   11.86
   7   3 -10    9.93    5.72
   7   3 -10   13.62    4.69
   6   3 -10    1.45    3.67
   6   3 -10    1.08    4.09
   5   3 -10   82.14   10.35
   5   3 -10   81.08    9.66
   4   3 -10   78.23    9.52
   4   3 -10   86.90    7.12
   3   3 -10   28.76    6.25
   3   3 -10   35.40    4.84
   2   3 -10    3.83    3.93
   2   3 -10    5.66    2.23
  -2  -3  10    5.17    2.89
   1   3 -10   18.00    3.19
   1   3 -10   16.09    5.50
  -1  -3  10   19.44    3.71
   0   3 -10  111.96   12.00
   0   3 -10   93.39    5.87
   0  -3  10   94.86    6.46
   0  -3  10   70.55    8.83
  -1   3 -10  350.43   17.43
   1  -3  10  351.09   16.38
   1  -3  10  337.07   12.45
  -2   3 -10  128.28   13.59
   2  -3  10  106.44    7.91
   2  -3  10  111.71   11.65
  -3   3 -10 1182.05   35.83
   3  -3  10 1182.10   33.87
   3  -3  10 1132.69   29.27
  -4   3 -10    0.48    5.70
   4  -3  10    9.78    4.45
   4  -3  10    1.81    4.58
   5  -3  10    9.24    4.72
   5  -3  10    2.95    4.09
   5  -3  10    8.95    5.68
   6  -3  10  147.81   12.65
   6  -3  10  113.33   14.42
   6  -3  10  146.64   12.79
   7  -3  10   57.27   10.03
   7  -3  10   36.74    9.70
   7  -3  10   66.75   11.72
   9   2 -10   -1.75    5.27
   8   2 -10   80.97   12.24
   7   2 -10   13.11    6.19
   7   2 -10    8.97    4.51
   6   2 -10   -1.33    3.30
   6   2 -10    1.16    3.84
   5   2 -10  112.87   10.24
   5   2 -10  114.65    8.22
   4   2 -10   58.16    5.95
   4   2 -10   56.86    8.18
   3   2 -10  501.13   19.89
   3   2 -10  492.16   13.40
   2   2 -10   -3.37    3.17
   2   2 -10   -2.06    1.16
  -2  -2  10    0.24    2.15
   1   2 -10   -0.57    1.27
   1   2 -10    1.93    3.94
  -1  -2  10    0.72    1.96
  -1  -2  10    0.43    3.55
   0   2 -10   13.95    5.19
   0  -2  10   16.48    3.12
   0  -2  10   18.87    5.38
  -1   2 -10  142.15   11.51
   1  -2  10  174.52    8.40
   1  -2  10  144.27   10.93
  -2   2 -10  212.43   14.59
   2  -2  10  182.66   12.48
   2  -2  10  188.40    9.85
  -3   2 -10  283.76   17.07
   3  -2  10  302.01   13.64
   3  -2  10  290.13   16.08
  -4   2 -10  317.46   19.57
   4  -2  10  330.08   15.80
   4  -2  10  313.13   16.40
   4  -2  10  300.21   17.84
   5  -2  10   -0.25    3.53
   5  -2  10   -0.16    5.35
   5  -2  10   -0.23    4.25
   6  -2  10   25.21    7.00
   6  -2  10   17.55    7.25
   6  -2  10   11.05    7.38
   7  -2  10   45.92    9.24
   7  -2  10   69.88   12.53
   7  -2  10   51.61   10.02
   9   1 -10   21.99    7.79
   8   1 -10   35.89    8.70
   8   1 -10   25.53    6.55
   7   1 -10   -4.11    3.56
   7   1 -10   -5.37    2.88
   6   1 -10   54.17    8.37
   5   1 -10    9.32    3.43
   5   1 -10   12.98    5.70
   4   1 -10  471.28   12.78
   4   1 -10  448.39   19.35
   3   1 -10   28.19    2.92
   3   1 -10   17.09    5.32
   2   1 -10   -5.24    2.67
   1   1 -10   12.74    4.87
  -1  -1  10   12.62    4.76
  -1  -1  10   11.93    2.23
   0   1 -10  270.26   15.07
   0  -1  10  249.74    8.58
   0  -1  10  284.24   14.31
   1  -1  10    0.34    1.97
   1  -1  10    2.73    5.25
  -2   1 -10  912.77   30.01
   2  -1  10  870.89   27.60
   2  -1  10  883.93   22.76
  -3   1 -10  210.46   17.06
   3  -1  10  147.68   12.74
   3  -1  10  159.94   10.32
  -4   1 -10   35.16    8.35
   4  -1  10   46.31    7.50
   4  -1  10   46.37    8.57
   4  -1  10   32.71    8.18
   5  -1  10   47.95   10.63
   5  -1  10   51.21    8.58
   5  -1  10   49.94    9.72
   6  -1  10    7.75    6.71
   6  -1  10   -0.87    4.48
   6  -1  10    3.06    6.15
   9   0 -10    6.94    5.54
   8   0 -10   70.96   11.04
   8   0 -10   57.02    9.08
   7   0 -10   19.11    6.07
   6   0 -10   59.57    6.48
   6   0 -10   64.51    9.24
   5   0 -10   81.26   10.65
   5   0 -10   59.51    5.56
   4   0 -10  330.53    8.46
   4   0 -10  337.76   17.12
   3   0 -10   -1.43    3.33
   2   0 -10   -4.46    2.64
   1   0 -10   42.43    7.48
  -1   0  10   47.09    7.05
  -1   0  10   40.63    2.24
   0   0 -10   90.54   10.92
   0   0  10   89.43    4.87
   0   0  10   91.66   10.20
  -1   0 -10  325.47   17.22
   1   0  10  301.44   10.83
   1   0  10  318.66   15.67
  -2   0 -10  501.64   21.15
   2   0  10  481.44   20.18
   2   0  10  459.01   15.66
  -3   0 -10   26.18    8.54
   3   0  10   24.75    7.01
   3   0  10   13.45    5.57
   3   0  10   14.11    4.69
  -4   0 -10  102.51   12.88
   4   0  10  112.41   13.39
   4   0  10  117.60   13.65
   5   0  10   10.28    6.24
   5   0  10   17.22    6.93
   6   0  10   35.29    9.83
   6   0  10   49.73   11.45
   9  -1 -10   -0.46    4.10
   9  -1 -10    6.50    6.04
   8  -1 -10   27.45    7.16
   8  -1 -10   21.51    6.13
   7  -1 -10   99.11   11.78
   6  -1 -10  221.52   14.27
   6  -1 -10  197.49    9.44
   5  -1 -10   62.68    4.19
   5  -1 -10   75.63   10.54
   4  -1 -10   45.50    7.95
   3  -1 -10  469.14   20.15
   2  -1 -10  638.72   23.99
   1  -1 -10  166.80   12.35
  -1   1  10  166.70   11.42
   0  -1 -10   17.43    5.80
   0   1  10   20.55    2.89
   0   1  10   21.30    5.50
  -1  -1 -10   24.25    6.91
   1   1  10    6.76    2.64
   1   1  10   19.82    5.82
  -2  -1 -10   23.03    7.39
   2   1  10   14.16    6.40
  -3  -1 -10   13.89    5.96
   3   1  10   16.28    6.16
   3   1  10   16.27    6.45
  -4  -1 -10   88.80   12.43
   4   1  10   65.01   11.25
   4   1  10   70.92   10.61
   5   1  10    3.76    6.47
   5   1  10    0.84    6.11
   9  -2 -10   69.36   10.98
   9  -2 -10   82.53   11.50
   8  -2 -10  134.69    9.00
   8  -2 -10  137.97   12.74
   7  -2 -10    8.62    2.84
   7  -2 -10    4.80    4.58
   6  -2 -10   24.48    6.66
   6  -2 -10   28.24    3.44
   5  -2 -10   75.09   10.67
   4  -2 -10  504.38   21.64
   3  -2 -10   27.47    6.88
   2  -2 -10   27.22    6.82
   1  -2 -10   54.64    9.09
  -1   2  10   52.90    7.70
   0  -2 -10    2.72    4.55
   0   2  10    3.05    2.45
   0   2  10    2.69    1.60
   0   2  10    3.49    4.03
  -1  -2 -10  300.63   17.38
   1   2  10  302.77   15.81
  -2  -2 -10   21.92    7.14
   2   2  10   20.43    6.23
  -3  -2 -10   53.27    9.38
   3   2  10   60.95   10.16
   3   2  10   37.06    8.43
   4   2  10   97.51   12.46
   4   2  10   78.87   12.65
   5   2  10   59.96   12.39
   5   2  10   29.86    8.64
   9  -3 -10    3.72    4.56
   9  -3 -10    4.27    5.52
   8  -3 -10   -0.48    4.15
   7  -3 -10   47.44    7.29
   7  -3 -10   53.32    9.86
   6  -3 -10    1.35    1.42
   6  -3 -10    0.72    3.84
   5  -3 -10   41.29    8.67
   4  -3 -10   33.49    7.52
   3  -3 -10  150.22   12.53
   2  -3 -10   10.95    5.77
   1  -3 -10   87.89   11.21
  -1   3  10   84.09    2.97
  -1   3  10   94.65    9.60
   0  -3 -10  248.48   16.16
   0   3  10  240.74   13.65
  -1  -3 -10  129.79   11.98
   1   3  10  124.21   10.93
  -2  -3 -10   20.50    6.68
   2   3  10   11.43    6.10
   2   3  10    2.86    4.85
  -3  -3 -10   84.93   11.43
   3   3  10  103.83   12.84
   3   3  10   76.93   12.35
   4   3  10   54.51   12.00
   4   3  10   59.15   10.79
   9  -4 -10   11.33    6.07
   8  -4 -10   37.94    8.85
   7  -4 -10   61.87   10.82
   6  -4 -10  322.29   18.97
   5  -4 -10    1.78    4.39
   4  -4 -10   -5.56    3.10
   3  -4 -10   47.73    5.86
   3  -4 -10   49.36    9.26
   2  -4 -10    8.05    2.82
   2  -4 -10    5.74    5.37
   1  -4 -10   11.15    5.40
  -1   4  10    9.36    4.73
   0  -4 -10   61.52   10.19
   0   4  10   64.47    8.54
  -1  -4 -10  105.68   12.68
   1   4  10  111.23   11.24
  -2  -4 -10   38.40    8.99
   2   4  10   28.43    7.30
   2   4  10   34.07    9.02
   3   4  10   20.51    7.85
   3   4  10    8.57    6.92
   4   4  10   -4.59    6.18
   4   4  10    7.11    8.05
   9  -5 -10   -1.57    5.09
   8  -5 -10   98.55   14.06
   7  -5 -10   20.59    7.90
   6  -5 -10  241.57   17.24
   5  -5 -10  113.48   13.92
   4  -5 -10    4.17    4.84
   3  -5 -10   16.01    6.29
   2  -5 -10  119.63   13.64
   1  -5 -10  206.63   15.29
  -1   5  10  224.22   11.84
   0  -5 -10   50.75    9.93
   0   5  10   62.70    8.27
  -1  -5 -10   23.61    7.90
   1   5  10   31.83    7.38
  -2  -5 -10    9.72    6.57
   2   5  10    7.25    6.39
   3   5  10   21.36    8.98
   9  -6 -10   -3.16    4.99
   8  -6 -10  105.35   14.57
   7  -6 -10  187.53   16.25
   6  -6 -10   18.34    7.25
   5  -6 -10    0.37    4.93
   4  -6 -10  193.56   15.68
   3  -6 -10   14.91    5.95
   2  -6 -10   39.99    8.86
   1  -6 -10  313.31   18.95
   0  -6 -10   10.21    6.28
  -1  -6 -10   17.47    7.31
   8  -7 -10   25.67    8.71
   7  -7 -10    9.35    6.23
   6  -7 -10    5.27    5.68
   5  -7 -10   -0.27    4.82
   4  -7 -10   74.31   12.42
   3  -7 -10    9.19    5.92
   2  -7 -10  194.15   16.41
   1  -7 -10    3.93    5.17
   0  -7 -10   -2.69    5.47
   8  -8 -10   20.64   10.07
   7  -8 -10    4.25    5.91
   6  -8 -10    0.32    5.36
   5  -8 -10    6.26    5.96
   4  -8 -10   29.45    9.25
   3  -8 -10   21.96    8.56
   2  -8 -10    5.72    5.46
   1  -8 -10  203.95   17.32
   6  -9 -10    9.64    7.36
   5  -9 -10   22.12    8.93
   4  -9 -10    1.81    6.28
   3  -9 -10   36.87   10.02
   2  -9 -10  149.93   17.88
   0 -13  11   10.33    8.80
   1 -13  11   31.75    9.62
   2 -13  11   32.56   10.05
   3 -13  11   -2.54    6.34
   4 -13  11   29.24    9.20
   5 -13  11    8.61    8.16
   5 -13  11   15.87    6.78
  -2 -12  11   24.08    8.93
  -1 -12  11  124.55   16.49
   0 -12  11   -5.09    5.77
   1 -12  11   -0.25    6.35
   2 -12  11   -3.45    5.16
   3 -12  11   -6.47    4.41
   4 -12  11   12.56    7.22
   4 -12  11   16.99    6.62
   5 -12  11    1.20    6.16
   5 -12  11    4.06    5.96
   6 -12  11   -3.67    5.13
   6 -12  11   -0.26    5.81
   3  11 -11   11.66    5.97
  -2 -11  11   91.17   14.20
  -1 -11  11   -8.50    5.38
   0 -11  11   78.32   12.45
   1 -11  11   38.76    9.24
   2 -11  11   -2.54    5.29
   3 -11  11   23.37    7.87
   3 -11  11   39.94    8.41
   4 -11  11    3.83    5.55
   4 -11  11    5.78    5.58
   5 -11  11    0.63    5.46
   5 -11  11    0.45    5.41
   6 -11  11   16.83    8.13
   6 -11  11    7.70    7.06
   4  10 -11   49.82    9.86
   3  10 -11    5.13    5.04
   2  10 -11  138.60   10.98
  -2 -10  11  139.52   16.31
   1  10 -11   92.21    9.28
  -1 -10  11   70.73   11.99
   0 -10  11   20.98    7.87
   1 -10  11  115.45   13.81
   2 -10  11   10.59    6.52
   3 -10  11   21.89    7.02
   3 -10  11   36.93    8.98
   4 -10  11  131.01   14.12
   4 -10  11  146.31   15.53
   5 -10  11   36.92    8.64
   5 -10  11   32.90    8.22
   6 -10  11   -2.02    5.34
   6 -10  11    8.00    6.65
   7 -10  11   41.18    9.64
   7 -10  11   40.81   10.77
   5   9 -11    3.11    5.63
   4   9 -11  109.35   13.43
   3   9 -11  120.23   12.52
   2   9 -11    5.94    4.00
  -2  -9  11    1.53    5.73
   1   9 -11    4.32    3.57
  -1  -9  11    0.51    5.49
   0   9 -11   49.93    6.19
   0  -9  11   49.61    9.29
  -1   9 -11   -0.15    1.88
   1  -9  11    4.43    4.92
   2  -9  11   87.17   11.32
   2  -9  11  106.05   12.70
   3  -9  11   74.61   10.29
   3  -9  11   74.58   10.45
   4  -9  11   75.99   10.73
   4  -9  11   76.38   11.73
   5  -9  11    9.85    6.24
   5  -9  11   -3.26    4.83
   6  -9  11   43.76    9.16
   6  -9  11   31.22    9.13
   7  -9  11    4.46    5.64
   7  -9  11   18.32    8.75
   6   8 -11    6.00    5.99
   5   8 -11   13.11    6.03
   4   8 -11   -3.33    3.55
   3   8 -11   39.91    7.58
   2   8 -11   70.19    8.65
  -2  -8  11   61.44   10.69
   1   8 -11   23.14    4.92
  -1  -8  11   18.52    6.58
   0   8 -11   79.80    6.87
   0  -8  11   77.05   10.56
  -1   8 -11   19.22    3.76
   1  -8  11   21.31    6.33
   2  -8  11   29.39    7.33
   2  -8  11   24.99    7.02
   3  -8  11    6.33    4.50
   3  -8  11   -0.60    5.35
   4  -8  11   74.53   11.52
   4  -8  11   57.80    9.22
   5  -8  11   -3.19    4.87
   5  -8  11    2.54    4.36
   6  -8  11   -3.98    5.66
   6  -8  11    4.73    5.11
   7  -8  11   -2.88    4.58
   7  -8  11   -4.36    6.21
   6   7 -11    3.30    5.37
   5   7 -11   87.64   11.39
   4   7 -11   15.20    5.20
   3   7 -11   13.54    5.19
   3   7 -11   25.04    6.88
   2   7 -11   34.81    8.50
   2   7 -11   27.66    6.23
  -2  -7  11   49.81    9.10
   1   7 -11    7.25    3.67
   1   7 -11    9.87    5.85
  -1  -7  11    7.67    4.95
   0  -7  11   39.72    7.32
   1  -7  11  172.00   11.39
   1  -7  11  170.13   12.85
   2  -7  11    8.06    5.33
   2  -7  11    9.23    4.97
   3  -7  11   35.73    7.98
   3  -7  11   25.53    6.53
   4  -7  11    0.34    3.45
   4  -7  11    4.44    5.07
   5  -7  11    2.21    5.37
   5  -7  11   -0.52    4.05
   6  -7  11    1.96    4.66
   6  -7  11   -6.57    5.40
   7  -7  11   62.11   12.08
   7  -7  11   60.99   11.58
   7   6 -11  125.66   16.01
   6   6 -11   -1.49    4.23
   5   6 -11   16.52    5.56
   5   6 -11   13.84    5.73
   4   6 -11    9.17    5.47
   4   6 -11    2.47    4.31
   3   6 -11   68.53    8.70
   3   6 -11   87.72   10.98
   2   6 -11   32.86    7.39
   2   6 -11   30.27    5.65
  -2  -6  11   28.47    6.65
   1   6 -11   12.28    6.49
  -1  -6  11   20.98    5.99
   0   6 -11   23.13    7.11
   0  -6  11   15.93    5.28
  -1   6 -11  286.39   18.89
  -1   6 -11  240.67   11.38
   1  -6  11  250.15   15.39
   1  -6  11  266.60   13.61
  -2   6 -11   11.29    6.06
  -2   6 -11    1.97    2.94
   2  -6  11    7.57    4.53
   2  -6  11    5.30    4.92
   3  -6  11   27.73    7.43
   3  -6  11   24.97    6.19
   4  -6  11   24.86    7.86
   4  -6  11   15.97    5.08
   5  -6  11   22.01    6.74
   5  -6  11    6.57    5.89
   6  -6  11    3.68    5.18
   6  -6  11    5.97    6.09
   7  -6  11  107.03   14.35
   7  -6  11  104.56   14.59
   7   5 -11    9.34    6.53
   6   5 -11    7.58    4.87
   6   5 -11    7.45    5.48
   5   5 -11    3.53    4.34
   5   5 -11    2.51    4.45
   4   5 -11   22.71    6.53
   4   5 -11   22.38    6.16
   3   5 -11   36.58    7.73
   2   5 -11  134.66   11.76
  -2  -5  11  180.10   11.92
   1   5 -11    0.69    4.38
   1   5 -11   -0.73    2.23
  -1  -5  11   -1.28    3.09
   0   5 -11   19.58    6.26
   0  -5  11   17.90    5.97
   0  -5  11   23.52    4.94
  -1   5 -11  243.26   11.52
  -1   5 -11  288.53   17.16
   1  -5  11  286.38   12.96
   1  -5  11  252.47   14.83
  -2   5 -11   29.35    8.31
  -2   5 -11   12.63    4.15
   2  -5  11   17.27    4.80
   2  -5  11   14.83    6.33
  -3   5 -11   30.56   10.25
   3  -5  11   26.97    7.41
   3  -5  11   25.79    5.88
   4  -5  11   -3.85    3.41
   4  -5  11   -1.14    4.59
   5  -5  11   23.40    7.80
   5  -5  11   26.70    7.14
   6  -5  11   67.58   11.66
   6  -5  11   82.37   11.92
   7  -5  11   36.82    8.69
   7  -5  11   19.00    8.23
   8   4 -11   15.66    6.81
   7   4 -11    7.91    5.83
   6   4 -11   36.49    7.16
   6   4 -11   30.27    7.88
   5   4 -11    7.25    5.32
   5   4 -11    8.61    4.96
   4   4 -11   31.42    7.18
   3   4 -11  211.02   10.47
   3   4 -11  195.51   13.71
   2   4 -11  150.90    8.34
   2   4 -11  170.22   12.85
  -2  -4  11  169.18    9.78
   1   4 -11    1.98    4.86
   1   4 -11    2.64    2.22
  -1  -4  11    4.41    3.18
   0   4 -11   69.69   10.70
   0   4 -11   52.53    5.79
   0  -4  11   61.79    9.12
   0  -4  11   53.56    6.26
  -1   4 -11   25.29    6.84
   1  -4  11   26.15    4.89
   1  -4  11   22.50    6.26
  -2   4 -11   76.50   12.29
   2  -4  11   57.92    7.30
   2  -4  11   56.52    9.78
  -3   4 -11  116.12   14.61
   3  -4  11   92.34   11.91
   3  -4  11   86.73    9.55
   4  -4  11   11.93    5.14
   4  -4  11    6.41    4.99
   5  -4  11   19.14    7.26
   5  -4  11   29.92    7.06
   6  -4  11    0.78    5.86
   6  -4  11   -1.75    4.54
   7  -4  11   54.14   13.74
   7  -4  11   52.55   10.35
   8   3 -11    3.53    5.67
   7   3 -11   25.55    7.25
   7   3 -11   14.10    5.37
   6   3 -11    9.57    5.34
   6   3 -11    4.76    4.88
   5   3 -11   59.71    9.10
   4   3 -11   14.41    3.81
   4   3 -11   12.00    5.51
   3   3 -11   29.36    4.35
   3   3 -11   25.99    6.53
   2   3 -11   49.46    8.40
   2   3 -11   54.09    4.69
  -2  -3  11   52.04    5.66
   1   3 -11   12.94    2.81
   1   3 -11    8.97    4.80
  -1  -3  11   25.44    4.35
   0   3 -11   81.55   11.18
   0  -3  11   88.90    6.41
   0  -3  11   61.22    9.12
  -1   3 -11  185.87   14.55
   1  -3  11  208.39   13.48
   1  -3  11  201.40    9.85
  -2   3 -11   43.62    9.18
   2  -3  11   41.84    6.02
   2  -3  11   41.15    8.10
  -3   3 -11  141.14   15.22
   3  -3  11  129.91    9.76
   3  -3  11  123.66   13.02
  -4   3 -11  162.64   15.04
   4  -3  11  137.11   14.77
   4  -3  11  150.42   11.16
   5  -3  11   42.08    9.42
   5  -3  11   57.76    9.27
   6  -3  11   65.10   10.47
   6  -3  11   41.91   10.31
   6  -3  11   73.74   10.69
   8   2 -11    9.33    6.64
   7   2 -11   86.27   12.15
   7   2 -11   96.96   11.42
   6   2 -11    8.21    5.09
   6   2 -11    5.54    4.48
   5   2 -11   22.47    4.58
   5   2 -11   33.20    7.26
   4   2 -11  526.43   15.08
   4   2 -11  530.74   21.96
   3   2 -11   42.96    8.09
   3   2 -11   50.59    4.16
   2   2 -11   66.32    4.12
   2   2 -11   65.82   10.02
   1   2 -11  176.78   13.24
  -1  -2  11  178.84    7.56
  -1  -2  11  159.20   12.08
   0   2 -11   29.49    7.58
   0  -2  11   32.07    6.84
   0  -2  11   28.53    4.10
  -1   2 -11   64.36    9.96
   1  -2  11   58.04    6.24
   1  -2  11   50.31    8.38
  -2   2 -11   93.10   12.20
   2  -2  11   89.28   11.48
   2  -2  11   96.46    7.64
  -3   2 -11  135.02   15.01
   3  -2  11  135.16    9.67
   3  -2  11  129.48   13.71
  -4   2 -11  114.79   13.68
   4  -2  11  119.27   11.72
   4  -2  11  104.09   12.71
   5  -2  11   59.92    9.10
   5  -2  11   80.41   10.94
   5  -2  11   53.26   10.79
   6  -2  11    3.84    4.66
   6  -2  11   15.53    6.54
   6  -2  11   -1.45    5.87
   9   1 -11   13.07    6.72
   8   1 -11   15.46    6.07
   8   1 -11   33.72    8.25
   7   1 -11   30.42    7.47
   7   1 -11   35.74    8.17
   6   1 -11   -1.55    3.59
   5   1 -11  391.91   18.88
   5   1 -11  378.46   12.53
   4   1 -11  601.34   14.23
   4   1 -11  651.74   24.66
   3   1 -11  210.87   13.98
   3   1 -11  233.41    6.20
   2   1 -11   12.88    5.68
   1   1 -11    1.88    4.18
  -1  -1  11    0.88    1.57
  -1  -1  11    0.04    4.47
   0   1 -11  337.32   17.89
   0  -1  11  330.43   10.13
   0  -1  11  332.02   16.24
  -1   1 -11  356.62   19.18
   1  -1  11  334.02   16.86
   1  -1  11  311.18   11.56
  -2   1 -11  247.77   16.88
   2  -1  11  219.73   10.86
   2  -1  11  231.83   14.86
  -3   1 -11   26.26    8.64
   3  -1  11   17.96    6.80
   3  -1  11    7.60    3.88
  -4   1 -11   39.71    9.43
   4  -1  11   33.99    8.41
   4  -1  11   39.69    7.11
   5  -1  11  186.14   13.39
   5  -1  11  190.24   16.09
   5  -1  11  183.59   15.36
   6  -1  11    5.18    5.10
   6  -1  11    5.94    5.81
   6  -1  11    0.66    6.05
   9   0 -11   12.17    6.25
   8   0 -11   54.60    9.62
   8   0 -11   60.21   10.65
   7   0 -11   36.31    7.77
   6   0 -11   74.65   10.43
   5   0 -11  249.28    8.44
   5   0 -11  268.92   16.14
   4   0 -11  184.20   13.85
   3   0 -11    3.46    4.44
   2   0 -11  294.36   16.62
   1   0 -11  361.95   18.38
  -1   0  11  370.49   16.76
   0   0 -11  142.79   14.60
   0   0  11  121.95   12.63
   0   0  11  109.54    5.41
  -1   0 -11  192.07   14.17
   1   0  11  183.37    8.52
   1   0  11  184.27   13.15
  -2   0 -11  193.89   14.55
   2   0  11  184.72   10.08
   2   0  11  188.50   13.84
  -3   0 -11  195.22   15.48
   3   0  11  186.54   11.34
   3   0  11  223.32   15.65
  -4   0 -11    3.87    6.85
   4   0  11    0.84    3.68
   4   0  11    5.70    5.69
   4   0  11   16.74    7.27
   5   0  11  161.59   13.12
   5   0  11  219.27   20.76
   9  -1 -11    0.06    4.68
   9  -1 -11    5.40    5.90
   8  -1 -11   37.96    8.80
   8  -1 -11   23.61    7.10
   7  -1 -11   23.46    7.22
   6  -1 -11   82.51   11.07
   5  -1 -11  457.72   21.54
   4  -1 -11    5.54    4.55
   3  -1 -11  166.76   13.25
   2  -1 -11   32.81    7.62
   1  -1 -11   17.99    6.53
  -1   1  11   13.59    5.69
   0  -1 -11   -3.59    3.63
   0   1  11   -4.28    4.20
   0   1  11    2.25    1.66
  -1  -1 -11   31.61    8.02
   1   1  11   30.10    4.25
   1   1  11   26.09    7.11
  -2  -1 -11    3.38    5.29
   2   1  11    3.27    2.96
   2   1  11    6.73    5.25
  -3  -1 -11   97.03   12.84
   3   1  11   75.44   11.17
   3   1  11   65.65    8.09
  -4  -1 -11   94.52   12.94
   4   1  11   98.57   13.68
   4   1  11   61.26   10.54
   5   1  11   66.42   12.66
   5   1  11   89.77   13.85
   9  -2 -11   -0.69    4.40
   9  -2 -11    2.11    5.24
   8  -2 -11  143.27   13.22
   7  -2 -11    2.36    3.99
   6  -2 -11   75.92   10.87
   5  -2 -11  947.67   32.27
   4  -2 -11  130.65   12.35
   3  -2 -11   66.12   10.12
   2  -2 -11  100.97   12.39
   1  -2 -11    7.29    5.60
  -1   2  11   11.00    5.49
   0  -2 -11    2.16    5.35
   0   2  11    9.19    2.57
   0   2  11    9.07    5.54
  -1  -2 -11  122.78   13.93
   1   2  11  118.92    7.34
   1   2  11  107.43   11.32
  -2  -2 -11   94.48   12.17
   2   2  11  105.83   12.64
  -3  -2 -11    7.53    6.37
   3   2  11   -6.23    4.99
   4   2  11   29.21    8.25
   4   2  11   19.29    7.97
   9  -3 -11   38.40    9.47
   8  -3 -11   49.33   10.22
   7  -3 -11  217.32   16.68
   6  -3 -11    4.83    5.03
   5  -3 -11  163.16   13.85
   4  -3 -11  101.54   13.15
   3  -3 -11   21.66    6.76
   2  -3 -11    8.25    5.30
   1  -3 -11    2.32    4.53
  -1   3  11    7.87    4.99
   0  -3 -11  310.38   18.70
   0   3  11  300.42   15.60
  -1  -3 -11   54.12   10.46
   1   3  11   60.93    9.05
  -2  -3 -11   95.01   12.56
   2   3  11   69.04   10.16
  -3  -3 -11   14.59    9.18
   3   3  11    0.59    6.27
   4   3  11   26.23    8.47
   4   3  11   10.92    7.42
   9  -4 -11   40.70   10.04
   8  -4 -11   -0.58    5.21
   7  -4 -11  227.73   17.23
   6  -4 -11   35.75    8.85
   5  -4 -11   30.82    8.18
   4  -4 -11   13.20    6.34
   3  -4 -11   74.39   11.33
   2  -4 -11   52.38    9.76
   1  -4 -11   96.31   12.89
  -1   4  11   66.22    8.53
   0  -4 -11  114.06   14.05
   0   4  11  119.67   11.68
  -1  -4 -11    6.23    6.19
   1   4  11    3.75    5.34
  -2  -4 -11   28.72    8.77
   2   4  11   34.86    8.57
   3   4  11   41.35   10.05
   9  -5 -11   63.45   12.23
   8  -5 -11    1.64    5.25
   7  -5 -11  220.69   17.49
   6  -5 -11    3.65    5.25
   5  -5 -11   11.82    6.48
   4  -5 -11    5.23    5.46
   3  -5 -11   12.79    6.17
   2  -5 -11   19.19    7.22
   1  -5 -11  115.32   14.17
   0  -5 -11   74.54   12.04
  -1  -5 -11   -5.86    5.26
   8  -6 -11   55.50   11.96
   7  -6 -11   62.37   11.97
   6  -6 -11   25.41    8.32
   5  -6 -11    3.65    5.47
   4  -6 -11   31.44    8.69
   3  -6 -11   31.04    8.53
   2  -6 -11    7.24    5.55
   1  -6 -11    4.50    6.44
   0  -6 -11   35.13    9.24
  -1  -6 -11   -3.24    6.13
   8  -7 -11    7.66    7.00
   7  -7 -11    0.53    6.24
   6  -7 -11    5.02    6.37
   5  -7 -11   -3.25    5.10
   4  -7 -11   75.59   13.71
   3  -7 -11    3.78    6.22
   2  -7 -11    8.53    7.27
   1  -7 -11    4.73    6.84
   0  -7 -11    2.70    6.66
   6  -8 -11    9.97    6.90
   5  -8 -11    1.86    5.88
   4  -8 -11   37.28   10.10
   3  -8 -11   55.21   12.09
   2  -8 -11  104.54   15.75
   0 -13  12   -8.56    7.94
   1 -13  12    7.83    7.84
   2 -13  12   69.57   13.52
   3 -13  12   29.12   10.65
   4 -13  12   31.45    9.58
  -1 -12  12   60.62   13.16
   0 -12  12   13.24    9.21
   1 -12  12   18.17    7.80
   2 -12  12   -2.37    5.78
   3 -12  12   -0.37    5.77
   4 -12  12   29.66    8.00
   4 -12  12   19.23    7.94
   5 -12  12    1.32    5.73
   5 -12  12    1.07    5.15
  -2 -11  12   24.62    9.89
  -1 -11  12    0.36    7.22
   0 -11  12    2.80    5.99
   1 -11  12   -8.69    5.36
   2 -11  12   -3.20    5.64
   3 -11  12   -5.13    4.47
   3 -11  12    3.88    5.44
   4 -11  12   25.82    8.23
   4 -11  12   23.04    7.32
   5 -11  12    0.68    5.97
   5 -11  12    9.74    6.71
   6 -11  12   13.52    7.82
   6 -11  12   18.69    8.49
   4  10 -12  126.28   14.54
   3  10 -12   35.72    7.54
   2  10 -12   24.47    6.13
  -2 -10  12   26.98    8.56
   1  10 -12   65.97    8.68
  -1 -10  12   62.06   11.72
   0 -10  12   -1.93    5.65
   1 -10  12   21.48    8.00
   2 -10  12   36.97    8.19
   3 -10  12   -8.66    3.66
   3 -10  12    3.37    5.27
   4 -10  12    0.35    5.84
   4 -10  12    8.74    6.18
   5 -10  12   14.68    6.97
   5 -10  12   33.13    9.48
   6 -10  12    1.28    6.20
   6 -10  12    1.86    6.52
   5   9 -12   -2.36    5.46
   4   9 -12   43.88    9.33
   3   9 -12   24.59    6.89
   2   9 -12   70.52    9.01
  -2  -9  12   59.06   11.25
   1   9 -12   25.89    5.49
  -1  -9  12   22.55    7.56
   0   9 -12    3.03    2.93
   0  -9  12    5.50    5.50
   1  -9  12  154.30   12.84
   2  -9  12   -0.97    4.11
   2  -9  12    1.95    5.10
   3  -9  12   -0.84    5.30
   3  -9  12    1.48    4.58
   4  -9  12   34.06    9.40
   4  -9  12   52.56    9.73
   5  -9  12   22.22    7.83
   5  -9  12   35.35    9.80
   6  -9  12    3.87    5.78
   6  -9  12   -5.26    5.98
   5   8 -12   12.10    5.84
   4   8 -12    5.42    4.73
   3   8 -12   15.89    5.73
   2   8 -12   86.69    9.45
  -2  -8  12   85.93   11.49
   1   8 -12    5.98    3.81
  -1  -8  12    5.49    5.33
   0   8 -12   11.79    3.86
   0  -8  12   22.94    6.97
   1  -8  12   53.05    8.63
   2  -8  12  122.36   13.84
   2  -8  12   97.58   11.24
   3  -8  12    6.17    5.90
   3  -8  12    3.25    4.45
   4  -8  12    4.64    5.90
   4  -8  12    2.46    4.60
   5  -8  12   13.61    6.25
   5  -8  12    3.60    6.41
   6  -8  12   -6.99    5.62
   6  -8  12    0.59    4.97
   6   7 -12   23.82    8.57
   5   7 -12   -3.50    3.82
   4   7 -12    2.62    5.01
   4   7 -12   -4.98    3.25
   3   7 -12    5.36    4.15
   3   7 -12    3.58    4.92
   2   7 -12   -2.10    3.00
   2   7 -12   -3.26    4.77
  -2  -7  12    1.46    5.68
   1   7 -12   17.67    7.60
  -1  -7  12   10.45    5.26
   0   7 -12   74.02   12.02
   0  -7  12   67.76    9.15
   1  -7  12   52.93    9.17
   1  -7  12   52.72    8.32
   2  -7  12   73.76   11.71
   2  -7  12   64.02    9.15
   3  -7  12   -4.83    3.23
   3  -7  12   -3.55    4.47
   4  -7  12   27.53    8.53
   4  -7  12   22.94    6.78
   5  -7  12    1.66    4.57
   5  -7  12    3.36    6.08
   6  -7  12   -1.43    6.18
   6  -7  12    0.29    4.74
   7   6 -12   -1.53    5.39
   6   6 -12   15.42    6.37
   5   6 -12   66.77    9.96
   5   6 -12   70.17   11.01
   4   6 -12   32.23    7.65
   4   6 -12   30.38    7.46
   3   6 -12   25.76    6.14
   3   6 -12   21.72    6.76
   2   6 -12    6.87    6.83
  -2  -6  12    8.89    5.58
   1   6 -12  156.68   13.98
  -1  -6  12  144.28   11.19
   0   6 -12   -4.62    4.90
   0  -6  12    0.69    3.67
  -1   6 -12  197.54   15.98
   1  -6  12  208.16   14.45
   1  -6  12  179.99   11.59
  -2   6 -12  219.96   17.10
   2  -6  12  199.90   14.79
   2  -6  12  183.12   11.91
   3  -6  12   -2.41    3.37
   3  -6  12   -7.52    3.90
   4  -6  12    0.95    5.17
   4  -6  12   -2.30    4.07
   5  -6  12   24.69    8.80
   5  -6  12   20.15    6.34
   6  -6  12   -0.84    4.96
   6  -6  12   -5.37    5.95
   7   5 -12   21.32    7.17
   6   5 -12    1.26    4.63
   6   5 -12    5.45    5.22
   5   5 -12    8.18    5.51
   5   5 -12    2.05    4.67
   4   5 -12    4.70    5.40
   4   5 -12   -2.36    3.51
   3   5 -12   58.97   10.60
   2   5 -12    6.71    5.46
  -2  -5  12   10.31    4.77
   1   5 -12  279.72   17.05
  -1  -5  12  263.45   12.63
   0   5 -12   45.37    9.17
   0  -5  12   34.50    5.91
   0  -5  12   30.71    7.51
  -1   5 -12   86.63   12.64
   1  -5  12   78.81   10.35
   1  -5  12   99.28    8.50
  -2   5 -12   47.34   10.84
   2  -5  12   35.35    6.46
   2  -5  12   45.00    9.25
  -3   5 -12  222.43   17.82
   3  -5  12  198.74   12.60
   3  -5  12  198.42   15.13
   4  -5  12   -1.28    4.96
   4  -5  12   10.56    5.57
   5  -5  12  -11.44    5.25
   5  -5  12   -3.39    4.35
   6  -5  12    1.48    5.32
   6  -5  12    3.96    6.98
   8   4 -12   35.62   15.42
   7   4 -12   -4.51    4.23
   6   4 -12   -2.51    4.23
   6   4 -12   -4.51    3.88
   5   4 -12   12.56    5.68
   5   4 -12   20.04    6.26
   4   4 -12   35.40    7.87
   3   4 -12  373.18   19.06
   3   4 -12  387.72   14.07
   2   4 -12   19.01    6.86
   2   4 -12    9.12    3.01
  -2  -4  12   12.91    4.43
   1   4 -12  113.92    7.07
   1   4 -12  147.56   15.29
  -1  -4  12  123.90    8.50
   0   4 -12   21.57    8.21
   0   4 -12   13.68    3.43
   0  -4  12    6.19    3.37
   0  -4  12   18.39    6.45
  -1   4 -12   37.99    8.62
   1  -4  12   54.15    6.70
   1  -4  12   76.51   10.81
  -2   4 -12   56.32   11.36
   2  -4  12   35.09    8.50
   2  -4  12   39.97    6.29
  -3   4 -12  112.68   14.86
   3  -4  12  116.58   13.99
   3  -4  12  129.35   10.19
   4  -4  12   29.31    8.52
   4  -4  12   35.38    7.03
   5  -4  12   25.45    7.23
   5  -4  12   25.01    9.07
   6  -4  12   -1.05    3.94
   6  -4  12   -0.32    6.13
   8   3 -12   91.88   12.88
   7   3 -12    4.99    5.66
   7   3 -12    8.08    5.54
   6   3 -12   -2.24    3.92
   6   3 -12    5.87    4.93
   5   3 -12   12.84    6.24
   4   3 -12  181.39   13.99
   4   3 -12  185.38    9.38
   3   3 -12   97.34    6.24
   3   3 -12  104.97   12.15
   2   3 -12   42.24    9.13
   2   3 -12   31.38    4.04
  -2  -3  12   25.09    4.32
   1   3 -12   55.30    4.70
   1   3 -12   61.03   10.22
  -1  -3  12   59.23    6.01
   0   3 -12   58.38   10.71
   0  -3  12   52.41    9.00
   0  -3  12   53.72    5.84
  -1   3 -12   56.94   10.14
   1  -3  12   48.34    6.05
   1  -3  12   43.07    8.60
  -2   3 -12  162.49   14.94
   2  -3  12  189.44   14.01
   2  -3  12  154.20    9.83
  -3   3 -12  206.74   17.13
   3  -3  12  216.22   12.59
   3  -3  12  209.53   15.74
  -4   3 -12  135.75   15.29
   4  -3  12  139.07   15.37
   4  -3  12  132.45   11.06
   5  -3  12   92.23   13.11
   5  -3  12  120.41   12.51
   6  -3  12   -2.55    4.38
   6  -3  12  -15.55    4.57
   8   2 -12   19.91    7.03
   7   2 -12   37.09    7.91
   7   2 -12   42.60    9.22
   6   2 -12  120.56   13.09
   5   2 -12    7.13    5.12
   4   2 -12    1.89    2.08
   4   2 -12    7.20    5.16
   3   2 -12   24.30    6.89
   3   2 -12   22.98    3.13
   2   2 -12   71.43   11.10
   1   2 -12  124.95   14.14
  -1  -2  12  128.30    6.54
  -1  -2  12  108.38   12.22
   0   2 -12   89.64   12.18
   0  -2  12   81.63   10.74
   0  -2  12   76.35    5.55
  -1   2 -12   32.20    7.99
   1  -2  12   10.56    5.81
   1  -2  12   23.44    4.14
  -2   2 -12  100.55   13.50
   2  -2  12   91.78    7.90
   2  -2  12   94.74   12.15
  -3   2 -12  426.01   22.82
   3  -2  12  434.00   21.46
   3  -2  12  414.74   16.99
  -4   2 -12   -0.16    7.22
   4  -2  12    1.17    5.88
   4  -2  12    0.42    3.59
   5  -2  12    2.73    4.59
   5  -2  12   16.61    7.85
   8   1 -12   42.61    9.00
   8   1 -12   21.75    7.45
   7   1 -12   85.06   11.63
   6   1 -12  121.96   13.53
   5   1 -12   -0.54    3.79
   4   1 -12    8.59    5.68
   4   1 -12   22.24    2.62
   3   1 -12   10.54    5.80
   2   1 -12    5.42    5.36
   1   1 -12  136.47   12.89
  -1  -1  12  153.64   12.46
  -1  -1  12  126.73    5.03
   0   1 -12    1.76    5.23
   0  -1  12    1.71    1.76
   0  -1  12    2.35    5.24
  -1   1 -12    3.50    5.71
   1  -1  12   15.80    6.26
   1  -1  12   15.66    3.43
  -2   1 -12  129.12   14.79
   2  -1  12  124.30   13.40
   2  -1  12  117.31    8.38
  -3   1 -12    7.44    6.42
   3  -1  12    0.25    5.42
   3  -1  12    4.62    3.75
  -4   1 -12   41.91   10.30
   4  -1  12   39.45    9.43
   4  -1  12   60.03    8.97
   5  -1  12   -2.97    6.16
   5  -1  12    7.51    5.13
   9   0 -12   40.19   11.13
   8   0 -12   31.38    8.78
   8   0 -12   18.75    7.16
   7   0 -12  100.21   13.16
   6   0 -12   -0.37    3.98
   5   0 -12   -5.89    3.13
   4   0 -12  123.68   14.11
   3   0 -12   10.29    5.80
   2   0 -12  117.94   13.34
   1   0 -12  281.86   17.19
  -1   0  12  326.23   16.59
   0   0 -12  107.02   13.31
   0   0  12   94.93    5.09
   0   0  12  115.03   12.76
  -1   0 -12   97.66   12.64
   1   0  12   89.61    6.40
   1   0  12   66.72    9.94
  -2   0 -12   52.02   10.12
   2   0  12   40.41    8.67
   2   0  12   30.47    4.97
  -3   0 -12   40.58   10.94
   3   0  12   35.28    8.92
   3   0  12   31.77    6.05
  -4   0 -12   22.97    8.65
   4   0  12   40.18    7.63
   4   0  12   24.08    9.24
   5   0  12   -1.18    5.89
   9  -1 -12   16.92    7.85
   9  -1 -12    1.79    5.67
   8  -1 -12   63.46   11.26
   7  -1 -12  133.17   15.02
   6  -1 -12   48.26   10.09
   5  -1 -12   20.77    7.17
   4  -1 -12   59.98   10.17
   3  -1 -12  597.47   25.54
   2  -1 -12   58.07    9.90
   1  -1 -12   56.88   10.33
  -1   1  12   42.58    7.83
   0  -1 -12   18.16    6.76
   0   1  12   14.26    6.49
  -1  -1 -12   60.56   10.85
   1   1  12   57.44    9.22
  -2  -1 -12    0.88    5.65
   2   1  12    3.56    5.88
  -3  -1 -12  114.85   14.55
   3   1  12  107.92   13.52
   4   1  12   23.36    9.11
   9  -2 -12   49.37   10.34
   9  -2 -12   60.20   11.01
   8  -2 -12    8.68    5.96
   7  -2 -12   56.97   10.48
   6  -2 -12  449.73   22.82
   5  -2 -12  224.86   16.42
   4  -2 -12    9.22    6.50
   3  -2 -12  102.39   13.04
   2  -2 -12   10.98    6.03
   1  -2 -12   55.70   10.33
  -1   2  12   67.25    9.63
   0  -2 -12   -1.35    4.37
   0   2  12    3.05    5.09
  -1  -2 -12    0.57    5.48
   1   2  12    6.81    5.48
  -2  -2 -12    4.64    5.75
   2   2  12   -4.42    5.24
  -3  -2 -12   77.07   14.21
   3   2  12   31.53    9.24
   9  -3 -12    0.69    5.42
   8  -3 -12   20.15    7.84
   7  -3 -12   98.62   13.84
   6  -3 -12  347.25   20.76
   5  -3 -12    1.92    4.76
   4  -3 -12   57.49   10.42
   3  -3 -12   28.84    8.70
   2  -3 -12   14.69    6.91
   1  -3 -12  157.61   14.34
  -1   3  12  155.72   12.23
   0  -3 -12   12.23    6.34
   0   3  12   14.77    6.46
  -1  -3 -12   28.88    8.36
   1   3  12   19.60    7.10
  -2  -3 -12   34.95    9.41
   2   3  12   25.38    8.42
   3   3  12    7.81    7.18
   8  -4 -12   39.22   10.59
   7  -4 -12  232.70   17.97
   6  -4 -12    4.26    5.57
   5  -4 -12    1.65    4.96
   4  -4 -12   75.83   12.08
   3  -4 -12   -1.90    4.24
   2  -4 -12   -5.26    4.07
   1  -4 -12   43.91   10.25
  -1   4  12   44.20    8.25
   0  -4 -12   -0.95    5.70
   0   4  12   -1.09    4.82
  -1  -4 -12   -6.63    4.86
   1   4  12   -4.45    5.34
  -2  -4 -12   87.75   13.34
   8  -5 -12    9.37    6.79
   7  -5 -12   41.46   10.24
   6  -5 -12    1.46    5.13
   5  -5 -12   -1.62    4.81
   4  -5 -12   14.59    7.67
   3  -5 -12   24.00    8.33
   2  -5 -12   25.68    8.15
   1  -5 -12   11.83    7.45
   0  -5 -12   88.35   13.69
  -1  -5 -12   18.24    7.79
   8  -6 -12   63.85   13.05
   7  -6 -12   24.32    8.95
   6  -6 -12    0.98    5.49
   5  -6 -12   10.53    6.89
   4  -6 -12   10.82    7.60
   3  -6 -12   63.17   12.64
   2  -6 -12    1.01    6.34
   1  -6 -12  233.47   18.66
   0  -6 -12   29.97   10.41
   6  -7 -12   41.06   10.12
   5  -7 -12    2.96    6.35
   4  -7 -12    0.75    5.63
   3  -7 -12   55.19   12.04
   2  -7 -12   73.29   13.23
  -1 -12  13    3.55    8.13
   0 -12  13    6.76    8.57
   1 -12  13  -12.11    5.67
   2 -12  13   26.44    9.37
   3 -12  13   43.39    9.93
   4 -12  13   38.48   10.66
   4 -12  13   51.64   10.23
  -2 -11  13   43.68   12.37
  -1 -11  13    0.80    8.27
   0 -11  13   45.15   10.07
   1 -11  13   12.48    7.27
   2 -11  13   -9.42    4.72
   3 -11  13   13.21    6.99
   3 -11  13   18.34    8.14
   4 -11  13   73.45   12.33
   4 -11  13   74.71   13.00
   5 -11  13   -2.63    5.86
   5 -11  13    6.57    6.71
   3  10 -13    4.70    4.72
   2  10 -13   81.45   10.43
  -2 -10  13   50.48   10.72
  -1 -10  13   -4.36    6.56
   0 -10  13   17.24    7.87
   1 -10  13   38.19    9.47
   2 -10  13    9.58    6.08
   3 -10  13    1.60    5.25
   3 -10  13    5.35    5.68
   4 -10  13   -1.70    6.05
   4 -10  13   -1.15    5.49
   5 -10  13   34.69    8.95
   5 -10  13   34.67   10.24
   4   9 -13    4.68    5.42
   3   9 -13   -0.04    4.21
   2   9 -13    1.62    3.72
  -2  -9  13    2.81    6.56
   1   9 -13   58.53    7.77
  -1  -9  13   52.59   10.61
   0   9 -13   65.64   10.45
   0  -9  13   44.26    8.88
   1  -9  13   19.95    7.37
   2  -9  13   36.89    9.26
   2  -9  13   37.96    8.73
   3  -9  13   21.59    7.49
   3  -9  13   24.03    7.99
   4  -9  13    4.23    5.43
   4  -9  13    3.39    5.60
   5  -9  13   -2.34    5.78
   5  -9  13   15.76    6.90
   6  -9  13    2.85    7.48
   6  -9  13    0.17    5.65
   5   8 -13   -0.49    5.03
   4   8 -13    2.81    4.83
   3   8 -13   -2.89    3.63
   2   8 -13   46.55    7.53
  -2  -8  13   42.92    9.38
   1   8 -13   67.05    8.32
  -1  -8  13   95.38   11.54
   0  -8  13   15.29    5.95
   1  -8  13   33.80    7.18
   2  -8  13    3.00    4.29
   2  -8  13   -2.12    4.48
   3  -8  13   45.54   10.01
   3  -8  13   37.42    8.31
   4  -8  13   -2.88    4.54
   4  -8  13    2.59    6.36
   5  -8  13   15.95    7.37
   5  -8  13   29.89    8.16
   6  -8  13    4.55    5.81
   6  -8  13   -6.35    6.62
   6   7 -13    9.82    6.20
   5   7 -13   47.03    9.73
   5   7 -13   32.67    7.84
   4   7 -13   85.33   11.84
   4   7 -13   66.66    9.82
   3   7 -13   18.04    5.97
   3   7 -13    6.53    5.98
   2   7 -13   73.77   11.97
   2   7 -13   51.45    7.75
  -2  -7  13   67.57    9.66
   1   7 -13    9.46    6.64
  -1  -7  13    6.19    4.92
   0   7 -13   14.13    7.77
   0  -7  13    7.76    5.28
  -1   7 -13   80.40   13.03
   1  -7  13  102.80   12.73
   1  -7  13  103.00   11.14
   2  -7  13   -1.14    3.67
   2  -7  13   -1.03    5.58
   3  -7  13  283.50   18.94
   3  -7  13  292.03   16.13
   4  -7  13   19.01    8.11
   4  -7  13   25.57    6.94
   5  -7  13    2.26    5.04
   5  -7  13    0.02    5.35
   6  -7  13   51.81   10.62
   6  -7  13   39.95   10.63
   6   6 -13    3.15    5.03
   5   6 -13   10.52    5.65
   5   6 -13   -0.40    5.05
   4   6 -13   27.14    7.73
   4   6 -13   31.54    7.39
   3   6 -13    4.43    4.36
   3   6 -13   -2.59    3.91
   2   6 -13   80.00   12.59
  -2  -6  13   73.37    9.58
   1   6 -13   33.50    8.89
  -1  -6  13   27.74    6.42
   0   6 -13  162.83   14.99
   0  -6  13  157.80   11.04
  -1   6 -13  100.45   13.93
   1  -6  13  117.95    9.71
   1  -6  13  107.40   12.98
  -2   6 -13    7.88    6.35
   2  -6  13    0.59    3.71
   2  -6  13    4.34    5.44
   3  -6  13   81.09   10.40
   3  -6  13   60.42   11.34
   4  -6  13  109.96   13.95
   4  -6  13  141.91   14.17
   5  -6  13    3.51    4.66
   5  -6  13   -1.42    5.95
   6  -6  13    2.69    6.83
   6  -6  13   -4.47    4.55
   7   5 -13   53.75   11.04
   6   5 -13    6.37    5.88
   6   5 -13    0.27    4.93
   5   5 -13  -10.26    4.26
   5   5 -13    4.72    4.52
   4   5 -13   60.02   10.45
   3   5 -13   15.69    7.35
   2   5 -13    5.59    5.72
  -2  -5  13    5.63    4.72
   1   5 -13  175.92   16.00
  -1  -5  13  191.22   11.18
   0   5 -13  130.10   15.27
   0  -5  13  125.99    9.27
   0  -5  13  140.89   14.67
  -1   5 -13    6.66    6.63
   1  -5  13    3.33    5.44
   1  -5  13    3.96    3.42
  -2   5 -13    9.57    7.33
   2  -5  13    6.21    4.23
   2  -5  13    2.69    5.39
  -3   5 -13   17.71    8.31
   3  -5  13    1.84    3.76
   3  -5  13    2.40    5.89
   4  -5  13   24.15    8.87
   4  -5  13   10.82    4.99
   5  -5  13   -0.36    4.41
   5  -5  13   -8.31    5.19
   6  -5  13    2.70    5.16
   7   4 -13  111.92   13.79
   6   4 -13   93.24   11.86
   6   4 -13   89.01   12.55
   5   4 -13    3.75    4.42
   5   4 -13    0.34    4.83
   4   4 -13   -2.77    4.71
   3   4 -13  215.50   15.56
   2   4 -13   57.95   11.02
   2   4 -13   54.46    5.81
  -2  -4  13   52.30    6.44
   1   4 -13  168.94   17.02
   1   4 -13  150.32    8.09
  -1  -4  13  165.93    9.83
   0   4 -13  157.53   16.87
   0  -4  13  112.23    8.21
   0  -4  13  124.65   13.52
  -1   4 -13   27.59    8.52
   1  -4  13    1.23    4.93
   1  -4  13    4.38    3.40
  -2   4 -13   14.46    7.39
   2  -4  13    1.37    3.54
   2  -4  13    8.25    5.79
  -3   4 -13   -2.54    6.36
   3  -4  13   -0.26    3.59
   3  -4  13   -5.84    4.99
   4  -4  13   -5.22    5.36
   4  -4  13   -7.96    3.31
   5  -4  13   -1.94    6.75
   5  -4  13   -5.11    4.26
   7   3 -13   -3.00    4.10
   7   3 -13   21.20    7.71
   6   3 -13   -2.42    4.62
   6   3 -13   -3.32    4.56
   5   3 -13   69.28   11.12
   4   3 -13  202.54   15.94
   3   3 -13  230.95   16.62
   2   3 -13   88.17    5.55
   2   3 -13  112.16   14.47
  -2  -3  13   94.13    7.13
   1   3 -13    2.60    5.62
  -1  -3  13    4.89    3.26
   0   3 -13   60.82   11.15
   0  -3  13   49.02    9.07
   0  -3  13   50.46    5.81
  -1   3 -13   30.38    8.82
   1  -3  13   22.85    7.82
   1  -3  13   42.48    5.88
  -2   3 -13   15.47    8.11
   2  -3  13   12.20    6.96
   2  -3  13    4.62    3.44
  -3   3 -13   42.79   10.85
   3  -3  13   34.28    6.79
   3  -3  13   54.98   10.69
  -4   3 -13   15.31    8.40
   4  -3  13   13.68    7.43
   4  -3  13   22.87    6.19
   5  -3  13   76.06   13.68
   5  -3  13   62.99    9.86
   8   2 -13    1.72    8.59
   8   2 -13    8.11    6.52
   7   2 -13    4.13    5.01
   7   2 -13   -6.04    4.11
   6   2 -13   21.07    6.89
   5   2 -13   11.41    5.99
   4   2 -13   52.68   10.45
   3   2 -13  181.72   14.59
   2   2 -13   80.53   12.12
   1   2 -13    6.19    5.92
  -1  -2  13   -1.43    5.12
  -1  -2  13    2.41    2.34
   0   2 -13   11.04    6.05
   0  -2  13    6.62    2.57
   0  -2  13    6.09    5.63
  -1   2 -13  116.41   14.77
   1  -2  13   96.40    7.04
   1  -2  13  102.01   12.73
  -2   2 -13   86.47   12.83
   2  -2  13   76.42   11.36
   2  -2  13   83.51    8.66
  -3   2 -13  210.57   18.55
   3  -2  13  225.61   17.05
   3  -2  13  190.56   11.87
  -4   2 -13   14.29    8.33
   4  -2  13    7.21    6.58
   4  -2  13   -0.75    3.60
   5  -2  13  122.66   16.34
   5  -2  13  128.48   15.24
   8   1 -13   22.07    7.89
   8   1 -13   25.63    8.05
   7   1 -13   -3.72    4.72
   6   1 -13   68.71   11.05
   5   1 -13   39.71    9.38
   4   1 -13    3.74    5.10
   3   1 -13   92.48   12.72
   2   1 -13    7.24    5.80
   1   1 -13   -0.52    4.59
  -1  -1  13   13.54    6.42
   0   1 -13  329.36   19.83
   0  -1  13  364.73   19.21
  -1   1 -13  130.61   15.64
   1  -1  13  167.84   14.36
  -2   1 -13    5.25    6.80
   2  -1  13    0.26    5.38
  -3   1 -13   55.34   12.26
   3  -1  13   55.69   11.05
  -4   1 -13   64.28   13.78
   4  -1  13   61.48   12.55
   8   0 -13   23.18    7.78
   8   0 -13   44.56   10.36
   7   0 -13  133.41   15.68
   6   0 -13   23.83    7.66
   5   0 -13   63.55   11.20
   4   0 -13   18.33    7.64
   3   0 -13    8.12    5.89
   2   0 -13  172.65   14.66
   1   0 -13   29.68    8.29
  -1   0  13   39.35    8.68
   0   0 -13   17.99    7.65
   0   0  13   39.43    8.49
  -1   0 -13    9.80    6.45
   1   0  13    3.07    6.06
  -2   0 -13  210.67   18.61
   2   0  13  145.04   15.32
  -3   0 -13    3.99    7.72
   3   0  13   -2.66    6.41
  -4   0 -13    1.09    9.08
   4   0  13    5.26    7.28
   8  -1 -13   10.06    6.48
   7  -1 -13   66.27   11.58
   6  -1 -13    0.03    4.67
   5  -1 -13   66.69   11.36
   4  -1 -13   18.24    7.20
   3  -1 -13   67.77   11.63
   2  -1 -13    5.86    5.70
   1  -1 -13   -4.01    4.56
  -1   1  13   -1.66    4.80
   0  -1 -13   78.86   12.61
   0   1  13   53.95    9.40
  -1  -1 -13   -2.07    6.28
   1   1  13   -3.56    5.10
  -2  -1 -13   46.94   10.68
   2   1  13   60.22   11.11
  -3  -1 -13   24.91   10.14
   3   1  13   10.69    7.96
   8  -2 -13    0.59    5.36
   7  -2 -13   23.43    8.13
   6  -2 -13    1.38    5.02
   5  -2 -13  114.36   14.86
   4  -2 -13   -0.11    4.63
   3  -2 -13   33.65    8.78
   2  -2 -13   22.45    8.03
   1  -2 -13    2.30    5.37
  -1   2  13    7.58    5.71
   0  -2 -13    4.03    5.77
   0   2  13   18.51    7.34
  -1  -2 -13    9.31    7.47
   1   2  13    5.57    6.09
  -2  -2 -13   18.44    9.35
   2   2  13    6.68    7.78
  -3  -2 -13   37.33   13.25
   3   2  13   55.33   12.15
   8  -3 -13    1.44    5.72
   7  -3 -13   76.15   13.16
   6  -3 -13   -2.39    4.53
   5  -3 -13   82.61   12.93
   4  -3 -13    6.57    5.73
   3  -3 -13   -2.27    4.86
   2  -3 -13   20.26    8.00
   1  -3 -13   30.95    9.14
  -1   3  13   25.80    7.60
   0  -3 -13   43.16   10.29
   0   3  13   34.26    7.94
  -1  -3 -13    1.50    7.05
   1   3  13    9.34    8.07
  -2  -3 -13    7.35    7.95
   2   3  13   -1.17    6.09
   8  -4 -13   -7.49    4.84
   7  -4 -13   38.00    9.93
   6  -4 -13   31.14    9.38
   5  -4 -13    4.94    5.08
   4  -4 -13    2.05    5.67
   3  -4 -13   74.88   12.51
   2  -4 -13   11.86    7.02
   1  -4 -13   -0.18    6.22
   0  -4 -13   19.54    9.30
  -1  -4 -13   10.47    8.14
   7  -5 -13   -1.77    6.08
   6  -5 -13  108.95   15.60
   5  -5 -13   -6.18    4.60
   4  -5 -13   32.32    9.25
   3  -5 -13   -4.34    4.65
   2  -5 -13   53.62   11.57
   1  -5 -13   -9.87    5.33
   0  -5 -13   53.90   12.16
   6  -6 -13   33.87    9.69
   5  -6 -13   -3.24    5.35
   4  -6 -13   71.83   13.02
   3  -6 -13   21.26    8.82
   2  -6 -13  100.02   15.48
   0 -12  14    3.52    8.14
   1 -12  14   26.53    9.03
   2 -12  14    4.05    8.16
  -2 -11  14   31.12   10.95
  -1 -11  14   13.51    9.30
   0 -11  14   20.90    8.76
   1 -11  14   26.89    8.64
   2 -11  14   36.61   10.01
   3 -11  14   28.57    8.85
   3 -11  14    3.14    6.15
   4 -11  14   17.21    8.19
   4 -11  14    5.56    6.67
  -2 -10  14  143.75   16.55
  -1 -10  14   60.48   12.18
   0 -10  14    5.66    7.01
   1 -10  14   -3.95    4.69
   2 -10  14  139.69   14.85
   3 -10  14   15.37    7.66
   3 -10  14   13.53    7.15
   4 -10  14   31.79    9.34
   4 -10  14   42.38   10.99
   4   9 -14   67.86   10.61
   3   9 -14   11.16    5.69
   2   9 -14   25.83    6.44
  -2  -9  14   25.64    8.11
   1   9 -14   56.86    8.73
  -1  -9  14   59.09   10.44
   0  -9  14   74.19   11.25
   1  -9  14    2.43    4.91
   2  -9  14   12.92    6.30
   2  -9  14   16.00    6.96
   3  -9  14    7.13    6.38
   3  -9  14    4.91    5.43
   4  -9  14   -0.31    5.61
   4  -9  14    6.98    7.31
   5  -9  14   43.62    9.71
   5  -9  14   47.68   11.70
   5   8 -14    4.63    5.93
   4   8 -14   10.39    5.64
   3   8 -14   82.52   10.84
   2   8 -14   48.47    8.13
  -2  -8  14   36.75    8.42
   1   8 -14  123.36   10.10
  -1  -8  14  113.38   12.57
   0  -8  14    1.74    5.30
   1  -8  14    1.39    5.00
   2  -8  14    3.52    5.08
   2  -8  14    4.38    6.37
   3  -8  14   -7.11    4.25
   3  -8  14   11.85    6.06
   4  -8  14   -8.15    5.66
   4  -8  14    9.04    5.75
   5  -8  14    0.48    4.89
   5  -8  14    1.45    6.77
   5   7 -14   49.35    9.81
   5   7 -14   40.80    9.14
   4   7 -14    2.83    5.82
   4   7 -14   -4.39    4.17
   3   7 -14   62.39   11.83
   3   7 -14   50.09    8.44
   2   7 -14   44.07   10.31
  -2  -7  14   55.52    9.42
   1   7 -14  144.96   17.08
  -1  -7  14  117.17   11.81
   0   7 -14    3.32    5.90
   0  -7  14    3.71    4.79
  -1   7 -14    3.05    6.40
   1  -7  14    0.31    4.32
   1  -7  14    2.29    5.56
   2  -7  14    1.97    4.29
   2  -7  14    8.28    6.50
   3  -7  14  114.25   12.36
   3  -7  14  102.18   13.75
   4  -7  14   -0.71    5.73
   4  -7  14    6.92    5.57
   5  -7  14    8.75    5.67
   5  -7  14    8.80    8.10
   6   6 -14    4.22    5.98
   5   6 -14    2.40    5.61
   5   6 -14    4.96    5.28
   4   6 -14    1.27    4.71
   4   6 -14    7.79    6.56
   3   6 -14  105.45   14.13
   2   6 -14   16.34    7.45
  -2  -6  14   34.37    7.06
   1   6 -14   13.70    6.65
  -1  -6  14   14.68    5.40
   0   6 -14    8.55    6.54
   0  -6  14   11.35    5.10
  -1   6 -14   96.57   14.24
   1  -6  14   86.62   12.38
   1  -6  14   94.02    9.92
  -2   6 -14   54.10   11.67
   2  -6  14   42.14    9.45
   2  -6  14   46.01    7.72
   3  -6  14   95.43   11.42
   3  -6  14  114.26   15.14
   4  -6  14    8.91    5.39
   4  -6  14    6.31    6.82
   5  -6  14   -1.97    4.68
   5  -6  14   10.81    8.40
   6   5 -14   -0.26    5.20
   6   5 -14  -10.20    4.47
   5   5 -14   19.73    7.43
   5   5 -14   31.04    7.91
   4   5 -14   10.11    6.69
   3   5 -14   -0.30    4.95
   2   5 -14  228.93   17.29
  -2  -5  14  269.14   13.35
   1   5 -14   66.14   12.00
  -1  -5  14   65.68    7.83
   0   5 -14    2.08    6.14
   0  -5  14    1.24    3.52
   0  -5  14    1.87    5.29
  -1   5 -14   17.83    7.74
   1  -5  14   24.30    8.11
   1  -5  14   22.56    5.51
  -2   5 -14   14.35    8.17
   2  -5  14   35.59    9.39
   2  -5  14   10.10    4.64
  -3   5 -14  181.63   19.67
   3  -5  14  185.28   12.68
   3  -5  14  182.19   18.44
   4  -5  14    0.51    4.55
   4  -5  14    4.79    6.80
   5  -5  14   17.70   10.01
   5  -5  14   16.20    6.84
   7   4 -14   -2.38    4.69
   6   4 -14   -2.81    4.81
   6   4 -14   -6.25    4.41
   5   4 -14    6.74    5.87
   4   4 -14   -5.70    4.42
   3   4 -14    3.10    5.72
   2   4 -14  135.17   15.46
  -2  -4  14  132.85    9.45
   1   4 -14   51.23   10.49
  -1  -4  14   45.56    6.08
   0   4 -14   38.15    9.86
   0  -4  14   26.92    4.91
   0  -4  14   18.78    7.13
  -1   4 -14   37.23    9.56
   1  -4  14   29.09    8.35
   1  -4  14   23.04    5.05
  -2   4 -14   10.72    7.35
   2  -4  14   15.51    7.03
   2  -4  14   10.30    4.55
  -3   4 -14   40.87   11.63
   3  -4  14   43.57   10.45
   3  -4  14   46.88    7.62
   4  -4  14   44.94    8.55
   4  -4  14   39.06   10.92
   5  -4  14   -8.87    5.69
   5  -4  14    7.03    5.81
   7   3 -14   -9.38    3.97
   7   3 -14   11.59    7.22
   6   3 -14   -2.66    4.95
   5   3 -14  108.05   13.88
   4   3 -14    9.52    6.86
   3   3 -14   62.29   11.55
   2   3 -14   32.58    9.01
   1   3 -14   34.36    9.54
   0   3 -14   74.34   12.26
   0  -3  14   64.46   10.59
  -1   3 -14   11.60    7.90
   1  -3  14   10.18    6.32
  -2   3 -14    8.12    7.31
   2  -3  14   -2.15    4.38
   2  -3  14    1.70    6.70
  -3   3 -14   -2.07    6.90
   3  -3  14  -10.12    4.56
  -4   3 -14   34.68   12.10
   4  -3  14   40.06   10.77
   7   2 -14  178.80   15.94
   7   2 -14  208.10   16.30
   6   2 -14   -3.29    4.72
   5   2 -14  104.89   14.00
   4   2 -14   10.82    6.60
   3   2 -14    2.14    5.43
   2   2 -14   25.02    8.33
   1   2 -14   49.48   10.04
   0   2 -14   15.56    8.06
   0  -2  14   17.63    6.88
  -1   2 -14   33.12    9.45
   1  -2  14   26.71    7.86
  -2   2 -14   15.34    8.51
   2  -2  14   -9.21    4.84
  -3   2 -14   60.15   13.02
   3  -2  14   42.18   10.45
  -4   2 -14   26.61   11.83
   4  -2  14    7.30    7.69
   8   1 -14   97.95   13.97
   7   1 -14   93.72   13.52
   6   1 -14    4.59    6.16
   5   1 -14   94.06   13.69
   4   1 -14    2.09    5.76
   3   1 -14   -4.20    4.27
   2   1 -14    8.30    6.39
   1   1 -14   52.26   10.74
  -1  -1  14   48.53    9.69
   0   1 -14   38.67    8.96
   0  -1  14   21.40    7.35
  -1   1 -14   33.06    9.99
   1  -1  14   25.69    8.85
  -2   1 -14    2.97    7.27
   2  -1  14    7.03    7.12
  -3   1 -14  134.47   18.40
   3  -1  14   84.74   12.56
  -4   1 -14   26.50   11.07
   4  -1  14   38.17   12.07
   8   0 -14   66.87   12.53
   7   0 -14   24.72    8.95
   6   0 -14    7.96    6.51
   5   0 -14   73.71   12.94
   4   0 -14   -1.51    4.82
   3   0 -14   24.24    8.47
   2   0 -14   15.73    7.43
   1   0 -14   27.31    8.80
  -1   0  14   24.18    7.81
   0   0 -14   68.05   12.25
   0   0  14   73.15   11.48
  -1   0 -14  107.64   15.13
   1   0  14   66.67   10.93
  -2   0 -14   17.45    8.75
   2   0  14    0.00    6.28
  -3   0 -14   65.33   14.38
   3   0  14   52.66   12.10
   8  -1 -14    2.98    6.74
   7  -1 -14   11.15    7.70
   6  -1 -14   50.72   11.42
   5  -1 -14   -1.88    5.32
   4  -1 -14   20.21    8.09
   3  -1 -14   10.66    6.58
   2  -1 -14   -7.56    4.03
   1  -1 -14   62.60   11.72
  -1   1  14   45.98    9.31
   0  -1 -14  151.58   18.08
   0   1  14  115.48   13.12
  -1  -1 -14    1.70    6.43
   1   1  14    2.49    6.78
  -2  -1 -14   17.81    9.04
   2   1  14   -0.02    7.13
   7  -2 -14    3.29    5.78
   6  -2 -14   25.78    9.41
   5  -2 -14   32.34    9.87
   4  -2 -14   24.01    8.42
   3  -2 -14   -3.72    5.49
   2  -2 -14   47.17   11.25
   1  -2 -14   -2.82    5.42
  -1   2  14   11.31    6.43
   0  -2 -14   37.20   10.52
   0   2  14   30.52    8.28
  -1  -2 -14   21.25    9.75
   1   2  14   14.04    7.56
  -2  -2 -14   -3.56    7.70
   2   2  14   -5.35    5.91
   7  -3 -14    3.27    7.39
   6  -3 -14   -4.41    4.91
   5  -3 -14    3.59    5.76
   4  -3 -14   30.23    9.51
   3  -3 -14  161.96   19.38
   2  -3 -14   85.81   13.97
   1  -3 -14   -9.90    5.57
  -1   3  14   -8.56    5.08
   0  -3 -14   -5.14    5.73
   0   3  14    3.26    6.39
  -1  -3 -14   82.23   14.60
   7  -4 -14    3.08    6.56
   6  -4 -14   22.98    9.12
   5  -4 -14   33.07    9.27
   4  -4 -14   56.36   11.82
   3  -4 -14   39.05   10.59
   2  -4 -14   -1.24    6.25
   1  -4 -14   52.31   12.25
   0  -4 -14    4.86    7.54
   6  -5 -14    6.59   12.60
   5  -5 -14    2.68    6.35
   4  -5 -14   -7.55    5.13
   3  -5 -14   -4.70    5.65
   2  -5 -14    6.52    8.10
   0 -11  15   24.89    9.57
   1 -11  15    2.18    7.11
   2 -11  15   25.39    8.81
  -2 -10  15   54.63   11.85
  -1 -10  15    7.63    8.66
   0 -10  15   36.91   10.05
   1 -10  15   35.24    9.26
   2 -10  15   -7.77    5.02
   3 -10  15   23.96    9.60
   3 -10  15    6.68    6.69
   3   9 -15   12.32    6.03
   2   9 -15   -4.22    4.28
  -2  -9  15    0.08    7.87
  -1  -9  15   -2.02    6.51
   0  -9  15    7.45    6.21
   1  -9  15   14.17    6.70
   2  -9  15    2.86    5.90
   2  -9  15    8.54    7.61
   3  -9  15   28.37    8.12
   3  -9  15   50.27   11.05
   4  -9  15  133.05   14.65
   4  -9  15  161.65   19.52
   4   8 -15    7.99    5.59
   3   8 -15    3.39    6.76
   3   8 -15   -1.85    4.32
   2   8 -15   85.69   14.06
   2   8 -15   59.94    9.23
  -2  -8  15   70.63   10.80
   1   8 -15    4.76    6.87
  -1  -8  15   22.70    7.75
   0  -8  15   18.43    6.72
   1  -8  15   58.09    9.48
   2  -8  15    4.48    5.07
   2  -8  15   -1.73    6.21
   3  -8  15    6.82    7.42
   3  -8  15    7.34    5.70
   4  -8  15  294.01   18.62
   4  -8  15  296.02   22.17
   5   7 -15    3.71    6.36
   5   7 -15   10.90    5.99
   4   7 -15    8.21    6.17
   4   7 -15    7.56    7.13
   3   7 -15  147.79   12.64
   3   7 -15  150.35   17.68
   2   7 -15   81.88   13.54
  -2  -7  15   75.16   10.34
   1   7 -15   15.82    8.35
  -1  -7  15    6.91    5.86
   0   7 -15   20.34    9.41
   0  -7  15   -2.84    4.44
  -1   7 -15   22.17   10.37
   1  -7  15   13.10    5.75
   1  -7  15   15.13    7.02
   2  -7  15   22.54    7.96
   2  -7  15   18.06    6.26
   3  -7  15   11.44    5.86
   3  -7  15   14.48    8.78
   4  -7  15    4.16    5.66
   4  -7  15   10.34    8.13
   5   6 -15    9.33    6.98
   5   6 -15   10.64    6.39
   4   6 -15    6.70    5.23
   4   6 -15   -1.22    6.12
   3   6 -15  224.28   18.03
   2   6 -15    2.96    6.80
   1   6 -15   46.51   10.89
  -1  -6  15   40.00    7.53
   0   6 -15   15.69    8.28
   0  -6  15    8.62    5.12
  -1   6 -15   60.19   13.66
   1  -6  15   49.90    7.80
   1  -6  15   39.31   10.27
  -2   6 -15   10.15    8.13
   2  -6  15   -1.24    4.01
   2  -6  15   -2.20    5.46
   3  -6  15   86.73   10.85
   3  -6  15  111.03   15.57
   4  -6  15    0.47    7.08
   4  -6  15   -5.75    4.45
   6   5 -15    5.21    5.66
   6   5 -15    9.36    7.46
   5   5 -15   37.27    9.06
   5   5 -15   28.24    8.85
   4   5 -15   -5.41    5.11
   3   5 -15   94.87   14.11
   2   5 -15  144.89   16.65
   1   5 -15   35.60    9.76
   0   5 -15    5.25    6.97
   0  -5  15   -0.10    6.01
  -1   5 -15   17.35    9.77
   1  -5  15   27.04    8.91
  -2   5 -15   10.38    7.62
   2  -5  15   -0.94    5.65
  -3   5 -15   53.06   12.87
   3  -5  15   30.82    9.30
   4  -5  15    5.76    7.28
   6   4 -15    4.73    6.37
   6   4 -15    3.58    5.32
   5   4 -15   -5.43    5.04
   4   4 -15    0.22    6.23
   3   4 -15   36.07    9.59
   2   4 -15   32.56    9.68
   1   4 -15   35.05   10.16
   0   4 -15    0.96    6.07
   0  -4  15   -2.36    4.97
  -1   4 -15   55.49   13.53
   1  -4  15   36.54    9.60
  -2   4 -15    1.10    6.88
   2  -4  15   -3.41    6.20
  -3   4 -15   94.65   16.69
   3  -4  15   75.72   13.62
   4  -4  15   11.19    7.97
   7   3 -15    2.77    6.21
   7   3 -15    5.26    6.49
   6   3 -15   25.40    8.73
   5   3 -15    2.73    5.86
   4   3 -15    9.91    7.43
   3   3 -15   -5.21    5.18
   2   3 -15    6.96    6.12
   1   3 -15  189.95   16.70
   0   3 -15  106.35   14.90
   0  -3  15  118.51   14.47
  -1   3 -15   17.01    8.65
   1  -3  15    9.17    6.89
  -2   3 -15   88.79   15.49
   2  -3  15   74.16   12.47
  -3   3 -15   65.45   14.55
   3  -3  15   62.32   12.81
   7   2 -15    0.80    6.65
   6   2 -15   47.24   10.63
   5   2 -15   34.47    9.70
   4   2 -15   16.22    7.88
   3   2 -15   64.15   12.11
   2   2 -15   43.28   10.46
   1   2 -15   -1.22    5.21
   0   2 -15  189.98   17.70
   0  -2  15  134.56   15.15
  -1   2 -15    0.62    7.30
   1  -2  15    6.08    6.71
  -2   2 -15  147.31   17.49
   2  -2  15  124.36   15.92
  -3   2 -15   24.39   11.33
   3  -2  15    8.21    8.44
   7   1 -15   23.92    9.38
   6   1 -15   41.02    9.83
   5   1 -15   12.15    7.61
   4   1 -15    9.37    6.68
   3   1 -15   23.82    8.49
   2   1 -15   10.80    7.28
   1   1 -15   14.48    7.74
   0   1 -15   19.39    8.45
   0  -1  15   18.17    7.32
  -1   1 -15  100.88   14.88
   1  -1  15   82.24   12.17
  -2   1 -15   54.81   13.93
   2  -1  15    9.37    8.31
  -3   1 -15    7.16    9.89
   3  -1  15  -10.57    6.21
   7   0 -15   29.08   10.22
   6   0 -15    2.15    5.65
   5   0 -15   79.19   13.55
   4   0 -15  -12.65    3.67
   3   0 -15    3.67    6.56
   2   0 -15   29.75    9.79
   1   0 -15   31.81    9.67
  -1   0  15   54.03    9.97
   0   0 -15   -1.42    6.51
   0   0  15   -2.21    5.73
  -1   0 -15   10.77    8.65
   1   0  15   13.01    8.63
  -2   0 -15   26.03   10.70
   2   0  15   -8.22    6.91
   7  -1 -15   32.55   10.23
   6  -1 -15   65.76   12.71
   5  -1 -15    3.06    6.30
   4  -1 -15    5.09    6.45
   3  -1 -15   -5.27    5.22
   2  -1 -15   12.30    7.57
   1  -1 -15   21.34    9.18
  -1   1  15   41.65    9.19
   0  -1 -15   -4.25    7.12
   0   1  15    8.95    7.28
  -1  -1 -15   13.57    9.03
   1   1  15    9.01    8.25
   7  -2 -15    8.72    7.83
   6  -2 -15   47.58   11.35
   5  -2 -15   -2.27    5.97
   4  -2 -15    9.76    7.62
   3  -2 -15   28.09    9.34
   2  -2 -15   24.38    9.85
   1  -2 -15   79.45   14.67
   0  -2 -15    2.13    8.10
   0   2  15    5.13    7.10
   6  -3 -15   17.30    8.70
   5  -3 -15   -0.72    6.53
   4  -3 -15  100.06   15.67
   3  -3 -15  100.31   15.65
   2  -3 -15   -8.48    6.29
   1  -3 -15   -5.28    6.40
   5  -4 -15   51.86   14.16
   4  -4 -15  160.19   19.73
   3  -4 -15    6.59    7.80
   2  -4 -15   11.29    8.63
  -1 -10  16   31.93   10.15
   0 -10  16   15.41    8.36
   1 -10  16    7.56    7.33
  -1  -9  16   45.33   10.80
   0  -9  16   -3.07    6.28
   1  -9  16   11.90    7.28
   2  -9  16   -0.71    5.32
   2  -9  16   11.45    7.48
   3   8 -16   33.52   10.55
   3   8 -16   17.06    6.58
   2   8 -16  115.59   16.69
   1   8 -16   21.56    9.39
   0   8 -16   20.66    9.27
   0  -8  16   13.56   10.37
   1  -8  16   40.73    8.74
   2  -8  16   -3.20    4.92
   2  -8  16   17.78    8.50
   3  -8  16   26.81    9.74
   3  -8  16   19.11    7.27
   4   7 -16    3.55    7.27
   4   7 -16    2.89    5.00
   3   7 -16   45.94   11.32
   3   7 -16   30.04    7.42
   2   7 -16   54.79   12.80
   1   7 -16   18.59    9.88
   0   7 -16   52.68   12.27
  -1   7 -16   10.42    8.58
   1  -7  16   26.45    9.53
   2  -7  16    3.94    6.97
   3  -7  16   17.55    8.59
   5   6 -16   26.24    7.98
   5   6 -16   12.54    8.62
   4   6 -16   -5.78    5.55
   4   6 -16    4.53    4.83
   3   6 -16   42.19   10.99
   2   6 -16   72.98   13.59
   1   6 -16   10.89    7.80
   0   6 -16   55.21   12.45
  -1   6 -16    1.69    7.73
   1  -6  16    0.96    5.90
  -2   6 -16    9.06   11.63
   2  -6  16    4.96    7.36
   3  -6  16   13.05    8.24
   5   5 -16   47.81   11.07
   5   5 -16   36.28    8.68
   4   5 -16   -7.55    5.10
   3   5 -16    0.82    6.07
   2   5 -16   -0.74    6.65
   1   5 -16    6.08    7.34
   0   5 -16   31.79   10.47
  -1   5 -16    1.82    7.48
   1  -5  16  -11.42    4.36
  -2   5 -16   22.36   12.88
   2  -5  16   -6.14    6.19
  -3   5 -16   14.61   11.02
   3  -5  16   47.80   12.04
   6   4 -16   -2.13    5.66
   6   4 -16   -4.36    6.52
   5   4 -16   83.13   13.59
   4   4 -16  220.93   18.22
   3   4 -16   -4.29    5.37
   2   4 -16    7.34    7.18
   1   4 -16   51.11   11.90
   0   4 -16   12.69    8.17
   0  -4  16   13.66    7.41
  -1   4 -16    0.77    7.84
   1  -4  16   -3.35    6.06
  -2   4 -16   23.54   11.80
   2  -4  16   -6.25    5.86
  -3   4 -16   69.80   14.52
   3  -4  16   45.05   11.36
   6   3 -16   19.66    9.23
   5   3 -16    4.88    6.41
   4   3 -16  147.60   17.98
   3   3 -16    9.65    6.87
   2   3 -16   25.18    9.80
   1   3 -16    8.53    7.74
   0   3 -16   62.46   13.15
   0  -3  16   79.13   12.63
  -1   3 -16  162.32   19.26
   1  -3  16  120.51   14.90
  -2   3 -16  128.99   19.16
   2  -3  16  104.84   15.23
   6   2 -16   18.84    9.27
   5   2 -16   -1.54    6.21
   4   2 -16   -6.52    5.23
   3   2 -16   13.45    7.50
   2   2 -16   64.55   12.17
   1   2 -16   42.58   10.86
   0   2 -16   34.06   10.60
   0  -2  16   19.84    8.92
  -1   2 -16   85.07   16.20
   1  -2  16   71.11   12.52
  -2   2 -16   26.35   10.91
   2  -2  16    9.01    8.07
   6   1 -16   26.08    9.36
   5   1 -16   38.92   10.36
   4   1 -16   -7.75    5.24
   3   1 -16   -8.51    4.45
   2   1 -16   26.66    9.37
   1   1 -16   43.35   10.98
   0   1 -16  131.02   18.33
   0  -1  16   98.93   14.39
  -1   1 -16   28.19   11.92
   1  -1  16    8.35    8.23
   6   0 -16   -8.20    5.29
   5   0 -16   -4.97    6.19
   4   0 -16   28.95    9.82
   3   0 -16   -4.48    5.85
   2   0 -16   32.47   10.52
   1   0 -16   -2.02    7.92
   0   0 -16    5.74    7.86
   0   0  16   22.38    9.42
  -1   0 -16   76.94   15.32
   1   0  16   63.68   11.72
   6  -1 -16    6.41    7.60
   5  -1 -16   -4.94    6.30
   4  -1 -16   26.48   10.72
   3  -1 -16   39.83   11.87
   2  -1 -16   -0.50    6.31
   1  -1 -16   41.99   12.21
   0  -1 -16   -4.16    8.04
   0   1  16    1.72    7.08
   5  -2 -16   20.26    9.53
   4  -2 -16    9.65    7.55
   3  -2 -16    3.22    8.54
   2  -2 -16   -6.40    7.00
   1  -2 -16   67.45   13.82
   2   8 -17    7.47    8.22
   1   8 -17   13.96    9.13
   0   8 -17    0.98    8.47
   3   7 -17    0.45    7.13
   2   7 -17   42.88   13.62
   1   7 -17   96.23   16.88
   0   7 -17    5.30    9.24
  -1   7 -17   -3.66    8.89
   4   6 -17    9.61    7.79
   3   6 -17    8.73    8.66
   2   6 -17   64.97   13.86
   1   6 -17   77.50   15.75
   0   6 -17   94.02   17.19
  -1   6 -17   27.38   12.86
   1  -6  17    7.42    8.55
   4   5 -17    3.65    8.38
   3   5 -17    7.66    7.90
   2   5 -17   62.00   13.24
   1   5 -17   28.00   11.06
   0   5 -17   99.52   16.77
  -1   5 -17   53.70   14.31
   1  -5  17   15.98    9.76
  -2   5 -17   43.64   13.24
   2  -5  17   15.38   10.28
   4   4 -17   -8.38    6.02
   3   4 -17    5.77    7.85
   2   4 -17   80.43   15.01
   1   4 -17   -5.76    7.66
   0   4 -17   71.50   14.95
  -1   4 -17   32.96   12.35
   1  -4  17   -3.77    6.70
   5   3 -17    6.46    8.33
   4   3 -17   26.61    9.73
   3   3 -17    3.12    7.31
   2   3 -17    3.05    7.64
   1   3 -17    6.96    9.19
   0   3 -17   75.91   15.00
   0  -3  17   46.57   11.15
  -1   3 -17   77.45   15.02
   1  -3  17   58.15   11.85
   5   2 -17   60.41   13.83
   4   2 -17   89.90   15.27
   3   2 -17   -1.12    7.15
   2   2 -17   49.11   12.43
   1   2 -17  111.46   16.69
   0   2 -17   48.20   12.75
   0  -2  17   23.43    9.25
   5   1 -17   -0.98    6.59
   4   1 -17   10.81    7.95
   3   1 -17   97.72   16.38
   2   1 -17   -1.14    7.10
   1   1 -17   15.92    9.89
   0   1 -17   21.13   10.13
   0  -1  17    0.25    7.06
   4   0 -17   -2.54    6.30
   3   0 -17   32.78   10.32
   2   0 -17   48.91   13.67
   1   0 -17   -5.82    7.74
   2   5 -18   -2.06    8.98
   2   4 -18   77.91   17.46
   0   0   0    0.00    0.00

_computing_structure_solution     'SHELXT 2018/2 (Sheldrick, 2018)'
;

_shelx_hkl_checksum              42161

# ............... End of .HKL file ........................................... #
#------------------------------------------------------------------------------#

#------------------------------------------------------------------------------#
#===END OF CIF FILE FOR DT6681                                                 #
#------------------------------------------------------------------------------#
#                                                                              #
################################################################################
