# Supplementary material for: Stereodynamism in Chiral Polyaromatic Phosphepines
Source: Chemistry. 2025 May 19;31(34):e202500343. doi: 10.1002/chem.202500343 (PMC12172589; doi:10.1002/chem.202500343)
Supplement: Supplementary file 2 — Supporting Information [file CHEM-31-e202500343-s002.zip › RPP-1.cif]

################################################################################
#                                                                              #
#------------------------------------------------------------------------------#
#                                                                              #
#           CIF file created and formatted by CRYSCALC (ver. 20.12)            #
#                                                                              #
#------------------------------------------------------------------------------#
#                                                                              #
# Date of archive creation: 08-12-2020 at 16:40:49                             #
#                                                                              #
# Input CIF files:                                                             #
#  1. sqz.cif                                                                  #
#  2. import.cif                                                               #
#                                                                              #
#------------------------------------------------------------------------------#
#                                                                              #
# Date of experiment: 08 decembre 2020                                         #
# Experimenter      : Thierry Roisnel                                          #
#                                                                              #
# Instrument        : D8 VENTURE Bruker AXS                                    #
# Laboratory        : CDIFX/ISCR (UMR6226 Rennes)                              #
# CDIFX ID          : D20-0652                                                 #
# Sample ID         : DT6721                                                   #
# Proposer          : PA. Bouit [OMC/ISCR]                                     #
#                                                                              #
#------------------------------------------------------------------------------#
#                                                                              #
# Please use the following crystallographer details for CIF file deposition    #
# at CCDC or FIZ Karsruhe :                                                    #
#                                                                              #
# Crystallographer name : Thierry ROISNEL                                      #
# Publishing name :       Thierry ROISNEL                                      #
# Email adress :          thierry.roisnel@univ-rennes1.fr                      #
# Affiliation :           CDIFX ISCR CNRS Univ Rennes                          #
# Country :               France                                               #
# ORCID ID :              0000-0002-6088-4472                                  #
#                                                                              #
# Please use the following address for further publication:                    #
#                                                                              #
# Thierry Roisnel                                                              #
# Univ Rennes, CNRS, ISCR (Institut des Sciences Chimiques de Rennes) UMR 6226 #
# F-35000 Rennes, France                                                       #
#                                                                              #
################################################################################


data_DT6721

#------------------------------------------------------------------------------#
# Date of experiment: 08 decembre 2020                                         #
#------------------------------------------------------------------------------#


#------------------------------------------------------------------------------#
#                             CHEMICAL INFORMATION                             #
#------------------------------------------------------------------------------#
 

_chemical_name_systematic
;
 ?
;
_chemical_formula_moiety              'C32 H21 O P'
_chemical_formula_sum                 'C32 H21 O P'
_chemical_formula_weight               452.46
_chemical_compound_source             'synthesis as described'
_chemical_absolute_configuration      'ad'

#------------------------------------------------------------------------------#
#                    SPACE GROUP AND UNIT CELL INFORMATION                     #
#------------------------------------------------------------------------------#
 

_space_group_crystal_system              orthorhombic
_space_group_name_H-M_alt                'P 21 21 21'
_space_group_name_Hall                   'P 2ac 2ab'
_space_group_IT_number                    19
loop_
  _space_group_symop_operation_xyz
 'x, y, z'
 'x+1/2, -y+1/2, -z'
 '-x, y+1/2, -z+1/2'
 '-x+1/2, -y, z+1/2'

_cell_length_a                         12.9991(7)
_cell_length_b                         16.6358(9)
_cell_length_c                         26.0553(12)
_cell_angle_alpha                      90
_cell_angle_beta                       90
_cell_angle_gamma                      90
_cell_volume                           5634.5(5)
_cell_formula_units_Z                  8
_cell_measurement_temperature          150(2)
_cell_measurement_reflns_used          9974
_cell_measurement_theta_min            2.2132
_cell_measurement_theta_max            27.3923
_cell_measurement_wavelength           0.710730


#------------------------------------------------------------------------------#
#                              ORIENTATION MATRIX                              #
#------------------------------------------------------------------------------#
 
_diffrn_orient_matrix_UB_11   0.0279970
_diffrn_orient_matrix_UB_21   0.0425500
_diffrn_orient_matrix_UB_31   0.0576508
_diffrn_orient_matrix_UB_12  -0.0498123
_diffrn_orient_matrix_UB_22   0.0336408
_diffrn_orient_matrix_UB_32  -0.0006387
_diffrn_orient_matrix_UB_13  -0.0163221
_diffrn_orient_matrix_UB_23  -0.0236859
_diffrn_orient_matrix_UB_33   0.0254083


#------------------------------------------------------------------------------#
#                             CRYSTAL INFORMATION                              #
#------------------------------------------------------------------------------#
 
_exptl_crystal_description             prism
_exptl_crystal_colour                  colourless
_exptl_crystal_size_max                0.350
_exptl_crystal_size_mid                0.260
_exptl_crystal_size_min                0.220
_exptl_crystal_density_meas            ?                               
_exptl_crystal_density_diffrn          1.067                           
_exptl_crystal_density_method          ?                               
_exptl_crystal_F_000                   1888                            
_exptl_special_details
;
 ?
;

#------------------------------------------------------------------------------#
#                            ABSORPTION CORRECTION                             #
#------------------------------------------------------------------------------#
 
_exptl_absorpt_coefficient_mu                         0.117
_exptl_absorpt_correction_type                       multi-scan
_exptl_absorpt_process_details
;
  [Sheldrick, G.M. (2014). SADABS Bruker AXS Inc., Madison, Wisconsin, USA]
;
_exptl_absorpt_correction_T_min                         0.816
_exptl_absorpt_correction_T_max                         0.975

#------------------------------------------------------------------------------#
#                               DATA COLLECTION                                #
#------------------------------------------------------------------------------#
 
# Software                   : BIS V6.2.1/2016-03-01                           #
# Number of scans            :        2                                        #
# Total number of frames     :      552                                        #
# Total length of scans  [*] :   361.00 (deg.)                                 #
# Rotation speed             :    72.28 sec./deg.                              #
# Total exposition time      :      5 h  46.7 min.                             #
#                                                                              #
# Measurement mode           : shutterless mode                                #
#                                                                              #
#    Scan  Time(s)  Width  DX (mm)  Frames  Theta  Omega    Phi    Chi   T(K)  #
#..............................................................................#
#                                                                              #
#  1 Phi      50.0   0.50     34.0     382   0.27 270.94 232.51  23.00   3.89  #
#  2 Phi      10.0   1.00     34.0     170   0.00 360.00   0.00  54.74   3.89  #
#                                                                              #
#..............................................................................#

_diffrn_measurement_device_type         'D8 VENTURE Bruker AXS'
_diffrn_measurement_method              'rotation images'
_diffrn_detector                        '(CMOS) PHOTON 100'
_diffrn_detector_area_resol_mean        10.4167
_diffrn_ambient_temperature             150(2)
_diffrn_radiation_wavelength            0.71073
_diffrn_radiation_type                  MoK\a
_diffrn_radiation_probe                 x-ray
_diffrn_radiation_source                'Incoatec microfocus sealed tube'
_diffrn_radiation_monochromator         'multilayer monochromator'
_diffrn_source_current                  1.00
_diffrn_source_voltage                  50.00
_diffrn_source_power                    50.0
_diffrn_reflns_av_uneti/neti            0.0596
_diffrn_reflns_av_r_equivalents         0.0528
_diffrn_reflns_number                   38811
_diffrn_reflns_limit_h_min             -16
_diffrn_reflns_limit_h_max              12
_diffrn_reflns_limit_k_min             -21
_diffrn_reflns_limit_k_max              21
_diffrn_reflns_limit_l_min             -33
_diffrn_reflns_limit_l_max              33
_diffrn_reflns_theta_min                1.986
_diffrn_reflns_theta_max                27.524
_diffrn_reflns_theta_full               25.242
_diffrn_measured_fraction_theta_full    0.994
_diffrn_measured_fraction_theta_max     0.991
_reflns_number_total                    12773
_reflns_number_gt                       9489
_reflns_threshold_expression            >2sigma(I)
_reflns_Friedel_coverage                0.810
_reflns_Friedel_fraction_max            0.978
_reflns_Friedel_fraction_full           0.981

_reflns_special_details
;
Reflections were merged by SHELXL according to the crystal class for the 
calculation of statistics and refinement.

_reflns_Friedel_fraction is defined as the number of unique Friedel pairs 
measured divided by the number that would be possible theoretically, ignoring
centric projections and systematic absences.
;

#------------------------------------------------------------------------------#
#                            COMPUTER PROGRAMS USED                            #
#------------------------------------------------------------------------------#
 
_computing_data_collection       'Bruker APEX3 (Bruker, 2015)'
_computing_cell_refinement       'APEX3 (Bruker, 2015)'
_computing_data_reduction        'SAINT (Bruker, 2014)'
_computing_structure_solution    'SHELXT 2018_2 (Sheldrick, 2018)'
_computing_structure_refinement  'SHELXL-2018_3 (Sheldrick, 2018)'
_computing_molecular_graphics    
;
   'SXGRAPH (L. Farrugia, 1999), Mercury (CSD, 2020)'
;
_computing_publication_material   'CRYSCALC (T. Roisnel, local program, ver. 2020)'

#------------------------------------------------------------------------------#
#                            REFINEMENT INFORMATION                            #
#------------------------------------------------------------------------------#
 
_refine_special_details
;
Refinement of F^2^ against ALL reflections.  The weighted R-factor wR and
goodness of fit S are based on F^2^, conventional R-factors R are based
on F, with F set to zero for negative F^2^. The threshold expression of
F^2^ > 2sigma(F^2^) is used only for calculating R-factors(gt) etc. and is
not relevant to the choice of reflections for refinement.  R-factors based
on F^2^ are statistically about twice as large as those based on F, and R-
factors based on ALL data will be even larger.
;
_refine_ls_structure_factor_coef        Fsqd
_refine_ls_matrix_type                  full
_refine_ls_weighting_scheme             calc
_refine_ls_weighting_details            
        'w=1/[\s^2^(Fo^2^)+(0.0541P)^2^+1.5666P] where P=(Fo^2^+2Fc^2^)/3'
_atom_sites_solution_primary            dual
_atom_sites_solution_secondary          difmap
_atom_sites_solution_hydrogens          geom
_refine_ls_hydrogen_treatment           constr
_refine_ls_extinction_method            none
_refine_ls_extinction_coef              .
_refine_ls_number_reflns                12773
_refine_ls_number_parameters            541
_refine_ls_number_restraints            0
_refine_ls_R_factor_all                 0.0819
_refine_ls_R_factor_gt                  0.0564
_refine_ls_wR_factor_ref                0.1437
_refine_ls_wR_factor_gt                 0.1304
_refine_ls_goodness_of_fit_ref          1.063
_refine_ls_restrained_S_all             1.063
_refine_ls_shift/su_max                 0.005
_refine_ls_shift/su_mean                0.000
_refine_diff_density_max                0.211
_refine_diff_density_min               -0.266
_refine_diff_density_rms                0.041
_refine_ls_abs_structure_details        
;
Flack x determined using 3407 quotients [(I+)-(I-)]/[(I+)+(I-)]
(Parsons, Flack and Wagner, Acta Cryst. B69 (2013) 249-259).
;
_refine_ls_abs_structure_Flack          -0.05(6)

#------------------------------------------------------------------------------#
#               ATOMIC TYPES, COORDINATES AND THERMAL PARAMETERS               #
#------------------------------------------------------------------------------#
 
loop_
    _atom_type_symbol
    _atom_type_description
    _atom_type_scat_dispersion_real
    _atom_type_scat_dispersion_imag
    _atom_type_scat_source
C   C    0.0033  0.0016  'International Tables Vol C Tables 4.2.6.8 and 6.1.1.4'
H   H    0.0000  0.0000  'International Tables Vol C Tables 4.2.6.8 and 6.1.1.4'
O   O    0.0106  0.0060  'International Tables Vol C Tables 4.2.6.8 and 6.1.1.4'
P   P    0.1023  0.0942  'International Tables Vol C Tables 4.2.6.8 and 6.1.1.4'

loop_
    _atom_site_label
    _atom_site_type_symbol
    _atom_site_fract_x
    _atom_site_fract_y
    _atom_site_fract_z
    _atom_site_U_iso_or_equiv
    _atom_site_adp_type
    _atom_site_occupancy
    _atom_site_site_symmetry_order
    _atom_site_calc_flag
    _atom_site_refinement_flags_posn
    _atom_site_refinement_flags_adp
    _atom_site_refinement_flags_occupancy
    _atom_site_disorder_assembly
    _atom_site_disorder_group
P1   P   0.69373(8)   0.62068(7)   0.84869(4)   0.0458(2)   Uani 1 1 d    .     .  . . . 
O1   O   0.6896(2)    0.54606(18)  0.88005(11)  0.0607(7)   Uani 1 1 d    .     .  . . . 
C1A  C   0.8134(5)    0.6296(7)    0.8120(4)    0.0678(11)  Uani 0.5        1 d    G  .  P   A 1 
C2A  C   0.8273(4)    0.6892(6)    0.7753(4)    0.0678(11)  Uani 0.5        1 d    G  .  P   A 1 
H2A  H   0.773852     0.726674     0.768554     0.081       Uiso 0.5        1 calc R  U  P   A 1 
C3A  C   0.9194(5)    0.6939(5)    0.7483(3)    0.0678(11)  Uani 0.5        1 d    G  .  P   A 1 
H3A  H   0.928917     0.734678     0.723227     0.081       Uiso 0.5        1 calc R  U  P   A 1 
C4A  C   0.9976(4)    0.6391(5)    0.7581(3)    0.0678(11)  Uani 0.5        1 d    G  .  P   A 1 
H4A  H   1.060588     0.642310     0.739726     0.081       Uiso 0.5        1 calc R  U  P   A 1 
C5A  C   0.9837(5)    0.5794(5)    0.7949(3)    0.0678(11)  Uani 0.5        1 d    G  .  P   A 1 
H5A  H   1.037195     0.541939     0.801552     0.081       Uiso 0.5        1 calc R  U  P   A 1 
C6A  C   0.8916(7)    0.5747(6)    0.8218(4)    0.0678(11)  Uani 0.5        1 d    G  .  P   A 1 
H6A  H   0.882131     0.533934     0.846879     0.081       Uiso 0.5        1 calc R  U  P   A 1 
C1B  C   0.8166(5)    0.6222(7)    0.8166(5)    0.0678(11)  Uani 0.5        1 d    G  .  P   A 2 
C2B  C   0.8524(5)    0.6781(6)    0.7812(4)    0.0678(11)  Uani 0.5        1 d    G  .  P   A 2 
H2B  H   0.809062     0.720804     0.770307     0.081       Uiso 0.5        1 calc R  U  P   A 2 
C3B  C   0.9515(5)    0.6714(5)    0.7616(3)    0.0678(11)  Uani 0.5        1 d    G  .  P   A 2 
H3B  H   0.975894     0.709547     0.737351     0.081       Uiso 0.5        1 calc R  U  P   A 2 
C4B  C   1.0148(4)    0.6088(5)    0.7774(3)    0.0678(11)  Uani 0.5        1 d    G  .  P   A 2 
H4B  H   1.082574     0.604255     0.764061     0.081       Uiso 0.5        1 calc R  U  P   A 2 
C5B  C   0.9791(6)    0.5530(5)    0.8129(3)    0.0678(11)  Uani 0.5        1 d    G  .  P   A 2 
H5B  H   1.022423     0.510219     0.823728     0.081       Uiso 0.5        1 calc R  U  P   A 2 
C6B  C   0.8800(7)    0.5597(6)    0.8325(4)    0.0678(11)  Uani 0.5        1 d    G  .  P   A 2 
H6B  H   0.855591     0.521475     0.856686     0.081       Uiso 0.5        1 calc R  U  P   A 2 
C11  C   0.6853(3)    0.7137(2)    0.88508(14)  0.0428(8)   Uani 1 1 d    .     .  . . . 
C12  C   0.7620(3)    0.7723(3)    0.88297(16)  0.0504(9)   Uani 1 1 d    .     .  . . . 
H12  H   0.821270     0.763455     0.862434     0.060       Uiso 1 1 calc R     U  . . . 
C13  C   0.7528(4)    0.8421(3)    0.91001(16)  0.0587(11)  Uani 1 1 d    .     .  . . . 
H13  H   0.805870     0.881266     0.908377     0.070       Uiso 1 1 calc R     U  . . . 
C14  C   0.6662(4)    0.8561(3)    0.93996(15)  0.0553(11)  Uani 1 1 d    .     .  . . . 
H14  H   0.659056     0.905275     0.958186     0.066       Uiso 1 1 calc R     U  . . . 
C15  C   0.5908(3)    0.7981(2)    0.94296(13)  0.0448(9)   Uani 1 1 d    .     .  . . . 
H15  H   0.532778     0.806835     0.964385     0.054       Uiso 1 1 calc R     U  . . . 
C16  C   0.5982(3)    0.7272(2)    0.91531(13)  0.0408(8)   Uani 1 1 d    .     .  . . . 
C17  C   0.5169(3)    0.6653(2)    0.92105(13)  0.0416(8)   Uani 1 1 d    .     .  . . . 
C18  C   0.4912(3)    0.6445(3)    0.97259(14)  0.0518(10)  Uani 1 1 d    .     .  . . . 
H18  H   0.523597     0.671761     1.000251     0.062       Uiso 1 1 calc R     U  . . . 
C19  C   0.4211(4)    0.5861(3)    0.98252(16)  0.0586(12)  Uani 1 1 d    .     .  . . . 
H19  H   0.406707     0.572052     1.017122     0.070       Uiso 1 1 calc R     U  . . . 
C20  C   0.3693(3)    0.5460(3)    0.94274(15)  0.0528(10)  Uani 1 1 d    .     .  . . . 
C21  C   0.2943(4)    0.4859(3)    0.9517(2)    0.0729(14)  Uani 1 1 d    .     .  . . . 
H21  H   0.276284     0.473298     0.986132     0.087       Uiso 1 1 calc R     U  . . . 
C22  C   0.2477(4)    0.4459(3)    0.9134(2)    0.0733(14)  Uani 1 1 d    .     .  . . . 
H22  H   0.198027     0.405678     0.920798     0.088       Uiso 1 1 calc R     U  . . . 
C23  C   0.2731(4)    0.4642(3)    0.8628(2)    0.0707(14)  Uani 1 1 d    .     .  . . . 
H23  H   0.240145     0.436281     0.835517     0.085       Uiso 1 1 calc R     U  . . . 
C24  C   0.3445(3)    0.5213(3)    0.85191(18)  0.0577(11)  Uani 1 1 d    .     .  . . . 
H24  H   0.361759     0.531548     0.817097     0.069       Uiso 1 1 calc R     U  . . . 
C25  C   0.3934(3)    0.5657(2)    0.89075(14)  0.0450(9)   Uani 1 1 d    .     .  . . . 
C26  C   0.4683(3)    0.6276(2)    0.88101(13)  0.0409(8)   Uani 1 1 d    .     .  . . . 
C27  C   0.4909(3)    0.6479(2)    0.82553(12)  0.0389(8)   Uani 1 1 d    .     .  . . . 
C28  C   0.4098(3)    0.6775(2)    0.79378(13)  0.0415(8)   Uani 1 1 d    .     .  . . . 
C29  C   0.3131(3)    0.7011(2)    0.81326(15)  0.0480(9)   Uani 1 1 d    .     .  . . . 
H29  H   0.300035     0.696442     0.849006     0.058       Uiso 1 1 calc R     U  . . . 
C30  C   0.2384(3)    0.7303(3)    0.78198(17)  0.0574(11)  Uani 1 1 d    .     .  . . . 
H30  H   0.173853     0.745245     0.796135     0.069       Uiso 1 1 calc R     U  . . . 
C31  C   0.2551(4)    0.7386(3)    0.72936(19)  0.0663(13)  Uani 1 1 d    .     .  . . . 
H31  H   0.201898     0.758582     0.707818     0.080       Uiso 1 1 calc R     U  . . . 
C32  C   0.3475(4)    0.7181(3)    0.70913(17)  0.0608(12)  Uani 1 1 d    .     .  . . . 
H32  H   0.358741     0.724317     0.673319     0.073       Uiso 1 1 calc R     U  . . . 
C33  C   0.4273(3)    0.6879(2)    0.74019(14)  0.0434(9)   Uani 1 1 d    .     .  . . . 
C34  C   0.5253(4)    0.6682(3)    0.72044(14)  0.0522(10)  Uani 1 1 d    .     .  . . . 
H34  H   0.536747     0.671598     0.684497     0.063       Uiso 1 1 calc R     U  . . . 
C35  C   0.6030(3)    0.6446(2)    0.75131(14)  0.0478(9)   Uani 1 1 d    .     .  . . . 
H35  H   0.668748     0.633767     0.736985     0.057       Uiso 1 1 calc R     U  . . . 
C36  C   0.5876(3)    0.6359(2)    0.80489(13)  0.0389(8)   Uani 1 1 d    .     .  . . . 
P2   P   0.88267(8)   0.45240(6)   0.61939(4)   0.0450(2)   Uani 1 1 d    .     .  . . . 
O51  O   0.8718(3)    0.50967(17)  0.57665(11)  0.0604(8)   Uani 1 1 d    .     .  . . . 
C51A C   1.0043(6)    0.4652(7)    0.6554(5)    0.0602(9)   Uani 0.5        1 d    G  .  P   B 1 
C52A C   1.0717(7)    0.5249(6)    0.6393(3)    0.0602(9)   Uani 0.5        1 d    G  .  P   B 1 
H52A H   1.053614     0.558846     0.611358     0.072       Uiso 0.5        1 calc R  U  P   B 1 
C53A C   1.1656(5)    0.5349(4)    0.6639(2)    0.0602(9)   Uani 0.5        1 d    G  .  P   B 1 
H53A H   1.211738     0.575748     0.652899     0.072       Uiso 0.5        1 calc R  U  P   B 1 
C54A C   1.1921(4)    0.4853(4)    0.7048(3)    0.0602(9)   Uani 0.5        1 d    G  .  P   B 1 
H54A H   1.256309     0.492149     0.721617     0.072       Uiso 0.5        1 calc R  U  P   B 1 
C55A C   1.1247(6)    0.4256(4)    0.7209(3)    0.0602(9)   Uani 0.5        1 d    G  .  P   B 1 
H55A H   1.142757     0.391646     0.748792     0.072       Uiso 0.5        1 calc R  U  P   B 1 
C56A C   1.0307(6)    0.4155(6)    0.6962(5)    0.0602(9)   Uani 0.5        1 d    G  .  P   B 1 
H56A H   0.984632     0.374743     0.707251     0.072       Uiso 0.5        1 calc R  U  P   B 1 
C51B C   1.0042(6)    0.4705(7)    0.6501(5)    0.0602(9)   Uani 0.5        1 d    G  .  P   B 2 
C52B C   1.0602(6)    0.5305(6)    0.6257(3)    0.0602(9)   Uani 0.5        1 d    G  .  P   B 2 
H52B H   1.031942     0.557548     0.596840     0.072       Uiso 0.5        1 calc R  U  P   B 2 
C53B C   1.1576(6)    0.5509(5)    0.6435(2)    0.0602(9)   Uani 0.5        1 d    G  .  P   B 2 
H53B H   1.195860     0.591953     0.626759     0.072       Uiso 0.5        1 calc R  U  P   B 2 
C54B C   1.1990(4)    0.5114(4)    0.6857(2)    0.0602(9)   Uani 0.5        1 d    G  .  P   B 2 
H54B H   1.265503     0.525326     0.697814     0.072       Uiso 0.5        1 calc R  U  P   B 2 
C55B C   1.1430(6)    0.4513(5)    0.7101(3)    0.0602(9)   Uani 0.5        1 d    G  .  P   B 2 
H55B H   1.171227     0.424294     0.738950     0.072       Uiso 0.5        1 calc R  U  P   B 2 
C56B C   1.0456(6)    0.4309(6)    0.6923(4)    0.0602(9)   Uani 0.5        1 d    G  .  P   B 2 
H56B H   1.007308     0.389888     0.709032     0.072       Uiso 0.5        1 calc R  U  P   B 2 
C61  C   0.8803(3)    0.3475(2)    0.60053(13)  0.0405(8)   Uani 1 1 d    .     .  . . . 
C62  C   0.9601(3)    0.2952(3)    0.61070(15)  0.0492(10)  Uani 1 1 d    .     .  . . . 
H62  H   1.020606     0.314612     0.626908     0.059       Uiso 1 1 calc R     U  . . . 
C63  C   0.9531(4)    0.2152(3)    0.59771(16)  0.0557(11)  Uani 1 1 d    .     .  . . . 
H63  H   1.008581     0.179904     0.605287     0.067       Uiso 1 1 calc R     U  . . . 
C64  C   0.8673(4)    0.1861(3)    0.57405(15)  0.0566(11)  Uani 1 1 d    .     .  . . . 
H64  H   0.862133     0.130616     0.565889     0.068       Uiso 1 1 calc R     U  . . . 
C65  C   0.7873(3)    0.2382(3)    0.56195(14)  0.0498(10)  Uani 1 1 d    .     .  . . . 
H65  H   0.729096     0.218326     0.543956     0.060       Uiso 1 1 calc R     U  . . . 
C66  C   0.7911(3)    0.3188(2)    0.57568(12)  0.0398(8)   Uani 1 1 d    .     .  . . . 
C67  C   0.7068(3)    0.3739(2)    0.55982(12)  0.0424(8)   Uani 1 1 d    .     .  . . . 
C68  C   0.6818(3)    0.3729(3)    0.50619(14)  0.0545(10)  Uani 1 1 d    .     .  . . . 
H68  H   0.715152     0.335708     0.484085     0.065       Uiso 1 1 calc R     U  . . . 
C69  C   0.6122(4)    0.4236(3)    0.48705(14)  0.0566(11)  Uani 1 1 d    .     .  . . . 
H69  H   0.596576     0.421512     0.451453     0.068       Uiso 1 1 calc R     U  . . . 
C70  C   0.5611(4)    0.4804(3)    0.51835(16)  0.0531(10)  Uani 1 1 d    .     .  . . . 
C71  C   0.4881(4)    0.5342(3)    0.49802(19)  0.0692(13)  Uani 1 1 d    .     .  . . . 
H71  H   0.472473     0.532299     0.462419     0.083       Uiso 1 1 calc R     U  . . . 
C72  C   0.4401(5)    0.5882(3)    0.5281(2)    0.0832(17)  Uani 1 1 d    .     .  . . . 
H72  H   0.391779     0.624499     0.513532     0.100       Uiso 1 1 calc R     U  . . . 
C73  C   0.4615(4)    0.5909(3)    0.5813(2)    0.0782(16)  Uani 1 1 d    .     .  . . . 
H73  H   0.426788     0.628580     0.602539     0.094       Uiso 1 1 calc R     U  . . . 
C74  C   0.5316(4)    0.5398(3)    0.60194(18)  0.0634(12)  Uani 1 1 d    .     .  . . . 
H74  H   0.546109     0.542860     0.637615     0.076       Uiso 1 1 calc R     U  . . . 
C75  C   0.5838(3)    0.4818(2)    0.57137(15)  0.0491(10)  Uani 1 1 d    .     .  . . . 
C76  C   0.6578(3)    0.4267(2)    0.59180(13)  0.0414(8)   Uani 1 1 d    .     .  . . . 
C77  C   0.6810(3)    0.4302(2)    0.64870(13)  0.0390(8)   Uani 1 1 d    .     .  . . . 
C78  C   0.6028(3)    0.4140(2)    0.68546(13)  0.0402(8)   Uani 1 1 d    .     .  . . . 
C79  C   0.5041(3)    0.3835(3)    0.67185(16)  0.0510(10)  Uani 1 1 d    .     .  . . . 
H79  H   0.488783     0.374004     0.636718     0.061       Uiso 1 1 calc R     U  . . . 
C80  C   0.4323(3)    0.3679(3)    0.70741(18)  0.0608(12)  Uani 1 1 d    .     .  . . . 
H80  H   0.367469     0.347175     0.697073     0.073       Uiso 1 1 calc R     U  . . . 
C81  C   0.4515(4)    0.3817(3)    0.75980(17)  0.0617(12)  Uani 1 1 d    .     .  . . . 
H81  H   0.399460     0.371644     0.784556     0.074       Uiso 1 1 calc R     U  . . . 
C82  C   0.5449(4)    0.4094(3)    0.77469(15)  0.0547(11)  Uani 1 1 d    .     .  . . . 
H82  H   0.557893     0.418261     0.810120     0.066       Uiso 1 1 calc R     U  . . . 
C83  C   0.6231(3)    0.4253(2)    0.73869(14)  0.0435(9)   Uani 1 1 d    .     .  . . . 
C84  C   0.7219(3)    0.4519(3)    0.75337(14)  0.0505(10)  Uani 1 1 d    .     .  . . . 
H84  H   0.735429     0.461817     0.788628     0.061       Uiso 1 1 calc R     U  . . . 
C85  C   0.7977(3)    0.4635(2)    0.71869(14)  0.0470(9)   Uani 1 1 d    .     .  . . . 
H85  H   0.863999     0.479816     0.730004     0.056       Uiso 1 1 calc R     U  . . . 
C86  C   0.7793(3)    0.4517(2)    0.66555(13)  0.0418(8)   Uani 1 1 d    .     .  . . . 

loop_
    _atom_site_aniso_label
    _atom_site_aniso_U_11
    _atom_site_aniso_U_22
    _atom_site_aniso_U_33
    _atom_site_aniso_U_23
    _atom_site_aniso_U_13
    _atom_site_aniso_U_12
P1   0.0335(5)    0.0576(6)    0.0462(5)   -0.0119(5)   -0.0003(4)    0.0029(5)   
O1   0.0582(18)   0.0635(18)   0.0604(16)  -0.0011(15)  -0.0056(16)   0.0138(16)  
C1A  0.0370(14)   0.093(3)     0.073(2)    -0.0347(19)   0.0062(15)  -0.0055(14)  
C2A  0.0370(14)   0.093(3)     0.073(2)    -0.0347(19)   0.0062(15)  -0.0055(14)  
C3A  0.0370(14)   0.093(3)     0.073(2)    -0.0347(19)   0.0062(15)  -0.0055(14)  
C4A  0.0370(14)   0.093(3)     0.073(2)    -0.0347(19)   0.0062(15)  -0.0055(14)  
C5A  0.0370(14)   0.093(3)     0.073(2)    -0.0347(19)   0.0062(15)  -0.0055(14)  
C6A  0.0370(14)   0.093(3)     0.073(2)    -0.0347(19)   0.0062(15)  -0.0055(14)  
C1B  0.0370(14)   0.093(3)     0.073(2)    -0.0347(19)   0.0062(15)  -0.0055(14)  
C2B  0.0370(14)   0.093(3)     0.073(2)    -0.0347(19)   0.0062(15)  -0.0055(14)  
C3B  0.0370(14)   0.093(3)     0.073(2)    -0.0347(19)   0.0062(15)  -0.0055(14)  
C4B  0.0370(14)   0.093(3)     0.073(2)    -0.0347(19)   0.0062(15)  -0.0055(14)  
C5B  0.0370(14)   0.093(3)     0.073(2)    -0.0347(19)   0.0062(15)  -0.0055(14)  
C6B  0.0370(14)   0.093(3)     0.073(2)    -0.0347(19)   0.0062(15)  -0.0055(14)  
C11  0.0334(19)   0.058(2)     0.0373(18)  -0.0062(16)  -0.0076(17)  -0.0015(17)  
C12  0.042(2)     0.060(2)     0.048(2)    -0.0088(19)   0.0000(19)  -0.0045(19)  
C13  0.055(3)     0.065(3)     0.057(2)    -0.010(2)    -0.005(2)    -0.017(2)    
C14  0.062(3)     0.055(3)     0.048(2)    -0.0117(18)  -0.013(2)     0.004(2)    
C15  0.044(2)     0.056(2)     0.0337(18)  -0.0076(16)  -0.0030(16)   0.0084(18)  
C16  0.037(2)     0.052(2)     0.0338(17)  -0.0021(15)  -0.0079(15)   0.0048(17)  
C17  0.0343(19)   0.055(2)     0.0351(18)  -0.0031(16)   0.0016(16)   0.0069(17)  
C18  0.052(3)     0.072(3)     0.0314(18)  -0.0030(17)   0.0019(18)   0.002(2)    
C19  0.057(3)     0.077(3)     0.041(2)     0.008(2)     0.012(2)     0.011(2)    
C20  0.046(2)     0.060(2)     0.053(2)     0.0001(19)   0.0174(19)   0.001(2)    
C21  0.077(4)     0.068(3)     0.074(3)     0.006(3)     0.033(3)    -0.005(3)    
C22  0.071(3)     0.058(3)     0.092(4)    -0.004(3)     0.029(3)    -0.015(2)    
C23  0.061(3)     0.070(3)     0.081(3)    -0.023(3)     0.021(3)    -0.021(2)    
C24  0.053(3)     0.056(3)     0.064(3)    -0.013(2)     0.011(2)    -0.010(2)    
C25  0.038(2)     0.053(2)     0.0438(19)  -0.0035(16)   0.0081(17)   0.0007(18)  
C26  0.0352(19)   0.054(2)     0.0333(16)  -0.0018(16)   0.0028(15)   0.0035(17)  
C27  0.040(2)     0.046(2)     0.0305(16)  -0.0040(14)   0.0023(15)  -0.0037(16)  
C28  0.039(2)     0.050(2)     0.0362(18)  -0.0076(15)   0.0010(16)  -0.0067(16)  
C29  0.040(2)     0.063(2)     0.0415(19)  -0.0078(17)   0.0007(18)  -0.0062(19)  
C30  0.036(2)     0.073(3)     0.063(3)    -0.008(2)    -0.001(2)     0.003(2)    
C31  0.058(3)     0.076(3)     0.065(3)     0.007(2)    -0.022(3)     0.004(2)    
C32  0.064(3)     0.074(3)     0.044(2)     0.001(2)    -0.006(2)     0.004(2)    
C33  0.048(2)     0.047(2)     0.0352(18)  -0.0051(15)  -0.0035(17)  -0.0033(17)  
C34  0.065(3)     0.060(3)     0.0319(18)  -0.0018(17)   0.0066(19)  -0.003(2)    
C35  0.044(2)     0.058(2)     0.0417(19)  -0.0060(16)   0.0085(18)   0.0014(19)  
C36  0.0349(19)   0.046(2)     0.0353(17)  -0.0048(15)  -0.0009(15)  -0.0014(16)  
P2   0.0378(5)    0.0501(5)    0.0471(5)   -0.0061(4)   -0.0020(5)   -0.0020(5)   
O51  0.063(2)     0.0582(17)   0.0599(17)   0.0066(14)  -0.0028(16)  -0.0044(15)  
C51A 0.0419(13)   0.072(2)     0.067(2)    -0.0171(18)  -0.0096(14)  -0.0035(11)  
C52A 0.0419(13)   0.072(2)     0.067(2)    -0.0171(18)  -0.0096(14)  -0.0035(11)  
C53A 0.0419(13)   0.072(2)     0.067(2)    -0.0171(18)  -0.0096(14)  -0.0035(11)  
C54A 0.0419(13)   0.072(2)     0.067(2)    -0.0171(18)  -0.0096(14)  -0.0035(11)  
C55A 0.0419(13)   0.072(2)     0.067(2)    -0.0171(18)  -0.0096(14)  -0.0035(11)  
C56A 0.0419(13)   0.072(2)     0.067(2)    -0.0171(18)  -0.0096(14)  -0.0035(11)  
C51B 0.0419(13)   0.072(2)     0.067(2)    -0.0171(18)  -0.0096(14)  -0.0035(11)  
C52B 0.0419(13)   0.072(2)     0.067(2)    -0.0171(18)  -0.0096(14)  -0.0035(11)  
C53B 0.0419(13)   0.072(2)     0.067(2)    -0.0171(18)  -0.0096(14)  -0.0035(11)  
C54B 0.0419(13)   0.072(2)     0.067(2)    -0.0171(18)  -0.0096(14)  -0.0035(11)  
C55B 0.0419(13)   0.072(2)     0.067(2)    -0.0171(18)  -0.0096(14)  -0.0035(11)  
C56B 0.0419(13)   0.072(2)     0.067(2)    -0.0171(18)  -0.0096(14)  -0.0035(11)  
C61  0.0367(19)   0.051(2)     0.0342(16)  -0.0065(14)   0.0060(16)  -0.0006(17)  
C62  0.039(2)     0.061(3)     0.048(2)    -0.0023(18)  -0.0002(18)   0.0055(18)  
C63  0.057(3)     0.060(3)     0.050(2)    -0.0064(19)   0.000(2)     0.017(2)    
C64  0.075(3)     0.047(2)     0.048(2)    -0.0022(18)   0.011(2)     0.003(2)    
C65  0.050(3)     0.060(2)     0.0390(19)  -0.0082(17)   0.0049(18)  -0.006(2)    
C66  0.039(2)     0.050(2)     0.0304(16)  -0.0069(15)   0.0063(15)  -0.0020(17)  
C67  0.037(2)     0.058(2)     0.0319(16)  -0.0102(16)  -0.0032(15)  -0.0034(18)  
C68  0.051(2)     0.078(3)     0.0343(18)  -0.0061(19)  -0.0013(18)  -0.003(2)    
C69  0.057(3)     0.079(3)     0.0331(18)  -0.0007(18)  -0.008(2)    -0.007(2)    
C70  0.050(3)     0.060(3)     0.049(2)     0.0014(19)  -0.014(2)    -0.005(2)    
C71  0.071(3)     0.071(3)     0.066(3)     0.004(2)    -0.021(3)     0.001(3)    
C72  0.085(4)     0.069(3)     0.095(4)     0.002(3)    -0.035(3)     0.022(3)    
C73  0.077(4)     0.070(3)     0.087(4)    -0.011(3)    -0.029(3)     0.026(3)    
C74  0.066(3)     0.059(3)     0.066(3)    -0.012(2)    -0.020(2)     0.016(2)    
C75  0.043(2)     0.058(2)     0.047(2)    -0.0069(18)  -0.0097(18)   0.0007(18)  
C76  0.039(2)     0.048(2)     0.0368(17)  -0.0067(15)  -0.0029(16)  -0.0034(16)  
C77  0.0363(19)   0.045(2)     0.0361(17)  -0.0099(14)  -0.0040(16)   0.0016(15)  
C78  0.038(2)     0.0441(19)   0.0383(18)  -0.0103(15)  -0.0021(16)   0.0053(16)  
C79  0.040(2)     0.063(3)     0.050(2)    -0.0176(19)  -0.0029(18)   0.005(2)    
C80  0.039(2)     0.076(3)     0.067(3)    -0.020(2)     0.006(2)    -0.001(2)    
C81  0.058(3)     0.066(3)     0.061(3)    -0.008(2)     0.022(2)    -0.003(2)    
C82  0.060(3)     0.064(3)     0.040(2)    -0.0101(18)   0.006(2)     0.005(2)    
C83  0.046(2)     0.043(2)     0.0421(18)  -0.0109(15)  -0.0021(18)   0.0063(17)  
C84  0.058(3)     0.055(2)     0.0383(19)  -0.0146(17)  -0.0089(19)   0.001(2)    
C85  0.045(2)     0.050(2)     0.047(2)    -0.0122(17)  -0.0080(18)  -0.0027(19)  
C86  0.0374(19)   0.044(2)     0.0436(19)  -0.0101(16)  -0.0034(16)   0.0032(16)  


#------------------------------------------------------------------------------#
#                              MOLECULAR GEOMETRY                              #
#------------------------------------------------------------------------------#
 
_geom_special_details
;
 All esds (except the esd in the dihedral angle between two l.s. planes)
 are estimated using the full covariance matrix.  The cell esds are taken
 into account individually in the estimation of esds in distances, angles
 and torsion angles; correlations between esds in cell parameters are only
 used when they are defined by crystal symmetry.  An approximate (isotropic)
 treatment of cell esds is used for estimating esds involving l.s. planes.
;
loop_
    _geom_bond_atom_site_label_1
    _geom_bond_atom_site_label_2
    _geom_bond_distance
    _geom_bond_site_symmetry_2
    _geom_bond_publ_flag
P1   O1   1.487(3)    .           ?           
P1   C1B  1.803(5)    .           ?           
P1   C36  1.808(4)    .           ?           
P1   C11  1.818(4)    .           ?           
P1   C1A  1.832(5)    .           ?           
C1A  C2A  1.3900      .           ?           
C1A  C6A  1.3900      .           ?           
C2A  C3A  1.3900      .           ?           
C2A  H2A  0.9500      .           ?           
C3A  C4A  1.3900      .           ?           
C3A  H3A  0.9500      .           ?           
C4A  C5A  1.3900      .           ?           
C4A  H4A  0.9500      .           ?           
C5A  C6A  1.3900      .           ?           
C5A  H5A  0.9500      .           ?           
C6A  H6A  0.9500      .           ?           
C1B  C2B  1.3900      .           ?           
C1B  C6B  1.3900      .           ?           
C2B  C3B  1.3900      .           ?           
C2B  H2B  0.9500      .           ?           
C3B  C4B  1.3900      .           ?           
C3B  H3B  0.9500      .           ?           
C4B  C5B  1.3900      .           ?           
C4B  H4B  0.9500      .           ?           
C5B  C6B  1.3900      .           ?           
C5B  H5B  0.9500      .           ?           
C6B  H6B  0.9500      .           ?           
C11  C12  1.395(6)    .           ?           
C11  C16  1.397(5)    .           ?           
C12  C13  1.363(6)    .           ?           
C12  H12  0.9500      .           ?           
C13  C14  1.389(6)    .           ?           
C13  H13  0.9500      .           ?           
C14  C15  1.378(6)    .           ?           
C14  H14  0.9500      .           ?           
C15  C16  1.385(5)    .           ?           
C15  H15  0.9500      .           ?           
C16  C17  1.483(6)    .           ?           
C17  C26  1.371(5)    .           ?           
C17  C18  1.426(5)    .           ?           
C18  C19  1.357(6)    .           ?           
C18  H18  0.9500      .           ?           
C19  C20  1.405(6)    .           ?           
C19  H19  0.9500      .           ?           
C20  C21  1.416(7)    .           ?           
C20  C25  1.428(5)    .           ?           
C21  C22  1.343(7)    .           ?           
C21  H21  0.9500      .           ?           
C22  C23  1.395(7)    .           ?           
C22  H22  0.9500      .           ?           
C23  C24  1.358(6)    .           ?           
C23  H23  0.9500      .           ?           
C24  C25  1.405(6)    .           ?           
C24  H24  0.9500      .           ?           
C25  C26  1.439(5)    .           ?           
C26  C27  1.513(5)    .           ?           
C27  C36  1.381(5)    .           ?           
C27  C28  1.429(5)    .           ?           
C28  C29  1.410(6)    .           ?           
C28  C33  1.425(5)    .           ?           
C29  C30  1.358(6)    .           ?           
C29  H29  0.9500      .           ?           
C30  C31  1.395(7)    .           ?           
C30  H30  0.9500      .           ?           
C31  C32  1.356(7)    .           ?           
C31  H31  0.9500      .           ?           
C32  C33  1.408(6)    .           ?           
C32  H32  0.9500      .           ?           
C33  C34  1.412(6)    .           ?           
C34  C35  1.350(6)    .           ?           
C34  H34  0.9500      .           ?           
C35  C36  1.418(5)    .           ?           
C35  H35  0.9500      .           ?           
P2   O51  1.472(3)    .           ?           
P2   C51B 1.797(5)    .           ?           
P2   C86  1.803(4)    .           ?           
P2   C61  1.813(4)    .           ?           
P2   C51A 1.850(5)    .           ?           
C51A C52A 1.3900      .           ?           
C51A C56A 1.3900      .           ?           
C52A C53A 1.3900      .           ?           
C52A H52A 0.9500      .           ?           
C53A C54A 1.3900      .           ?           
C53A H53A 0.9500      .           ?           
C54A C55A 1.3900      .           ?           
C54A H54A 0.9500      .           ?           
C55A C56A 1.3900      .           ?           
C55A H55A 0.9500      .           ?           
C56A H56A 0.9500      .           ?           
C51B C52B 1.3900      .           ?           
C51B C56B 1.3900      .           ?           
C52B C53B 1.3900      .           ?           
C52B H52B 0.9500      .           ?           
C53B C54B 1.3900      .           ?           
C53B H53B 0.9500      .           ?           
C54B C55B 1.3900      .           ?           
C54B H54B 0.9500      .           ?           
C55B C56B 1.3900      .           ?           
C55B H55B 0.9500      .           ?           
C56B H56B 0.9500      .           ?           
C61  C62  1.379(5)    .           ?           
C61  C66  1.412(5)    .           ?           
C62  C63  1.376(6)    .           ?           
C62  H62  0.9500      .           ?           
C63  C64  1.364(6)    .           ?           
C63  H63  0.9500      .           ?           
C64  C65  1.389(6)    .           ?           
C64  H64  0.9500      .           ?           
C65  C66  1.388(5)    .           ?           
C65  H65  0.9500      .           ?           
C66  C67  1.487(5)    .           ?           
C67  C76  1.367(5)    .           ?           
C67  C68  1.435(5)    .           ?           
C68  C69  1.334(6)    .           ?           
C68  H68  0.9500      .           ?           
C69  C70  1.414(6)    .           ?           
C69  H69  0.9500      .           ?           
C70  C71  1.408(7)    .           ?           
C70  C75  1.413(6)    .           ?           
C71  C72  1.345(7)    .           ?           
C71  H71  0.9500      .           ?           
C72  C73  1.415(8)    .           ?           
C72  H72  0.9500      .           ?           
C73  C74  1.358(6)    .           ?           
C73  H73  0.9500      .           ?           
C74  C75  1.424(6)    .           ?           
C74  H74  0.9500      .           ?           
C75  C76  1.431(5)    .           ?           
C76  C77  1.514(5)    .           ?           
C77  C86  1.397(5)    .           ?           
C77  C78  1.423(5)    .           ?           
C78  C83  1.424(5)    .           ?           
C78  C79  1.424(6)    .           ?           
C79  C80  1.340(6)    .           ?           
C79  H79  0.9500      .           ?           
C80  C81  1.406(6)    .           ?           
C80  H80  0.9500      .           ?           
C81  C82  1.355(6)    .           ?           
C81  H81  0.9500      .           ?           
C82  C83  1.408(6)    .           ?           
C82  H82  0.9500      .           ?           
C83  C84  1.410(6)    .           ?           
C84  C85  1.352(6)    .           ?           
C84  H84  0.9500      .           ?           
C85  C86  1.419(5)    .           ?           
C85  H85  0.9500      .           ?           

loop_
    _geom_angle_atom_site_label_1
    _geom_angle_atom_site_label_2
    _geom_angle_atom_site_label_3
    _geom_angle
    _geom_angle_site_symmetry_1
    _geom_angle_site_symmetry_3
    _geom_angle_publ_flag
O1   P1   C1B  107.4(4)     .       .       ?       
O1   P1   C36  115.83(18)   .       .       ?       
C1B  P1   C36  112.4(4)     .       .       ?       
O1   P1   C11  114.95(17)   .       .       ?       
C1B  P1   C11  106.5(4)     .       .       ?       
C36  P1   C11   99.45(17)   .       .       ?       
O1   P1   C1A  112.6(4)     .       .       ?       
C36  P1   C1A  107.9(4)     .       .       ?       
C11  P1   C1A  104.8(4)     .       .       ?       
C2A  C1A  C6A  120.0        .       .       ?       
C2A  C1A  P1   121.8(6)     .       .       ?       
C6A  C1A  P1   118.2(6)     .       .       ?       
C3A  C2A  C1A  120.0        .       .       ?       
C3A  C2A  H2A  120.0        .       .       ?       
C1A  C2A  H2A  120.0        .       .       ?       
C4A  C3A  C2A  120.0        .       .       ?       
C4A  C3A  H3A  120.0        .       .       ?       
C2A  C3A  H3A  120.0        .       .       ?       
C3A  C4A  C5A  120.0        .       .       ?       
C3A  C4A  H4A  120.0        .       .       ?       
C5A  C4A  H4A  120.0        .       .       ?       
C6A  C5A  C4A  120.0        .       .       ?       
C6A  C5A  H5A  120.0        .       .       ?       
C4A  C5A  H5A  120.0        .       .       ?       
C5A  C6A  C1A  120.0        .       .       ?       
C5A  C6A  H6A  120.0        .       .       ?       
C1A  C6A  H6A  120.0        .       .       ?       
C2B  C1B  C6B  120.0        .       .       ?       
C2B  C1B  P1   127.8(6)     .       .       ?       
C6B  C1B  P1   112.1(6)     .       .       ?       
C3B  C2B  C1B  120.0        .       .       ?       
C3B  C2B  H2B  120.0        .       .       ?       
C1B  C2B  H2B  120.0        .       .       ?       
C4B  C3B  C2B  120.0        .       .       ?       
C4B  C3B  H3B  120.0        .       .       ?       
C2B  C3B  H3B  120.0        .       .       ?       
C3B  C4B  C5B  120.0        .       .       ?       
C3B  C4B  H4B  120.0        .       .       ?       
C5B  C4B  H4B  120.0        .       .       ?       
C6B  C5B  C4B  120.0        .       .       ?       
C6B  C5B  H5B  120.0        .       .       ?       
C4B  C5B  H5B  120.0        .       .       ?       
C5B  C6B  C1B  120.0        .       .       ?       
C5B  C6B  H6B  120.0        .       .       ?       
C1B  C6B  H6B  120.0        .       .       ?       
C12  C11  C16  119.3(3)     .       .       ?       
C12  C11  P1   122.1(3)     .       .       ?       
C16  C11  P1   118.6(3)     .       .       ?       
C13  C12  C11  120.8(4)     .       .       ?       
C13  C12  H12  119.6        .       .       ?       
C11  C12  H12  119.6        .       .       ?       
C12  C13  C14  120.3(4)     .       .       ?       
C12  C13  H13  119.9        .       .       ?       
C14  C13  H13  119.9        .       .       ?       
C15  C14  C13  119.3(4)     .       .       ?       
C15  C14  H14  120.3        .       .       ?       
C13  C14  H14  120.3        .       .       ?       
C14  C15  C16  121.2(4)     .       .       ?       
C14  C15  H15  119.4        .       .       ?       
C16  C15  H15  119.4        .       .       ?       
C15  C16  C11  119.0(4)     .       .       ?       
C15  C16  C17  119.3(3)     .       .       ?       
C11  C16  C17  121.5(3)     .       .       ?       
C26  C17  C18  119.8(4)     .       .       ?       
C26  C17  C16  124.7(3)     .       .       ?       
C18  C17  C16  115.5(3)     .       .       ?       
C19  C18  C17  120.7(4)     .       .       ?       
C19  C18  H18  119.7        .       .       ?       
C17  C18  H18  119.7        .       .       ?       
C18  C19  C20  121.4(4)     .       .       ?       
C18  C19  H19  119.3        .       .       ?       
C20  C19  H19  119.3        .       .       ?       
C19  C20  C21  122.9(4)     .       .       ?       
C19  C20  C25  119.1(4)     .       .       ?       
C21  C20  C25  118.0(4)     .       .       ?       
C22  C21  C20  122.5(4)     .       .       ?       
C22  C21  H21  118.8        .       .       ?       
C20  C21  H21  118.8        .       .       ?       
C21  C22  C23  119.3(4)     .       .       ?       
C21  C22  H22  120.4        .       .       ?       
C23  C22  H22  120.4        .       .       ?       
C24  C23  C22  120.7(5)     .       .       ?       
C24  C23  H23  119.6        .       .       ?       
C22  C23  H23  119.6        .       .       ?       
C23  C24  C25  121.8(4)     .       .       ?       
C23  C24  H24  119.1        .       .       ?       
C25  C24  H24  119.1        .       .       ?       
C24  C25  C20  117.6(4)     .       .       ?       
C24  C25  C26  123.7(3)     .       .       ?       
C20  C25  C26  118.7(3)     .       .       ?       
C17  C26  C25  120.3(3)     .       .       ?       
C17  C26  C27  122.3(3)     .       .       ?       
C25  C26  C27  117.3(3)     .       .       ?       
C36  C27  C28  119.7(3)     .       .       ?       
C36  C27  C26  121.1(3)     .       .       ?       
C28  C27  C26  119.1(3)     .       .       ?       
C29  C28  C33  117.5(4)     .       .       ?       
C29  C28  C27  123.0(3)     .       .       ?       
C33  C28  C27  119.4(3)     .       .       ?       
C30  C29  C28  121.4(4)     .       .       ?       
C30  C29  H29  119.3        .       .       ?       
C28  C29  H29  119.3        .       .       ?       
C29  C30  C31  121.0(4)     .       .       ?       
C29  C30  H30  119.5        .       .       ?       
C31  C30  H30  119.5        .       .       ?       
C32  C31  C30  119.6(4)     .       .       ?       
C32  C31  H31  120.2        .       .       ?       
C30  C31  H31  120.2        .       .       ?       
C31  C32  C33  121.3(4)     .       .       ?       
C31  C32  H32  119.4        .       .       ?       
C33  C32  H32  119.4        .       .       ?       
C32  C33  C34  122.5(4)     .       .       ?       
C32  C33  C28  119.3(4)     .       .       ?       
C34  C33  C28  118.2(4)     .       .       ?       
C35  C34  C33  121.7(3)     .       .       ?       
C35  C34  H34  119.2        .       .       ?       
C33  C34  H34  119.2        .       .       ?       
C34  C35  C36  120.7(4)     .       .       ?       
C34  C35  H35  119.6        .       .       ?       
C36  C35  H35  119.6        .       .       ?       
C27  C36  C35  119.8(3)     .       .       ?       
C27  C36  P1   117.9(3)     .       .       ?       
C35  C36  P1   121.8(3)     .       .       ?       
O51  P2   C51B 108.3(4)     .       .       ?       
O51  P2   C86  115.90(19)   .       .       ?       
C51B P2   C86  111.0(4)     .       .       ?       
O51  P2   C61  114.60(17)   .       .       ?       
C51B P2   C61  107.3(4)     .       .       ?       
C86  P2   C61   99.33(17)   .       .       ?       
O51  P2   C51A 113.0(4)     .       .       ?       
C86  P2   C51A 107.4(4)     .       .       ?       
C61  P2   C51A 105.2(4)     .       .       ?       
C52A C51A C56A 120.0        .       .       ?       
C52A C51A P2   117.9(6)     .       .       ?       
C56A C51A P2   122.1(6)     .       .       ?       
C53A C52A C51A 120.0        .       .       ?       
C53A C52A H52A 120.0        .       .       ?       
C51A C52A H52A 120.0        .       .       ?       
C52A C53A C54A 120.0        .       .       ?       
C52A C53A H53A 120.0        .       .       ?       
C54A C53A H53A 120.0        .       .       ?       
C55A C54A C53A 120.0        .       .       ?       
C55A C54A H54A 120.0        .       .       ?       
C53A C54A H54A 120.0        .       .       ?       
C54A C55A C56A 120.0        .       .       ?       
C54A C55A H55A 120.0        .       .       ?       
C56A C55A H55A 120.0        .       .       ?       
C55A C56A C51A 120.0        .       .       ?       
C55A C56A H56A 120.0        .       .       ?       
C51A C56A H56A 120.0        .       .       ?       
C52B C51B C56B 120.0        .       .       ?       
C52B C51B P2   112.1(6)     .       .       ?       
C56B C51B P2   127.8(6)     .       .       ?       
C53B C52B C51B 120.0        .       .       ?       
C53B C52B H52B 120.0        .       .       ?       
C51B C52B H52B 120.0        .       .       ?       
C52B C53B C54B 120.0        .       .       ?       
C52B C53B H53B 120.0        .       .       ?       
C54B C53B H53B 120.0        .       .       ?       
C55B C54B C53B 120.0        .       .       ?       
C55B C54B H54B 120.0        .       .       ?       
C53B C54B H54B 120.0        .       .       ?       
C54B C55B C56B 120.0        .       .       ?       
C54B C55B H55B 120.0        .       .       ?       
C56B C55B H55B 120.0        .       .       ?       
C55B C56B C51B 120.0        .       .       ?       
C55B C56B H56B 120.0        .       .       ?       
C51B C56B H56B 120.0        .       .       ?       
C62  C61  C66  119.5(3)     .       .       ?       
C62  C61  P2   122.9(3)     .       .       ?       
C66  C61  P2   117.6(3)     .       .       ?       
C63  C62  C61  120.9(4)     .       .       ?       
C63  C62  H62  119.5        .       .       ?       
C61  C62  H62  119.5        .       .       ?       
C64  C63  C62  120.5(4)     .       .       ?       
C64  C63  H63  119.8        .       .       ?       
C62  C63  H63  119.8        .       .       ?       
C63  C64  C65  119.6(4)     .       .       ?       
C63  C64  H64  120.2        .       .       ?       
C65  C64  H64  120.2        .       .       ?       
C66  C65  C64  121.2(4)     .       .       ?       
C66  C65  H65  119.4        .       .       ?       
C64  C65  H65  119.4        .       .       ?       
C65  C66  C61  118.3(4)     .       .       ?       
C65  C66  C67  119.9(3)     .       .       ?       
C61  C66  C67  121.6(3)     .       .       ?       
C76  C67  C68  119.7(4)     .       .       ?       
C76  C67  C66  124.7(3)     .       .       ?       
C68  C67  C66  115.5(3)     .       .       ?       
C69  C68  C67  120.7(4)     .       .       ?       
C69  C68  H68  119.7        .       .       ?       
C67  C68  H68  119.7        .       .       ?       
C68  C69  C70  121.7(4)     .       .       ?       
C68  C69  H69  119.1        .       .       ?       
C70  C69  H69  119.1        .       .       ?       
C71  C70  C75  119.9(4)     .       .       ?       
C71  C70  C69  121.6(4)     .       .       ?       
C75  C70  C69  118.4(4)     .       .       ?       
C72  C71  C70  121.2(4)     .       .       ?       
C72  C71  H71  119.4        .       .       ?       
C70  C71  H71  119.4        .       .       ?       
C71  C72  C73  120.0(5)     .       .       ?       
C71  C72  H72  120.0        .       .       ?       
C73  C72  H72  120.0        .       .       ?       
C74  C73  C72  120.0(5)     .       .       ?       
C74  C73  H73  120.0        .       .       ?       
C72  C73  H73  120.0        .       .       ?       
C73  C74  C75  121.5(4)     .       .       ?       
C73  C74  H74  119.2        .       .       ?       
C75  C74  H74  119.2        .       .       ?       
C70  C75  C74  117.2(4)     .       .       ?       
C70  C75  C76  119.6(4)     .       .       ?       
C74  C75  C76  123.2(3)     .       .       ?       
C67  C76  C75  119.8(3)     .       .       ?       
C67  C76  C77  121.9(3)     .       .       ?       
C75  C76  C77  118.2(3)     .       .       ?       
C86  C77  C78  119.4(3)     .       .       ?       
C86  C77  C76  120.0(3)     .       .       ?       
C78  C77  C76  120.6(3)     .       .       ?       
C77  C78  C83  119.8(3)     .       .       ?       
C77  C78  C79  122.9(3)     .       .       ?       
C83  C78  C79  117.2(4)     .       .       ?       
C80  C79  C78  121.6(4)     .       .       ?       
C80  C79  H79  119.2        .       .       ?       
C78  C79  H79  119.2        .       .       ?       
C79  C80  C81  121.1(4)     .       .       ?       
C79  C80  H80  119.5        .       .       ?       
C81  C80  H80  119.5        .       .       ?       
C82  C81  C80  119.5(4)     .       .       ?       
C82  C81  H81  120.3        .       .       ?       
C80  C81  H81  120.3        .       .       ?       
C81  C82  C83  121.3(4)     .       .       ?       
C81  C82  H82  119.3        .       .       ?       
C83  C82  H82  119.3        .       .       ?       
C82  C83  C84  122.4(3)     .       .       ?       
C82  C83  C78  119.3(4)     .       .       ?       
C84  C83  C78  118.3(4)     .       .       ?       
C85  C84  C83  121.9(3)     .       .       ?       
C85  C84  H84  119.1        .       .       ?       
C83  C84  H84  119.1        .       .       ?       
C84  C85  C86  120.6(4)     .       .       ?       
C84  C85  H85  119.7        .       .       ?       
C86  C85  H85  119.7        .       .       ?       
C77  C86  C85  119.8(4)     .       .       ?       
C77  C86  P2   118.2(3)     .       .       ?       
C85  C86  P2   121.6(3)     .       .       ?       

loop_
    _geom_torsion_atom_site_label_1
    _geom_torsion_atom_site_label_2
    _geom_torsion_atom_site_label_3
    _geom_torsion_atom_site_label_4
    _geom_torsion
    _geom_torsion_site_symmetry_1
    _geom_torsion_site_symmetry_2
    _geom_torsion_site_symmetry_3
    _geom_torsion_site_symmetry_4
    _geom_torsion_publ_flag
O1   P1   C1A  C2A   171.5(4)     .       .       .       .       ?       
C36  P1   C1A  C2A    42.4(6)     .       .       .       .       ?       
C11  P1   C1A  C2A   -62.8(6)     .       .       .       .       ?       
O1   P1   C1A  C6A    -8.6(6)     .       .       .       .       ?       
C36  P1   C1A  C6A  -137.7(4)     .       .       .       .       ?       
C11  P1   C1A  C6A   117.0(4)     .       .       .       .       ?       
C6A  C1A  C2A  C3A     0.0        .       .       .       .       ?       
P1   C1A  C2A  C3A   179.8(8)     .       .       .       .       ?       
C1A  C2A  C3A  C4A     0.0        .       .       .       .       ?       
C2A  C3A  C4A  C5A     0.0        .       .       .       .       ?       
C3A  C4A  C5A  C6A     0.0        .       .       .       .       ?       
C4A  C5A  C6A  C1A     0.0        .       .       .       .       ?       
C2A  C1A  C6A  C5A     0.0        .       .       .       .       ?       
P1   C1A  C6A  C5A  -179.8(8)     .       .       .       .       ?       
O1   P1   C1B  C2B   176.2(5)     .       .       .       .       ?       
C36  P1   C1B  C2B    47.7(7)     .       .       .       .       ?       
C11  P1   C1B  C2B   -60.2(7)     .       .       .       .       ?       
O1   P1   C1B  C6B    -6.0(5)     .       .       .       .       ?       
C36  P1   C1B  C6B  -134.5(4)     .       .       .       .       ?       
C11  P1   C1B  C6B   117.6(4)     .       .       .       .       ?       
C6B  C1B  C2B  C3B     0.0        .       .       .       .       ?       
P1   C1B  C2B  C3B   177.6(9)     .       .       .       .       ?       
C1B  C2B  C3B  C4B     0.0        .       .       .       .       ?       
C2B  C3B  C4B  C5B     0.0        .       .       .       .       ?       
C3B  C4B  C5B  C6B     0.0        .       .       .       .       ?       
C4B  C5B  C6B  C1B     0.0        .       .       .       .       ?       
C2B  C1B  C6B  C5B     0.0        .       .       .       .       ?       
P1   C1B  C6B  C5B  -178.0(8)     .       .       .       .       ?       
O1   P1   C11  C12   121.9(3)     .       .       .       .       ?       
C1B  P1   C11  C12     3.2(5)     .       .       .       .       ?       
C36  P1   C11  C12  -113.7(3)     .       .       .       .       ?       
C1A  P1   C11  C12    -2.2(5)     .       .       .       .       ?       
O1   P1   C11  C16   -59.2(3)     .       .       .       .       ?       
C1B  P1   C11  C16  -177.9(5)     .       .       .       .       ?       
C36  P1   C11  C16    65.1(3)     .       .       .       .       ?       
C1A  P1   C11  C16   176.6(5)     .       .       .       .       ?       
C16  C11  C12  C13     0.1(6)     .       .       .       .       ?       
P1   C11  C12  C13   178.9(3)     .       .       .       .       ?       
C11  C12  C13  C14    -0.4(6)     .       .       .       .       ?       
C12  C13  C14  C15     1.5(6)     .       .       .       .       ?       
C13  C14  C15  C16    -2.2(6)     .       .       .       .       ?       
C14  C15  C16  C11     1.9(5)     .       .       .       .       ?       
C14  C15  C16  C17   178.0(4)     .       .       .       .       ?       
C12  C11  C16  C15    -0.8(5)     .       .       .       .       ?       
P1   C11  C16  C15  -179.7(3)     .       .       .       .       ?       
C12  C11  C16  C17  -176.8(3)     .       .       .       .       ?       
P1   C11  C16  C17     4.3(5)     .       .       .       .       ?       
C15  C16  C17  C26   131.5(4)     .       .       .       .       ?       
C11  C16  C17  C26   -52.5(5)     .       .       .       .       ?       
C15  C16  C17  C18   -49.6(5)     .       .       .       .       ?       
C11  C16  C17  C18   126.4(4)     .       .       .       .       ?       
C26  C17  C18  C19     1.8(6)     .       .       .       .       ?       
C16  C17  C18  C19  -177.2(4)     .       .       .       .       ?       
C17  C18  C19  C20    -1.9(7)     .       .       .       .       ?       
C18  C19  C20  C21  -178.8(5)     .       .       .       .       ?       
C18  C19  C20  C25     1.9(7)     .       .       .       .       ?       
C19  C20  C21  C22  -177.6(5)     .       .       .       .       ?       
C25  C20  C21  C22     1.6(8)     .       .       .       .       ?       
C20  C21  C22  C23    -0.4(8)     .       .       .       .       ?       
C21  C22  C23  C24     0.3(8)     .       .       .       .       ?       
C22  C23  C24  C25    -1.7(8)     .       .       .       .       ?       
C23  C24  C25  C20     2.9(7)     .       .       .       .       ?       
C23  C24  C25  C26  -179.0(4)     .       .       .       .       ?       
C19  C20  C25  C24   176.5(4)     .       .       .       .       ?       
C21  C20  C25  C24    -2.8(6)     .       .       .       .       ?       
C19  C20  C25  C26    -1.6(6)     .       .       .       .       ?       
C21  C20  C25  C26   179.0(4)     .       .       .       .       ?       
C18  C17  C26  C25    -1.6(6)     .       .       .       .       ?       
C16  C17  C26  C25   177.3(3)     .       .       .       .       ?       
C18  C17  C26  C27   179.0(4)     .       .       .       .       ?       
C16  C17  C26  C27    -2.1(6)     .       .       .       .       ?       
C24  C25  C26  C17  -176.5(4)     .       .       .       .       ?       
C20  C25  C26  C17     1.5(6)     .       .       .       .       ?       
C24  C25  C26  C27     3.0(6)     .       .       .       .       ?       
C20  C25  C26  C27  -179.0(4)     .       .       .       .       ?       
C17  C26  C27  C36    62.6(5)     .       .       .       .       ?       
C25  C26  C27  C36  -116.8(4)     .       .       .       .       ?       
C17  C26  C27  C28  -119.4(4)     .       .       .       .       ?       
C25  C26  C27  C28    61.2(5)     .       .       .       .       ?       
C36  C27  C28  C29  -171.6(4)     .       .       .       .       ?       
C26  C27  C28  C29    10.3(6)     .       .       .       .       ?       
C36  C27  C28  C33     5.3(5)     .       .       .       .       ?       
C26  C27  C28  C33  -172.7(3)     .       .       .       .       ?       
C33  C28  C29  C30     1.9(6)     .       .       .       .       ?       
C27  C28  C29  C30   178.9(4)     .       .       .       .       ?       
C28  C29  C30  C31    -0.5(7)     .       .       .       .       ?       
C29  C30  C31  C32    -0.7(7)     .       .       .       .       ?       
C30  C31  C32  C33     0.5(7)     .       .       .       .       ?       
C31  C32  C33  C34  -178.2(4)     .       .       .       .       ?       
C31  C32  C33  C28     0.9(7)     .       .       .       .       ?       
C29  C28  C33  C32    -2.1(6)     .       .       .       .       ?       
C27  C28  C33  C32  -179.2(4)     .       .       .       .       ?       
C29  C28  C33  C34   177.1(4)     .       .       .       .       ?       
C27  C28  C33  C34     0.0(5)     .       .       .       .       ?       
C32  C33  C34  C35   175.3(4)     .       .       .       .       ?       
C28  C33  C34  C35    -3.9(6)     .       .       .       .       ?       
C33  C34  C35  C36     2.4(6)     .       .       .       .       ?       
C28  C27  C36  C35    -6.9(5)     .       .       .       .       ?       
C26  C27  C36  C35   171.2(3)     .       .       .       .       ?       
C28  C27  C36  P1    166.1(3)     .       .       .       .       ?       
C26  C27  C36  P1    -15.9(5)     .       .       .       .       ?       
C34  C35  C36  C27     3.1(6)     .       .       .       .       ?       
C34  C35  C36  P1   -169.6(3)     .       .       .       .       ?       
O1   P1   C36  C27    65.5(3)     .       .       .       .       ?       
C1B  P1   C36  C27  -170.6(5)     .       .       .       .       ?       
C11  P1   C36  C27   -58.3(3)     .       .       .       .       ?       
C1A  P1   C36  C27  -167.3(5)     .       .       .       .       ?       
O1   P1   C36  C35  -121.7(3)     .       .       .       .       ?       
C1B  P1   C36  C35     2.2(5)     .       .       .       .       ?       
C11  P1   C36  C35   114.5(3)     .       .       .       .       ?       
C1A  P1   C36  C35     5.5(5)     .       .       .       .       ?       
O51  P2   C51A C52A   -0.4(7)     .       .       .       .       ?       
C86  P2   C51A C52A -129.5(5)     .       .       .       .       ?       
C61  P2   C51A C52A  125.4(5)     .       .       .       .       ?       
O51  P2   C51A C56A -178.1(4)     .       .       .       .       ?       
C86  P2   C51A C56A   52.8(6)     .       .       .       .       ?       
C61  P2   C51A C56A  -52.3(6)     .       .       .       .       ?       
C56A C51A C52A C53A    0.0        .       .       .       .       ?       
P2   C51A C52A C53A -177.7(8)     .       .       .       .       ?       
C51A C52A C53A C54A    0.0        .       .       .       .       ?       
C52A C53A C54A C55A    0.0        .       .       .       .       ?       
C53A C54A C55A C56A    0.0        .       .       .       .       ?       
C54A C55A C56A C51A    0.0        .       .       .       .       ?       
C52A C51A C56A C55A    0.0        .       .       .       .       ?       
P2   C51A C56A C55A  177.6(8)     .       .       .       .       ?       
O51  P2   C51B C52B   -2.5(6)     .       .       .       .       ?       
C86  P2   C51B C52B -130.8(4)     .       .       .       .       ?       
C61  P2   C51B C52B  121.7(4)     .       .       .       .       ?       
O51  P2   C51B C56B  179.4(5)     .       .       .       .       ?       
C86  P2   C51B C56B   51.1(7)     .       .       .       .       ?       
C61  P2   C51B C56B  -56.4(7)     .       .       .       .       ?       
C56B C51B C52B C53B    0.0        .       .       .       .       ?       
P2   C51B C52B C53B -178.2(8)     .       .       .       .       ?       
C51B C52B C53B C54B    0.0        .       .       .       .       ?       
C52B C53B C54B C55B    0.0        .       .       .       .       ?       
C53B C54B C55B C56B    0.0        .       .       .       .       ?       
C54B C55B C56B C51B    0.0        .       .       .       .       ?       
C52B C51B C56B C55B    0.0        .       .       .       .       ?       
P2   C51B C56B C55B  177.9(9)     .       .       .       .       ?       
O51  P2   C61  C62   121.6(3)     .       .       .       .       ?       
C51B P2   C61  C62     1.4(5)     .       .       .       .       ?       
C86  P2   C61  C62  -114.2(3)     .       .       .       .       ?       
C51A P2   C61  C62    -3.2(5)     .       .       .       .       ?       
O51  P2   C61  C66   -60.2(3)     .       .       .       .       ?       
C51B P2   C61  C66   179.6(5)     .       .       .       .       ?       
C86  P2   C61  C66    64.0(3)     .       .       .       .       ?       
C51A P2   C61  C66   175.0(5)     .       .       .       .       ?       
C66  C61  C62  C63    -1.0(6)     .       .       .       .       ?       
P2   C61  C62  C63   177.1(3)     .       .       .       .       ?       
C61  C62  C63  C64     0.5(6)     .       .       .       .       ?       
C62  C63  C64  C65     1.5(6)     .       .       .       .       ?       
C63  C64  C65  C66    -3.1(6)     .       .       .       .       ?       
C64  C65  C66  C61     2.6(5)     .       .       .       .       ?       
C64  C65  C66  C67   176.8(4)     .       .       .       .       ?       
C62  C61  C66  C65    -0.5(5)     .       .       .       .       ?       
P2   C61  C66  C65  -178.7(3)     .       .       .       .       ?       
C62  C61  C66  C67  -174.7(3)     .       .       .       .       ?       
P2   C61  C66  C67     7.1(4)     .       .       .       .       ?       
C65  C66  C67  C76   132.0(4)     .       .       .       .       ?       
C61  C66  C67  C76   -54.0(5)     .       .       .       .       ?       
C65  C66  C67  C68   -51.7(5)     .       .       .       .       ?       
C61  C66  C67  C68   122.4(4)     .       .       .       .       ?       
C76  C67  C68  C69     0.9(6)     .       .       .       .       ?       
C66  C67  C68  C69  -175.6(4)     .       .       .       .       ?       
C67  C68  C69  C70     0.4(7)     .       .       .       .       ?       
C68  C69  C70  C71   179.6(5)     .       .       .       .       ?       
C68  C69  C70  C75    -1.1(7)     .       .       .       .       ?       
C75  C70  C71  C72     0.9(8)     .       .       .       .       ?       
C69  C70  C71  C72  -179.8(5)     .       .       .       .       ?       
C70  C71  C72  C73    -0.9(9)     .       .       .       .       ?       
C71  C72  C73  C74     0.9(9)     .       .       .       .       ?       
C72  C73  C74  C75    -1.0(9)     .       .       .       .       ?       
C71  C70  C75  C74    -1.0(7)     .       .       .       .       ?       
C69  C70  C75  C74   179.7(4)     .       .       .       .       ?       
C71  C70  C75  C76   179.8(4)     .       .       .       .       ?       
C69  C70  C75  C76     0.4(6)     .       .       .       .       ?       
C73  C74  C75  C70     1.1(7)     .       .       .       .       ?       
C73  C74  C75  C76  -179.7(5)     .       .       .       .       ?       
C68  C67  C76  C75    -1.5(6)     .       .       .       .       ?       
C66  C67  C76  C75   174.6(4)     .       .       .       .       ?       
C68  C67  C76  C77   179.9(4)     .       .       .       .       ?       
C66  C67  C76  C77    -3.9(6)     .       .       .       .       ?       
C70  C75  C76  C67     0.9(6)     .       .       .       .       ?       
C74  C75  C76  C67  -178.3(4)     .       .       .       .       ?       
C70  C75  C76  C77   179.5(4)     .       .       .       .       ?       
C74  C75  C76  C77     0.3(6)     .       .       .       .       ?       
C67  C76  C77  C86    62.9(5)     .       .       .       .       ?       
C75  C76  C77  C86  -115.7(4)     .       .       .       .       ?       
C67  C76  C77  C78  -118.9(4)     .       .       .       .       ?       
C75  C76  C77  C78    62.5(5)     .       .       .       .       ?       
C86  C77  C78  C83     4.4(5)     .       .       .       .       ?       
C76  C77  C78  C83  -173.8(3)     .       .       .       .       ?       
C86  C77  C78  C79  -173.1(4)     .       .       .       .       ?       
C76  C77  C78  C79     8.7(5)     .       .       .       .       ?       
C77  C78  C79  C80   179.2(4)     .       .       .       .       ?       
C83  C78  C79  C80     1.6(6)     .       .       .       .       ?       
C78  C79  C80  C81     0.5(7)     .       .       .       .       ?       
C79  C80  C81  C82    -1.6(7)     .       .       .       .       ?       
C80  C81  C82  C83     0.5(7)     .       .       .       .       ?       
C81  C82  C83  C84  -178.0(4)     .       .       .       .       ?       
C81  C82  C83  C78     1.6(6)     .       .       .       .       ?       
C77  C78  C83  C82   179.7(4)     .       .       .       .       ?       
C79  C78  C83  C82    -2.6(5)     .       .       .       .       ?       
C77  C78  C83  C84    -0.5(5)     .       .       .       .       ?       
C79  C78  C83  C84   177.1(4)     .       .       .       .       ?       
C82  C83  C84  C85   177.0(4)     .       .       .       .       ?       
C78  C83  C84  C85    -2.7(6)     .       .       .       .       ?       
C83  C84  C85  C86     2.0(6)     .       .       .       .       ?       
C78  C77  C86  C85    -5.1(5)     .       .       .       .       ?       
C76  C77  C86  C85   173.1(3)     .       .       .       .       ?       
C78  C77  C86  P2    167.9(3)     .       .       .       .       ?       
C76  C77  C86  P2    -13.8(5)     .       .       .       .       ?       
C84  C85  C86  C77     2.0(6)     .       .       .       .       ?       
C84  C85  C86  P2   -170.8(3)     .       .       .       .       ?       
O51  P2   C86  C77    62.4(4)     .       .       .       .       ?       
C51B P2   C86  C77  -173.5(5)     .       .       .       .       ?       
C61  P2   C86  C77   -60.9(3)     .       .       .       .       ?       
C51A P2   C86  C77  -170.1(5)     .       .       .       .       ?       
O51  P2   C86  C85  -124.6(3)     .       .       .       .       ?       
C51B P2   C86  C85    -0.6(6)     .       .       .       .       ?       
C61  P2   C86  C85   112.1(3)     .       .       .       .       ?       
C51A P2   C86  C85     2.8(5)     .       .       .       .       ?       

#------------------------------------------------------------------------------#
#                                EMBEDDED FILES                                #
#------------------------------------------------------------------------------#
#                                                                              #

#...............................................................................
# .RES SHELXL file: sqz.res
#...............................................................................

_shelx_res_file
;
TITL DT6721 [Space group= P2(1)2(1)2(1)]
    sqz.res
    created by SHELXL-2018/3 at 16:40:40 on 08-Dec-2020
CELL  0.71073  12.9991  16.6358  26.0553   90.000   90.000   90.000
ZERR     8.00   0.0007   0.0009   0.0012    0.000    0.000    0.000
LATT  -1
SYMM  1/2 + X, 1/2 - Y, - Z
SYMM  - X, 1/2 + Y, 1/2 - Z
SYMM  1/2 - X, - Y, 1/2 + Z
SFAC  C    H    O    P
UNIT  256  168  8    8
MERG   2
OMIT     1   3   0
OMIT     0   7   3
OMIT    -2   4   1
OMIT    -1   1   6
OMIT     2   4   1
OMIT     0   6   7
OMIT     0   3  10
EADP C1A > C6A C1B > C6B
EADP C51A > C56A C51B > C56B
FMAP   2
PLAN   20
SIZE     0.22   0.26   0.35
ACTA
BOND   $H
CONF
WPDB  -2
L.S.   5    0   85
ABIN
TEMP  -123.00
WGHT    0.054100    1.566600
FVAR       0.53741
MOLE    1
P1    4    0.693733    0.620682    0.848687    11.00000    0.03348    0.05756 =
         0.04624   -0.01189   -0.00028    0.00287
O1    3    0.689616    0.546064    0.880050    11.00000    0.05820    0.06350 =
         0.06041   -0.00113   -0.00560    0.01382
PART    1
AFIX  66
C1A   1    0.813411    0.629552    0.811978    10.50000    0.03698    0.09339 =
         0.07294   -0.03474    0.00624   -0.00548
C2A   1    0.827308    0.689174    0.775252    10.50000    0.03698    0.09339 =
         0.07294   -0.03474    0.00624   -0.00548
AFIX  43
H2A   2    0.773852    0.726674    0.768554    10.50000   -1.20000
AFIX  65
C3A   1    0.919419    0.693929    0.748327    10.50000    0.03698    0.09339 =
         0.07294   -0.03474    0.00624   -0.00548
AFIX  43
H3A   2    0.928917    0.734678    0.723227    10.50000   -1.20000
AFIX  65
C4A   1    0.997634    0.639061    0.758128    10.50000    0.03698    0.09339 =
         0.07294   -0.03474    0.00624   -0.00548
AFIX  43
H4A   2    1.060588    0.642310    0.739726    10.50000   -1.20000
AFIX  65
C5A   1    0.983738    0.579438    0.794854    10.50000    0.03698    0.09339 =
         0.07294   -0.03474    0.00624   -0.00548
AFIX  43
H5A   2    1.037195    0.541939    0.801552    10.50000   -1.20000
AFIX  65
C6A   1    0.891628    0.574683    0.821779    10.50000    0.03698    0.09339 =
         0.07294   -0.03474    0.00624   -0.00548
AFIX  43
H6A   2    0.882131    0.533934    0.846879    10.50000   -1.20000
PART    2
AFIX  66
C1B   1    0.816640    0.622198    0.816595    10.50000    0.03698    0.09339 =
         0.07294   -0.03474    0.00624   -0.00548
C2B   1    0.852372    0.678057    0.781151    10.50000    0.03698    0.09339 =
         0.07294   -0.03474    0.00624   -0.00548
AFIX  43
H2B   2    0.809062    0.720804    0.770307    10.50000   -1.20000
AFIX  65
C3B   1    0.951473    0.671370    0.761575    10.50000    0.03698    0.09339 =
         0.07294   -0.03474    0.00624   -0.00548
AFIX  43
H3B   2    0.975894    0.709547    0.737351    10.50000   -1.20000
AFIX  65
C4B   1    1.014843    0.608825    0.777441    10.50000    0.03698    0.09339 =
         0.07294   -0.03474    0.00624   -0.00548
AFIX  43
H4B   2    1.082574    0.604255    0.764061    10.50000   -1.20000
AFIX  65
C5B   1    0.979112    0.552966    0.812884    10.50000    0.03698    0.09339 =
         0.07294   -0.03474    0.00624   -0.00548
AFIX  43
H5B   2    1.022423    0.510219    0.823728    10.50000   -1.20000
AFIX  65
C6B   1    0.880011    0.559652    0.832462    10.50000    0.03698    0.09339 =
         0.07294   -0.03474    0.00624   -0.00548
AFIX  43
H6B   2    0.855591    0.521475    0.856686    10.50000   -1.20000
AFIX   0
PART    0
C11   1    0.685279    0.713720    0.885079    11.00000    0.03339    0.05760 =
         0.03732   -0.00616   -0.00757   -0.00148
C12   1    0.761954    0.772302    0.882970    11.00000    0.04229    0.06037 =
         0.04844   -0.00878    0.00002   -0.00450
AFIX  43
H12   2    0.821270    0.763455    0.862434    11.00000   -1.20000
AFIX   0
C13   1    0.752811    0.842080    0.910013    11.00000    0.05469    0.06460 =
         0.05681   -0.01034   -0.00531   -0.01710
AFIX  43
H13   2    0.805870    0.881266    0.908377    11.00000   -1.20000
AFIX   0
C14   1    0.666223    0.856134    0.939959    11.00000    0.06249    0.05540 =
         0.04810   -0.01165   -0.01263    0.00432
AFIX  43
H14   2    0.659056    0.905275    0.958186    11.00000   -1.20000
AFIX   0
C15   1    0.590839    0.798080    0.942959    11.00000    0.04444    0.05616 =
         0.03368   -0.00762   -0.00297    0.00842
AFIX  43
H15   2    0.532778    0.806835    0.964385    11.00000   -1.20000
AFIX   0
C16   1    0.598167    0.727192    0.915306    11.00000    0.03715    0.05151 =
         0.03382   -0.00207   -0.00790    0.00477
C17   1    0.516870    0.665286    0.921047    11.00000    0.03431    0.05536 =
         0.03507   -0.00311    0.00164    0.00689
C18   1    0.491231    0.644476    0.972589    11.00000    0.05173    0.07232 =
         0.03139   -0.00305    0.00195    0.00190
AFIX  43
H18   2    0.523597    0.671761    1.000251    11.00000   -1.20000
AFIX   0
C19   1    0.421081    0.586107    0.982518    11.00000    0.05718    0.07729 =
         0.04142    0.00776    0.01177    0.01053
AFIX  43
H19   2    0.406707    0.572052    1.017122    11.00000   -1.20000
AFIX   0
C20   1    0.369263    0.546021    0.942736    11.00000    0.04563    0.06009 =
         0.05276    0.00010    0.01737    0.00123
C21   1    0.294301    0.485864    0.951720    11.00000    0.07665    0.06771 =
         0.07433    0.00621    0.03304   -0.00531
AFIX  43
H21   2    0.276284    0.473298    0.986132    11.00000   -1.20000
AFIX   0
C22   1    0.247735    0.445921    0.913437    11.00000    0.07060    0.05788 =
         0.09152   -0.00436    0.02888   -0.01455
AFIX  43
H22   2    0.198027    0.405678    0.920798    11.00000   -1.20000
AFIX   0
C23   1    0.273129    0.464151    0.862756    11.00000    0.06107    0.07041 =
         0.08060   -0.02280    0.02140   -0.02095
AFIX  43
H23   2    0.240145    0.436281    0.835517    11.00000   -1.20000
AFIX   0
C24   1    0.344469    0.521287    0.851912    11.00000    0.05307    0.05610 =
         0.06390   -0.01331    0.01122   -0.01041
AFIX  43
H24   2    0.361759    0.531548    0.817097    11.00000   -1.20000
AFIX   0
C25   1    0.393439    0.565664    0.890752    11.00000    0.03840    0.05279 =
         0.04381   -0.00346    0.00813    0.00073
C26   1    0.468299    0.627563    0.881015    11.00000    0.03524    0.05419 =
         0.03328   -0.00178    0.00279    0.00352
C27   1    0.490912    0.647859    0.825532    11.00000    0.04035    0.04587 =
         0.03048   -0.00400    0.00235   -0.00374
C28   1    0.409769    0.677547    0.793778    11.00000    0.03876    0.04960 =
         0.03617   -0.00756    0.00104   -0.00669
C29   1    0.313125    0.701100    0.813258    11.00000    0.03957    0.06290 =
         0.04153   -0.00784    0.00071   -0.00620
AFIX  43
H29   2    0.300035    0.696442    0.849006    11.00000   -1.20000
AFIX   0
C30   1    0.238422    0.730288    0.781976    11.00000    0.03623    0.07344 =
         0.06254   -0.00814   -0.00081    0.00292
AFIX  43
H30   2    0.173853    0.745245    0.796135    11.00000   -1.20000
AFIX   0
C31   1    0.255051    0.738644    0.729363    11.00000    0.05772    0.07570 =
         0.06546    0.00692   -0.02180    0.00431
AFIX  43
H31   2    0.201898    0.758582    0.707818    11.00000   -1.20000
AFIX   0
C32   1    0.347538    0.718144    0.709133    11.00000    0.06423    0.07389 =
         0.04438    0.00066   -0.00550    0.00399
AFIX  43
H32   2    0.358741    0.724317    0.673319    11.00000   -1.20000
AFIX   0
C33   1    0.427263    0.687889    0.740194    11.00000    0.04845    0.04662 =
         0.03519   -0.00508   -0.00348   -0.00328
C34   1    0.525256    0.668178    0.720438    11.00000    0.06476    0.05989 =
         0.03190   -0.00182    0.00663   -0.00331
AFIX  43
H34   2    0.536747    0.671598    0.684497    11.00000   -1.20000
AFIX   0
C35   1    0.602991    0.644607    0.751310    11.00000    0.04429    0.05757 =
         0.04167   -0.00595    0.00855    0.00144
AFIX  43
H35   2    0.668748    0.633767    0.736985    11.00000   -1.20000
AFIX   0
C36   1    0.587562    0.635853    0.804890    11.00000    0.03490    0.04642 =
         0.03533   -0.00477   -0.00090   -0.00137
MOLE    2
P2    4    0.882673    0.452403    0.619385    11.00000    0.03780    0.05008 =
         0.04709   -0.00608   -0.00200   -0.00202
O51   3    0.871776    0.509672    0.576655    11.00000    0.06313    0.05822 =
         0.05987    0.00658   -0.00283   -0.00441
PART    1
AFIX  66
C51A  1    1.004256    0.465206    0.655398    10.50000    0.04189    0.07202 =
         0.06659   -0.01708   -0.00962   -0.00347
C52A  1    1.071708    0.524906    0.639256    10.50000    0.04189    0.07202 =
         0.06659   -0.01708   -0.00962   -0.00347
AFIX  43
H52A  2    1.053614    0.558846    0.611358    10.50000   -1.20000
AFIX  65
C53A  1    1.165637    0.534946    0.663932    10.50000    0.04189    0.07202 =
         0.06659   -0.01708   -0.00962   -0.00347
AFIX  43
H53A  2    1.211738    0.575748    0.652899    10.50000   -1.20000
AFIX  65
C54A  1    1.192113    0.485287    0.704751    10.50000    0.04189    0.07202 =
         0.06659   -0.01708   -0.00962   -0.00347
AFIX  43
H54A  2    1.256309    0.492149    0.721617    10.50000   -1.20000
AFIX  65
C55A  1    1.124661    0.425586    0.720894    10.50000    0.04189    0.07202 =
         0.06659   -0.01708   -0.00962   -0.00347
AFIX  43
H55A  2    1.142757    0.391646    0.748792    10.50000   -1.20000
AFIX  65
C56A  1    1.030732    0.415545    0.696218    10.50000    0.04189    0.07202 =
         0.06659   -0.01708   -0.00962   -0.00347
AFIX  43
H56A  2    0.984632    0.374743    0.707251    10.50000   -1.20000
PART    2
AFIX  66
C51B  1    1.004213    0.470484    0.650123    10.50000    0.04189    0.07202 =
         0.06659   -0.01708   -0.00962   -0.00347
C52B  1    1.060215    0.530498    0.625687    10.50000    0.04189    0.07202 =
         0.06659   -0.01708   -0.00962   -0.00347
AFIX  43
H52B  2    1.031942    0.557548    0.596840    10.50000   -1.20000
AFIX  65
C53B  1    1.157586    0.550935    0.643460    10.50000    0.04189    0.07202 =
         0.06659   -0.01708   -0.00962   -0.00347
AFIX  43
H53B  2    1.195860    0.591953    0.626759    10.50000   -1.20000
AFIX  65
C54B  1    1.198954    0.511358    0.685667    10.50000    0.04189    0.07202 =
         0.06659   -0.01708   -0.00962   -0.00347
AFIX  43
H54B  2    1.265503    0.525326    0.697814    10.50000   -1.20000
AFIX  65
C55B  1    1.142953    0.451343    0.710103    10.50000    0.04189    0.07202 =
         0.06659   -0.01708   -0.00962   -0.00347
AFIX  43
H55B  2    1.171227    0.424294    0.738950    10.50000   -1.20000
AFIX  65
C56B  1    1.045582    0.430905    0.692331    10.50000    0.04189    0.07202 =
         0.06659   -0.01708   -0.00962   -0.00347
AFIX  43
H56B  2    1.007308    0.389888    0.709032    10.50000   -1.20000
AFIX   0
PART    0
C61   1    0.880341    0.347501    0.600531    11.00000    0.03670    0.05051 =
         0.03418   -0.00653    0.00602   -0.00058
C62   1    0.960055    0.295162    0.610703    11.00000    0.03852    0.06115 =
         0.04785   -0.00234   -0.00023    0.00554
AFIX  43
H62   2    1.020606    0.314612    0.626908    11.00000   -1.20000
AFIX   0
C63   1    0.953131    0.215160    0.597713    11.00000    0.05726    0.06012 =
         0.04964   -0.00637   -0.00039    0.01749
AFIX  43
H63   2    1.008581    0.179904    0.605287    11.00000   -1.20000
AFIX   0
C64   1    0.867264    0.186129    0.574050    11.00000    0.07476    0.04720 =
         0.04775   -0.00218    0.01063    0.00341
AFIX  43
H64   2    0.862133    0.130616    0.565889    11.00000   -1.20000
AFIX   0
C65   1    0.787346    0.238204    0.561949    11.00000    0.05038    0.06000 =
         0.03900   -0.00820    0.00490   -0.00578
AFIX  43
H65   2    0.729096    0.218326    0.543956    11.00000   -1.20000
AFIX   0
C66   1    0.791070    0.318776    0.575677    11.00000    0.03859    0.05032 =
         0.03043   -0.00687    0.00627   -0.00198
C67   1    0.706822    0.373938    0.559815    11.00000    0.03749    0.05779 =
         0.03193   -0.01024   -0.00317   -0.00339
C68   1    0.681796    0.372899    0.506189    11.00000    0.05102    0.07813 =
         0.03427   -0.00605   -0.00129   -0.00335
AFIX  43
H68   2    0.715152    0.335708    0.484085    11.00000   -1.20000
AFIX   0
C69   1    0.612196    0.423597    0.487046    11.00000    0.05722    0.07930 =
         0.03314   -0.00066   -0.00813   -0.00708
AFIX  43
H69   2    0.596576    0.421512    0.451453    11.00000   -1.20000
AFIX   0
C70   1    0.561056    0.480364    0.518346    11.00000    0.05036    0.05972 =
         0.04936    0.00143   -0.01442   -0.00532
C71   1    0.488099    0.534166    0.498017    11.00000    0.07071    0.07121 =
         0.06572    0.00402   -0.02066    0.00071
AFIX  43
H71   2    0.472473    0.532299    0.462419    11.00000   -1.20000
AFIX   0
C72   1    0.440084    0.588184    0.528058    11.00000    0.08535    0.06897 =
         0.09535    0.00224   -0.03538    0.02157
AFIX  43
H72   2    0.391779    0.624499    0.513532    11.00000   -1.20000
AFIX   0
C73   1    0.461477    0.590948    0.581266    11.00000    0.07744    0.07011 =
         0.08705   -0.01104   -0.02947    0.02630
AFIX  43
H73   2    0.426788    0.628580    0.602539    11.00000   -1.20000
AFIX   0
C74   1    0.531577    0.539826    0.601935    11.00000    0.06563    0.05864 =
         0.06585   -0.01243   -0.01986    0.01597
AFIX  43
H74   2    0.546109    0.542860    0.637615    11.00000   -1.20000
AFIX   0
C75   1    0.583838    0.481754    0.571372    11.00000    0.04262    0.05753 =
         0.04721   -0.00692   -0.00974    0.00067
C76   1    0.657825    0.426664    0.591798    11.00000    0.03936    0.04804 =
         0.03681   -0.00674   -0.00293   -0.00339
C77   1    0.681041    0.430224    0.648698    11.00000    0.03634    0.04469 =
         0.03607   -0.00993   -0.00403    0.00164
C78   1    0.602767    0.414029    0.685456    11.00000    0.03830    0.04411 =
         0.03832   -0.01026   -0.00206    0.00527
C79   1    0.504101    0.383514    0.671848    11.00000    0.04030    0.06294 =
         0.04970   -0.01761   -0.00294    0.00531
AFIX  43
H79   2    0.488783    0.374004    0.636718    11.00000   -1.20000
AFIX   0
C80   1    0.432341    0.367892    0.707414    11.00000    0.03948    0.07623 =
         0.06683   -0.01977    0.00644   -0.00118
AFIX  43
H80   2    0.367469    0.347175    0.697073    11.00000   -1.20000
AFIX   0
C81   1    0.451549    0.381681    0.759797    11.00000    0.05842    0.06591 =
         0.06068   -0.00759    0.02239   -0.00290
AFIX  43
H81   2    0.399460    0.371644    0.784556    11.00000   -1.20000
AFIX   0
C82   1    0.544924    0.409393    0.774687    11.00000    0.06011    0.06360 =
         0.04044   -0.01012    0.00584    0.00463
AFIX  43
H82   2    0.557893    0.418261    0.810120    11.00000   -1.20000
AFIX   0
C83   1    0.623108    0.425306    0.738694    11.00000    0.04583    0.04276 =
         0.04205   -0.01095   -0.00208    0.00633
C84   1    0.721854    0.451858    0.753370    11.00000    0.05815    0.05522 =
         0.03827   -0.01456   -0.00887    0.00131
AFIX  43
H84   2    0.735429    0.461817    0.788628    11.00000   -1.20000
AFIX   0
C85   1    0.797720    0.463537    0.718693    11.00000    0.04455    0.04976 =
         0.04665   -0.01216   -0.00801   -0.00265
AFIX  43
H85   2    0.863999    0.479816    0.730004    11.00000   -1.20000
AFIX   0
C86   1    0.779298    0.451710    0.665548    11.00000    0.03735    0.04437 =
         0.04358   -0.01010   -0.00336    0.00315
HKLF    4


REM  DT6721 [Space group= P2(1)2(1)2(1)]
REM wR2 = 0.1437, GooF = S = 1.063, Restrained GooF = 1.063 for all data
REM R1 = 0.0564 for 9489 Fo > 4sig(Fo) and 0.0819 for all 12773 data
REM 541 parameters refined using 0 restraints

END

WGHT      0.0509      1.6520

REM Highest difference peak  0.211,  deepest hole -0.266,  1-sigma level  0.041
Q1    1   0.7600  0.6247  0.8305  11.00000  0.05    0.20
Q2    1   0.9518  0.4618  0.6361  11.00000  0.05    0.20
Q3    1   0.4536  0.6197  1.0557  11.00000  0.05    0.18
Q4    1   0.3353  0.4085  0.6700  11.00000  0.05    0.16
Q5    1   1.1915  0.3651  0.7784  11.00000  0.05    0.16
Q6    1   0.7523  0.1158  0.5253  11.00000  0.05    0.15
Q7    1   0.6836  0.9386  1.0026  11.00000  0.05    0.15
Q8    1   0.2370  0.6376  0.7219  11.00000  0.05    0.15
Q9    1   0.6217  0.2626  0.5918  11.00000  0.05    0.15
Q10   1   1.0954  0.5263  0.7708  11.00000  0.05    0.15
Q11   1   0.4962  0.4969  0.6534  11.00000  0.05    0.15
Q12   1   0.5932  0.5026  0.6947  11.00000  0.05    0.15
Q13   1   1.2023  0.4153  0.6631  11.00000  0.05    0.15
Q14   1   0.6394  0.6239  0.8221  11.00000  0.05    0.15
Q15   1   0.7001  0.9590  0.9902  11.00000  0.05    0.14
Q16   1   0.6251  0.2963  0.4991  11.00000  0.05    0.14
Q17   1   0.6084  0.9603  0.9202  11.00000  0.05    0.14
Q18   1   0.5153  0.5163  0.7214  11.00000  0.05    0.14
Q19   1   1.1193  0.6213  0.8079  11.00000  0.05    0.14
Q20   1   0.6448  0.2002  0.5862  11.00000  0.05    0.14
;

_shelx_res_checksum              76736

# ............... End of .RES file ........................................... #
#------------------------------------------------------------------------------#

#...............................................................................
# .HKL SHELXL file: sqz.hkl
#...............................................................................

_shelx_hkl_file
;
   3   0   0    1.49    7.70
  -3   0   0   -4.70    9.31
   4   0   0  604.42   44.21
  -4   0   0  613.31   45.60
  -5   0   0   -2.18   12.67
   5   0   0   -6.99   10.63
   6   0   0  232.30   30.96
  -6   0   0  193.47   33.91
   7   0   0   -8.85   17.51
  -7   0   0    7.82   19.57
  -8   0   0   -3.88   23.52
   8   0   0  -18.36   19.96
 -11   0   0    6.45    4.58
 -11   0   0   -7.44    4.78
 -12   0   0   65.05   10.68
 -13   0   0    2.98    5.63
 -13   0   0    5.55    5.49
 -14   0   0   58.55   11.21
 -15   0   0    5.21    6.97
 -15   0   0   -4.99    8.24
 -16   0   0  137.82   16.45
 -16   0   0   99.44   15.63
  -1   1   0 4949.26  230.52
  -2  -1   0   77.18    4.29
   2   1   0   87.63    4.21
   2  -1   0   69.11    4.22
  -2   1   0   65.89    4.18
  -3  -1   0  220.18   10.87
  -3   1   0  214.19   10.83
  -4  -1   0    3.22    1.76
  -4   1   0    5.63    1.88
  -5  -1   0 1895.18   86.97
  -5   1   0 1937.56   86.96
  -6  -1   0  216.69   11.64
  -6   1   0  191.56   11.25
  -7  -1   0   71.43    5.40
  -7   1   0   53.75    5.72
  -8  -1   0  176.20   11.34
  -8   1   0  170.30   10.62
  -9   1   0  426.77   23.71
  -9  -1   0  494.72   24.29
 -10   1   0   32.00    5.56
 -10  -1   0    9.91    5.41
 -11   1   0 1074.17   53.79
 -11  -1   0 1152.95   54.44
 -12  -1   0   91.24    7.60
 -12   1   0   98.76    7.73
 -13   1   0   -5.24    4.95
 -13  -1   0    0.39    5.53
 -13  -1   0   -3.46    4.78
 -13   1   0    1.25    5.62
 -14   1   0   33.37    7.11
 -14  -1   0   32.41    7.42
 -15  -1   0   99.16   14.50
 -15   1   0   87.94   13.89
 -15   1   0  111.03   16.64
 -15  -1   0  108.73   16.44
 -16   1   0    6.70    7.62
 -16  -1   0   -2.53    7.46
 -16   1   0   17.29    8.19
   0   2   0 3492.69  164.67
  -1  -2   0 1579.44   71.88
   1  -2   0 1616.55   71.87
   1   2   0 1604.99   71.88
  -1   2   0 1590.56   71.85
  -2   2   0  577.18   27.35
   2  -2   0  617.66   27.39
  -2  -2   0  575.95   27.39
   2   2   0  602.22   27.36
  -3  -2   0 1054.31   48.93
   3   2   0 1056.56   48.82
  -3   2   0 1076.86   48.98
   3  -2   0 1104.23   48.94
  -4   2   0 2913.30  128.37
  -4  -2   0 2784.99  128.26
  -5  -2   0  113.68    7.13
  -5   2   0  103.46    6.85
  -6   2   0  421.12   19.85
  -6  -2   0  365.23   19.65
  -7  -2   0   63.83    5.24
  -7   2   0   53.84    5.71
  -8  -2   0  127.47    9.51
  -8   2   0  127.26    8.84
  -9  -2   0  412.84   22.48
  -9   2   0  427.25   22.17
 -10   2   0   75.07    8.54
 -10  -2   0   65.49    8.86
 -11  -2   0   41.90    7.90
 -11   2   0   61.76    8.34
 -12   2   0  232.10   14.15
 -12  -2   0  235.74   17.11
 -13   2   0  151.99   13.49
 -13  -2   0  179.61   14.81
 -13  -2   0  161.61   13.88
 -14  -2   0    4.79    6.90
 -14  -2   0    4.25    6.02
 -14   2   0   12.89    6.77
 -14   2   0   -0.87    6.43
 -15   2   0    3.75    6.60
 -15  -2   0    5.73    7.75
 -15   2   0    4.18    7.76
 -15  -2   0    7.04    7.87
   0  -3   0    1.52    1.62
   0   3   0    1.51    1.58
   1   3   0  290.42   14.15
  -1   3   0  284.47   14.13
  -1  -3   0  294.28   14.23
   1  -3   0  293.94   14.19
  -2  -3   0 5309.18  254.08
   2   3   0 5469.26  255.76
  -2   3   0 5167.80  252.89
  -3   3   0 2428.07  111.54
   3  -3   0 2566.89  111.58
  -3  -3   0 2461.77  111.58
   3   3   0 2441.27  111.49
   4  -3   0 2362.10  103.78
   4   3   0 2278.43  103.62
  -4   3   0 2303.17  103.83
  -4  -3   0 2237.21  103.80
  -5   3   0  112.49    7.26
  -5  -3   0  105.23    7.32
   5   3   0  107.26    6.70
   5  -3   0  110.28    7.06
  -6   3   0   19.17    3.59
  -6  -3   0   26.43    3.74
  -7  -3   0  761.20   36.20
  -7   3   0  740.07   35.98
  -8  -3   0  139.36    9.09
  -8   3   0  137.77    9.48
  -9  -3   0  201.94   13.39
  -9   3   0  201.01   12.68
 -10   3   0  133.48   10.71
 -10  -3   0  123.45    9.08
 -11  -3   0   62.15   10.08
 -11   3   0   83.44    8.96
 -12  -3   0   17.09    6.63
 -12   3   0   16.56    5.69
 -13   3   0   -4.40    6.67
 -13  -3   0    0.42    6.06
 -14  -3   0   34.39    9.33
 -14   3   0   45.86    7.63
 -15   3   0   -4.38    6.32
 -15  -3   0   -8.21    6.26
 -15  -3   0   10.13    7.82
 -15   3   0   13.09    7.51
   0  -4   0  391.04   19.18
   0   4   0  400.50   19.16
   1  -4   0  314.89   15.54
   1   4   0  311.42   15.39
  -1  -4   0  297.10   15.32
   2  -4   0 9406.14  442.04
   2   4   0 9800.41  443.38
  -2  -4   0 9079.88  440.13
  -3  -4   0   20.92    4.11
   3  -4   0   33.12    4.18
  -3   4   0   29.70    4.15
   3   4   0   22.71    3.79
  -4   4   0  168.85    9.59
   4   4   0  142.92    9.05
  -4  -4   0  159.70    9.61
   4  -4   0  174.83    9.49
   5  -4   0  145.50    8.92
  -5  -4   0  153.87    9.02
  -5   4   0  132.53    8.96
   5   4   0  144.92    8.62
  -6   4   0  979.42   47.38
   6   4   0 1056.06   47.05
  -6  -4   0 1014.26   47.49
   6  -4   0  994.58   47.01
  -7   4   0   43.93    5.56
  -7  -4   0   52.03    6.30
  -8  -4   0  231.99   13.54
  -8   4   0  209.49   12.95
  -9   4   0   -2.15    2.64
 -10  -4   0  344.95   20.36
 -10   4   0  344.17   19.80
 -11  -4   0   79.76   10.50
 -11   4   0  100.34    8.50
 -12  -4   0   -1.34    5.29
 -12   4   0    6.03    4.59
 -13  -4   0   32.80    8.15
 -13   4   0   22.42    5.46
 -14  -4   0    2.28    7.13
 -15   4   0   13.39    6.95
 -15  -4   0   17.38    7.56
 -16  -4   0   -5.15    8.67
 -16   4   0    7.64    7.62
 -16  -4   0   11.78    7.97
 -16   4   0    3.78    7.22
   0   5   0    1.80   10.07
   0  -5   0   -6.71   26.13
   1   5   0 2981.89  138.37
   1  -5   0 3133.85  138.44
  -1   5   0 3160.81  138.42
  -1  -5   0 3008.09  138.37
  -2   5   0 4052.48  181.65
   2  -5   0 3961.06  181.61
  -2  -5   0 4043.60  181.67
   2   5   0 4102.57  181.68
  -3  -5   0 1170.25   54.55
   3   5   0 1166.06   54.48
   3  -5   0 1207.57   54.54
  -3   5   0 1180.61   54.49
   4   5   0  538.39   25.37
  -4  -5   0  533.49   25.40
  -4   5   0  494.84   25.42
   4  -5   0  518.17   25.44
  -5   5   0  690.29   33.14
  -5  -5   0  666.60   33.10
   5   5   0  667.96   32.80
   5  -5   0  732.84   33.14
  -6  -5   0  793.81   38.29
   6   5   0  796.52   37.70
  -6   5   0  788.27   38.11
   6  -5   0  807.49   37.87
   7  -5   0   34.25    4.43
  -7   5   0   26.97    5.27
  -7  -5   0   34.63    5.73
  -8  -5   0   75.22    8.19
  -8   5   0   74.36    7.19
  -9   5   0  293.10   16.34
  -9  -5   0  256.19   15.21
 -10  -5   0   -3.23    4.43
 -10   5   0   -1.68    3.19
 -12   5   0   -6.72    4.59
 -12  -5   0    3.97    5.25
 -13   5   0   25.25    6.48
 -13  -5   0    3.22    5.93
 -14  -5   0    5.51    7.52
 -14   5   0   -4.02    6.35
 -15   5   0   14.78    7.29
 -15  -5   0   10.73    7.99
 -16  -5   0   11.64   10.57
   0   6   0   48.16    5.19
   0  -6   0   43.92    4.91
   1  -6   0  134.74    8.50
   1   6   0  136.43    8.61
  -1  -6   0  132.51    8.42
  -1   6   0  143.67    8.66
  -2  -6   0 1104.64   50.86
   2   6   0 1093.71   50.89
  -2   6   0 1096.01   50.85
   2  -6   0 1088.95   50.86
  -3  -6   0  114.29    8.01
   3  -6   0  128.97    8.21
  -3   6   0  124.47    8.54
   3   6   0  117.01    8.33
   4   6   0  123.87    8.27
   4  -6   0  103.98    7.44
  -4   6   0  114.62    8.18
  -4  -6   0  113.44    8.65
  -5  -6   0  250.05   14.51
  -5   6   0  249.53   14.18
   5   6   0  248.92   13.89
   5  -6   0  258.41   13.62
  -6  -6   0  320.39   17.86
   6  -6   0  338.54   17.21
   6   6   0  333.47   17.31
  -6   6   0  324.47   17.87
  -7  -6   0  165.11   11.40
   7   6   0  174.08   10.32
   7  -6   0  166.02    9.94
  -7   6   0  160.64   10.97
  -8  -6   0    9.28    4.02
  -8   6   0    5.82    3.49
  -9  -6   0   40.54    8.12
  -9   6   0   39.85    7.78
 -10  -6   0   33.30    7.20
 -10   6   0   15.76    4.60
 -11   6   0    1.43    4.07
 -11  -6   0   -4.61    4.42
 -12  -6   0   53.85    9.51
 -12   6   0   49.58   10.02
 -13  -6   0   24.88    7.57
 -13   6   0   20.19    5.04
 -14   6   0  141.96   14.71
 -14  -6   0  131.48   15.84
 -16  -6   0    6.40    9.86
 -16   6   0   -0.79    8.51
   0  -7   0    8.03    2.91
   0   7   0    7.48    3.15
   1   7   0  114.30    8.15
   1  -7   0  111.38    8.19
  -1  -7   0  103.13    8.22
  -1   7   0  115.32    8.16
  -2   7   0  152.88    9.99
   2  -7   0  149.05    9.90
   2   7   0  157.05   10.00
  -2  -7   0  155.87   10.21
   3  -7   0   24.13    4.31
  -3   7   0   17.19    3.92
  -3  -7   0   18.79    4.02
   3   7   0   26.51    5.36
  -4  -7   0    3.46    2.43
   4   7   0    0.59    2.96
   4  -7   0   -0.31    2.90
  -4   7   0    3.59    2.92
  -5   7   0  129.50    9.34
   5   7   0  118.57    8.86
   5  -7   0  129.19    9.31
  -5  -7   0  121.16    9.44
  -6   7   0   73.48    7.35
  -6  -7   0   60.39    7.69
   6  -7   0   69.75    7.09
   6   7   0   62.13    6.33
  -7   7   0   70.43    7.52
  -7  -7   0   64.93    7.33
   7   7   0   69.50    6.37
   7  -7   0   60.49    7.39
   8   7   0    6.32    3.25
  -8  -7   0   11.95    4.65
   8  -7   0    9.77    3.74
  -8   7   0    3.27    3.74
  -9  -7   0   56.89    9.72
  -9   7   0   60.74    8.54
 -10  -7   0  326.02   20.27
 -10   7   0  341.39   20.17
 -11  -7   0   21.05    6.11
 -11   7   0    7.85    5.45
 -12  -7   0   11.83    6.62
 -13  -7   0    6.86    7.10
 -13   7   0   -3.26    6.61
 -14   7   0    5.76    7.07
 -14  -7   0    6.90    7.78
 -15  -7   0    4.23    8.53
 -15   7   0   15.45    8.46
   0   8   0  838.38   39.71
   0  -8   0  822.03   39.58
   1  -8   0 1457.08   67.23
  -1  -8   0 1439.07   67.21
  -1   8   0 1440.70   67.22
   1   8   0 1461.75   67.27
  -2   8   0  190.22   12.33
  -2  -8   0  199.77   12.40
   2  -8   0  185.49   11.94
   2   8   0  205.29   12.30
  -3  -8   0  269.52   15.18
  -3   8   0  255.37   15.04
   3   8   0  264.17   14.84
   3  -8   0  255.21   14.66
   4  -8   0 1344.16   61.20
  -4   8   0 1297.65   61.21
  -4  -8   0 1314.30   61.26
   4   8   0 1270.19   61.06
  -5   8   0    4.38    3.33
   5   8   0    4.64    3.03
   5  -8   0    2.73    3.01
  -6   8   0  157.67   11.10
   6  -8   0  160.25   10.47
  -6  -8   0  145.12    9.85
   6   8   0  147.40   10.24
  -7  -8   0  568.61   29.21
   7  -8   0  571.67   28.55
  -7   8   0  559.74   28.96
   7   8   0  553.61   28.24
  -8   8   0  271.51   16.43
   8  -8   0  272.16   15.67
  -8  -8   0  260.38   16.91
   8   8   0  260.41   15.34
   9  -8   0  696.45   35.63
   9   8   0  707.32   35.65
  -9   8   0  753.84   36.90
  -9  -8   0  750.91   37.60
 -10   8   0   52.56    8.47
 -10  -8   0   55.02   10.13
 -11   8   0   11.76    4.92
 -11  -8   0   11.13    5.58
 -12   8   0   37.01    6.32
 -12  -8   0   36.00    9.12
 -13  -8   0   14.55    8.05
 -13   8   0   16.62    7.01
 -15   8   0   -7.71    9.41
 -15  -8   0    4.84   10.00
   0  -9   0   -3.49    3.05
   0   9   0   -2.77    2.81
   1   9   0  376.26   20.78
  -1  -9   0  378.19   20.88
   1  -9   0  388.13   20.85
  -1   9   0  409.49   20.84
   2   9   0 2855.98  124.24
  -2  -9   0 2422.28  123.85
   2  -9   0 2766.86  124.13
  -2   9   0 2827.59  124.23
   3  -9   0   -2.46    3.40
  -3  -9   0    0.86    3.49
   3   9   0    2.41    3.39
  -3   9   0   -3.26    3.62
   4  -9   0   38.28    6.97
  -4   9   0   42.86    6.89
   4   9   0   46.47    6.27
  -4  -9   0   43.56    5.68
   5   9   0   99.17    8.52
  -5  -9   0   84.93    8.57
   5  -9   0   92.48    8.71
  -5   9   0   99.65    9.09
   6  -9   0   16.85    4.43
   6   9   0   12.10    3.63
  -6  -9   0   13.04    4.62
  -6   9   0   13.63    4.02
  -7   9   0    0.66    3.47
   7   9   0    0.29    3.07
  -7  -9   0   -1.89    4.18
   7  -9   0   -1.40    3.36
   8   9   0  218.28   13.91
   8  -9   0  191.62   14.56
  -8  -9   0  228.12   16.05
  -8   9   0  241.28   15.56
  -9   9   0  213.47   15.56
   9  -9   0  239.71   15.03
  -9  -9   0  233.44   16.66
   9   9   0  206.66   14.03
 -10  -9   0   22.33    6.64
 -10   9   0   24.35    6.44
 -11   9   0   49.71    7.93
 -11  -9   0   43.80    8.56
 -12  -9   0   33.30    9.56
 -12   9   0   46.69   10.18
 -13  -9   0   15.60    7.96
 -13   9   0   18.53    7.96
 -14   9   0   20.69    7.14
 -14  -9   0   17.88    8.28
 -15   9   0   13.64    8.99
 -15  -9   0   -2.44    9.69
   0  10   0 1534.98   72.08
   0 -10   0 1551.37   71.95
   1  10   0    2.79    4.23
  -1 -10   0    2.58    2.31
  -1  10   0    4.65    3.99
   1 -10   0    5.54    3.66
   2  10   0  381.18   20.04
  -2 -10   0  304.09   18.74
   2 -10   0  364.52   19.62
  -2  10   0  378.80   20.04
   3 -10   0  611.28   30.73
  -3 -10   0  586.26   30.79
  -3  10   0  623.65   30.96
   3  10   0  612.53   30.91
   4 -10   0   45.79    6.68
   4  10   0   52.04    7.08
  -4 -10   0   51.12    7.51
  -4  10   0   34.45    7.06
  -5  10   0   42.89    7.18
   5  10   0   43.08    6.93
  -5 -10   0   40.51    7.47
   5 -10   0   38.16    5.81
   6  10   0    0.73    3.61
  -6 -10   0    2.46    4.62
   7 -10   0  382.21   21.33
  -7 -10   0  428.02   23.77
  -7  10   0  409.40   23.33
   7  10   0  398.09   22.12
   8 -10   0  842.92   39.78
  -8  10   0  818.32   40.94
  -8 -10   0  827.51   41.51
   8  10   0  739.35   39.82
  -9 -10   0   36.09    8.49
  -9  10   0   27.93    6.68
   9  10   0   39.19    7.44
   9 -10   0   25.68    4.76
  10  10   0   22.66    4.76
 -10 -10   0   30.78    7.43
  10 -10   0   17.78    4.98
 -10  10   0   31.55    7.18
 -11  10   0   28.12    8.40
 -11 -10   0   33.05    7.67
 -12 -10   0    4.98    6.93
 -12  10   0   -2.00    6.22
 -13 -10   0   61.05   10.83
 -14 -10   0    5.41    8.80
   0 -11   0   -1.16    4.00
   0  11   0   -0.09    3.65
  -1 -11   0  229.05   14.95
  -1  11   0  232.21   14.72
   1 -11   0  224.03   14.94
   1  11   0  233.85   14.80
  -2 -11   0  185.84   13.43
   2  11   0  180.43   12.80
   2 -11   0  180.30   12.94
  -2  11   0  179.22   12.39
  -3  11   0   75.53    6.84
  -3 -11   0   83.72    9.68
   3 -11   0   82.80    9.44
   3  11   0   92.30    8.91
  -4  11   0    7.86    2.76
   4 -11   0   -3.11    4.00
  -4 -11   0    3.21    4.50
   4  11   0   -0.18    3.26
  -5 -11   0   80.26   10.35
   5 -11   0   80.73    9.55
   5  11   0   83.79    8.77
  -5  11   0   69.07   10.04
  -6 -11   0   53.72    9.92
  -6  11   0   37.23    5.81
   6  11   0   54.34    7.57
   6 -11   0   57.53    8.58
   7 -11   0   13.36    4.87
  -7  11   0    6.44    5.49
  -7 -11   0    3.10    5.89
   7  11   0   10.60    4.19
   8 -11   0   48.41    8.51
  -8  11   0   60.17    9.90
  -9 -11   0  524.56   28.67
  -9  11   0  499.92   27.63
   9  11   0  452.16   25.23
   9 -11   0  490.26   26.91
  10 -11   0    6.03    4.85
  10  11   0   12.92    4.07
 -10 -11   0    7.04    6.68
 -10  11   0   11.65    7.43
 -11 -11   0  190.42   17.32
 -11  11   0  219.90   17.01
 -12  11   0   62.26   11.78
 -13  11   0   -3.08    8.91
 -13 -11   0   14.85    9.25
 -14  11   0   26.69    7.82
 -14 -11   0   21.00    9.61
   0  12   0 1301.95   61.76
   0 -12   0 1283.32   61.85
   1 -12   0  246.85   16.39
  -1 -12   0  236.01   16.26
  -1  12   0  237.23   15.95
   1  12   0  254.62   15.20
  -2  12   0  214.93   15.53
   2 -12   0  206.21   15.28
   2  12   0  228.96   14.10
  -2 -12   0  211.07   15.22
  -3 -12   0   14.14    5.87
   3 -12   0   17.60    6.14
  -3  12   0    8.38    4.42
  -4 -12   0   16.11    5.49
   4 -12   0   23.44    5.98
  -4  12   0   15.78    6.15
   4  12   0   20.93    5.60
  -5  12   0  431.01   25.21
   5  12   0  449.03   25.07
   5 -12   0  463.22   25.40
  -5 -12   0  433.78   25.50
  -6 -12   0  158.28   14.29
   6  12   0  172.18   13.33
  -6  12   0  169.66   13.60
   6 -12   0  150.38   13.52
  -7 -12   0   -4.61    5.11
   7 -12   0   11.35    5.68
   7  12   0   -5.05    4.92
  -7  12   0    9.68    5.82
   8 -12   0  126.70   12.26
  -8  12   0  123.07   12.00
   8  12   0  124.01   11.83
  -8 -12   0  142.50   14.34
  -9 -12   0  105.78   13.70
  -9  12   0  100.95   15.04
   9  12   0  102.75   10.84
   9 -12   0  104.69   11.79
  10  12   0  114.42   11.60
 -10 -12   0  116.54   14.30
  10 -12   0   95.04   11.22
 -10  12   0  107.92   13.59
  11 -12   0    1.28    4.26
 -11 -12   0    3.57    7.05
 -12  12   0    1.98    7.82
 -12 -12   0   18.73    9.35
 -13  12   0   15.86    8.73
 -13 -12   0   11.15   10.12
 -14  12   0   -8.64    8.46
 -14 -12   0   -3.72   11.38
   0  13   0   -1.75    4.99
   0 -13   0    6.42    5.14
  -1  13   0  157.56   14.11
  -1 -13   0  201.70   15.19
   1 -13   0  206.07   14.76
   1  13   0  172.72   14.21
   2  13   0  330.38   20.76
   2 -13   0  350.62   21.16
  -2  13   0  327.26   20.68
  -2 -13   0  356.33   21.47
   3  13   0  663.33   35.54
   3 -13   0  683.16   35.93
  -3  13   0  716.92   36.26
  -3 -13   0  680.25   36.18
   4  13   0  308.81   20.58
  -4 -13   0  344.65   21.75
  -4  13   0  364.29   21.09
   4 -13   0  352.64   21.50
   5 -13   0   59.62   10.30
  -5  13   0   58.66   10.78
   5  13   0   54.82    7.95
  -5 -13   0   62.54   10.67
   6 -13   0    5.82    4.82
  -6  13   0    4.68    4.28
  -6 -13   0    5.14    5.66
   7  13   0   50.15    8.47
   7 -13   0   58.08    9.79
  -7 -13   0   49.44    8.92
  -8 -13   0   43.21    9.59
  -8  13   0   39.48    8.34
   8  13   0   30.79    7.05
   8 -13   0   25.50    6.31
   9  13   0   26.82    6.61
  -9  13   0   34.55    7.70
   9 -13   0   33.91    7.18
  -9 -13   0   16.93    6.97
 -10 -13   0   36.75    8.54
  10 -13   0   38.05    7.24
 -11  13   0   36.46    9.21
 -11 -13   0   28.79    8.39
  11  13   0   11.05    7.09
  11 -13   0   19.61    6.44
 -12  13   0    5.82    8.39
 -12 -13   0    4.00    7.96
 -13  13   0    1.17    8.47
 -13 -13   0   12.21    9.73
   0  14   0   -2.42    5.01
   0 -14   0   -5.43    5.33
   1  14   0   27.00    7.16
  -1 -14   0   16.71    6.76
  -1  14   0   29.43    7.48
   1 -14   0   23.82    6.90
  -2  14   0   13.95    6.39
  -2 -14   0    8.56    6.74
   2 -14   0    8.67    5.94
   2  14   0    8.39    6.41
   3  14   0  245.99   16.27
   3 -14   0  229.56   17.14
  -3  14   0  223.03   16.27
  -3 -14   0  183.47   16.21
   4 -14   0  150.95   14.56
  -4 -14   0  155.82   14.56
   4  14   0  155.80   12.82
   5 -14   0    7.54    5.64
   5  14   0    3.57    5.12
  -5 -14   0   12.01    6.48
  -5  14   0  -11.15    6.82
  -6  14   0   -5.88    6.72
   6  14   0   -7.76    5.33
   6 -14   0    3.23    5.50
  -6 -14   0   -0.11    6.06
  -7 -14   0   75.75   12.62
   7 -14   0   60.74   11.02
  -7  14   0   83.97   11.77
   7  14   0   69.18   10.83
   8 -14   0    5.88    5.38
  -8 -14   0    6.28    6.75
   8  14   0   -5.68    5.11
  -8  14   0   -3.49    5.76
   9 -14   0   17.43    6.01
  -9 -14   0   18.73    7.13
  10 -14   0    3.42    6.16
 -10  14   0   -8.15    8.33
 -10 -14   0    1.57    7.42
 -11 -14   0    5.41    8.01
  11  14   0    6.85    6.55
  11 -14   0    6.66    5.91
 -11  14   0    2.23    7.25
 -12 -14   0   10.00    9.58
 -12  14   0   -2.09    7.37
   0 -15   0   -1.26    5.83
  -1  15   0   30.85    7.69
   1  15   0   33.39    8.70
   2  15   0  192.94   16.40
  -2 -15   0  251.30   18.13
   2 -15   0  234.08   17.65
  -2  15   0  225.37   18.41
   3  15   0   62.05    9.00
   3 -15   0   74.33   11.87
   4  15   0   -3.63    4.58
   4 -15   0   -1.39    5.70
  -4  15   0   18.17    6.77
  -4 -15   0    7.17    6.65
   5 -15   0    2.22    6.04
  -5 -15   0    7.84    6.80
  -5  15   0    2.00    6.25
   6 -15   0   -0.02    5.78
  -6  15   0   12.44    7.16
  -6 -15   0    4.90    6.39
  -7 -15   0   23.96    7.90
  -8 -15   0    6.87    7.95
  -8  15   0   -6.13    5.55
   8 -15   0    2.62    6.18
  -9 -15   0    2.87    7.75
   9 -15   0   -3.91    5.49
  -9  15   0  -13.21    7.13
 -10 -15   0   17.45    9.93
  10 -15   0   22.06    6.97
 -10  15   0   21.92    8.22
  11 -15   0   12.15    6.75
 -11 -15   0   11.26    9.27
 -12 -15   0   12.50    9.49
 -12  15   0    8.98    9.58
   0 -16   0   11.14    6.93
   0  16   0   13.68    6.24
   1  16   0  148.38   14.57
  -1 -16   0  126.09   15.16
   1 -16   0  118.22   15.45
  -1  16   0  120.24   13.99
  -2 -16   0  129.79   15.57
   2 -16   0   98.72   14.39
  -2  16   0  142.21   14.99
   2  16   0  105.79   13.29
  -3 -16   0  159.66   15.95
   3 -16   0  176.95   16.32
   3  16   0  192.15   16.09
  -3  16   0  166.05   16.00
  -4  16   0   24.68    6.41
   4 -16   0   28.08    7.75
  -4 -16   0   24.04    8.28
   4  16   0   34.86    8.47
  -5 -16   0   38.65    9.60
   5  16   0   44.10    8.46
   5 -16   0   25.11    7.90
  -6  16   0   -4.58    6.00
  -6 -16   0    3.25    7.21
   6 -16   0   -3.09    6.02
   6  16   0   -0.31    5.77
  -7  16   0  -13.35    7.63
   7  16   0   13.40    6.04
  -7 -16   0    9.40    7.93
   7 -16   0    3.36    6.82
  -8 -16   0   33.78    9.55
   8  16   0   31.52    7.18
  -8  16   0   29.06    8.33
   8 -16   0   24.13    8.26
  -9  16   0   10.17    6.24
  -9 -16   0   16.11    8.97
   9  16   0    8.60    6.73
   9 -16   0    6.62    6.75
 -10 -16   0   19.78    9.14
 -10  16   0   23.55    8.70
  10  16   0   30.10    6.99
  10 -16   0   28.15    8.49
  11  16   0    1.50    7.63
  11 -16   0   -8.66    7.43
 -11 -16   0   12.58    8.44
   0 -17   0    0.69    7.16
   0  17   0   15.87    6.68
   1 -17   0   54.49   10.84
  -1  17   0   82.05   11.96
   1  17   0   77.30   12.40
  -2 -17   0  224.53   19.65
  -2  17   0  197.56   14.74
   2 -17   0  229.28   18.67
   2  17   0  220.31   17.15
  -3 -17   0   14.89    7.27
  -3  17   0   17.42    6.94
   3  17   0   15.14    6.07
   3 -17   0   16.29    7.72
  -4  17   0   12.15    7.34
   4 -17   0    6.94    7.01
  -4 -17   0   24.27    7.97
   5  17   0    6.30    6.93
  -5  17   0    1.31    8.00
  -5 -17   0    0.84    7.53
   5 -17   0   10.66    7.33
  -6  17   0   13.17    8.65
   6 -17   0    8.12    7.45
  -6 -17   0   12.98    8.35
   6  17   0   29.03    8.77
   7 -17   0   66.57   13.41
  -7 -17   0   61.56   11.69
  -7  17   0   51.23    9.56
   8 -17   0    6.06    7.17
  -8 -17   0   11.29    8.68
  -8  17   0   -3.91    7.39
  -9 -17   0   15.44    8.70
   9 -17   0   14.98    8.36
  10  17   0   22.19    8.56
  10 -17   0   12.40    8.58
 -10 -17   0    9.83    7.95
   0 -18   0    4.89    8.06
   0  18   0    6.36    8.32
   1 -18   0  117.09   16.48
  -1  18   0   95.91   16.01
  -1 -18   0  115.93   16.30
   2  18   0   55.07   10.26
   2 -18   0   85.15   14.69
  -2 -18   0   78.95   15.57
  -3  18   0   24.16    9.82
   3  18   0   10.97    7.33
   3 -18   0   30.10    8.74
  -3 -18   0   15.68    8.25
  -4  18   0   20.14    8.68
   4  18   0    3.15    6.88
  -4 -18   0    5.31    7.74
   4 -18   0   14.18    7.41
  -5 -18   0    4.94    8.86
   5 -18   0   11.57    6.91
  -5  18   0    3.23    6.33
   5  18   0  -10.45    7.36
   6 -18   0   11.60    7.68
  -6 -18   0   16.67    8.63
  -6  18   0    4.26    7.92
   7  18   0    7.81    9.59
  -7 -18   0   34.58   10.47
  -7  18   0   10.00    8.43
  -8  18   0  -13.85    8.22
  -8 -18   0    8.88    9.73
   8 -18   0    8.86    7.76
  -9 -18   0   10.59    9.45
   9 -18   0    7.41    7.95
  -9  18   0  -10.01    8.45
   0 -19   0   13.17    9.42
   0  19   0    1.72    7.51
  -1  19   0  -12.35    7.27
   1  19   0    3.12    6.93
  -1 -19   0   12.25    9.03
   1 -19   0   17.62    9.97
   2 -19   0   42.30   10.32
  -2  19   0   69.17   12.43
   2  19   0   54.55   10.72
  -2 -19   0   54.15   11.39
  -3 -19   0    9.02    9.67
  -3  19   0    9.27    8.00
   3 -19   0    1.77    8.13
   3  19   0    8.33    7.57
  -4  19   0    3.48    7.70
   4  19   0    8.83    8.52
   4 -19   0   12.21    8.54
  -4 -19   0    9.64    8.35
   5 -19   0   -0.64    7.24
   5  19   0   18.33    7.68
  -5 -19   0   10.02   10.10
   6 -19   0   37.80    9.75
  -6  19   0   35.91   10.30
   6  19   0   44.51    8.74
   7  19   0   -6.85    8.15
  -7  19   0  -13.28    8.95
  -7 -19   0   -1.61    8.16
   7 -19   0   15.57    9.19
  -8 -19   0    8.88   11.00
  -8  19   0    5.62   10.31
   8 -19   0    0.24    8.96
   0  20   0  -12.83    7.71
   0 -20   0    5.00    9.90
   1 -20   0   30.70   10.19
  -1 -20   0   22.38   10.07
   1  20   0   -6.47    8.52
   2 -20   0    5.88    9.62
  -2 -20   0   10.09   10.52
  -3 -20   0   13.56    9.93
   3 -20   0    7.26    9.00
   3  20   0   18.88    8.17
  -4 -20   0   12.19    8.83
   4 -20   0   -2.34    8.67
   4  20   0   -5.48    7.64
   5  20   0   -2.97    8.23
  -5 -20   0   13.78   10.32
   5 -20   0   -4.88    8.78
  -6 -20   0    9.66   11.69
   6 -20   0    7.20    8.59
  -6  20   0    8.87   10.13
   6  20   0   -9.74    8.88
   0  21   0   -2.84    8.78
   0 -21   0    6.39    9.11
   1 -21   0   10.32    8.58
  -1 -21   0   20.83   10.05
  -1  21   0    7.90    8.80
  -2 -21   0    7.98   10.39
  -2  21   0  -15.05    9.65
   2 -21   0   15.49    9.69
   3 -21   0    1.85    8.45
  -3  21   0   -7.00    9.93
  -3 -21   0   20.92   11.49
  -4  21   0    8.09   14.01
   2   0   1   36.59    7.91
  -2   0   1   21.58    9.80
  -2   0  -1   36.06    8.28
  -3   0  -1   -0.27    8.67
  -3   0   1   -0.04   11.53
   3   0   1   11.59    7.57
  -4   0  -1   73.17   16.74
   4   0   1   67.97   15.58
  -4   0   1   52.16   18.78
   5   0   1   80.09   21.35
   5   0  -1   70.16   21.21
  -5   0   1   66.29   21.01
  -5   0  -1   66.76   19.83
   6   0  -1  108.80   27.27
  -6   0   1  151.91   35.72
   6   0   1  105.30   25.79
  -6   0  -1  123.40   27.05
   7   0   1  645.54   55.27
  -7   0  -1  636.18   58.21
   7   0  -1  645.97   59.59
  -7   0   1  660.50   62.53
  -8   0   1    0.50   22.04
  -8   0  -1   25.64   22.92
   8   0  -1   15.16   22.21
  -9   0   1  177.49   12.21
  -9   0   1  166.69   11.56
 -10   0  -1  114.40    9.81
 -10   0   1  118.12    9.58
 -10   0   1  110.85   10.22
 -11   0   1  441.89   26.37
 -11   0  -1  487.09   25.78
 -11   0   1  504.03   26.27
 -12   0   1   33.82    7.23
 -12   0   1   52.62    9.29
 -12   0  -1   46.90    7.85
 -13   0   1    8.71    5.70
 -13   0  -1    2.25    4.19
 -13   0  -1    4.47    5.77
 -13   0   1   -6.08    5.26
 -14   0  -1  112.74   12.31
 -14   0  -1  123.18   13.06
 -14   0   1  120.74   14.09
 -14   0   1   98.00   11.71
 -15   0   1    5.32    7.42
 -15   0  -1   -1.61    7.15
 -15   0   1    4.27    6.40
 -16   0  -1   18.55    8.48
 -16   0   1    4.08    7.54
 -16   0  -1    4.64    8.96
  -1  -1  -1  547.81   24.93
  -1   1   1  555.10   25.64
  -1   1  -1  586.06   26.44
   2   1  -1  115.17    6.42
  -2  -1  -1  122.56    6.11
  -2   1   1  131.79    6.57
  -2  -1   1  127.64    6.99
   2  -1  -1  134.53    7.03
  -2   1  -1  137.61    6.58
  -3   1   1 3005.80  135.06
  -3  -1   1 2881.94  129.50
  -4   1   1  359.63   17.64
  -4  -1   1  366.36   17.85
  -4   1  -1  362.23   17.37
  -5   1   1   31.83    4.06
  -5   1  -1   30.24    3.43
  -5  -1   1   24.98    3.87
  -6  -1  -1  788.38   36.39
  -6   1   1  758.31   36.66
  -6   1  -1  733.90   35.04
  -6  -1   1  761.26   35.60
  -7  -1  -1  122.14    8.36
  -7   1   1  129.82    8.71
  -7   1  -1  125.73    8.10
  -7  -1   1  117.04    8.40
  -8   1   1   26.54    4.45
  -8  -1  -1   25.65    4.88
  -8  -1   1   30.27    4.69
  -8   1  -1   29.42    4.64
  -9   1   1  566.69   29.47
  -9  -1  -1  604.20   29.23
  -9  -1   1  584.03   29.60
  -9   1  -1  571.85   28.83
 -10  -1  -1  594.90   29.93
 -10   1   1  562.57   29.78
 -10   1  -1  558.30   28.55
 -10  -1   1  556.62   28.55
 -11   1  -1   47.63    7.83
 -11  -1   1   42.13    8.28
 -12   1   1   29.67    7.35
 -12   1   1   51.49    9.68
 -12  -1  -1   25.82    6.48
 -12  -1   1   55.71    9.99
 -12   1  -1   52.35    8.16
 -13   1   1   93.01   11.77
 -13  -1  -1   62.03    9.14
 -13  -1  -1   88.16   11.37
 -13   1   1   66.84   12.10
 -13   1  -1   86.88   11.17
 -13   1  -1   77.85    9.80
 -13  -1   1   71.93   11.94
 -13  -1   1   94.24   12.10
 -14   1   1   17.02    4.67
 -14  -1  -1   20.19    6.57
 -14   1   1    6.68    6.42
 -14  -1  -1   31.52    6.27
 -14  -1   1   12.87    4.49
 -14  -1   1   19.99    7.88
 -14   1  -1   23.19    6.61
 -15   1   1   23.99    7.32
 -15   1   1   19.68    8.59
 -15  -1  -1   31.24    7.96
 -15  -1   1   28.32    7.04
 -15   1  -1   27.65    7.49
 -15  -1   1   19.76    8.52
 -16   1   1   12.79    7.74
 -16   1   1   21.77    6.40
 -16  -1  -1   21.68    9.22
 -16  -1  -1   17.54    8.57
 -16  -1   1   11.24    8.13
 -16   1  -1   10.94    8.57
 -16  -1   1   18.99    6.89
 -16   1  -1   17.11    8.38
   0  -2   1  723.17   32.08
   0  -2  -1  713.28   32.10
   0   2   1  692.07   32.08
   0   2  -1  694.92   32.06
  -1  -2  -1 2505.96  112.26
   2   2  -1 4812.54  220.99
  -2   2   1 4388.26  217.97
  -2  -2  -1 4470.71  214.66
  -2  -2   1 4472.76  218.69
   2   2   1 4698.28  216.02
  -2   2  -1 4487.60  214.38
   3   2  -1  111.69    6.42
   3  -2   1   97.78    6.00
  -3  -2  -1  109.67    6.24
  -3   2   1  115.39    6.71
  -3  -2   1  125.92    6.83
   3   2   1   92.14    5.79
  -3   2  -1  112.83    6.23
   3  -2  -1  103.98    6.66
  -4   2   1  448.28   19.98
   4   2  -1  371.73   19.52
  -4  -2  -1  399.49   19.42
   4  -2  -1  416.82   20.27
  -4  -2   1  395.36   20.24
  -4   2  -1  441.07   20.03
  -5  -2  -1  200.49   10.82
  -5   2   1  203.16   11.14
  -5   2  -1  206.28   10.77
  -5  -2   1  195.45   11.12
  -6  -2  -1  657.74   31.97
  -6   2   1  690.87   32.40
  -6  -2   1  693.15   33.17
  -6   2  -1  695.63   32.92
  -7  -2  -1  337.54   17.36
  -7   2   1  344.04   17.99
  -7   2  -1  339.11   17.42
  -7  -2   1  331.17   17.90
  -8   2   1  343.52   18.32
  -8  -2  -1  338.93   18.20
  -8   2  -1  334.30   17.83
  -8  -2   1  341.57   18.05
  -9   2   1  419.24   22.25
  -9  -2  -1  421.23   22.09
  -9   2  -1  409.93   21.42
  -9  -2   1  405.54   22.20
 -10  -2  -1  238.51   16.39
 -10   2   1  285.36   16.58
 -10   2  -1  289.87   16.35
 -10  -2   1  256.11   15.38
 -11  -2  -1  316.22   19.43
 -11   2   1  324.28   18.94
 -11   2  -1  313.96   18.71
 -11  -2   1  331.53   20.31
 -12   2   1   99.54   11.01
 -12  -2  -1   84.72   11.44
 -12   2  -1   88.61    8.36
 -12  -2   1   97.23   11.77
 -13  -2  -1   30.09    6.66
 -13   2   1   24.57    6.75
 -13  -2   1   26.91    8.03
 -13  -2   1   27.37    6.86
 -14   2   1   25.51    5.56
 -14   2   1   14.03    6.42
 -14  -2  -1   18.44    7.27
 -14  -2   1   26.56    7.36
 -14   2  -1   33.76    6.72
 -14   2  -1   24.05    6.85
 -14  -2   1   16.80    5.97
 -15  -2  -1   61.45   10.85
 -15  -2  -1   47.55   10.74
 -15   2   1   69.33   13.23
 -15   2   1   68.63   13.60
 -15  -2   1   65.50   13.36
 -15  -2   1   59.11   10.85
 -15   2  -1   42.87   10.25
 -15   2  -1   69.43   12.58
 -16  -2  -1   15.71    7.06
 -16   2   1   12.49    7.54
 -16   2   1   15.57    8.39
 -16  -2  -1   -1.34    8.20
 -16  -2   1    3.97    6.85
 -16   2  -1   12.23    7.65
 -16   2  -1   22.38    8.66
 -16  -2   1    5.70    8.78
   0   3  -1 3291.00  163.22
   0  -3  -1 3343.37  163.54
   0   3   1 3408.49  163.42
  -1  -3  -1   61.63    4.61
  -1   3   1   61.88    4.64
   1   3  -1   65.46    4.71
   1  -3   1   57.10    4.50
   1   3   1   68.66    4.66
  -1  -3   1   63.22    4.89
  -1   3  -1   64.25    4.62
   1  -3  -1   63.89    4.87
  -2  -3  -1 1016.94   46.07
  -2   3   1  997.10   46.21
   2  -3   1  979.66   45.99
   2   3  -1 1040.13   46.30
   2   3   1 1016.84   46.62
   2  -3  -1 1024.88   46.89
  -2   3  -1 1006.82   46.63
  -2  -3   1 1041.98   46.93
  -3   3   1 6897.23  334.43
  -3  -3  -1 6749.40  330.43
   3   3  -1 7429.11  338.90
  -3   3  -1 7079.52  337.26
  -3  -3   1 6808.79  340.84
   3   3   1 7610.45  341.01
   4  -3   1 2502.13  108.86
  -4  -3  -1 2353.63  108.98
  -4   3   1 2433.02  109.31
   4   3  -1 2369.79  109.09
   4  -3  -1 2488.64  112.08
  -4  -3   1 2413.44  112.06
   4   3   1 2442.34  111.57
  -4   3  -1 2566.94  111.86
  -5   3   1  412.08   20.64
  -5  -3  -1  412.07   20.33
   5   3  -1  418.17   20.32
  -5   3  -1  406.71   20.27
   5  -3  -1  426.40   20.50
  -5  -3   1  408.99   20.64
  -6   3   1  836.22   39.52
  -6  -3  -1  827.39   39.16
  -6  -3   1  823.81   39.48
  -6   3  -1  846.28   39.34
  -7   3   1  330.15   17.56
  -7  -3  -1  328.40   16.99
  -7  -3   1  310.04   17.11
  -7   3  -1  312.05   16.44
  -8  -3  -1  244.14   14.08
  -8   3   1  232.65   13.88
  -8   3  -1  230.84   13.56
  -8  -3   1  247.60   14.31
  -9  -3  -1    5.06    4.04
  -9   3   1   10.72    3.46
  -9   3  -1   10.24    3.34
 -10  -3  -1  589.65   31.34
 -10   3   1  627.08   31.47
 -10  -3   1  636.62   32.42
 -10   3  -1  609.74   31.55
 -11  -3  -1   76.88    9.75
 -11   3   1   76.38    7.63
 -11  -3   1   76.71    9.97
 -11   3  -1   69.92    8.60
 -12   3   1   30.11    5.16
 -12  -3   1   56.74    9.34
 -13   3   1    4.26    4.89
 -13  -3  -1   -0.93    5.61
 -13  -3   1   -1.65    6.01
 -13   3  -1   -0.82    6.02
 -14   3  -1   32.40    7.49
 -14  -3   1    7.39    8.62
 -15  -3  -1   -9.71    7.13
 -15   3   1   -3.44    8.03
 -15   3   1    5.76    7.54
 -15  -3  -1   -8.85    7.80
 -15   3  -1   11.93    9.43
 -15  -3   1   -0.82    8.02
 -15  -3   1   -1.09    7.39
 -15   3  -1   -0.31    6.51
 -16   3   1   36.84    8.01
 -16  -3   1   26.30    9.73
 -16  -3   1   26.43    7.70
 -16   3  -1   13.69    8.15
   1   4  -1 9645.29  441.04
   1  -4   1 8982.76  437.42
  -1   4   1 9504.03  439.53
  -1  -4  -1 9518.69  438.19
  -1   4  -1 9150.82  430.84
  -1  -4   1 9130.80  432.54
   1   4   1 9499.91  431.92
  -2  -4  -1  458.78   22.27
   2   4  -1  453.93   22.33
   2  -4   1  469.28   22.22
  -2   4   1  471.72   22.42
  -2  -4   1  425.06   22.28
  -2   4  -1  460.75   22.18
   2  -4  -1  490.22   22.53
   2   4   1  476.50   22.19
   3   4  -1  184.18   10.56
   3  -4   1  205.39   10.49
  -3  -4  -1  177.40   10.49
  -3   4   1  202.45   10.75
   3  -4  -1  211.25   10.94
  -3  -4   1  187.00   10.81
   3   4   1  183.21   10.41
  -3   4  -1  199.97   10.54
   4  -4   1   44.32    4.49
   4   4  -1   33.61    4.30
  -4  -4  -1   36.80    4.52
  -4   4   1   37.83    4.87
   4  -4  -1   41.77    4.60
   4   4   1   30.51    3.82
  -4  -4   1   39.05    4.88
  -4   4  -1   35.71    4.50
   5  -4   1  305.74   15.68
  -5   4   1  312.20   16.32
  -5  -4  -1  298.42   16.01
   5   4  -1  320.08   16.03
  -5  -4   1  311.95   16.30
  -5   4  -1  306.70   16.20
   5   4   1  327.43   15.85
   5  -4  -1  313.46   16.46
  -6  -4  -1   98.47    6.79
  -6   4   1  103.13    7.85
   6   4  -1   99.20    7.11
   6  -4  -1  111.34    7.75
  -6  -4   1  101.82    8.56
  -6   4  -1  107.56    7.62
  -7   4   1  318.04   17.61
  -7  -4  -1  344.00   17.84
  -7   4  -1  329.90   17.31
  -7  -4   1  327.02   17.48
  -8   4   1   31.38    5.41
  -8  -4  -1   35.02    5.04
  -8   4  -1   32.92    4.85
  -8  -4   1   32.55    5.48
  -9   4   1   43.76    6.65
  -9  -4  -1   34.76    5.79
  -9  -4   1   28.65    5.77
  -9   4  -1   37.92    5.82
 -10   4   1  134.78   10.59
 -10  -4  -1   99.19    8.24
 -10  -4   1  150.23   12.66
 -10   4  -1  138.80   10.94
 -11   4  -1   15.26    4.45
 -11  -4   1    9.85    6.61
 -12  -4  -1   41.51    8.08
 -12   4   1   39.21    7.75
 -12  -4   1   53.23    9.05
 -12   4  -1   39.87    7.03
 -13   4   1   32.87    6.75
 -13  -4  -1   33.11    7.18
 -13  -4   1   22.09    7.02
 -14  -4  -1    0.68    6.05
 -14   4  -1    4.45    4.85
 -14  -4   1    3.63    6.62
 -15  -4  -1   27.63    8.02
 -15   4   1   34.12    8.52
 -15   4  -1   27.43    7.93
 -15  -4   1   31.70    9.09
 -15  -4   1   32.80    8.19
 -16   4   1    2.94    8.01
 -16   4  -1    5.63    7.65
   0   5  -1  346.83   16.77
   0   5   1  320.46   16.71
   0  -5   1  330.73   16.71
   0  -5  -1  338.24   16.74
   1   5  -1 4850.43  217.72
  -1  -5   1 4779.38  214.50
  -2  -5  -1 2404.51  111.28
   2   5  -1 2518.76  111.49
  -2   5   1 2467.11  111.42
   2  -5   1 2455.45  111.27
  -2   5  -1 2440.72  107.05
  -2  -5   1 2325.38  107.13
   2   5   1 2278.42  106.94
   2  -5  -1 2416.56  107.21
   3   5  -1 1452.99   67.29
   3  -5   1 1509.97   67.13
  -3  -5  -1 1434.79   67.16
  -3   5   1 1466.56   67.28
  -3  -5   1 1448.29   66.83
  -3   5  -1 1502.25   66.68
   3   5   1 1424.35   66.55
   3  -5  -1 1446.93   66.85
  -4  -5  -1 2586.98  118.30
   4  -5   1 2560.61  118.13
   4   5  -1 2689.51  118.49
  -4   5   1 2609.54  118.47
   4  -5  -1 2523.38  117.33
   4   5   1 2624.89  117.04
  -4   5  -1 2608.54  117.13
  -4  -5   1 2587.61  117.36
  -5  -5  -1  501.11   24.35
  -5   5   1  499.73   24.72
   5  -5   1  486.20   24.17
   5   5  -1  495.59   24.45
  -5  -5   1  483.97   24.66
  -5   5  -1  480.64   24.26
   5  -5  -1  500.83   24.40
   5   5   1  502.17   23.94
  -6  -5  -1  472.77   23.97
   6   5  -1  483.74   23.72
  -6   5   1  462.27   24.02
   6  -5   1  480.21   23.33
   6  -5  -1  507.99   24.61
  -6  -5   1  490.27   24.96
   6   5   1  491.46   24.19
  -6   5  -1  499.72   24.76
  -7  -5  -1   47.02    5.02
  -7   5   1   36.68    5.82
   7   5  -1   36.88    4.80
   7  -5  -1   45.93    4.50
  -7   5  -1   46.09    5.76
  -7  -5   1   46.79    6.69
  -8   5   1   38.99    6.04
  -8  -5  -1   43.70    6.70
  -8  -5   1   19.14    4.55
  -9   5   1   58.28    7.63
  -9  -5  -1   66.35    8.04
  -9   5  -1   66.15    7.48
  -9  -5   1   63.93    8.53
 -10   5   1   23.98    5.98
 -10  -5  -1   33.98    6.95
 -10  -5   1   27.24    6.84
 -10   5  -1   20.75    5.12
 -11  -5  -1   -1.09    4.78
 -11   5   1    6.08    4.81
 -11  -5   1   -3.99    4.57
 -12   5   1   40.10    7.35
 -12  -5  -1   53.91   10.53
 -12   5  -1   37.41    5.96
 -12  -5   1   43.81    8.27
 -13   5   1    8.73    4.96
 -13  -5  -1    7.97    6.13
 -13   5  -1    1.04    4.16
 -13  -5   1    8.59    6.78
 -14  -5  -1   17.86    8.19
 -14   5   1   22.46    7.92
 -14  -5   1   12.52    8.36
 -15  -5  -1   31.52    9.65
 -15   5  -1   26.28    7.71
 -15  -5   1   27.90    9.45
 -16  -5  -1   13.45    9.79
 -16   5  -1   15.26    7.80
 -16  -5   1    8.73    9.84
 -16  -5   1   -9.44    7.99
   0   6   1   11.56    2.92
   0  -6  -1   11.79    2.74
   0  -6   1   12.63    3.16
   0   6  -1   11.01    3.03
  -1   6   1   29.54    4.55
  -1  -6  -1   21.91    3.53
   1   6  -1   24.14    4.45
   1  -6   1   24.25    4.35
  -1   6  -1   23.05    4.46
   1  -6  -1   28.22    4.34
  -1  -6   1   20.72    3.96
   1   6   1   24.77    4.58
   2   6  -1  661.52   30.96
  -2  -6  -1  615.88   30.60
   2  -6   1  658.29   30.75
  -2   6   1  636.88   30.84
   2  -6  -1  657.77   30.87
  -2  -6   1  647.99   30.81
   2   6   1  624.67   30.71
   3   6  -1  821.67   38.69
  -3   6   1  815.89   38.62
  -3  -6  -1  801.59   38.41
   3  -6   1  819.14   38.44
  -3   6  -1  826.10   38.70
  -3  -6   1  809.33   38.86
   3   6   1  815.35   38.65
   3  -6  -1  825.08   38.76
  -4  -6  -1  288.01   16.07
   4   6  -1  297.39   16.09
  -4   6   1  298.21   16.17
   4  -6   1  314.95   15.90
   4   6   1  293.51   15.65
  -4   6  -1  294.05   15.75
  -4  -6   1  285.20   16.16
   4  -6  -1  308.17   15.77
  -5  -6  -1  136.15    9.78
   5   6  -1  138.73    9.25
  -5   6   1  130.07    9.46
   5  -6   1  138.57    8.73
   5  -6  -1  139.36    9.07
   5   6   1  131.75    8.78
  -5  -6   1  131.94    8.94
  -5   6  -1  134.42    9.20
  -6   6   1  781.04   37.93
   6  -6   1  796.02   37.31
   6   6  -1  773.62   37.57
  -6  -6  -1  782.72   37.62
   6   6   1  804.72   37.65
   6  -6  -1  802.34   38.29
  -6   6  -1  785.47   38.05
  -6  -6   1  779.33   38.47
  -7   6   1    8.03    3.44
  -7  -6  -1   11.94    4.26
   7  -6   1    6.28    2.66
   7   6  -1    8.77    3.07
  -7   6  -1   10.82    3.47
   7  -6  -1   11.10    3.51
   7   6   1   11.36    2.83
  -8  -6  -1   41.12    7.57
  -8   6  -1   87.38    8.22
   8  -6  -1   94.99    8.25
  -9   6   1   68.33    8.39
  -9  -6  -1   65.82    8.57
  -9  -6   1   76.08    9.68
  -9   6  -1   72.97    8.65
 -10   6   1  387.81   20.93
 -10  -6  -1  403.63   22.68
 -10   6  -1  374.68   22.00
 -10  -6   1  418.30   23.43
 -11   6   1    4.63    4.10
 -11  -6  -1    9.30    5.89
 -11   6  -1   15.68    4.70
 -11  -6   1    1.94    5.22
 -12   6   1  114.00   10.87
 -12  -6  -1  113.55   12.77
 -12   6  -1   63.65   10.32
 -13   6   1    8.62    6.81
 -13  -6  -1   20.20    7.18
 -13  -6   1   30.18    8.08
 -13   6  -1   39.23    7.37
 -14  -6  -1   10.20    7.13
 -14   6   1    0.01    6.48
 -14   6  -1    9.37    7.93
 -14  -6   1    6.46    6.74
 -15  -6  -1    7.78    8.68
 -15  -6   1   13.11    8.79
 -15   6  -1    7.25    6.63
 -16   6   1   -4.35    8.11
 -16  -6  -1    2.50   10.05
 -16  -6   1    0.19    9.96
 -16   6  -1  -17.18    9.37
   0  -7  -1    1.95    2.65
   0  -7   1    1.90    2.62
   0   7  -1    0.95    2.87
   0   7   1   -0.22    2.47
  -1   7   1  902.11   42.30
  -1  -7  -1  885.13   42.31
   1  -7   1  886.18   42.20
   1   7  -1  910.35   42.39
  -1   7  -1  921.92   42.26
   1   7   1  874.57   42.12
   1  -7  -1  886.67   42.24
  -2  -7  -1  256.69   14.65
   2   7  -1  265.74   14.72
   2  -7   1  271.27   14.42
  -2   7   1  265.74   14.70
  -2   7  -1  273.45   14.91
   2   7   1  278.70   14.95
   2  -7  -1  269.12   15.16
  -3  -7  -1  329.92   17.91
   3   7  -1  329.21   17.86
  -3   7   1  338.98   17.95
   3  -7   1  343.30   17.57
   3  -7  -1  346.65   18.44
  -3  -7   1  342.19   18.28
   3   7   1  336.55   18.02
  -3   7  -1  353.64   18.17
  -4   7   1  480.25   24.43
  -4  -7  -1  477.81   24.14
   4   7  -1  472.39   24.39
   4  -7   1  493.65   24.11
  -4   7  -1  485.60   24.71
  -4  -7   1  485.63   24.92
   4   7   1  491.94   24.58
   4  -7  -1  504.76   25.06
   5  -7   1  248.13   13.52
  -5  -7  -1  231.94   13.85
   5   7  -1  230.77   13.63
  -5   7   1  235.19   13.99
  -5  -7   1  239.38   14.46
  -5   7  -1  243.68   14.06
   5  -7  -1  252.88   14.32
   5   7   1  232.97   13.60
   6  -7   1   38.00    5.50
  -6  -7  -1   39.12    6.53
   6   7  -1   36.71    5.53
  -6   7   1   38.74    6.24
   6  -7  -1   36.87    5.22
  -6   7  -1   34.47    5.98
   6   7   1   32.44    5.05
   7   7  -1  149.72    9.83
  -7  -7  -1  119.07   10.61
   7  -7   1  162.96    9.99
  -7   7   1  156.65   10.81
  -7  -7   1  118.20    8.84
   7  -7  -1  153.37    9.60
  -7   7  -1  148.05   10.35
   7   7   1  145.20    9.18
  -8   7   1  326.76   18.30
  -8  -7  -1  266.96   17.27
   8   7  -1  320.68   17.36
   8  -7   1  345.83   16.90
  -8   7  -1  337.92   19.03
  -8  -7   1  342.21   19.67
   8   7   1  347.26   17.98
   8  -7  -1  324.00   18.09
  -9   7   1  457.74   24.05
  -9  -7  -1  484.37   25.74
  -9  -7   1  476.61   26.54
  -9   7  -1  486.07   25.91
 -10   7   1   13.67    5.83
 -10  -7  -1   23.30    6.86
 -11  -7  -1   28.47    6.94
 -11   7   1   25.72    7.42
 -11  -7   1   30.67    7.68
 -11   7  -1   18.13    4.64
 -12   7   1   85.35   10.89
 -12  -7  -1   64.28   11.67
 -12   7  -1   71.85   11.03
 -12  -7   1   85.36   12.01
 -13   7   1   54.37    9.96
 -13  -7  -1   42.43    8.82
 -13   7  -1   24.18    7.38
 -13  -7   1   44.14    9.02
 -14   7   1    0.69    6.07
 -14  -7  -1    2.29    7.36
 -14   7  -1    6.73    6.54
 -14  -7   1   -5.75    7.55
 -15   7   1   -9.42    7.96
 -15  -7  -1    6.49    8.06
 -15  -7   1    7.26    9.19
   0  -8  -1   28.44    5.29
   0   8   1   36.89    6.24
   0  -8   1   34.96    5.29
   0   8  -1   35.74    5.73
   1  -8   1  467.21   22.91
  -1   8   1  449.51   22.87
  -1  -8  -1  435.12   22.72
   1   8  -1  430.86   22.85
  -1   8  -1  441.57   22.74
   1   8   1  431.67   22.61
   1  -8  -1  455.27   22.61
  -1  -8   1  439.54   22.63
  -2   8   1 1742.46   81.24
   2   8  -1 1752.08   81.29
   2  -8   1 1790.81   81.14
  -2  -8  -1 1762.52   81.20
   2  -8  -1 1753.47   80.97
  -2   8  -1 1788.55   81.00
   2   8   1 1735.22   80.93
  -2  -8   1 1749.88   81.03
   3   8  -1   62.81    6.68
   3  -8   1   56.31    6.88
  -3  -8  -1   67.77    7.13
  -3   8   1   50.24    7.25
  -3  -8   1   60.23    7.29
  -3   8  -1   52.84    6.73
   3  -8  -1   48.09    6.54
   3   8   1   62.03    6.70
  -4   8   1   76.08    7.75
  -4  -8  -1   70.61    8.04
   4   8  -1   70.93    7.35
   4  -8   1   85.16    7.50
   4   8   1   68.98    6.85
  -4  -8   1   60.50    8.02
  -4   8  -1   68.20    7.39
   4  -8  -1   68.53    7.13
   5   8  -1  258.50   15.22
  -5   8   1  260.76   15.42
   5  -8   1  268.35   14.90
  -5  -8   1  243.14   15.05
   5  -8  -1  249.57   14.75
  -5   8  -1  247.63   14.64
   5   8   1  251.85   14.29
  -6   8   1  271.39   16.26
   6   8  -1  275.79   15.80
  -6  -8  -1  285.11   16.07
   6  -8   1  265.14   15.25
   6  -8  -1  260.42   15.04
   6   8   1  272.25   14.45
  -6  -8   1  208.18   13.96
  -6   8  -1  254.86   14.80
  -7  -8  -1   78.24    8.66
  -7   8   1   77.33    8.34
   7   8  -1   88.56    7.83
   7  -8   1   89.46    7.43
  -7   8  -1   78.98    8.41
   7   8   1   85.95    7.49
   7  -8  -1   85.46    8.51
  -7  -8   1   94.41    9.37
   8   8  -1    7.56    3.33
   8  -8   1   12.05    3.89
  -8   8   1    5.49    2.59
  -8  -8  -1    9.71    5.24
   8   8   1   15.65    3.84
  -8  -8   1   11.48    4.71
   8  -8  -1    6.94    3.97
  -8   8  -1   12.70    4.58
  -9   8   1   66.21   10.70
   9   8  -1   60.17    7.79
  -9  -8  -1   75.69   10.97
  -9   8  -1   98.09    7.47
  -9  -8   1   85.31   11.60
 -10   8   1   16.18    6.03
 -10   8  -1   16.49    4.49
 -11   8   1   18.23    6.52
 -11  -8  -1   16.65    7.00
 -11   8  -1   14.21    6.19
 -11  -8   1   -4.65    5.51
 -12  -8  -1    8.50    6.95
 -12   8  -1   15.57    5.91
 -12  -8   1    6.64    6.75
 -13  -8  -1   28.17    8.56
 -13   8   1   31.91    8.23
 -13   8  -1   25.59    8.66
 -13  -8   1   20.50    8.02
 -14   8  -1    6.77    7.08
 -14  -8   1   -3.95    7.41
 -15   8   1    4.56    8.17
 -15  -8  -1   13.19    9.00
 -15  -8   1   15.85    9.32
 -15   8  -1   -1.94    9.51
   0   9  -1   68.43    7.29
   0  -9   1   72.68    7.64
   0  -9  -1   57.91    7.83
   0   9   1   62.75    7.49
  -1   9   1  568.17   27.94
   1   9  -1  555.87   28.02
  -1  -9  -1  531.55   27.85
   1  -9   1  546.80   27.82
   1   9   1  527.10   27.22
   1  -9  -1  545.22   27.31
  -1  -9   1  536.39   27.39
  -1   9  -1  534.76   27.11
   2  -9   1  187.01   11.89
   2   9  -1  157.25   11.43
  -2   9   1  181.68   12.04
  -2  -9  -1  131.73   11.51
   2  -9  -1  172.42   12.32
   2   9   1  183.50   12.11
  -2   9  -1  169.93   12.03
   3   9  -1  185.62   12.19
  -3   9   1  183.71   12.58
   3  -9   1  192.62   12.40
   3   9   1  191.00   12.09
  -3  -9   1  180.70   12.34
   3  -9  -1  175.98   12.59
  -3   9  -1  197.62   12.38
   4  -9   1   90.76    8.90
   4   9  -1  108.18    8.47
  -4   9   1   93.20    8.87
  -4  -9  -1   95.59    8.44
  -4  -9   1   91.40    6.78
   4  -9  -1   65.44    8.45
   4   9   1  102.87    8.26
  -4   9  -1   82.62    8.34
   5  -9   1   11.56    4.31
  -5   9   1    7.84    4.49
   5   9  -1   11.92    3.70
  -5   9  -1   13.62    4.47
  -5  -9   1   10.47    4.41
   5   9   1    9.26    3.44
   6  -9   1   32.25    6.04
  -6   9   1   17.60    4.78
   6   9  -1   22.92    4.57
  -6  -9  -1   25.28    5.22
   6   9   1   28.57    5.26
  -6  -9   1   30.40    6.10
  -6   9  -1   20.25    4.91
   7  -9   1   14.86    4.42
  -7  -9  -1   22.72    5.65
  -7  -9   1   15.53    6.08
   7  -9  -1   12.68    5.09
   7   9   1   24.65    4.53
  -7   9  -1   15.14    4.57
   8  -9   1  379.90   20.84
  -8   9   1  400.09   22.41
  -8  -9  -1  373.72   22.45
   8   9  -1  351.54   20.61
  -8   9  -1  386.88   20.61
  -8  -9   1  385.29   22.66
   8   9   1  355.44   20.61
   8  -9  -1  406.16   21.69
  -9   9   1  199.61   16.58
  -9  -9  -1  272.40   17.46
   9  -9   1  233.51   14.73
   9   9  -1  271.58   15.82
  -9  -9   1  275.64   17.72
  -9   9  -1  215.43   15.42
   9   9   1  251.07   15.09
   9  -9  -1  239.04   15.64
 -10  -9  -1   11.18    5.74
 -10   9   1    6.97    5.48
 -10  -9   1    6.83    5.61
 -10   9  -1    5.14    6.31
 -11  -9   1    8.55    6.98
 -11   9  -1    8.87    5.07
 -12   9   1   42.35    8.44
 -12  -9  -1   42.45    9.23
 -12   9  -1   52.84    9.31
 -12  -9   1   69.05   13.13
 -13  -9  -1    0.14    6.71
 -13   9   1    6.90    5.64
 -13  -9   1    4.61    7.68
 -13   9  -1   11.41    6.85
 -14   9   1   -5.37    8.25
 -14  -9  -1   15.05    8.23
 -14  -9   1   10.92    9.92
 -15  -9  -1    8.13    9.70
 -15   9   1   10.44    7.34
 -15  -9   1    1.37    9.58
 -15   9  -1    8.02    8.71
   0 -10  -1  321.62   17.78
   0  10  -1  332.97   18.41
   0 -10   1  323.66   18.02
   0  10   1  323.86   18.30
  -1  10   1   78.70    8.45
   1 -10   1   86.79    8.32
   1  10  -1   84.57    8.54
  -1 -10  -1   61.64    6.26
  -1  10  -1   91.27    8.69
  -1 -10   1   70.51    6.49
   1 -10  -1   80.54    7.46
   1  10   1   76.55    8.47
   2 -10   1  502.81   25.65
  -2  10   1  512.75   25.97
  -2 -10  -1  439.41   24.75
   2  10  -1  510.33   25.93
  -2 -10   1  435.61   24.70
  -2  10  -1  532.93   25.75
   2  10   1  501.69   25.53
   2 -10  -1  473.96   24.89
   3  10  -1   92.45    9.22
   3 -10   1   89.37    8.99
  -3  10   1   96.52    9.38
  -3 -10  -1  100.24    9.31
   3 -10  -1  102.87    7.93
  -3 -10   1   98.91    9.73
  -3  10  -1  101.78    9.74
   3  10   1  110.00    9.33
   4 -10   1  165.23   12.29
   4  10  -1  193.91   12.67
  -4  10   1  184.31   12.65
  -4 -10  -1  191.08   12.95
  -4  10  -1  180.80   12.25
   4 -10  -1  142.44   10.38
  -4 -10   1  185.94   12.59
   4  10   1  187.27   11.87
  -5 -10  -1   43.19    7.20
   5  10  -1   43.42    6.89
  -5  10   1   30.73    5.17
   5 -10   1   32.94    5.81
  -5  10  -1   38.55    7.14
   5  10   1   36.46    6.54
  -5 -10   1   47.20    8.09
  -6  10   1  164.53   10.99
   6 -10   1  117.48   10.75
   6  10  -1  132.51   10.54
  -6 -10  -1  139.46   12.11
   6 -10  -1  122.66    9.99
   6  10   1  137.22   10.26
  -6  10  -1  104.84    8.40
  -6 -10   1  137.34   12.14
  -7 -10  -1    2.20    5.02
   7 -10   1   -4.20    3.87
  -7  10   1    1.97    3.95
   7  10  -1    6.77    3.70
   7  10   1    0.22    3.43
  -7 -10   1   -1.00    5.80
   7 -10  -1    3.48    4.49
  -7  10  -1    3.09    4.87
  -8  10   1  140.65   13.69
   8  10  -1  169.46   12.49
  -8 -10  -1  183.36   14.97
  -8  10  -1  164.56   12.94
   8  10   1  154.77   12.15
  -8 -10   1  183.49   15.10
   8 -10  -1  178.86   13.56
  -9  10   1  272.81   17.76
   9  10  -1  269.34   16.52
  -9 -10  -1  267.41   18.85
   9  10   1  265.31   15.72
  -9  10  -1  259.61   18.12
  -9 -10   1  250.84   18.46
   9 -10  -1  253.53   16.85
  10  10  -1    8.95    4.12
  10 -10   1    4.76    3.71
 -10  10   1   -2.68    3.62
 -10 -10   1    2.42    5.50
  10 -10  -1   -4.70    4.20
 -10  10  -1   -5.37    4.57
 -11 -10  -1   11.90    6.89
 -11  10   1   -8.94    7.49
 -11 -10   1    5.39    6.35
 -12 -10  -1   11.31    6.93
 -12  10   1    1.78    7.08
 -12 -10   1   10.97    7.96
 -12  10  -1   16.20    6.22
 -13  10   1    8.59    7.24
 -13 -10  -1    5.15    7.80
 -13 -10   1   10.48    7.73
 -14 -10  -1   38.61   10.22
 -14 -10   1   44.98   11.18
 -14  10  -1   23.64   10.41
   0  11  -1   11.67    4.63
   0 -11  -1    9.50    4.70
   0  11   1   17.35    5.09
   0 -11   1    9.65    4.53
   1 -11   1  318.12   18.93
  -1  11   1  330.37   18.67
  -1 -11  -1  324.62   19.00
   1  11  -1  339.67   19.02
  -1  11  -1  343.79   19.36
   1 -11  -1  326.95   19.37
  -1 -11   1  343.33   19.47
   1  11   1  332.84   19.16
  -2 -11  -1    2.08    4.00
   2 -11   1    0.83    3.67
  -2  11   1    5.40    3.50
   2  11  -1   -0.86    3.86
  -2 -11   1    1.79    4.13
   2  11   1    1.69    3.35
   2 -11  -1    5.45    4.36
  -2  11  -1    2.31    3.86
  -3  11   1  125.59    8.54
   3  11  -1  139.12   11.09
  -3 -11  -1  144.87   11.75
   3 -11   1  132.97   11.34
   3 -11  -1  130.46   11.08
  -3 -11   1  143.70   11.66
  -3  11  -1  108.32    9.19
   3  11   1  143.81   10.66
  -4  11   1   57.69    7.26
   4 -11   1   40.16    6.48
   4  11  -1   44.36    6.74
  -4 -11  -1   53.29    8.84
  -4  11  -1   48.73    5.39
   4 -11  -1   49.17    8.45
   4  11   1   44.05    7.13
  -4 -11   1   37.92    6.87
  -5  11   1  184.20   14.11
   5 -11   1  195.80   13.80
  -5 -11  -1  195.05   14.43
   5 -11  -1  192.07   13.66
  -5 -11   1  194.31   14.34
  -5  11  -1  185.75   14.03
   5  11   1  178.59   12.73
  -6  11   1   62.76    9.02
  -6 -11  -1   68.27   10.07
   6  11  -1   59.60    6.27
   6 -11   1   56.52    8.65
   6  11   1   62.31    8.14
  -6  11  -1   43.14    6.59
  -6 -11   1   55.29    9.96
   6 -11  -1   49.89    9.22
  -7 -11  -1   41.88    7.90
  -7  11   1   49.21    8.56
   7 -11   1   50.64    8.20
   7 -11  -1   44.88    8.39
  -7 -11   1   44.39    8.07
   7  11   1   52.93    7.65
  -7  11  -1   30.90    6.91
  -8  11   1  353.72   20.54
  -8 -11  -1  316.37   21.30
   8 -11   1  299.79   18.80
   8  11  -1  332.91   18.35
  -8 -11   1  330.33   21.88
   8  11   1  314.32   19.42
   8 -11  -1  349.19   20.71
  -8  11  -1  373.67   21.22
  -9 -11  -1   93.91   12.31
   9 -11   1   79.10    7.82
   9 -11  -1  140.01   12.88
  -9  11  -1  146.32   13.92
  -9 -11   1  152.85   15.10
   9  11   1  144.28   11.20
  10 -11   1   82.55    8.79
 -10  11   1  110.48   14.96
 -10 -11  -1   94.93   13.63
 -10 -11   1  102.11   14.00
  10 -11  -1   86.16   10.46
  10  11   1   96.81    9.28
 -11  11   1   17.49    7.67
 -11 -11  -1   18.85    8.10
 -11  11  -1    5.61    6.50
 -11 -11   1   21.09    8.36
 -12  11   1    8.16    5.63
 -12 -11  -1    4.89    7.51
 -12 -11   1    1.89    7.39
 -12  11  -1    5.22    6.04
 -13 -11  -1   15.38   10.19
 -13  11   1   -9.39    6.95
 -13  11  -1   -5.10    7.21
 -13 -11   1    8.95    7.74
 -14 -11  -1   12.77   10.62
 -14  11   1   23.10    8.06
 -14  11  -1   14.14    8.32
 -14 -11   1    9.67    9.29
   0 -12   1   67.76   10.40
   0  12  -1   79.61    9.08
   0 -12  -1   56.02    9.97
   0  12   1   60.68    8.11
  -1 -12  -1   20.19    6.27
  -1  12   1   15.28    6.22
   1 -12   1   17.41    5.63
   1  12  -1   21.32    5.54
   1 -12  -1   22.82    6.49
  -1 -12   1   17.85    5.73
  -1  12  -1   23.39    6.08
   2 -12   1  289.81   18.04
  -2 -12  -1  298.04   18.46
  -2  12   1  286.38   18.28
   2  12  -1  286.39   17.92
   2 -12  -1  288.63   18.30
  -2  12  -1  291.16   18.36
   2  12   1  287.09   16.57
  -2 -12   1  289.52   18.44
   3  12  -1  110.17   11.55
   3 -12   1  100.83   11.24
  -3 -12  -1  121.35   11.70
   3  12   1  121.44    8.68
  -3 -12   1  115.68   11.41
   3 -12  -1  100.19   11.47
  -3  12  -1   83.87   10.51
   4  12  -1  140.63   12.71
  -4 -12  -1  143.87   12.99
   4 -12   1  138.42   11.96
  -4  12   1  119.70   12.27
  -4 -12   1  144.00   12.88
  -4  12  -1  122.27   11.47
   4  12   1  153.02   10.28
   4 -12  -1  148.52   13.21
   5  12  -1  390.68   22.79
   5 -12   1  397.46   22.58
  -5  12   1  387.01   23.17
  -5 -12  -1  375.32   22.92
  -5  12  -1  376.62   22.92
   5 -12  -1  394.50   23.57
   5  12   1  420.23   21.78
  -5 -12   1  393.29   23.45
   6 -12   1   25.12    6.23
  -6 -12  -1   18.93    6.29
  -6  12   1   17.62    5.24
   6  12  -1   11.98    4.43
  -6  12  -1   19.65    7.07
   6 -12  -1   14.97    5.79
  -6 -12   1   21.65    6.69
  -7 -12  -1  127.69   13.47
  -7  12   1  153.52   13.34
   7 -12   1  139.01   11.98
   7 -12  -1  148.09   13.13
   7  12   1  135.92   10.73
  -7  12  -1  139.50   12.50
  -8 -12  -1   78.28   12.64
   8  12  -1   79.79    9.58
   8 -12   1   98.53   10.11
   8 -12  -1   96.42   11.27
  -8 -12   1   99.61   13.46
   8  12   1  118.57    9.22
  -8  12  -1   85.20   10.71
  -9  12   1   39.09    8.55
   9  12  -1   32.96    7.01
  -9 -12  -1   29.84    7.49
   9 -12   1   52.30    8.55
  -9 -12   1   78.94   13.15
   9 -12  -1   51.91   10.40
 -10  12   1   44.73    9.06
 -10 -12  -1   73.50   12.63
  10  12  -1   45.20    7.83
  10 -12   1   56.77    8.86
  10 -12  -1   45.85    7.87
 -10 -12   1   44.58    8.86
  11  12  -1    7.33    4.71
 -11 -12  -1    8.11    6.81
  11 -12  -1   14.16    5.87
 -11 -12   1    0.11    6.90
 -11  12  -1   16.05    6.46
 -12 -12  -1   26.52    9.81
 -12  12   1  -10.01    8.12
 -12 -12   1   30.18    9.78
 -12  12  -1   23.86    7.80
 -13  12   1   -4.88    7.48
 -13 -12  -1   -0.31    8.81
 -13  12  -1   14.09    8.15
 -13 -12   1   12.41   10.18
 -14 -12  -1    4.88   10.16
 -14 -12   1   -6.83   11.61
   0 -13  -1  450.65   25.38
   0  13   1  434.25   24.54
   0  13  -1  414.16   24.57
   0 -13   1  448.09   25.05
  -1 -13  -1   25.35    6.81
   1 -13   1   33.17    6.98
   1 -13  -1   28.90    6.76
  -1  13  -1   15.61    5.96
   1  13   1   27.58    7.20
  -1 -13   1   35.85    7.53
   2  13  -1  143.52   13.48
   2 -13   1  182.37   14.31
  -2  13   1  166.31   14.35
  -2 -13  -1  175.66   14.65
  -2 -13   1  168.14   14.60
   2  13   1  168.50   13.52
  -2  13  -1  164.18   14.20
   2 -13  -1  175.12   14.26
  -3  13   1  299.26   18.82
   3  13  -1  243.77   18.25
  -3 -13  -1  286.62   19.20
   3 -13   1  293.58   18.71
   3  13   1  251.25   17.73
  -3  13  -1  296.27   19.33
  -3 -13   1  285.52   19.06
   3 -13  -1  300.93   19.25
   4  13  -1   38.22    6.81
  -4 -13  -1   58.33   11.17
   4 -13   1   57.34   10.41
  -4  13   1   49.11    8.70
   4  13   1   36.94    7.56
   4 -13  -1   57.71    8.88
  -4  13  -1   66.56   10.25
  -4 -13   1   56.97   11.44
  -5  13   1   41.10    8.11
   5  13  -1   48.74    9.58
   5 -13   1   41.66    7.52
  -5 -13  -1   50.49    8.86
  -5  13  -1   53.04   10.53
  -5 -13   1   31.10    7.60
   5 -13  -1   42.05    8.10
   5  13   1   33.69    6.68
  -6 -13  -1   10.90    7.81
   6  13  -1   24.79    7.69
   6 -13   1   14.32    5.79
   6  13   1    6.62    6.48
   6 -13  -1   17.24    6.33
  -6 -13   1   19.26    7.48
  -6  13  -1    7.58    5.36
   7 -13   1   20.99    5.80
   7  13  -1   18.51    6.71
  -7  13   1    6.77    6.64
  -7 -13  -1   14.16    7.03
   7  13   1    5.99    6.05
  -7  13  -1   -5.51    5.93
   7 -13  -1   19.20    6.07
  -7 -13   1   15.95    7.78
  -8 -13  -1   22.64    7.46
   8 -13   1   26.40    6.19
  -8 -13   1   23.45    8.29
  -8  13  -1   27.45    8.49
   8 -13  -1   30.27    6.98
   8  13   1   20.98    6.22
  -9 -13  -1  147.16   15.51
   9  13  -1  160.89   12.54
   9 -13   1  154.37   14.16
  -9  13   1  160.95   15.07
   9  13   1  109.13   11.82
  -9 -13   1  143.25   15.62
   9 -13  -1  157.66   14.27
  -9  13  -1  150.43   14.27
 -10 -13  -1   32.39    9.10
  10  13  -1   29.12    5.81
  10 -13   1   31.81    6.71
  10 -13  -1   33.62    7.48
 -10 -13   1   19.43    8.00
 -11 -13  -1   18.73    8.50
  11 -13   1   13.96    5.32
 -11  13   1    4.83    9.16
 -11  13  -1   20.36    7.50
 -11 -13   1   18.43    9.04
  11 -13  -1   24.11    6.26
 -12  13   1   21.45    8.67
 -12 -13  -1   34.32    9.39
 -12  13  -1   16.30    8.56
 -12 -13   1   28.08    9.96
 -13  13   1    5.00    8.62
 -13 -13  -1   19.66   10.35
 -13  13  -1   34.92    9.17
 -13 -13   1   28.87   12.84
   0  14  -1    4.29    5.39
   0 -14   1   -1.43    5.44
   0 -14  -1    2.06    5.76
   0  14   1    0.36    5.23
   1 -14   1  128.40   13.00
  -1  14   1  147.22   13.05
  -1 -14  -1  122.02   13.73
   1  14  -1  117.91   12.65
   1  14   1  131.69   12.63
  -1 -14   1  133.15   13.41
  -1  14  -1  126.23   12.77
   1 -14  -1  150.48   13.93
  -2 -14  -1   13.84    6.63
  -2  14   1   20.61    7.77
   2 -14   1   18.62    6.16
   2  14  -1   22.07    6.83
   2  14   1   20.63    6.06
  -2  14  -1   22.40    7.25
   2 -14  -1   23.24    6.81
  -2 -14   1   12.58    6.75
   3  14  -1  368.20   21.48
  -3  14   1  310.07   20.51
  -3 -14  -1  310.98   21.41
   3 -14   1  363.10   21.63
   3 -14  -1  364.11   22.63
  -3  14  -1  354.12   21.67
   3  14   1  367.05   21.57
  -3 -14   1  334.50   21.94
  -4 -14  -1  102.28   12.72
   4 -14   1   70.97   11.36
   4  14  -1   87.87   10.86
   4 -14  -1   86.56   12.42
   4  14   1   88.36   10.06
  -4  14  -1   67.02    9.81
  -4 -14   1   76.46   12.14
   5 -14   1   13.84    5.55
  -5 -14  -1   15.64    7.19
   5  14  -1   14.66    5.55
  -5  14   1   -0.03    6.68
   5  14   1   13.45    4.21
   5 -14  -1   18.79    6.83
  -5 -14   1    8.86    6.88
  -6 -14  -1   19.50    7.53
   6 -14   1   13.07    5.58
  -6  14   1   14.05    6.93
   6  14  -1    5.40    6.18
   6  14   1   10.16    5.10
   6 -14  -1   14.24    6.03
  -6  14  -1   21.70    8.25
  -6 -14   1   11.83    6.30
   7  14  -1   12.51    5.12
  -7 -14  -1    8.97    7.42
   7 -14   1   18.74    5.94
  -7  14   1   18.70    7.24
   7 -14  -1   16.00    5.93
  -7 -14   1   11.13    6.60
  -7  14  -1   16.33    5.63
   7  14   1    7.89    5.27
  -8  14   1  100.57   11.80
   8  14  -1   82.37   10.38
  -8 -14  -1   94.84   13.77
   8 -14   1  101.78   11.48
   8  14   1  111.65   11.06
  -8  14  -1  110.82   13.33
   8 -14  -1   87.39   11.75
  -8 -14   1  107.19   14.66
   9  14  -1    0.43    4.49
   9 -14   1   11.42    5.67
  -9 -14  -1    7.98    6.73
  -9  14   1   12.73    5.99
   9  14   1    7.59    4.86
  -9 -14   1    8.33    6.43
   9 -14  -1   11.07    5.75
  10 -14   1   37.15    7.56
 -10  14   1   20.92    9.11
 -10 -14  -1   30.03    8.53
  10  14  -1   21.37    5.52
  10 -14  -1   40.43    8.90
  10  14   1   60.26   11.16
 -10  14  -1   45.16    9.29
 -10 -14   1   40.03    9.64
  11 -14   1   14.74    6.26
  11  14  -1   30.90    6.17
 -11  14   1   26.77    8.73
 -11 -14  -1   19.55    9.09
  11  14   1   10.09    6.70
 -11  14  -1   24.01    9.23
 -11 -14   1   27.90   10.09
  11 -14  -1   24.58    7.15
 -12 -14  -1    4.08    8.64
 -12  14   1  -10.59    7.27
 -12 -14   1   19.40    9.91
 -12  14  -1   16.53    7.00
   0 -15  -1   10.20    6.90
   0 -15   1    6.97    6.23
   1 -15   1   -3.49    5.53
  -1 -15  -1   -3.97    6.61
  -1 -15   1    1.55    6.82
   1 -15  -1   10.19    6.50
   2 -15   1   48.37    9.31
  -2  15   1   47.54    9.57
   2  15   1   45.61    9.41
  -2  15  -1   61.58   10.54
   2 -15  -1   59.47   11.48
  -2 -15   1   84.48   13.45
   3  15  -1   26.21    9.04
   3 -15   1   40.91    7.96
   3  15   1   66.85    9.63
   3 -15  -1   55.06    9.25
  -3 -15   1   73.10   12.91
  -3  15  -1   78.15   13.67
   4 -15   1   36.51    7.45
   4  15  -1   35.51    9.78
   4 -15  -1   76.81   12.55
  -4 -15   1   91.65   13.82
  -4  15  -1   90.05   12.98
  -5  15   1   -0.02    6.52
   5  15  -1  -10.82    5.99
  -5 -15  -1   14.05    6.64
   5  15   1    5.08    4.56
  -5 -15   1   11.44    6.44
   5 -15  -1    7.52    5.64
  -5  15  -1   13.26    6.81
   6  15  -1    9.11    8.30
  -6 -15  -1   22.62    7.78
  -6  15   1   20.53    7.48
   6 -15   1    9.49    5.48
  -6 -15   1   17.54    7.28
  -6  15  -1   20.32    7.84
   6  15   1   12.17    6.18
   6 -15  -1   21.74    7.65
   7  15  -1  126.62   15.35
  -7  15   1  163.63   12.79
  -7 -15  -1  134.19   15.11
   7 -15  -1  136.91   14.28
  -7 -15   1  155.29   15.18
  -8  15   1    6.70    5.62
   8 -15   1    9.92    5.97
   8  15  -1    8.33    7.27
  -8 -15  -1   21.47    7.82
  -8 -15   1   12.92    8.81
  -8  15  -1   -4.96    5.52
   8 -15  -1    8.19    6.07
   8  15   1   -4.17    5.17
  -9  15   1   -1.52    7.09
  -9 -15  -1    3.10    8.32
   9  15  -1    8.77    7.18
   9 -15   1   -0.93    5.55
  -9  15  -1   -8.90    7.51
  -9 -15   1    2.90    7.61
   9 -15  -1    5.99    6.27
 -10 -15  -1   33.42    9.40
  10  15  -1   29.33    7.76
 -10  15   1   24.12    7.65
  10 -15   1   27.31    7.79
 -10  15  -1   27.62    8.10
  10  15   1   21.78    6.24
  10 -15  -1   29.31    8.07
 -10 -15   1   13.94    9.14
 -11  15   1   10.42    7.48
  11 -15   1    9.60    6.33
 -11 -15  -1   14.55    9.19
  11  15  -1   12.72    8.83
 -11 -15   1    6.67    8.25
  11  15   1   26.93    7.16
  11 -15  -1   13.03    7.66
 -11  15  -1   -4.27    6.66
 -12 -15  -1   53.35   11.02
  12  15  -1   27.80    8.93
 -12  15   1   34.34   10.55
  12 -15  -1   49.73    8.17
 -12  15  -1   39.78    9.93
 -12 -15   1   52.93   11.14
   0 -16  -1    4.40    6.36
   0 -16   1    0.44    6.37
   0  16  -1   -8.89    5.50
   0  16   1    5.93    5.86
   1  16  -1   24.69    6.57
  -1 -16  -1   25.97    7.68
  -1  16   1   18.26    7.06
   1 -16   1   16.87    7.56
   1 -16  -1   21.09    7.47
  -1  16  -1   23.41    7.92
  -1 -16   1   21.96    8.02
   1  16   1   17.14    6.94
  -2 -16  -1    9.23    7.58
   2  16  -1    8.43    6.34
   2 -16   1    6.17    6.83
  -2  16   1   13.07    6.85
  -2  16  -1   12.26    6.18
   2  16   1   10.01    6.71
  -2 -16   1   12.34    7.43
   2 -16  -1   10.07    6.37
  -3  16   1    5.56    6.76
   3  16  -1    1.43    6.16
   3 -16   1    1.69    5.81
  -3 -16  -1    7.70    6.74
  -3 -16   1    5.62    7.03
   3 -16  -1    0.87    6.78
   3  16   1   12.55    6.84
  -3  16  -1   13.15    7.26
   4  16  -1   12.78    5.35
  -4  16   1   -1.12    6.44
   4 -16   1    0.51    5.44
  -4 -16  -1   -5.16    6.70
  -4 -16   1    9.23    7.59
  -4  16  -1    2.89    4.86
   4 -16  -1    7.01    6.64
   4  16   1    4.23    5.87
   5  16  -1   13.92    6.50
  -5 -16  -1   18.74    7.55
   5 -16   1   18.07    6.86
   5  16   1   17.20    7.29
  -5 -16   1   19.82    7.85
   5 -16  -1   16.27    7.56
  -6  16   1    8.22    6.02
   6  16  -1   18.83    6.93
  -6 -16  -1    4.14    6.31
   6 -16   1   22.20    6.80
  -6  16  -1   14.59    6.91
   6 -16  -1    6.57    6.45
   6  16   1    0.30    6.50
  -6 -16   1    6.96    7.94
   7  16  -1   31.46    7.29
   7 -16   1   58.96   11.76
  -7  16   1   25.00    9.77
  -7 -16  -1   36.90    9.81
  -7  16  -1   34.49    9.74
  -7 -16   1   28.39    8.23
   7  16   1   34.80    8.40
   7 -16  -1   24.37    7.01
   8  16  -1   33.88    8.31
   8 -16   1   27.57    8.30
  -8 -16  -1   22.42    9.41
  -8  16   1   36.08    8.52
   8  16   1   26.54    7.24
   8 -16  -1   24.39    7.31
  -8  16  -1   31.28    8.85
  -8 -16   1   21.62    9.65
  -9  16   1   15.63    6.65
   9  16  -1   -1.45    6.82
   9 -16   1   -3.08    6.43
  -9 -16  -1    8.41    8.87
   9 -16  -1   -8.79    6.44
   9  16   1    6.16    6.83
  -9 -16   1    1.24    8.54
  -9  16  -1  -10.19    6.34
  10  16  -1    7.26    7.57
  10 -16   1    7.82    7.39
 -10 -16  -1    2.94    7.74
 -10  16   1   -2.04    8.21
  10  16   1   13.05    8.06
 -10 -16   1    6.67    9.04
  10 -16  -1    3.97    8.37
 -10  16  -1    1.19    7.71
  11 -16   1   12.70    7.52
 -11 -16  -1   18.14    9.54
  11  16  -1   11.27    8.24
  11 -16  -1   16.75    8.32
  11  16   1  -14.95    8.28
 -11 -16   1   13.48    7.94
 -11  16  -1  -14.95    8.91
   0 -17  -1   -1.67    7.51
   0 -17   1   15.70    7.66
  -1 -17   1   22.61    8.22
   1  17   1   32.27    7.17
   1 -17  -1   32.09    8.92
   2 -17   1   15.85    8.00
  -2  17   1    8.93    4.89
  -2 -17  -1    8.57    7.47
   2 -17  -1   12.59    7.69
   2  17   1    1.97    5.83
  -2 -17   1   20.90    8.32
   3 -17   1   10.75    7.71
  -3 -17  -1   22.47    7.67
  -3 -17   1   21.65    7.64
  -3  17  -1   14.13    7.20
   3 -17  -1   17.08    8.73
   3  17   1    3.88    6.26
   4 -17   1  108.62   14.44
  -4 -17  -1  106.53   15.28
  -4  17   1  105.17   13.90
  -4 -17   1  126.46   15.34
  -4  17  -1  102.93   13.82
   4 -17  -1  120.47   15.03
   4  17   1  116.39   13.13
  -5 -17  -1   12.76    8.25
   5 -17   1   14.15    7.75
   5  17   1   16.49    6.87
  -5  17  -1   -1.65    7.79
   5 -17  -1   14.38    7.38
  -5 -17   1   21.63    9.42
  -6  17   1   42.89   10.23
   6 -17   1   33.87    7.95
  -6 -17  -1   41.20    9.69
   6  17  -1   65.75   11.17
  -6 -17   1   36.61    9.45
   6  17   1   24.62    7.94
  -6  17  -1   38.42   10.02
   6 -17  -1   28.51    8.48
   7 -17   1   23.49    7.81
  -7  17   1   21.97    7.09
  -7 -17  -1   24.04    8.82
   7  17  -1   15.03    5.95
   7  17   1   11.88    6.42
   7 -17  -1   21.56    7.72
  -7  17  -1   20.32    8.34
  -7 -17   1   27.24    9.14
   8  17  -1   14.34    6.49
  -8  17   1   19.38    7.52
  -8 -17  -1   24.53    9.49
   8 -17   1   24.79    8.33
  -8  17  -1   15.00    8.05
  -8 -17   1   26.29    9.62
   8  17   1   16.77    6.89
   8 -17  -1   24.02    8.93
   9  17  -1    3.28    7.05
   9 -17   1    8.32    7.07
  -9 -17  -1   -1.57    9.22
   9  17   1   -3.46    7.14
  -9 -17   1    2.51    9.15
   9 -17  -1    6.25    8.01
 -10 -17  -1    3.29    7.71
  10 -17   1   -8.85    8.45
  10  17  -1    4.94    7.76
  10 -17  -1    7.82    9.29
 -10 -17   1   -3.23    8.07
  10  17   1    8.79    8.26
   0  18   1   65.37   11.39
   0 -18  -1   49.77   10.50
   0  18  -1   48.28   11.32
  -1  18   1   -0.38    8.86
   1 -18   1   18.68    8.49
  -1 -18  -1   10.60    8.70
   1  18  -1   -6.36    8.66
   1 -18  -1   23.93    8.57
  -1  18  -1    7.83    9.16
   1  18   1   -2.17    7.10
  -1 -18   1   16.90    8.47
   2  18  -1   20.22    8.81
  -2  18   1   17.83    8.14
   2 -18   1   39.07    9.49
  -2 -18  -1   36.85    9.20
   2  18   1   35.52    7.44
  -2  18  -1   18.82    8.57
  -2 -18   1   51.51   10.98
   2 -18  -1   41.32   10.64
  -3  18   1   21.61    9.53
  -3 -18  -1   18.23    8.66
   3 -18   1   32.66    8.60
  -3 -18   1   13.88    8.63
   3  18   1    6.16    6.27
   3 -18  -1   13.06    8.02
  -3  18  -1    5.84    8.32
  -4  18   1    5.04    7.48
  -4 -18  -1    9.98    8.90
   4 -18   1   16.98    7.01
  -4 -18   1    3.40    8.42
  -4  18  -1   14.42    7.75
   4 -18  -1   10.61    7.87
   4  18   1    0.34    5.66
  -5 -18  -1   42.48   10.36
   5 -18   1   38.07    8.05
   5  18  -1   21.97   10.61
   5  18   1   33.64    6.95
   5 -18  -1   45.94    9.64
  -5  18  -1   33.51    7.02
  -6  18   1   16.54    8.16
   6 -18   1   23.18    7.43
   6  18  -1    7.19    9.08
  -6 -18  -1   24.26    8.58
   6  18   1   12.61    7.70
  -6 -18   1   22.11    8.83
   6 -18  -1   12.81    7.74
   7 -18   1   13.77    7.47
  -7 -18  -1   26.75    9.49
  -7  18   1    2.63    7.74
   7  18  -1   -2.81    7.75
   7  18   1   13.81    7.77
  -7 -18   1   21.67    9.45
  -7  18  -1   12.56    8.39
   8 -18   1    9.16    8.27
  -8 -18  -1   24.36    9.50
  -8  18  -1   -8.63    8.24
   8 -18  -1   14.47    8.02
  -8 -18   1    6.65    8.70
   8  18   1   -1.02    7.58
  -9  18   1   10.19    9.35
  -9 -18  -1   26.37   10.33
   9 -18   1   25.34    8.70
   9  18  -1   14.16    8.99
  -9 -18   1   27.28   10.49
   9 -18  -1   11.34    8.37
   9  18   1   33.26    8.84
  -9  18  -1    9.76    9.06
   0 -19   1    9.80    8.18
   0 -19  -1    9.83    9.25
   0  19   1    0.14    8.59
   0  19  -1   -2.24    8.06
   1 -19   1   50.53   10.22
  -1 -19  -1   51.16   11.43
   1  19  -1   30.75    9.31
  -1 -19   1   52.80   10.83
   1 -19  -1   37.99   10.19
   1  19   1   31.17    9.15
  -1  19  -1   21.17    7.18
  -2  19   1   28.07    7.12
   2 -19   1   33.31   10.30
   2  19  -1   24.25    8.67
  -2 -19  -1    9.35   10.20
  -2  19  -1   25.04    6.96
  -2 -19   1   28.84    9.11
   2  19   1   24.75    8.40
  -3  19   1   28.15    8.49
   3  19  -1   30.96    8.88
  -3 -19  -1   34.50   10.07
   3 -19   1   39.74   10.63
  -3 -19   1   34.26   11.57
  -3  19  -1   13.56    8.56
   3 -19  -1   36.11   10.18
  -4 -19  -1    8.46    9.16
  -4  19   1   20.61    8.59
   4 -19   1   12.22    8.29
   4  19  -1   11.72    8.19
   4  19   1   21.78    8.82
  -4 -19   1   20.79    8.67
  -4  19  -1    8.70    8.42
   4 -19  -1   13.31    9.77
   5  19  -1   -9.90    7.34
  -5  19   1  -14.01    7.57
  -5 -19  -1   10.61    9.32
   5 -19   1   10.12    7.50
  -5 -19   1    0.84   10.16
   5 -19  -1    5.35    8.26
   5  19   1    3.28    7.11
  -6 -19  -1   24.85    9.23
  -6  19   1   -5.69    8.33
   6  19  -1   -4.95    7.43
   6 -19   1   18.99    9.29
   6 -19  -1   12.83    8.15
  -6  19  -1   -0.03    8.65
   6  19   1   13.38    8.09
  -6 -19   1   20.16    8.90
  -7 -19  -1    9.21    8.43
   7 -19   1    7.15    8.53
  -7  19   1   -3.38    9.27
   7  19   1   19.14    9.21
  -7 -19   1    5.54    9.44
  -7  19  -1   -1.62    8.93
   8 -19   1   33.54    9.58
  -8 -19  -1   22.46   12.46
  -8  19   1   16.82   11.13
   8  19   1   35.17    9.79
  -8 -19   1   21.91   14.59
   8 -19  -1   21.26   10.96
   0 -20   1    3.41    8.47
   0 -20  -1    3.00    8.66
  -1  20   1   -3.18    7.83
   1 -20   1   25.49   10.14
   1  20  -1   -7.98    7.69
  -1 -20  -1   22.36    9.84
   1  20   1    9.32    8.47
   1 -20  -1   19.88    9.23
  -1 -20   1   27.27   10.71
   2  20  -1   22.98    8.19
   2 -20   1   38.82   10.75
  -2 -20  -1   29.92   10.46
   2  20   1   24.19    9.04
   2 -20  -1   45.88   11.62
  -2 -20   1   45.14   11.58
  -3 -20  -1   24.36    9.90
   3  20  -1   -6.36    8.81
   3 -20   1   28.21   10.15
  -3  20   1  -10.59    8.67
  -3  20  -1  -15.77    8.43
   3 -20  -1   -4.07    8.42
   3  20   1   -9.96    7.39
  -3 -20   1   19.17   10.13
   4 -20   1   -3.98    8.25
  -4  20   1  -15.62    8.61
   4  20  -1   -5.97    7.72
  -4 -20  -1    5.24    8.26
   4 -20  -1   -9.11    8.13
   4  20   1  -12.56    7.87
  -4 -20   1    0.98    9.40
   5 -20   1   20.43    9.15
  -5 -20  -1    1.75   10.45
  -5  20   1   -7.27    8.59
  -5 -20   1   21.28    9.33
  -5  20  -1  -14.44    9.67
   5 -20  -1   13.38    9.24
   5  20   1  -11.57    8.02
  -6  20   1   13.86   11.32
  -6 -20  -1    8.30   11.75
   6 -20   1    4.60    8.93
  -6 -20   1   10.01   10.54
   6  20   1   -2.90    8.32
   6 -20  -1    7.70    9.54
  -6  20  -1   15.07   10.98
   0 -21   1    7.12    8.64
   0 -21  -1    3.84    8.66
   0  21   1  -10.24    9.50
   0  21  -1   -7.01    9.35
  -1  21   1   -0.27    9.73
   1 -21   1   -0.40    9.81
  -1 -21  -1    7.84    9.85
   1 -21  -1    0.44    8.75
  -1 -21   1    8.40    8.38
   2 -21   1   31.09   10.72
  -2  21   1    5.68   11.17
   2  21  -1  -11.39   10.12
  -2 -21  -1   19.31   12.11
   2 -21  -1   24.89    9.73
  -2 -21   1   32.79   11.38
  -3 -21  -1   -4.49   10.84
   3 -21   1    0.07    9.05
   3 -21  -1   16.74    9.25
  -3 -21   1   13.89   11.01
  -3  21  -1    2.61   10.26
   4  21  -1    3.62    8.57
  -4  21   1   14.28   15.47
  -4  21  -1    9.18   14.43
  -1   0   2  856.97   41.60
  -1   0   2  969.68   41.98
  -2   0   2   31.78   11.63
  -2   0  -2   33.39    7.21
   2   0  -2   32.40   12.70
   3   0   2  173.95   16.44
  -3   0  -2  156.80   17.04
  -3   0   2  148.21   22.17
  -4   0  -2  422.23   32.65
   4   0   2  430.98   31.80
   5   0   2   -2.54   10.06
  -5   0   2    5.36   17.07
  -5   0  -2  -13.56   11.89
   6   0   2   -8.16   13.88
  -6   0  -2   -8.90   13.45
  -6   0   2   -2.71   19.33
  -7   0   2 1302.86   94.99
   7   0  -2 1324.91   93.58
  -7   0  -2 1262.86   84.08
  -8   0   2   22.29    4.28
  -9   0   2  761.14   40.12
  -9   0   2  869.65   40.13
 -10   0   2   -1.67    3.92
 -10   0   2   -1.86    3.64
 -11   0  -2  280.85   16.76
 -11   0   2  267.27   18.67
 -11   0   2  265.17   16.55
 -11   0  -2  275.74   17.49
 -12   0  -2   25.31    5.92
 -12   0   2   16.54    6.02
 -12   0   2   10.84    3.96
 -12   0  -2   10.50    4.72
 -13   0   2   74.66   10.23
 -13   0  -2   67.84   10.42
 -13   0   2   57.25   11.65
 -14   0  -2   11.17    6.25
 -14   0  -2    4.85    6.22
 -14   0   2    5.53    7.10
 -15   0  -2   -0.23    5.44
 -15   0  -2    0.83    6.26
 -15   0   2   -9.64    6.94
 -15   0   2   10.62    7.05
 -16   0   2    9.61    8.70
 -16   0   2   -2.74    7.81
 -16   0  -2    4.48    7.98
 -16   0  -2    8.62    8.42
   0   1  -2  488.81   31.71
  -1  -1  -2  775.82   35.73
  -1   1   2  791.61   36.19
   1   1  -2  821.94   36.21
  -1   1  -2  798.17   36.12
   1  -1  -2  794.32   36.64
  -1  -1   2  824.16   36.61
   2   1  -2 2853.02  128.06
  -3   1   2  684.25   31.92
  -3  -1   2  631.36   30.44
   3  -1  -2  674.94   30.51
  -4   1   2  615.19   29.13
  -4  -1   2  615.07   29.12
  -5   1   2  528.80   25.66
  -5  -1   2  544.14   26.36
  -6   1   2  152.16    9.69
  -6  -1   2  158.79    9.45
  -7   1   2   35.20    5.33
  -7  -1   2   36.04    6.14
  -7   1  -2   43.01    4.62
  -8  -1  -2  164.69    9.40
  -8   1   2  158.31   10.59
  -8   1  -2  155.96    9.70
  -8  -1   2  158.25   10.74
  -9  -1  -2   18.84    4.38
  -9   1   2   19.23    4.15
 -10   1   2   71.54    9.12
 -10  -1  -2   71.07    8.34
 -10   1  -2   80.20    7.99
 -10  -1   2   63.04    9.16
 -11   1   2  967.81   47.86
 -11  -1  -2  964.65   47.93
 -11   1   2 1022.43   49.28
 -11  -1   2  945.86   47.90
 -11  -1   2  935.50   46.73
 -11   1  -2  996.06   46.62
 -12  -1  -2   13.34    4.94
 -12   1   2    6.72    3.72
 -12   1   2   10.97    5.63
 -12   1  -2    8.51    4.18
 -12  -1   2    3.40    3.26
 -12  -1   2    7.56    5.91
 -13   1   2    9.97    6.26
 -13   1   2   17.25    5.04
 -13  -1  -2   13.63    5.69
 -13  -1   2    8.94    6.19
 -13   1  -2   11.95    5.40
 -13  -1   2    6.14    4.59
 -13   1  -2   16.05    5.26
 -14  -1  -2    7.08    6.06
 -14  -1  -2    5.02    6.82
 -14   1   2   11.52    7.33
 -14   1  -2   12.20    6.62
 -14   1  -2    6.07    6.24
 -14  -1   2    4.09    7.37
 -15   1   2   18.77    7.95
 -15  -1  -2    2.67    5.41
 -15  -1  -2   14.95    6.82
 -15   1   2   11.92    7.98
 -15   1  -2    1.03    5.59
 -15  -1   2   -0.19    8.04
 -15   1  -2    8.07    6.20
 -15  -1   2   22.03    8.09
 -16   1   2   -7.00    7.37
 -16  -1  -2  -11.05    7.86
 -16  -1  -2    8.66    8.49
 -16   1   2    6.85    8.34
 -16   1  -2    8.22    8.26
 -16   1  -2   -1.70    7.46
 -16  -1   2   11.62    9.08
   0   2   2  293.06   13.63
   0  -2  -2  282.54   13.65
   0   2  -2  290.26   13.64
   0  -2   2  292.50   13.64
  -1  -2   2 2093.46   94.79
   1  -2  -2 2122.02   94.81
  -2  -2  -2  401.53   19.37
  -2   2   2  418.68   19.91
   2   2  -2  416.73   19.88
   2  -2   2  433.81   19.25
  -2  -2   2  434.43   20.02
  -2   2  -2  412.21   19.34
   2  -2  -2  405.98   19.95
   2   2   2  420.22   19.26
   3   2  -2 3842.05  172.47
  -4  -2  -2 1415.44   65.56
  -4   2   2 1511.07   66.41
   4   2  -2 1420.45   66.08
  -4   2  -2 1509.71   68.12
  -4  -2   2 1469.18   68.71
   4  -2  -2 1535.62   68.78
  -5   2   2  399.06   20.46
  -5  -2  -2  420.53   19.80
  -5  -2   2  415.86   20.80
  -5   2  -2  417.37   20.03
  -6   2   2  859.44   42.21
  -6  -2  -2  927.28   41.62
  -6  -2   2  931.09   43.46
  -6   2  -2  912.73   42.80
  -7   2   2 1409.23   66.55
  -7  -2  -2 1455.92   65.92
  -7  -2   2 1526.52   69.87
  -7   2  -2 1480.97   69.01
  -8   2   2   16.04    3.72
  -8  -2  -2   24.76    3.74
  -8   2  -2   18.70    3.59
  -8  -2   2   14.86    4.15
  -9  -2  -2   61.10    7.07
  -9   2   2   72.11    7.49
  -9   2  -2   67.12    6.62
  -9  -2   2   47.27    7.26
 -10   2   2  294.46   18.02
 -10  -2  -2  294.98   17.42
 -10  -2   2  278.26   18.16
 -10   2  -2  304.45   16.87
 -11   2   2   62.81    6.24
 -11   2  -2   62.51    7.83
 -11  -2   2   39.28    8.68
 -12  -2  -2  111.96   10.99
 -12   2   2   94.41    9.66
 -12   2  -2   88.10    9.66
 -12  -2   2  106.31   11.67
 -13  -2  -2   41.71    7.68
 -13   2   2   28.21    6.83
 -13   2   2   50.97    9.31
 -13   2  -2   38.05    7.37
 -13  -2   2   29.08    7.37
 -13  -2   2   39.04    7.07
 -14   2   2    6.65    6.01
 -14  -2  -2    3.27    6.63
 -14  -2  -2    7.90    6.23
 -14  -2   2   -3.06    6.63
 -14   2  -2    0.01    5.55
 -14  -2   2  -10.07    6.50
 -14   2  -2   -3.32    5.61
 -15   2   2   -0.68    7.09
 -15  -2  -2    6.71    7.29
 -15   2   2   10.72    8.27
 -15  -2   2   -2.94    7.81
 -15   2  -2    9.73    6.49
 -15  -2   2   10.44    7.73
 -16   2   2   48.39   10.73
 -16  -2  -2   29.67    9.78
 -16   2   2   45.45   10.36
 -16  -2  -2   45.40    9.70
 -16   2  -2   49.05   10.69
 -16  -2   2   28.08   10.03
 -16   2  -2   34.63    9.21
 -16  -2   2   35.09   10.23
   0   3   2 4923.75  232.04
   0  -3   2 4918.29  232.33
   0   3  -2 4760.86  232.09
  -1  -3  -2  189.76    9.76
   1  -3   2  193.40    9.71
  -1   3   2  183.78    9.90
   1   3   2  194.45    9.74
  -1  -3   2  189.53   10.13
  -1   3  -2  188.10    9.76
  -2   3   2 8408.92  394.88
  -2  -3  -2 8030.56  387.77
   2   3  -2 8758.87  397.63
   2  -3  -2 8592.08  398.09
  -2   3  -2 8062.68  388.90
  -2  -3   2 8305.90  395.97
   2   3   2 8721.66  391.20
   3   3  -2 3242.94  143.95
  -3   3   2 3146.63  143.94
   3  -3   2 3194.37  143.33
  -3  -3  -2 3199.80  143.50
   3  -3  -2 3214.67  144.23
  -3  -3   2 3186.55  144.18
   4  -3   2  359.40   17.72
  -4  -3  -2  374.82   18.16
   4   3  -2  399.73   18.65
  -4   3   2  359.49   18.62
  -4   3  -2  365.70   18.10
   4  -3  -2  365.60   18.70
  -4  -3   2  393.34   18.90
   4   3   2  375.13   17.77
  -5  -3  -2 1349.60   61.52
  -5   3   2 1286.57   62.06
   5   3  -2 1399.44   61.98
   5  -3  -2 1302.83   60.84
  -5   3  -2 1353.10   60.34
  -5  -3   2 1299.13   60.86
  -6   3   2  630.75   30.81
  -6  -3  -2  633.40   30.21
  -6  -3   2  646.67   31.25
  -6   3  -2  632.42   30.45
  -7   3   2   55.40    6.15
  -7  -3  -2   53.51    4.72
  -7   3  -2   55.77    5.32
  -7  -3   2   47.10    5.66
  -8   3   2  219.65   13.86
  -8  -3  -2  252.65   13.80
  -8  -3   2  241.92   14.59
  -8   3  -2  232.91   13.34
  -9   3   2  247.14   14.90
  -9  -3  -2  238.63   14.11
  -9   3  -2  237.77   13.98
  -9  -3   2  240.43   14.83
 -10   3   2  457.86   24.42
 -10  -3  -2  428.36   23.92
 -10  -3   2  498.71   26.25
 -10   3  -2  445.55   24.55
 -11   3   2   92.69    7.89
 -11  -3   2   33.41    7.17
 -11   3  -2   41.63    7.35
 -12   3   2    0.53    5.08
 -12  -3  -2   11.57    5.54
 -12   3  -2   11.82    4.09
 -12  -3   2   13.40    5.80
 -13   3   2   60.47   11.52
 -13  -3  -2   49.86    8.53
 -13  -3   2   17.85    6.56
 -14   3   2   11.67    8.64
 -14  -3  -2    3.37    6.35
 -14  -3   2    1.79    7.52
 -14   3  -2    5.42    5.64
 -14  -3   2    3.83    7.86
 -15   3   2    6.07    7.92
 -15   3   2    4.20    6.66
 -15  -3  -2  -11.34    7.62
 -15  -3  -2    4.69    7.07
 -15  -3   2    7.73    6.57
 -15  -3   2    5.97    8.01
 -16   3   2   19.86   10.19
 -16  -3  -2   42.48   10.43
 -16   3   2   39.25    9.94
 -16  -3  -2   38.10   10.71
 -16  -3   2   41.51   10.78
 -16   3  -2   53.42    9.52
 -16  -3   2   32.11   11.42
 -16   3  -2   33.52    9.09
   0  -4  -2 1402.26   62.80
   0  -4   2 1331.80   62.71
   0   4   2 1389.86   62.78
   0   4  -2 1392.18   62.80
   1  -4   2 6321.05  305.77
  -1   4   2 6545.81  308.62
  -1  -4  -2 6247.90  305.43
   1   4  -2 6678.47  310.31
   1   4   2 6465.56  300.13
  -1   4  -2 5947.87  298.18
  -1  -4   2 6507.83  303.23
  -2  -4  -2 5761.38  285.99
  -2   4   2 6126.93  291.92
   2   4  -2 6154.23  294.36
  -2  -4   2 7457.06  329.90
   2   4   2 6255.76  314.26
   2  -4  -2 6206.54  319.77
   3   4  -2  360.93   18.23
  -3  -4  -2  338.41   17.80
   3  -4   2  392.66   17.79
  -3   4  -2  379.81   17.51
  -3  -4   2  332.28   17.88
   3   4   2  342.69   17.29
   3  -4  -2  369.63   18.00
  -4  -4  -2  546.39   27.18
  -4   4   2  580.64   27.74
   4  -4   2  608.33   27.05
   4   4  -2  552.39   27.50
  -4  -4   2  549.70   27.65
   4   4   2  530.46   26.84
  -4   4  -2  613.80   27.32
   4  -4  -2  601.54   27.89
  -5  -4  -2  392.11   19.02
   5   4  -2  400.57   19.27
  -5   4   2  362.88   19.35
   5  -4   2  352.92   18.34
   5   4   2  396.10   18.28
   5  -4  -2  362.11   19.20
  -5   4  -2  362.12   18.68
  -5  -4   2  377.48   19.31
  -6   4   2  843.55   41.09
   6   4  -2  897.71   40.91
  -6  -4  -2  845.53   40.51
  -6  -4   2  892.25   42.37
   6  -4  -2  902.63   41.96
  -6   4  -2  864.97   41.56
  -7  -4  -2   54.21    5.72
  -7   4   2   51.37    6.12
  -7   4  -2   52.96    5.52
  -7  -4   2   51.34    6.52
  -8  -4  -2   46.04    5.81
  -8   4   2   47.19    6.06
  -8   4  -2   44.96    5.44
  -8  -4   2   33.58    6.63
  -9   4   2   40.70    6.84
  -9  -4  -2   33.10    5.53
  -9  -4   2   17.48    3.75
 -10  -4  -2  311.98   18.47
 -10   4   2  313.98   18.70
 -10  -4   2  325.57   20.08
 -10   4  -2  325.93   18.42
 -11  -4  -2   39.86    7.06
 -11   4   2   51.15    9.26
 -11  -4   2   40.60    7.77
 -11   4  -2   33.71    6.94
 -12  -4  -2   10.78    5.89
 -12   4   2   11.74    6.07
 -12  -4   2   14.51    6.27
 -13  -4  -2   32.85    7.26
 -13   4   2   29.50    6.20
 -13   4  -2   27.21    6.67
 -13  -4   2   30.76    8.09
 -14   4   2    4.32    6.05
 -14   4  -2   -2.27    5.59
 -14  -4   2   -4.31    6.48
 -15   4   2   80.81   12.14
 -16  -4  -2   21.78    9.50
 -16   4   2   13.18    9.76
 -16   4   2    7.23    8.27
 -16  -4   2   13.50    9.70
   0  -5  -2  343.57   18.12
   0   5  -2  386.65   18.26
   0   5   2  371.80   18.26
   0  -5   2  369.14   18.17
  -1  -5  -2 2773.77  126.58
   1   5  -2 2803.02  126.75
   1  -5   2 2826.13  126.50
  -1   5   2 2821.47  126.66
  -1   5  -2 2777.02  124.00
   1   5   2 2753.54  123.96
  -1  -5   2 2713.53  124.07
   2  -5   2   20.50    4.11
   2   5  -2   22.08    4.47
  -2  -5  -2   17.63    3.10
  -2   5   2   22.28    4.43
   2   5   2   19.66    3.34
   2  -5  -2   28.92    4.79
  -2  -5   2   15.61    3.41
  -2   5  -2   17.20    3.04
   3   5  -2 1536.75   71.27
  -3  -5  -2 1528.14   70.95
  -3   5   2 1571.95   71.24
   3  -5   2 1573.37   70.84
   3   5   2 1525.78   71.85
   3  -5  -2 1570.28   72.37
  -3   5  -2 1621.75   71.98
  -3  -5   2 1589.92   72.31
  -4   5   2  109.46    8.04
   4   5  -2  104.26    7.80
   4  -5   2  126.63    7.38
  -4  -5  -2   85.16    7.38
   4  -5  -2  121.78    7.54
  -4  -5   2   88.53    7.54
  -4   5  -2   99.28    7.37
   4   5   2  108.67    7.06
   5  -5   2  749.02   35.22
  -5   5   2  756.56   36.12
   5   5  -2  742.33   35.85
  -5  -5  -2  749.70   35.48
  -5  -5   2  755.01   36.73
   5   5   2  768.61   35.71
   5  -5  -2  790.66   36.52
  -5   5  -2  734.46   36.04
   6  -5   2  230.97   12.23
  -6   5   2  222.17   13.39
  -6  -5  -2  222.44   12.85
   6   5  -2  227.35   12.93
  -6  -5   2  248.14   13.85
  -6   5  -2  236.37   13.30
   6   5   2  232.14   12.46
   6  -5  -2  233.48   13.68
  -7  -5  -2   36.79    6.15
   7   5  -2   34.67    5.03
  -7   5   2   31.13    5.28
  -7   5  -2   34.28    4.96
  -7  -5   2   24.58    4.75
   7  -5  -2   28.95    5.54
  -8   5   2   16.98    4.06
  -8  -5  -2   15.42    3.86
  -8   5  -2   19.01    3.92
  -8  -5   2   18.68    4.11
  -9   5  -2  595.68   29.61
  -9  -5   2  581.30   30.82
 -10  -5  -2   43.97    7.34
 -10   5   2   65.13    5.73
 -10   5  -2   62.01    7.89
 -10  -5   2   63.10   10.45
 -11   5   2   17.60    3.90
 -11  -5  -2   24.64    6.05
 -11  -5   2   41.17    7.90
 -11   5  -2   28.80    6.02
 -12  -5  -2   69.56   10.43
 -12   5   2   44.89    9.03
 -12   5  -2   57.64    9.37
 -12  -5   2   67.91   11.21
 -13  -5  -2   26.52    6.83
 -13   5   2   17.89    6.14
 -13   5  -2   25.27    7.12
 -13  -5   2   27.98    8.52
 -14   5   2   -5.11    5.48
 -14  -5  -2    5.06    7.12
 -14   5  -2   -0.62    4.30
 -14  -5   2    6.08    7.07
 -15  -5  -2    5.23    8.19
 -15  -5   2   22.10    7.60
 -15   5  -2    9.29    6.79
 -16   5   2   14.01    9.23
 -16  -5  -2   12.43    9.34
   0  -6   2  501.32   24.93
   0   6  -2  520.65   25.04
   0   6   2  530.38   25.09
   0  -6  -2  509.05   24.93
  -1  -6  -2 1071.65   49.13
  -1   6   2 1046.75   49.16
   1  -6   2 1040.19   48.96
   1   6  -2 1073.54   49.28
  -1   6  -2 1107.57   49.43
   1   6   2 1050.26   49.29
  -1  -6   2 1062.54   49.38
   1  -6  -2 1034.42   49.34
  -2  -6  -2 1200.04   56.01
  -2   6   2 1239.04   56.31
   2  -6   2 1192.09   55.93
   2   6  -2 1223.24   56.35
   2  -6  -2 1228.69   54.82
   2   6   2 1159.00   54.49
  -2  -6   2 1145.62   54.66
  -2   6  -2 1189.23   54.59
  -3  -6  -2  383.64   19.60
   3   6  -2  407.81   20.20
   3  -6   2  389.04   19.68
  -3   6   2  388.59   20.09
   3   6   2  387.81   19.38
  -3  -6   2  372.12   19.83
   3  -6  -2  374.65   19.59
  -3   6  -2  405.25   19.59
   4  -6   2  298.35   15.08
   4   6  -2  271.40   15.50
  -4  -6  -2  276.26   15.06
  -4   6   2  279.90   15.55
  -4   6  -2  263.81   14.50
   4   6   2  266.39   14.31
   4  -6  -2  289.89   15.12
  -4  -6   2  247.63   14.90
   5  -6   2   25.97    4.86
  -5   6   2   29.36    5.71
   5   6  -2   33.34    5.41
  -5  -6  -2   32.61    5.17
   5   6   2   34.09    4.81
   5  -6  -2   28.75    4.99
  -5  -6   2   35.51    5.65
  -5   6  -2   25.96    4.42
  -6  -6  -2   83.07    7.44
   6  -6   2   92.81    6.99
  -6   6   2   90.62    8.19
   6   6  -2   90.86    7.54
   6  -6  -2   87.33    7.95
   6   6   2   80.73    6.36
  -6   6  -2   94.22    7.52
  -6  -6   2   83.19    8.29
  -7   6   2   12.00    3.66
   7   6  -2   10.21    2.99
  -7  -6  -2   11.86    3.94
   7  -6   2   13.74    3.15
  -7   6  -2   11.75    3.57
   7   6   2   15.54    2.90
  -7  -6   2   15.59    4.94
   7  -6  -2   18.00    3.48
  -8  -6  -2  356.05   20.34
  -8   6   2  380.66   20.81
   8   6  -2  386.34   19.98
  -8  -6   2  408.89   21.71
   8  -6  -2  367.40   20.27
  -8   6  -2  386.13   20.73
  -9   6   2   69.29    8.52
  -9  -6  -2   54.85    6.13
  -9   6  -2   66.19    8.04
  -9  -6   2   69.21   10.02
 -10   6   2   64.71   10.36
 -10  -6  -2   82.13    9.70
 -10  -6   2   65.23   10.48
 -10   6  -2   66.37    8.96
 -11   6   2   18.63    5.34
 -11  -6  -2   27.01    6.76
 -11  -6   2   25.60    6.49
 -12  -6  -2  100.55   12.20
 -12   6   2  106.36   11.72
 -12   6  -2   84.19    9.47
 -12  -6   2   53.97    8.93
 -13   6   2   29.37    8.22
 -13  -6  -2   41.48    8.81
 -13  -6   2   23.93    7.70
 -13   6  -2   33.41    7.12
 -14   6   2   67.55   12.60
 -14  -6  -2   64.09   10.57
 -14   6  -2   18.69    9.39
 -15   6   2   25.18    7.75
 -15  -6  -2   21.87    8.96
 -15   6  -2   23.29    9.13
 -15  -6   2   26.98   10.41
 -16   6   2    7.19    8.39
 -16  -6  -2    1.32    9.97
 -16  -6   2   -2.94   10.95
 -16   6  -2    5.15    8.29
   0   7  -2  134.35    8.97
   0   7   2  149.99    9.24
   0  -7   2  137.39    9.11
   0  -7  -2  123.36    9.09
  -1   7   2  386.32   19.51
   1  -7   2  381.55   19.21
   1   7  -2  380.89   19.63
  -1  -7  -2  364.37   19.47
  -1  -7   2  356.91   18.94
   1  -7  -2  389.09   19.21
   1   7   2  356.61   18.81
   2   7  -2  654.88   31.47
   2  -7   2  657.45   31.09
  -2   7   2  640.73   31.34
  -2  -7  -2  629.18   31.20
  -2   7  -2  677.63   31.89
  -2  -7   2  665.09   32.11
   2  -7  -2  643.70   32.10
   2   7   2  650.17   31.75
  -3   7   2  322.70   17.84
   3  -7   2  327.48   17.19
   3   7  -2  347.36   18.00
  -3  -7  -2  335.14   17.77
   3  -7  -2  336.42   18.60
   3   7   2  367.04   18.07
  -3   7  -2  334.43   18.02
  -3  -7   2  342.77   18.22
  -4  -7  -2  155.88   10.19
  -4   7   2  137.64   10.25
   4  -7   2  145.95    9.00
   4   7  -2  158.78   10.36
  -4   7  -2  145.68    9.84
   4  -7  -2  132.00    9.83
  -4  -7   2  147.72   10.19
   4   7   2  150.25    9.44
  -5  -7  -2  291.59   16.39
  -5   7   2  297.23   16.79
   5  -7   2  319.15   15.82
   5   7  -2  293.70   16.58
  -5  -7   2  302.37   17.02
  -5   7  -2  300.14   16.44
   5   7   2  289.48   15.92
   5  -7  -2  302.31   16.43
   6   7  -2  292.12   17.21
  -6  -7  -2  322.28   17.59
  -6   7   2  313.18   17.80
   6  -7   2  338.61   16.47
   6   7   2  308.09   16.91
  -6   7  -2  325.48   17.73
   6  -7  -2  352.28   18.24
  -6  -7   2  319.08   18.35
   7  -7   2    7.28    2.08
   7   7  -2    3.88    2.65
  -7   7   2    4.89    3.59
   7   7   2    6.08    2.49
   7  -7  -2    5.35    3.61
  -7   7  -2    4.62    3.26
  -7  -7   2    5.47    4.05
  -8   7   2   13.45    4.64
   8   7  -2   13.55    3.63
  -8  -7  -2    7.20    2.58
   8  -7   2   10.55    2.92
  -8  -7   2   14.62    5.62
   8  -7  -2   11.06    4.12
   8   7   2   16.19    3.07
  -8   7  -2    6.64    3.87
  -9  -7  -2  411.87   23.71
  -9   7   2  448.42   23.29
  -9  -7   2  402.42   23.94
  -9   7  -2  426.82   22.90
 -10  -7  -2   43.25    7.13
 -10   7   2   28.23    6.41
 -10  -7   2   48.33    9.90
 -10   7  -2   54.68    6.77
 -11  -7  -2    0.54    5.30
 -11   7   2   -0.86    4.29
 -11  -7   2    4.72    5.85
 -11   7  -2    2.49    4.88
 -12   7   2   -7.63    4.48
 -12  -7  -2   -3.19    5.63
 -12  -7   2    3.32    6.94
 -12   7  -2    4.49    5.90
 -13  -7  -2  137.32   14.56
 -13   7   2  136.18   14.46
 -13  -7   2  138.86   16.17
 -13   7  -2  133.19   12.61
 -14  -7  -2    0.10    7.01
 -14   7  -2   10.08    8.10
 -14  -7   2   -3.38    6.67
 -15   7   2    1.30    7.90
 -15  -7  -2   23.70    8.32
   0  -8   2   14.95    3.75
   0  -8  -2   12.41    3.45
   0   8   2   15.23    3.88
   0   8  -2   14.66    3.72
  -1  -8  -2 1727.84   79.76
  -1   8   2 1732.43   79.85
   1   8  -2 1756.41   79.98
   1  -8   2 1709.73   79.61
   1  -8  -2 1668.48   78.15
  -1   8  -2 1682.26   78.12
   1   8   2 1687.96   78.10
  -1  -8   2 1741.20   78.23
  -2   8   2 1664.08   76.78
   2  -8   2 1691.18   76.63
   2   8  -2 1625.04   76.80
  -2  -8  -2 1661.80   76.67
  -2  -8   2 1669.52   76.64
  -2   8  -2 1632.40   76.47
   2   8   2 1669.63   76.43
   2  -8  -2 1655.23   76.68
  -3  -8  -2   21.29    4.17
  -3   8   2   11.12    4.09
   3   8  -2   18.79    4.59
   3  -8   2   20.50    4.24
   3   8   2   13.96    3.64
   3  -8  -2   15.79    4.10
  -3   8  -2   19.27    4.32
  -3  -8   2   18.76    4.22
  -4  -8  -2   45.42    6.78
  -4   8   2   44.58    6.89
   4  -8   2   55.21    6.79
   4   8  -2   56.23    6.89
  -4   8  -2   51.89    6.45
   4  -8  -2   39.68    6.73
   4   8   2   52.95    6.20
  -4  -8   2   34.38    5.77
  -5  -8  -2  132.24   10.51
   5   8  -2  152.52   10.25
  -5   8   2  138.49   10.44
   5  -8   2  135.55    9.82
  -5  -8   2  152.43   10.27
   5   8   2  148.57    9.69
  -5   8  -2  140.55   10.17
   5  -8  -2  127.87   10.49
   6  -8   2   34.40    5.90
  -6   8   2   25.87    5.10
  -6  -8  -2   23.64    5.31
   6   8  -2   36.73    5.87
  -6   8  -2   27.69    4.78
   6  -8  -2   34.75    6.41
  -6  -8   2   22.25    5.27
   6   8   2   28.92    5.17
  -7   8   2  178.02   12.65
   7   8  -2  189.18   12.16
   7  -8   2  187.57   11.79
   7   8   2  173.81   11.04
  -7  -8   2  183.38   13.08
  -7   8  -2  186.63   12.20
   8   8  -2   30.80    6.32
  -8  -8  -2   30.84    6.22
   8  -8   2   35.01    5.12
  -8   8  -2   31.08    6.07
   8   8   2   31.37    5.49
  -8  -8   2   28.31    6.20
   9   8  -2  184.64   12.78
  -9   8   2  156.39   12.57
  -9  -8  -2  181.62   14.35
  -9   8  -2  163.26   11.54
  -9  -8   2  186.84   14.55
   9  -8  -2  143.59   12.42
 -10   8   2   50.49    8.70
 -10  -8  -2   71.61    9.94
 -10   8  -2   61.48    9.06
 -10  -8   2   51.81   10.65
 -11  -8  -2   44.57    8.22
 -11   8   2   50.85    8.58
 -11  -8   2   27.24    7.44
 -11   8  -2   31.70    6.38
 -12  -8  -2    1.91    5.86
 -12   8   2   16.95    7.87
 -12   8  -2   22.44    6.19
 -12  -8   2   17.19    8.05
 -13   8   2   -1.79    7.12
 -13  -8  -2   -1.05    7.25
 -13  -8   2   -2.88    7.21
 -14  -8  -2    6.73    7.99
 -14   8   2   10.08    7.53
 -14  -8   2   11.87    8.72
 -14   8  -2    4.07    7.42
 -15   8   2   49.69    9.87
 -15  -8  -2   39.92   11.56
 -15  -8   2   41.62   11.05
 -15   8  -2   68.74   13.86
   0  -9  -2  250.53   15.17
   0   9  -2  265.59   15.03
   0  -9   2  255.06   15.04
   0   9   2  249.85   14.97
  -1  -9  -2  719.74   36.93
   1  -9   2  749.21   36.82
  -1   9   2  785.14   37.11
   1   9  -2  777.77   37.16
  -1  -9   2  760.41   37.22
   1   9   2  746.31   37.03
   1  -9  -2  758.63   37.26
  -1   9  -2  784.04   37.21
  -2   9   2 1755.42   81.18
  -2  -9  -2 1674.38   81.04
   2  -9   2 1735.57   80.96
   2   9  -2 1843.32   81.42
   2  -9  -2 1691.82   80.43
   2   9   2 1740.54   80.21
  -2   9  -2 1768.17   80.34
  -3   9   2  205.35   13.99
   3   9  -2  242.85   14.12
   3  -9   2  224.29   13.63
  -3   9  -2  204.94   13.18
   3   9   2  217.36   12.93
  -3  -9   2  199.55   13.13
  -4   9   2  231.29   14.86
   4   9  -2  245.09   14.79
   4  -9   2  237.77   14.32
  -4  -9  -2  251.62   14.72
   4   9   2  234.96   13.26
  -4   9  -2  217.38   13.44
  -4  -9   2  189.45   12.45
  -5   9   2   39.25    7.18
   5  -9   2   41.46    6.34
   5   9  -2   49.01    6.67
   5   9   2   40.41    5.91
  -5  -9   2   44.70    7.46
   5  -9  -2   40.79    6.79
  -5   9  -2   37.80    7.06
   6  -9   2   57.31    6.35
  -6  -9  -2   44.24    8.22
   6   9  -2   54.52    7.15
  -6   9   2   46.35    7.23
  -6  -9   2   52.18    8.15
  -6   9  -2   49.39    7.49
   6   9   2   47.86    6.19
   6  -9  -2   56.52    6.64
   7  -9   2   25.50    4.78
   7   9  -2   24.53    5.13
  -7  -9  -2   25.16    5.58
  -7  -9   2   30.01    7.03
   7  -9  -2   22.03    3.69
  -7   9  -2   23.70    5.35
   7   9   2   26.52    4.61
  -8  -9  -2  134.55   12.83
  -8   9   2  120.27   10.86
   8  -9   2  142.66    9.82
   8   9  -2  141.87   10.62
   8  -9  -2  109.96    9.38
  -8  -9   2  151.82   13.21
  -8   9  -2  132.50    9.08
   8   9   2  139.51    9.88
   9   9  -2  226.95   14.47
   9  -9   2  216.28   13.80
  -9  -9  -2  255.25   16.59
  -9   9   2  203.85   16.81
  -9   9  -2  238.64   16.28
  -9  -9   2  239.32   17.03
   9  -9  -2  189.17   14.22
   9   9   2  232.17   14.08
 -10  -9  -2   32.27    6.91
 -10   9   2   24.04    6.39
  10   9  -2   22.06    5.15
 -10   9  -2    6.30    5.51
 -10  -9   2    6.27    5.65
 -11  -9  -2   -2.38    6.06
 -11   9  -2    8.59    5.69
 -11  -9   2    7.98    6.58
 -12   9   2   88.09   12.52
 -12  -9  -2   96.26   12.98
 -12   9  -2   61.10    9.72
 -13  -9   2   -1.24    8.01
 -13   9  -2    5.50    5.91
 -14  -9  -2   44.10    9.58
 -14   9   2   44.30   10.89
 -14  -9   2   36.60   11.41
 -15  -9  -2   21.03   10.13
 -15   9   2   71.48   13.13
 -15  -9   2    1.98   10.43
 -15   9  -2    0.79    8.49
   0  10  -2   40.07    6.72
   0 -10  -2   35.48    4.92
   0 -10   2   38.61    6.30
   0  10   2   34.31    7.05
   1  10  -2   81.74    8.68
  -1  10   2   69.19    8.39
   1 -10   2   78.24    8.21
   1  10   2   63.26    7.84
   1 -10  -2   68.82    6.05
  -1  10  -2   66.22    8.02
  -1 -10   2   53.20    5.78
   2  10  -2  115.02    9.92
  -2 -10  -2   92.96    8.06
  -2  10   2  127.64   10.25
  -2 -10   2   94.83    8.86
   2  10   2  110.88    9.46
   2 -10  -2   96.51    7.49
  -2  10  -2  125.66    9.90
   3  10  -2  497.38   26.37
  -3 -10  -2  505.26   26.26
  -3  10   2  508.89   26.45
   3  10   2  498.81   25.54
   3 -10  -2  447.86   24.93
  -3  10  -2  518.60   25.95
  -3 -10   2  502.55   26.05
   4  10  -2  129.02   10.25
  -4 -10  -2  128.89   10.76
  -4  10   2  123.88   10.41
  -4 -10   2  134.10   11.03
   4 -10  -2  120.46    9.82
   4  10   2  117.50    9.60
  -4  10  -2  116.49   10.07
  -5 -10  -2   20.12    4.82
   5  10  -2   12.73    3.75
   5 -10   2    3.15    4.54
  -5  10  -2   20.09    5.13
  -5 -10   2   17.60    4.99
   5 -10  -2   18.08    4.59
   5  10   2   19.40    4.41
   6 -10   2  148.05   12.07
   6  10  -2  187.75   12.43
  -6  10   2  176.93   13.54
  -6 -10  -2  176.30   13.18
   6  10   2  183.99   12.01
   6 -10  -2  195.94   13.46
  -6  10  -2  156.26   11.60
  -6 -10   2  188.30   14.03
   7  10  -2  150.96   10.82
   7 -10   2  115.08   10.60
  -7  10   2  123.22   11.19
  -7 -10  -2  131.13   12.47
  -7 -10   2  136.75   13.28
   7  10   2  135.21   10.67
  -7  10  -2  173.71   11.50
   7 -10  -2  147.88   11.92
   8  10  -2  322.25   19.89
  -8  10   2  418.47   23.31
  -8 -10  -2  382.07   22.94
   8 -10   2  393.94   21.22
   8  10   2  359.71   21.13
  -8 -10   2  395.82   23.97
   8 -10  -2  431.61   23.17
  -8  10  -2  387.22   22.00
  -9  10   2    9.42    5.44
   9 -10   2    4.99    3.99
   9 -10  -2    8.94    4.57
  -9 -10   2    0.95    6.64
  -9  10  -2    6.17    5.58
 -10 -10  -2    1.32    6.37
  10 -10  -2   -3.19    4.14
 -10 -10   2   -1.13    5.78
 -10  10  -2    1.78    5.37
 -11 -10  -2  115.70   14.05
 -11  10   2   98.38   13.35
 -11  10  -2   56.13   10.16
 -12 -10  -2   25.19    7.61
 -12  10   2   21.16    5.64
 -12 -10   2   26.64    7.93
 -12  10  -2   34.47    7.86
 -13 -10  -2   24.29    8.84
 -13  10   2    8.33    6.52
 -13 -10   2    5.40    8.90
 -13  10  -2   11.16    6.46
 -14 -10  -2   11.56    8.47
 -14  10   2   30.98   10.06
 -14 -10   2   16.60   10.11
 -14  10  -2    1.21    8.11
   0 -11   2   97.73    9.91
   0  11   2  102.02    9.27
   0  11  -2  109.56    9.54
   0 -11  -2   95.35    9.77
   1 -11   2   41.98    7.92
   1  11  -2   49.28    7.98
  -1  11   2   55.12    7.57
   1  11   2   41.14    7.41
  -1 -11   2   30.57    5.80
   1 -11  -2   42.90    7.81
  -1  11  -2   39.08    7.41
   2  11  -2   43.24    7.19
   2 -11   2   38.56    6.53
  -2  11   2   36.33    6.29
  -2 -11  -2   40.78    8.21
  -2 -11   2   39.39    6.29
  -2  11  -2   52.43    7.40
   2 -11  -2   44.65    8.00
   2  11   2   46.57    7.47
   3 -11   2  276.65   16.56
  -3 -11  -2  281.93   17.13
   3  11  -2  275.18   16.42
  -3  11   2  267.85   15.13
  -3 -11   2  293.52   17.58
   3  11   2  290.60   16.75
   3 -11  -2  286.55   17.44
  -3  11  -2  249.98   16.00
   4 -11   2   84.88    8.25
   4  11  -2   74.44    6.91
  -4  11   2   88.68   10.07
  -4 -11  -2  103.58   10.26
  -4 -11   2  104.36   10.73
  -4  11  -2   77.03    6.96
   4 -11  -2   99.92   10.04
   4  11   2   98.70    8.89
  -5 -11  -2    4.72    4.72
  -5  11  -2    9.23    4.22
   5 -11  -2   -1.98    4.33
   5  11   2    6.10    3.52
  -5 -11   2   -0.95    4.69
   6 -11   2   40.66    5.52
  -6  11   2   36.94    7.23
  -6 -11  -2   58.41   10.23
  -6 -11   2   61.02   10.87
   6  11   2   61.04    7.99
  -6  11  -2   45.13    9.24
   6 -11  -2   51.83    9.55
   7  11  -2   85.25   10.22
  -7 -11  -2   70.16   11.29
   7 -11   2   77.09    7.10
  -7  11   2   98.97   11.20
  -7  11  -2   62.38   10.15
  -7 -11   2   66.46   11.82
   7  11   2   71.28    8.60
   7 -11  -2   93.32   10.43
  -8 -11  -2  144.28   14.39
   8 -11   2  140.53   10.98
   8  11  -2  154.10   13.27
  -8  11   2  181.86   14.22
   8  11   2  159.13   11.94
   8 -11  -2  151.40   13.55
  -8  11  -2  164.00   14.38
  -9 -11  -2   19.68    6.86
  -9  11   2   13.14    7.73
   9 -11   2   24.03    6.21
  -9  11  -2   65.03   11.11
   9  11   2   65.62    7.96
   9 -11  -2   50.38    9.15
  -9 -11   2   64.44   12.34
  10  11  -2   32.70    5.67
  10 -11   2   45.65    7.63
 -10  11   2   64.05   12.15
  10 -11  -2   51.87   10.56
 -10 -11   2   62.68   12.36
  10  11   2   69.45    7.22
 -11 -11  -2   41.84    9.63
 -11  11   2   34.05    7.84
 -11  11  -2   40.73    9.11
 -11 -11   2   37.34    9.32
  11 -11  -2   42.57    7.38
 -12  11   2   -0.93    5.94
 -12 -11  -2   -3.30    7.29
 -12  11  -2   -1.75    6.96
 -12 -11   2    2.93    7.15
 -13  11   2   11.92    8.11
 -13 -11  -2   10.82    9.46
 -13 -11   2    6.33    9.56
 -13  11  -2    7.99    7.74
 -14  11   2   15.54    7.22
 -14 -11  -2   20.53   10.40
 -14  11  -2   21.37    9.46
 -14 -11   2   -0.73    9.92
   0 -12  -2   27.66    6.47
   0 -12   2   28.13    6.32
   0  12  -2   38.86    6.80
  -1  12   2   61.80    9.85
   1  12  -2   61.07    9.63
  -1 -12  -2   57.04    9.53
   1 -12   2   50.95    9.36
   1  12   2   81.90    7.07
  -1  12  -2   61.01    9.52
  -1 -12   2   66.07   10.20
   1 -12  -2   55.60    8.56
  -2 -12  -2   85.54   10.42
  -2  12   2   67.66   10.04
   2  12  -2   77.96   10.26
   2 -12   2   79.43   10.13
  -2 -12   2   80.43   10.74
   2  12   2   88.01    7.04
   2 -12  -2   77.38   10.72
  -2  12  -2   80.41   10.66
   3 -12   2   37.37    6.59
  -3  12   2   28.70    5.12
   3  12  -2   29.43    6.96
  -3 -12  -2   53.30    9.39
  -3  12  -2   39.80    7.07
   3  12   2   50.51    5.55
  -3 -12   2   45.44    9.26
   3 -12  -2   33.57    7.44
   4  12  -2   45.95    8.57
  -4 -12  -2   48.26    7.59
   4 -12   2   53.37    8.84
  -4 -12   2   56.28   10.15
   4 -12  -2   47.46    7.86
  -4  12  -2   38.58    5.97
   4  12   2   42.95    5.47
  -5  12   2  275.49   17.86
   5  12  -2  214.26   15.61
  -5 -12  -2  258.80   17.33
   5 -12   2  271.63   16.84
   5 -12  -2  273.64   18.28
  -5 -12   2  271.48   18.19
  -5  12  -2  247.26   17.30
   6  12  -2   86.51    9.88
  -6 -12  -2   93.02   11.55
   6 -12   2   82.04    9.96
  -6  12   2   87.56   11.00
  -6 -12   2   98.52   11.66
  -6  12  -2   99.28   11.83
   6 -12  -2   91.06   11.11
   6  12   2   69.77    7.13
   7 -12   2   62.57    8.23
  -7  12   2   63.33   10.13
  -7 -12  -2   43.18    8.30
  -7  12  -2   57.61    9.19
   7 -12  -2   57.14    9.47
  -7 -12   2   44.51    9.44
  -8  12   2   11.42    7.76
  -8 -12  -2   18.89    7.82
   8 -12   2   28.64    5.90
   8  12  -2   19.10    5.14
   8 -12  -2   52.38    9.98
  -8 -12   2   32.74    7.78
  -9  12   2  327.40   21.69
   9 -12   2  305.62   19.02
   9  12  -2  331.00   20.30
  -9 -12  -2  332.67   21.99
  -9 -12   2  336.75   21.83
   9 -12  -2  312.10   19.99
  -9  12  -2  251.05   20.31
   9  12   2  311.81   17.52
  10  12  -2   75.03   10.43
 -10 -12  -2   68.74   12.90
 -10  12   2   58.89   10.19
  10 -12   2   46.33    7.29
 -10  12  -2   69.37   12.71
  10 -12  -2   63.84   10.86
 -10 -12   2   65.49   13.29
  10  12   2   64.48    8.56
 -11  12   2   20.27    6.65
  11  12  -2   12.09    6.09
 -11 -12  -2   27.75    9.04
  11 -12  -2   14.36    5.97
 -11 -12   2   25.82    8.63
 -11  12  -2   28.18    8.75
 -12  12   2   -9.88    7.15
 -12 -12  -2   14.16    7.74
 -12  12  -2    4.68    6.75
 -12 -12   2    0.92    8.77
 -13 -12  -2   -0.44    8.92
 -13  12   2   -0.22    6.22
 -13  12  -2   -0.93    8.43
 -13 -12   2    6.33    9.19
 -14 -12  -2   38.70   11.24
 -14 -12   2   26.40   10.84
   0 -13  -2   30.62    7.09
   0  13   2   16.78    5.59
  -1 -13  -2   -0.02    5.34
   1 -13   2    9.99    5.74
   1  13   2    6.18    5.61
   1 -13  -2    5.26    5.23
  -1 -13   2    7.27    5.75
   2  13  -2  427.49   26.12
   2 -13   2  505.60   26.69
  -2 -13  -2  462.53   26.57
  -2  13   2  478.32   26.60
   2  13   2  425.20   24.83
   2 -13  -2  456.28   25.84
  -2 -13   2  474.55   26.20
  -2  13  -2  459.60   25.73
   3  13  -2   70.88   11.63
  -3 -13  -2   94.87   12.38
   3 -13   2  109.21   11.77
  -3  13   2   95.65   11.61
   3  13   2   71.54    9.51
   3 -13  -2  101.89   12.00
  -3 -13   2  100.32   11.92
  -4  13   2   11.59    6.12
   4  13  -2   10.35    6.05
   4 -13   2   12.74    5.46
  -4 -13  -2   12.43    7.07
  -4  13  -2   22.22    5.52
   4 -13  -2   10.44    6.46
  -4 -13   2   12.65    6.13
   5 -13   2  312.45   20.36
  -5 -13  -2  332.99   20.84
   5  13  -2  344.95   20.90
  -5  13   2  336.56   20.90
  -5  13  -2  348.22   20.19
  -5 -13   2  292.34   19.68
   5 -13  -2  304.75   20.22
   5  13   2  286.70   17.72
   6  13  -2   18.20    5.27
   6 -13   2   22.07    6.37
  -6 -13  -2    9.81    6.45
  -6  13  -2   19.32    6.39
  -6 -13   2   14.36    7.06
   6 -13  -2   19.94    6.61
   7 -13   2   32.06    6.79
  -7  13   2   40.30    8.78
  -7 -13  -2   23.96    6.69
   7  13  -2   20.41    5.95
  -7 -13   2   22.13    7.65
   7  13   2   11.81    4.55
  -7  13  -2    4.67    6.45
   7 -13  -2   20.85    6.07
  -8 -13  -2  122.27   14.38
  -8  13   2  149.44   13.44
   8 -13   2  118.50   11.76
   8  13  -2  112.57   11.76
  -8 -13   2  127.71   14.53
   8 -13  -2  120.16   12.66
  -8  13  -2  123.06   14.89
   9  13  -2    7.50    5.41
  -9 -13  -2   12.44    6.42
   9 -13   2    7.15    5.47
  -9  13  -2   29.97    7.07
   9  13   2   14.67    6.33
   9 -13  -2   13.43    6.66
  -9 -13   2   22.14    7.71
 -10 -13  -2   31.77    8.00
  10  13  -2   40.65    7.22
  10 -13   2   24.20    5.54
 -10 -13   2   27.77    9.00
 -10  13  -2   34.93    6.34
  10 -13  -2   27.73    7.36
 -11 -13  -2   32.50    9.15
  11  13  -2   23.76    7.24
  11 -13  -2   32.25    7.51
 -11 -13   2   34.73   10.31
 -11  13  -2   34.58    8.85
 -12 -13  -2   15.27    8.90
 -12  13   2    0.36    6.71
 -12 -13   2    6.41    9.52
 -12  13  -2    0.79    8.75
 -13 -13  -2    8.12    9.76
 -13  13  -2   -5.81    7.81
 -13 -13   2    1.66   10.32
   0  14   2   10.58    5.65
   0 -14  -2    3.45    5.48
   0  14  -2    6.51    6.12
   0 -14   2    8.32    6.25
   1 -14   2   28.94    7.24
   1  14  -2   27.66    7.19
  -1  14   2   31.15    6.51
  -1 -14  -2   23.28    6.78
   1  14   2   27.68    5.73
   1 -14  -2   24.17    7.66
  -1 -14   2   27.23    7.49
  -1  14  -2   28.85    6.33
   2 -14   2  125.03   12.67
  -2  14   2  127.86   12.60
   2  14  -2   96.44   12.69
   2 -14  -2  119.99   12.65
   2  14   2  101.09   11.55
  -2  14  -2  119.87   12.70
  -3 -14  -2    1.36    5.98
   3 -14   2   14.85    5.87
  -3  14   2   14.95    5.04
   3  14  -2   11.66    5.23
  -3 -14   2    8.74    6.53
   3  14   2   12.65    6.28
  -3  14  -2   20.80    6.80
   3 -14  -2   22.18    7.20
   4  14  -2  149.65   13.64
   4 -14   2  147.34   13.33
  -4 -14  -2  160.35   14.76
   4  14   2  152.90   12.91
   4 -14  -2  137.20   14.12
  -4  14  -2  129.24   12.58
  -4 -14   2  162.84   14.55
  -5 -14  -2    8.60    5.70
   5 -14   2    1.75    4.69
   5  14  -2   10.53    5.36
  -5  14   2    6.26    6.95
   5 -14  -2    2.70    5.77
  -5 -14   2    7.93    6.34
   5  14   2    5.07    5.13
  -6  14   2   32.57    8.31
   6 -14   2   32.96    7.51
  -6 -14  -2   20.71    7.58
  -6  14  -2   34.04    8.76
  -6 -14   2   25.63    7.67
   6 -14  -2   24.92    7.08
   6  14   2   17.78    6.52
   7 -14   2   76.04   10.22
  -7  14   2   78.92   12.63
   7  14  -2   63.41    7.83
  -7 -14  -2   94.00   12.95
  -7 -14   2   92.79   12.97
   7  14   2   79.45   11.10
  -7  14  -2   90.38   12.25
  -8 -14  -2   12.04    6.91
   8 -14   2   16.53    5.40
  -8 -14   2   17.65    7.52
   8  14   2   24.50    6.47
   8 -14  -2    8.43    4.95
  -8  14  -2   15.46    7.72
  -9 -14  -2    2.77    6.78
   9 -14   2   -3.39    5.28
  -9  14   2    5.31    6.88
   9 -14  -2   -4.77    6.38
  -9  14  -2    9.61    6.51
   9  14   2   -3.72    5.55
  -9 -14   2    2.20    6.15
 -10  14   2   57.48    9.81
  10  14  -2   45.81    9.64
  10  14   2   83.12   10.18
 -10  14  -2   99.30   13.11
  10 -14  -2   68.42   12.71
 -10 -14   2   94.21   15.03
 -11  14   2   -4.09    6.56
 -11 -14  -2    4.71    9.21
  11 -14   2   11.98    5.18
 -11 -14   2   -1.84    9.64
  11  14   2   22.47    7.29
 -11  14  -2    8.20    8.29
  11 -14  -2    6.29    6.08
 -12 -14  -2   -0.50    8.19
 -12  14   2   -9.30    7.74
  12 -14  -2   18.67    6.83
 -12  14  -2    9.57    7.31
 -12 -14   2   21.95   10.95
   0  15   2    0.08    6.26
   0 -15  -2   25.71    7.76
   0  15  -2    7.00    7.21
   0 -15   2   20.26    6.89
   1 -15   2   31.73    7.92
  -1  15   2   20.88    8.43
   1  15  -2   21.15    8.16
  -1 -15  -2   40.57    8.35
  -1  15  -2   17.01    7.72
   1  15   2   23.76    6.31
   2 -15   2   -4.45    4.32
  -2 -15  -2   11.41    6.83
  -2  15   2    2.84    7.29
   2 -15  -2    7.82    6.78
  -2  15  -2   -2.82    6.75
   2  15   2    7.65    4.28
  -2 -15   2   15.49    7.46
   3  15  -2    3.34    7.60
  -3  15   2   34.25    8.85
   3 -15   2   13.41    6.29
   3 -15  -2   30.05    7.92
  -3 -15   2   34.91    8.83
  -3  15  -2   33.83    9.34
   4  15  -2   55.20   10.38
  -4 -15  -2   72.96   12.80
  -4  15   2   76.67   12.16
   4 -15   2   47.14    8.58
   4 -15  -2   51.47    8.92
   4  15   2   56.35    9.02
  -4 -15   2   83.01   12.53
  -4  15  -2   84.14   12.76
   5 -15   2   84.68   11.92
  -5 -15  -2  107.23   13.87
   5  15  -2   96.27   13.88
  -5  15   2  118.90   13.67
   5  15   2   69.64    9.85
  -5  15  -2  101.02   12.99
   5 -15  -2   96.15   12.82
  -5 -15   2  111.52   13.49
  -6  15   2    1.24    5.46
   6 -15   2    7.40    5.48
   6  15  -2   11.82    8.05
  -6 -15  -2    2.09    6.21
  -6  15  -2    3.95    7.39
  -6 -15   2    5.84    5.92
   6 -15  -2    1.77    6.83
  -7 -15  -2   50.44    9.63
   7  15  -2   75.40   12.64
   7 -15   2   81.71   11.47
   7 -15  -2   77.46   12.34
  -7 -15   2   68.15   12.43
   7  15   2   53.94    9.91
   8 -15   2   25.85    7.11
   8  15  -2   19.18    6.98
  -8 -15  -2   14.27    6.65
  -8  15   2   11.57    7.56
   8 -15  -2   21.40    6.60
   8  15   2   21.50    6.86
  -8  15  -2   22.58    6.50
  -8 -15   2   23.93    9.66
  -9  15   2   21.60    8.32
   9 -15   2   36.87    7.23
   9  15  -2   24.76    6.73
  -9 -15  -2   25.81    9.09
   9  15   2   18.52    6.83
  -9  15  -2    6.97    8.35
   9 -15  -2   24.89    7.32
  -9 -15   2   33.23    9.69
  10  15  -2   13.90    6.42
  10 -15   2    7.82    6.54
 -10 -15  -2   15.06    8.47
  10  15   2   12.80    6.79
  10 -15  -2   18.41    7.29
 -10  15  -2   11.20    9.01
 -10 -15   2   19.22    7.88
 -11 -15  -2    3.41    7.93
  11  15  -2    3.37    6.84
  11 -15   2   10.02    5.82
 -11  15   2   -5.79    7.79
  11 -15  -2   16.12    7.91
  11  15   2   25.39    7.31
 -11  15  -2    6.03    7.35
 -11 -15   2    4.75    9.43
  12  15  -2   18.27    7.22
 -12 -15  -2    5.81   11.02
 -12  15   2    3.54    8.69
 -12 -15   2   15.64    8.94
 -12  15  -2   -8.26    7.77
  12 -15  -2    4.68    7.06
   0  16  -2   10.17    7.17
   0 -16  -2   17.37    7.12
   0  16   2   14.23    7.10
   0 -16   2   13.04    7.10
   1 -16   2   28.02    8.93
  -1  16   2   35.76    7.59
  -1 -16  -2   37.49    9.23
   1  16  -2   60.14   11.53
  -1 -16   2   34.34    8.17
   1 -16  -2   28.33    7.71
   1  16   2   20.43    7.37
  -1  16  -2   35.04    8.26
   2 -16   2   75.09   13.41
  -2 -16  -2   96.93   14.26
   2  16  -2  101.12   12.94
  -2  16   2   86.75   13.60
  -2  16  -2   76.89   12.19
  -2 -16   2   93.29   14.22
   2 -16  -2   85.97   14.06
   2  16   2   98.19   13.84
   3 -16   2   10.89    7.43
  -3  16   2    4.70    6.76
  -3 -16  -2   14.73    7.51
   3  16  -2    5.65    7.02
   3  16   2    2.50    7.26
  -3  16  -2   -4.21    6.38
  -3 -16   2    6.38    7.25
   3 -16  -2    1.00    6.27
   4  16  -2   13.78    7.11
  -4 -16  -2    4.77    6.51
   4 -16   2   11.45    7.39
  -4  16   2    8.53    7.52
  -4  16  -2   16.18    6.23
   4 -16  -2   13.23    7.30
   4  16   2   10.44    7.51
  -4 -16   2   10.16    6.59
   5  16  -2    2.05    5.55
   5 -16   2   -2.73    6.51
  -5 -16  -2   -2.57    6.33
  -5  16   2    0.92    4.66
   5  16   2    1.54    6.50
   5 -16  -2    3.51    6.42
  -5 -16   2   -5.51    6.43
  -6  16   2   71.77    9.30
   6  16  -2   68.72   12.05
  -6 -16  -2   45.96    9.16
   6 -16   2   66.40   11.82
  -6 -16   2   68.63   12.59
  -6  16  -2   68.84   10.91
   6  16   2   73.92   13.16
   6 -16  -2   54.57   10.17
   7 -16   2   -7.71    5.88
  -7 -16  -2   17.05    8.08
   7  16  -2   -4.16    6.51
  -7 -16   2    8.97    7.27
   7 -16  -2   11.46    6.78
   7  16   2    9.29    7.43
   8  16  -2   10.15    5.91
  -8  16   2   14.62    7.23
  -8 -16  -2    3.79    7.24
   8 -16   2    8.28    6.35
  -8  16  -2    0.84    7.73
   8  16   2    4.86    7.30
   8 -16  -2   14.58    7.04
  -8 -16   2   24.10    8.52
  -9  16   2    5.96    6.22
   9  16  -2    9.30    7.23
   9 -16   2    8.95    6.13
  -9 -16  -2    5.30    8.33
  -9  16  -2   11.48    7.77
  -9 -16   2   12.62    8.73
   9 -16  -2   -1.57    6.97
   9  16   2  -11.74    7.01
  10  16  -2    4.70    7.43
  10 -16   2   12.67    7.13
 -10 -16  -2    4.66    7.90
  10 -16  -2   -0.48    8.48
 -10  16  -2  -10.94    6.95
 -10 -16   2   -1.03    9.23
 -11 -16  -2   -0.71    8.35
  11 -16   2   -6.34    6.22
 -11  16   2    2.99    8.06
 -11 -16   2    6.88   10.00
  11  16   2   11.04    7.22
  11 -16  -2   16.97    8.52
   0 -17  -2   74.62   13.97
   0  17   2   99.65   12.67
   0  17  -2   99.60   12.69
  -1  17   2  173.39   14.55
   1 -17   2  128.71   15.99
   1  17  -2  168.75   14.65
  -1 -17  -2  128.87   16.60
  -1 -17   2  119.28   14.88
   1 -17  -2  119.68   15.85
   1  17   2  124.76   13.89
  -1  17  -2  143.64   13.22
   2 -17   2    6.33    6.65
  -2  17   2   13.68    5.03
  -2 -17  -2   18.25    7.80
  -2 -17   2    4.04    6.97
   2  17   2    5.27    5.61
   2 -17  -2   -0.31    8.00
  -3 -17  -2   63.48   11.06
   3 -17   2   68.88   13.62
   3 -17  -2   40.46    9.29
   3  17   2   44.68    8.96
  -3  17  -2   47.79    9.25
  -3 -17   2   75.71   14.42
  -4 -17  -2   22.91    7.93
   4 -17   2   16.90    8.08
   4 -17  -2    9.28    6.93
  -4 -17   2   16.68    7.82
  -4  17  -2   22.43    6.98
   4  17   2   11.99    7.39
   5 -17   2   27.43    8.44
  -5 -17  -2   25.69    7.88
  -5 -17   2   29.41    9.30
   5  17   2   24.90    8.24
   5 -17  -2   21.60    7.59
   6  17  -2   -5.71    6.40
   6 -17   2   16.34    7.21
  -6 -17  -2   -0.37    8.28
  -6  17   2   -8.92    7.26
  -6 -17   2    5.19    7.27
   6  17   2  -11.51    7.52
   6 -17  -2    2.03    7.06
  -6  17  -2   -0.30    7.42
   7  17  -2   10.63    6.79
  -7 -17  -2   12.36    7.85
  -7  17   2    3.69    6.35
   7 -17   2   10.90    7.17
  -7  17  -2   12.30    8.17
   7  17   2    9.26    8.19
   7 -17  -2    8.17    6.56
  -7 -17   2    8.74    7.54
   8 -17   2   13.66    7.75
  -8 -17  -2    9.90    8.55
   8  17  -2   -5.03    6.68
  -8  17   2   -1.85    6.95
   8 -17  -2   -3.11    6.74
  -8  17  -2   14.68    7.13
  -8 -17   2   14.17    9.71
   8  17   2   10.84    7.32
  -9 -17  -2    5.16   10.00
   9  17  -2    8.12    7.48
  -9  17   2   -9.50    7.04
   9 -17   2   13.86    7.81
   9 -17  -2    4.28    7.01
  -9 -17   2   21.75   10.38
   9  17   2   14.98    7.80
  -9  17  -2   -5.50    7.98
 -10  17   2   -1.70    8.72
  10 -17   2    9.64    8.08
  10  17  -2   -2.35    8.93
 -10 -17  -2    5.24    7.58
  10 -17  -2    0.92    8.46
  10  17   2   -0.10    7.35
 -10 -17   2    0.97    9.29
   0 -18  -2    2.84    8.16
   0  18  -2  -10.48    8.08
   0 -18   2    5.57    7.37
   1  18  -2    0.25    7.87
  -1  18   2   -1.78    8.54
   1 -18   2   14.60    7.87
  -1 -18  -2   20.45    9.31
   1 -18  -2   21.14    8.76
   1  18   2   12.75    7.00
  -1 -18   2   21.34    8.86
  -1  18  -2    4.10    8.14
   2  18  -2   83.94   13.36
  -2 -18  -2  130.35   16.85
  -2  18   2  102.79   14.76
   2 -18   2  123.09   14.58
   2  18   2  144.20   14.73
   2 -18  -2  121.74   16.88
  -2 -18   2  127.78   17.36
   3 -18   2   20.97    7.62
  -3  18   2   16.79    8.71
  -3 -18  -2   29.57    9.02
   3  18  -2    2.75    8.23
   3  18   2   38.08    8.17
  -3 -18   2   30.00    9.58
  -4  18   2   24.29    8.58
   4  18  -2    7.48    7.64
   4 -18   2   19.13    7.36
  -4 -18  -2   32.38    9.69
  -4  18  -2   24.46    8.33
   4 -18  -2   13.54    8.40
  -4 -18   2   25.57    9.13
   4  18   2   15.75    7.03
  -5 -18  -2    5.90    9.09
   5 -18   2   13.86    6.82
  -5  18   2    0.52    5.94
  -5 -18   2    5.76    8.03
  -5  18  -2    5.38    6.61
   5  18   2   -3.60    6.72
   5 -18  -2    7.60    8.59
  -6  18   2   -7.50    7.44
   6 -18   2   12.27    8.24
  -6 -18  -2    8.96    8.48
   6  18   2   -0.29    7.30
   6 -18  -2   13.05    8.10
  -6  18  -2   19.69    7.36
  -6 -18   2    5.72    8.23
  -7  18   2   11.43    7.76
   7 -18   2   23.15    8.47
  -7 -18  -2   24.05    9.40
   7  18  -2   28.31    8.59
   7  18   2   30.72    8.42
  -7 -18   2   37.98   10.11
   7 -18  -2   17.06    8.98
   8 -18   2    8.95    8.35
   8  18  -2    9.28    7.84
  -8 -18  -2   11.08    9.31
   8 -18  -2   14.63    8.58
  -8 -18   2    8.49    7.71
   9 -18   2    1.60    7.51
   9  18  -2    2.23    8.22
  -9  18   2  -15.16    9.27
  -9 -18  -2    5.14    9.12
   9  18   2   -1.62    7.51
  -9  18  -2   -1.28    9.27
   9 -18  -2   10.82    8.65
  -9 -18   2   10.07   10.47
   0  19  -2   -2.75    7.71
   0 -19   2   20.11    9.42
   0 -19  -2   12.67    8.96
   0  19   2   15.53    8.40
  -1  19   2   23.02    8.30
   1 -19   2   42.76   11.01
  -1 -19  -2   28.24   10.50
   1  19  -2   22.30    9.13
  -1 -19   2   37.05   10.13
   1 -19  -2   50.04   10.20
   1  19   2   30.62    8.06
  -1  19  -2   34.96    6.76
  -2  19   2   17.57    6.70
   2 -19   2    6.74    8.17
  -2 -19  -2    1.43    8.91
  -2 -19   2    4.86    9.00
  -2  19  -2    7.85    6.45
   2  19   2    6.30    8.63
   2 -19  -2   26.76    9.78
   3 -19   2   29.02   10.13
  -3  19   2   27.92    7.89
  -3 -19  -2   18.75    8.45
   3  19   2   23.03    8.72
   3 -19  -2   21.75    8.36
  -3 -19   2   24.23    9.85
  -4 -19  -2   12.44    9.12
   4 -19   2   26.25    9.00
  -4  19   2   -2.73    7.93
  -4  19  -2    9.84    7.71
   4  19   2   11.45    8.23
   4 -19  -2   12.68    8.47
  -4 -19   2   33.25   10.91
  -5 -19  -2    3.52    9.14
  -5  19   2  -12.57    6.80
   5 -19  -2   17.88    9.12
  -5 -19   2   18.14    9.54
   5  19   2   20.60    8.32
  -6  19   2   -3.81    8.99
  -6 -19  -2   10.52    9.03
   6 -19   2   13.12    8.19
   6 -19  -2   13.17    8.93
  -6  19  -2   -6.23    8.72
   6  19   2   24.50   10.27
  -6 -19   2   -1.25    8.49
   7 -19   2   -5.65    8.23
  -7  19   2   -8.69    8.67
  -7 -19  -2   13.83    8.47
   7  19  -2   -5.76    8.42
   7 -19  -2   11.75    9.63
  -7 -19   2   15.83   10.85
   7  19   2    5.87    8.83
  -8  19   2   33.14   12.21
  -8 -19  -2   17.69   10.75
   8  19   2   26.87    9.98
  -8  19  -2    3.48    9.65
   0 -20   2   12.94   10.22
   0 -20  -2   20.73   10.07
   0  20   2    1.75    8.24
   1 -20   2   10.78   10.04
  -1 -20  -2   15.30   11.08
   1 -20  -2   24.60    9.54
  -1 -20   2   23.68    9.13
   2 -20   2   21.30    9.91
  -2 -20  -2   19.01    9.99
   2  20  -2    5.13    8.22
  -2 -20   2   27.08   11.34
   2 -20  -2    6.69    9.69
  -2  20  -2   -0.67    8.70
   2  20   2    2.76    8.08
  -3 -20  -2    6.40    9.80
   3 -20   2   16.57   10.23
   3 -20  -2   17.48   10.77
   3  20   2    9.46    7.78
  -3 -20   2    9.83   10.10
   4 -20   2   12.84    9.32
  -4 -20  -2   19.01    8.74
  -4  20  -2   -1.68    8.46
  -4 -20   2   14.76    9.80
   4  20   2  -11.19    8.05
   4 -20  -2   -0.24   10.07
  -5 -20  -2   16.37   10.50
   5 -20   2    4.21    9.24
  -5  20  -2  -16.59    9.03
   5 -20  -2   11.56    9.66
  -5 -20   2   -2.97    9.87
  -6  20   2   -0.29   10.49
   6 -20   2   -7.87    9.81
  -6 -20  -2    7.29   11.44
   6 -20  -2   30.60   10.55
  -6  20  -2    1.63   10.60
  -6 -20   2   16.78   15.18
   0  21  -2  -13.80    8.48
   0 -21   2    8.90    9.24
   0  21   2   -5.47    8.51
   0 -21  -2   19.04    9.78
   1 -21   2    8.83    9.59
  -1 -21  -2   13.49    9.89
  -1  21   2    1.42    8.73
   1  21  -2   -6.03    9.48
  -1  21  -2  -16.81    9.54
   1  21   2  -14.73    9.69
   1 -21  -2  -11.23    8.46
  -1 -21   2    0.17    9.67
  -2 -21  -2    1.41   10.70
   2 -21   2    5.49   10.48
  -2  21   2  -11.97    9.83
   2 -21  -2   14.07    9.71
  -2  21  -2  -16.46    9.66
  -2 -21   2   16.46   10.01
  -3  21   2   -2.76    9.84
   3 -21   2    6.92   10.21
  -3 -21  -2    8.01   12.41
   3  21  -2   -7.77    8.69
  -3 -21   2   10.06   10.07
   3 -21  -2   10.98    9.61
  -3  21  -2   -2.34   11.50
   0   0  -3    1.19    0.66
   1   0  -3  114.53    6.24
   1   0  -3  117.67    6.12
  -1   0   3  121.56    6.20
  -1   0   3  115.32    6.16
  -2   0   3  246.44   12.35
  -3   0   3   27.39    3.81
  -4   0   3  174.57    9.82
  -5   0   3 4118.85  185.56
  -6   0   3   17.42    3.44
  -7   0   3    0.71    2.89
  -7   0   3    3.54    2.88
  -8   0   3 1223.34   55.83
  -8   0   3 1120.72   55.37
  -9   0   3  248.56   15.14
  -9   0   3  242.35   15.19
 -10   0   3   14.76    6.22
 -10   0   3   16.68    4.91
 -11   0   3  511.85   28.45
 -11   0  -3  516.28   26.50
 -11   0  -3  438.72   26.62
 -11   0   3  556.91   26.90
 -12   0  -3   -0.12    4.05
 -12   0  -3    7.16    4.50
 -12   0   3    9.50    6.00
 -12   0   3   -3.43    4.46
 -13   0   3   14.01    5.58
 -13   0  -3    7.01    6.21
 -14   0  -3  242.24   17.72
 -14   0   3  235.58   19.85
 -14   0  -3  203.68   16.25
 -14   0   3  243.27   19.37
 -15   0  -3   -0.24    6.89
 -15   0   3    5.69    6.09
 -15   0   3    2.89    6.93
 -15   0  -3    1.40    6.81
 -16   0  -3    1.14    8.14
 -16   0   3  -11.26   10.12
 -16   0   3   15.78    9.75
 -16   0  -3    3.62    7.90
   0   1   3 7276.92  327.15
   0  -1  -3 6966.08  327.33
   1   1  -3 2402.39  107.88
   2   1  -3 1795.38   81.59
  -2   1   3 1816.64   81.68
   2  -1  -3 1962.78   85.12
  -2  -1   3 1800.13   84.93
   3   1  -3 6470.19  308.75
  -3  -1  -3 6203.67  291.35
  -3   1   3 6201.33  306.97
   3  -1   3 6625.81  292.69
   3  -1  -3 6667.93  320.59
  -3   1  -3 6619.40  302.50
  -3  -1   3 6595.26  319.55
  -4   1   3  252.97   13.35
  -4  -1   3  257.73   13.49
  -5   1   3  620.35   29.94
  -5  -1   3  622.80   30.02
  -6   1   3 2146.90   98.17
  -6  -1   3 2116.18   96.81
  -7   1   3  909.53   43.46
  -7  -1   3  976.98   46.52
  -8   1   3  120.16    9.18
  -8   1  -3  120.18    7.83
  -8  -1   3  114.36    9.59
  -9   1   3   19.69    4.54
  -9  -1  -3   20.25    4.20
  -9   1  -3   22.96    4.02
  -9  -1   3   18.46    4.49
 -10   1   3 1176.63   56.27
 -10  -1  -3 1154.65   55.07
 -10   1  -3 1111.02   54.20
 -10  -1   3 1137.92   55.82
 -10  -1   3 1198.70   55.68
 -11   1   3  153.10   14.39
 -11   1   3  189.91   12.12
 -11  -1   3  178.60   11.68
 -11  -1   3  160.45   14.30
 -11   1  -3  140.56   11.15
 -12   1   3    4.67    4.96
 -12   1   3   12.77    5.69
 -12  -1  -3   16.06    5.36
 -12   1  -3   19.47    5.18
 -12  -1   3   18.91    6.52
 -13  -1  -3  208.72   12.87
 -13  -1  -3  200.92   16.37
 -13   1   3  235.06   16.75
 -13  -1   3  239.49   16.94
 -13   1  -3  206.44   12.93
 -13   1  -3  204.03   16.14
 -14   1   3   90.18   14.32
 -14   1   3   69.15   12.78
 -14  -1  -3   58.07   11.43
 -14  -1  -3   58.63    9.32
 -14  -1   3   59.55   10.23
 -14   1  -3   58.79    9.30
 -14  -1   3   80.20   14.12
 -14   1  -3   56.24    9.13
 -15  -1  -3   14.15    6.90
 -15   1   3    6.40    7.23
 -15   1   3    8.59    5.97
 -15  -1  -3    7.00    7.05
 -15  -1   3   12.29    7.51
 -15   1  -3   16.40    7.48
 -15  -1   3   13.85    6.73
 -15   1  -3   10.42    6.59
 -16   1   3  107.49   16.81
 -16   1   3   67.75   12.85
 -16  -1  -3   87.96   16.49
 -16  -1  -3   81.90   15.69
 -16   1  -3   95.49   15.23
 -16  -1   3   79.33   13.56
 -16   1  -3   91.71   15.04
 -16  -1   3  124.80   18.21
   0  -2  -3 1077.04   49.16
   0  -2   3 1096.23   49.12
   0   2  -3 1089.81   49.17
   0   2   3 1078.58   49.13
  -1   2   3 5104.47  234.81
  -1  -2  -3 4854.31  227.97
   1   2  -3 4703.08  234.39
   1   2   3 4748.44  220.28
  -1   2  -3 4524.72  220.27
  -1  -2   3 4841.39  227.49
   1  -2  -3 4770.89  227.69
   2   2  -3 1993.19   89.20
  -2  -2  -3 1952.72   88.49
   2  -2  -3 2155.61   94.17
  -2  -2   3 2009.13   94.02
  -3   2   3  518.06   24.13
  -3  -2  -3  473.48   23.05
   3   2  -3  513.28   24.00
  -3   2  -3  479.49   23.05
  -3  -2   3  508.51   24.11
   3  -2  -3  518.25   24.20
   4   2  -3   56.08    4.84
  -4   2   3   47.61    4.99
  -4  -2  -3   61.88    4.01
   4  -2  -3   43.23    4.88
  -4   2  -3   57.42    3.68
  -4  -2   3   58.72    5.19
  -5  -2  -3 2463.13  111.45
  -5   2   3 2487.73  112.54
  -5  -2   3 2523.17  114.76
  -5   2  -3 2532.03  113.79
  -6  -2  -3   59.35    5.23
  -6   2   3   60.01    6.18
  -6  -2   3   52.49    6.42
  -6   2  -3   58.98    4.74
  -7  -2  -3  276.29   14.90
  -7   2   3  299.48   16.12
  -7   2  -3  311.51   15.67
  -7  -2   3  298.00   16.54
  -8   2   3  591.27   30.84
  -8  -2  -3  643.40   29.79
  -8   2  -3  634.48   30.34
  -8  -2   3  622.70   31.64
  -9  -2  -3  503.18   25.28
  -9   2   3  490.41   25.99
  -9   2  -3  476.19   24.26
  -9  -2   3  485.31   25.01
 -10   2   3   39.27    7.77
 -10  -2  -3   39.88    5.92
 -10   2  -3   34.27    6.66
 -10  -2   3   41.21    7.98
 -11  -2  -3   76.06    9.33
 -11   2   3   93.97    9.68
 -11  -2   3   76.34   11.28
 -11   2  -3   79.58    8.41
 -12   2   3  108.39   11.24
 -12  -2   3  166.27   13.78
 -12  -2   3  118.11   12.60
 -12   2  -3  140.34   11.36
 -13  -2  -3    1.36    5.56
 -13   2   3   10.61    5.98
 -13  -2   3    2.38    6.29
 -14   2   3   19.61    8.14
 -14  -2  -3   22.57    6.87
 -14   2   3   28.94    8.46
 -14  -2   3   23.65    8.14
 -14  -2   3   14.17    7.67
 -14   2  -3    9.14    5.41
 -15  -2  -3   13.40    5.98
 -15  -2  -3   20.66    8.12
 -15   2   3   26.36    7.96
 -15  -2   3   21.19    7.29
 -15  -2   3   31.07    9.04
 -15   2  -3   21.45    7.08
 -15   2  -3   37.83    7.58
 -16   2   3  -11.27    9.71
 -16  -2  -3    2.89    7.19
 -16   2   3    6.35    8.69
 -16  -2  -3    5.63    8.67
 -16   2  -3   13.13    7.87
 -16   2  -3    2.85    8.50
 -16  -2   3  -14.90    8.21
 -16  -2   3    3.61    8.61
   0   3  -3 8746.55  426.74
   0   3   3 9338.12  427.10
   0  -3   3 9333.05  427.47
   0  -3  -3 9450.37  428.04
   1   3  -3 4084.18  183.20
   2   3  -3 1138.88   52.28
   2  -3   3 1164.03   51.60
  -2   3   3 1154.88   52.31
  -2  -3  -3 1099.10   51.71
  -2  -3   3 1223.93   53.16
   2   3   3 1075.42   52.33
  -2   3  -3 1181.87   52.49
   2  -3  -3 1147.26   53.12
  -3   3   3 3583.99  161.46
   3   3  -3 3588.11  161.42
   3   3   3 3385.16  158.73
   3  -3  -3 3604.57  159.82
  -3  -3   3 3651.42  159.76
  -4  -3  -3  454.14   21.46
  -4   3   3  442.87   22.24
   4   3  -3  456.37   22.15
  -4   3  -3  447.37   20.74
  -4  -3   3  437.87   21.63
   4  -3  -3  423.61   21.62
  -5   3   3  114.69    7.76
   5   3  -3   89.02    7.12
  -5  -3  -3   95.36    6.59
  -5  -3   3   99.74    7.32
  -5   3  -3  108.82    6.65
   5  -3  -3  113.39    7.87
  -6   3   3  660.09   31.46
  -6  -3  -3  623.51   30.36
  -6   3  -3  687.59   31.44
  -6  -3   3  641.81   32.50
  -7   3   3  425.01   22.47
  -7  -3  -3  440.97   21.51
  -7  -3   3  444.09   23.27
  -7   3  -3  453.15   22.12
  -8  -3  -3  118.61    7.79
  -8   3   3  111.14    9.03
  -8   3  -3  111.34    7.93
  -9  -3  -3   28.13    4.80
  -9   3   3   38.28    6.81
  -9   3  -3   31.92    5.47
 -10   3   3  455.53   24.33
 -10  -3  -3  429.18   23.59
 -10  -3   3  461.60   25.73
 -10   3  -3  453.97   23.87
 -11  -3  -3   51.70    7.25
 -11   3   3   74.68   10.29
 -11  -3   3   69.83   10.83
 -11   3  -3   75.00    8.41
 -12  -3  -3   51.18    9.09
 -12   3   3   51.96    9.16
 -12  -3   3   65.49   11.24
 -12   3  -3   48.00    7.84
 -13  -3  -3  161.18   14.19
 -13   3   3  146.01   13.08
 -13   3  -3  171.13   13.98
 -13  -3   3  160.61   16.64
 -14  -3  -3   44.66    8.65
 -14   3   3   29.30    7.59
 -14  -3   3   39.66    8.58
 -14  -3   3   38.02    9.29
 -15  -3  -3    6.37    7.36
 -15   3   3    4.97    6.35
 -15  -3   3   18.40    7.86
 -15   3  -3   -2.51    5.21
 -16   3   3   -5.62    7.62
 -16  -3  -3    9.29    8.62
 -16   3   3    9.91    8.35
 -16  -3  -3   13.79    8.61
 -16  -3   3    6.77    9.60
 -16  -3   3   10.56    8.49
 -16   3  -3    9.45    7.83
 -16   3  -3   19.58    7.78
   0   4  -3 9283.35  450.99
   0  -4  -3 9594.82  451.35
   0   4   3 9999.00  451.48
   0  -4   3 9770.48  451.33
  -1   4   3 3387.71  149.75
   1   4  -3 3324.95  149.79
  -1  -4  -3 3270.43  149.53
   1  -4   3 3330.42  149.43
  -1  -4   3 3255.83  146.47
   1   4   3 3140.82  146.14
   1  -4  -3 3310.14  146.55
  -1   4  -3 3312.95  146.26
  -2  -4  -3  721.35   33.94
   2   4  -3  741.82   34.46
  -2   4   3  733.21   34.37
   2  -4   3  727.09   33.80
   2  -4  -3  707.37   33.12
  -2  -4   3  689.11   32.97
   2   4   3  688.04   32.43
  -2   4  -3  715.53   32.51
   3   4  -3  522.97   24.98
  -3  -4  -3  514.35   24.37
  -3   4   3  498.63   24.88
   3  -4   3  514.31   24.11
  -3  -4   3  513.40   24.91
   3  -4  -3  499.44   24.98
  -3   4  -3  514.68   24.25
   3   4   3  521.27   24.12
   4   4  -3  532.43   25.77
   4  -4   3  534.03   24.77
  -4  -4  -3  537.12   25.19
  -4   4   3  505.83   25.82
  -4   4  -3  533.94   24.91
  -4  -4   3  529.91   25.60
   4   4   3  539.61   24.55
   4  -4  -3  489.13   25.60
   5   4  -3 1210.35   56.67
  -5  -4  -3 1180.78   56.00
  -5   4   3 1221.92   56.86
   5  -4   3 1262.31   55.45
  -5   4  -3 1248.28   56.14
  -5  -4   3 1197.95   57.00
   5  -4  -3 1245.98   56.98
   5   4   3 1195.39   55.54
  -6  -4  -3  315.61   16.60
  -6   4   3  316.90   17.43
   6   4  -3  332.88   17.20
   6  -4  -3  349.48   18.46
  -6  -4   3  346.93   18.39
  -6   4  -3  351.16   17.70
  -7  -4  -3  419.25   20.42
  -7   4   3  398.12   21.46
  -7  -4   3  420.96   21.83
  -7   4  -3  394.67   20.42
  -8   4   3  226.64   14.12
  -8  -4  -3  241.75   13.65
  -8  -4   3  241.45   15.00
  -8   4  -3  240.04   13.42
  -9   4   3   63.06    7.94
  -9  -4  -3   56.75    7.13
  -9   4  -3   60.69    6.75
  -9  -4   3   67.01    9.07
 -10  -4  -3   75.93    9.28
 -10   4   3  100.19    7.45
 -10   4  -3  106.68    9.21
 -10  -4   3  117.74   12.06
 -11  -4  -3  121.77   10.74
 -11   4   3  114.88   10.00
 -11  -4   3  131.58   13.03
 -11   4  -3  127.76   10.63
 -12   4   3   28.18    5.70
 -12  -4  -3   26.13    6.55
 -12  -4   3   24.51    7.41
 -12   4  -3   36.83    6.76
 -13  -4  -3    4.51    5.58
 -13   4   3   -4.42    4.47
 -13  -4   3   12.35    6.87
 -13   4  -3    5.80    4.36
 -14  -4  -3   20.87    6.51
 -14  -4   3   16.23    7.19
 -14   4  -3   18.78    5.07
 -15  -4  -3    9.04    7.47
 -15   4   3   15.24    6.82
 -15  -4   3    4.60    7.64
 -15  -4   3   20.09    6.51
 -16  -4  -3   21.50    9.32
 -16   4   3   34.87    9.83
 -16   4   3   29.68    8.70
 -16  -4   3   27.68   10.16
 -16  -4   3   26.22   11.06
 -16   4  -3   34.60    9.26
   0   5   3  837.56   38.98
   0   5  -3  838.76   38.99
   0  -5   3  830.67   38.93
   0  -5  -3  839.33   39.06
  -1  -5  -3 2156.55   96.88
   1   5  -3 2166.08   97.12
   1  -5   3 2118.81   96.72
  -1   5   3 2111.47   96.95
   1   5   3 2055.64   94.92
  -1   5  -3 2186.80   95.09
  -1  -5   3 2042.06   95.14
   1  -5  -3 2105.42   95.25
   2   5  -3 1385.81   63.66
  -2  -5  -3 1363.03   63.22
  -2   5   3 1365.43   63.54
   2  -5   3 1416.83   63.15
  -2   5  -3 1428.09   64.21
  -2  -5   3 1400.36   64.57
   2  -5  -3 1394.49   64.61
   2   5   3 1397.00   64.10
   3  -5   3  735.09   33.52
   3   5  -3  731.16   34.24
  -3   5   3  676.25   34.02
  -3  -5  -3  719.13   33.71
   3  -5  -3  692.68   34.05
   3   5   3  713.51   33.43
  -3   5  -3  738.64   33.63
  -3  -5   3  712.88   34.02
  -4  -5  -3 1495.46   70.23
   4  -5   3 1570.27   69.98
  -4   5   3 1550.37   70.82
   4   5  -3 1524.41   70.81
  -4   5  -3 1570.57   70.74
   4   5   3 1503.55   70.45
   4  -5  -3 1629.21   71.52
  -4  -5   3 1488.38   71.39
   5  -5   3  530.65   25.29
  -5   5   3  529.88   26.53
  -5  -5  -3  528.13   25.75
   5   5  -3  532.38   26.35
   5  -5  -3  544.10   27.33
  -5   5  -3  558.29   26.55
  -5  -5   3  547.81   27.29
   5   5   3  541.09   25.97
   6   5  -3  388.46   20.44
  -6   5   3  396.79   20.79
  -6  -5  -3  391.86   19.76
   6  -5   3  398.31   19.18
  -6   5  -3  401.31   20.25
   6  -5  -3  407.91   21.21
   6   5   3  397.25   19.40
  -6  -5   3  395.37   21.23
  -7   5   3    5.37    3.06
   7   5  -3    8.35    2.86
  -7  -5  -3    5.42    3.38
  -7   5  -3    5.63    3.01
   7  -5  -3    4.54    2.74
  -8  -5  -3  224.78   12.92
  -8   5   3  216.15   13.88
  -8  -5   3  181.61   12.33
  -8   5  -3  227.72   12.52
  -9  -5  -3   17.43    4.70
  -9  -5   3   20.61    5.25
  -9   5  -3   17.55    4.60
 -10   5   3   24.90    5.23
 -10  -5  -3   31.70    5.86
 -10   5  -3   26.45    5.34
 -10  -5   3   46.65    8.09
 -11   5   3   58.90    9.26
 -11  -5   3   81.33   11.62
 -11   5  -3   83.97    8.78
 -12   5   3   50.44    9.74
 -12  -5  -3   39.94    7.64
 -13  -5  -3   61.20   10.97
 -13   5   3   45.31   10.02
 -13   5  -3   47.93    7.87
 -13  -5   3   46.88    9.65
 -14  -5  -3   16.31    7.54
 -14   5   3   33.05    7.41
 -14  -5   3   28.05    8.97
 -15   5   3   -8.90    6.01
 -15  -5  -3    5.97    7.71
 -15   5  -3   -4.18    8.13
 -15  -5   3    1.78    8.15
 -16   5   3   -0.74    8.15
 -16  -5  -3   14.71    8.76
 -16   5   3    3.83    7.68
 -16  -5   3    2.82    8.67
 -16  -5   3   -3.81    9.25
   0   6   3   16.92    3.29
   0  -6   3   19.05    3.48
   0  -6  -3   11.38    2.46
   0   6  -3   15.78    3.01
  -1   6   3  958.33   44.92
  -1  -6  -3  925.78   44.74
   1  -6   3  995.58   44.75
   1   6  -3  966.27   45.03
  -1  -6   3  973.18   44.84
  -1   6  -3  970.77   44.78
   1  -6  -3  964.10   44.90
   1   6   3  934.81   44.67
  -2   6   3  785.45   36.74
   2   6  -3  768.53   36.76
   2  -6   3  776.57   36.34
  -2  -6  -3  753.81   36.28
   2   6   3  759.52   36.19
  -2   6  -3  780.05   36.32
   2  -6  -3  776.79   36.66
  -2  -6   3  760.74   36.54
  -3  -6  -3  255.04   13.72
   3   6  -3  258.43   14.46
   3  -6   3  267.42   13.85
  -3   6  -3  260.23   13.57
   3   6   3  245.43   13.36
   3  -6  -3  247.78   14.13
  -3  -6   3  246.47   14.22
   4   6  -3  186.83   12.00
  -4   6   3  189.70   11.99
   4  -6   3  216.80   11.30
  -4  -6  -3  197.03   11.26
  -4  -6   3  190.20   11.87
  -4   6  -3  193.18   11.42
   4   6   3  199.93   11.11
   4  -6  -3  202.62   12.32
   5   6  -3  416.12   20.58
   5  -6   3  382.64   19.44
  -5   6   3  372.57   20.51
  -5  -6  -3  391.43   20.14
  -5   6  -3  405.39   20.31
   5   6   3  413.58   19.91
  -5  -6   3  380.84   20.94
   5  -6  -3  397.40   21.02
  -6   6   3  262.05   15.64
   6  -6   3  273.96   14.14
   6   6  -3  266.50   15.22
  -6  -6  -3  273.42   15.18
   6   6   3  282.26   13.98
  -6   6  -3  273.47   14.79
  -6  -6   3  243.76   15.68
   6  -6  -3  271.44   15.14
  -7   6   3   74.90    8.11
  -7  -6  -3   90.71    7.17
   7   6  -3   83.52    7.34
   7  -6  -3   79.00    7.57
  -7   6  -3   81.02    7.01
  -7  -6   3   71.28    6.67
   7   6   3   81.37    5.58
  -8   6   3   11.67    3.98
  -8  -6  -3   11.88    4.21
   8   6  -3   11.52    3.49
  -8   6  -3   13.07    3.83
   8  -6  -3   13.21    4.33
  -8  -6   3   10.66    4.35
  -9  -6  -3  124.16   10.42
  -9   6   3  122.72    8.37
  -9   6  -3  125.52   10.13
  -9  -6   3  130.13   12.38
 -10  -6  -3   37.89    6.57
 -10   6   3   31.48    5.63
 -10   6  -3   45.63    7.28
 -10  -6   3   49.37    8.61
 -11  -6  -3    1.75    5.09
 -11   6   3    3.23    5.28
 -11  -6   3    5.36    6.85
 -11   6  -3   12.95    4.15
 -12   6   3   16.30    4.86
 -12  -6  -3    9.68    5.68
 -12  -6   3    9.05    6.27
 -12   6  -3   14.36    5.36
 -13  -6  -3   17.80    6.73
 -13   6   3   21.05    7.54
 -13  -6   3    7.87    7.97
 -13   6  -3   22.30    6.44
 -14   6   3   63.22   12.29
 -14  -6   3    6.33    8.35
 -14   6  -3   -1.38    5.66
 -15  -6  -3    1.49    8.37
 -15   6  -3    2.40    7.34
 -15  -6   3    0.68    8.47
 -16   6  -3   13.69    7.20
 -16  -6   3    4.61   10.52
   0  -7  -3  282.82   15.72
   0   7   3  297.39   15.67
   0  -7   3  271.82   15.54
   0   7  -3  308.20   15.84
  -1   7   3   51.57    5.98
  -1  -7  -3   53.60    6.29
   1  -7   3   49.77    5.39
   1   7  -3   48.06    6.04
  -1  -7   3   50.28    6.17
   1  -7  -3   57.05    6.59
   1   7   3   50.49    5.76
  -1   7  -3   48.62    5.95
  -2  -7  -3  319.17   17.42
  -2   7   3  327.31   17.59
   2  -7   3  332.75   16.94
   2   7  -3  335.02   17.81
   2   7   3  331.94   17.15
  -2   7  -3  327.76   17.34
   2  -7  -3  325.99   17.73
  -2  -7   3  320.01   17.50
   3  -7   3  811.42   36.34
   3   7  -3  724.92   36.90
  -3   7   3  766.96   36.99
  -3  -7  -3  755.99   36.62
   3   7   3  752.12   36.61
  -3   7  -3  776.69   36.77
   3  -7  -3  776.78   37.27
  -3  -7   3  775.45   37.17
   4  -7   3  980.97   44.13
  -4   7   3  920.00   44.77
   4   7  -3  932.59   44.90
  -4  -7  -3  921.75   44.40
   4   7   3  906.59   44.16
  -4   7  -3  969.92   44.56
   4  -7  -3  959.57   45.04
  -4  -7   3  928.94   45.03
  -5   7   3  650.05   32.44
  -5  -7  -3  651.26   31.80
   5   7  -3  646.91   32.26
   5  -7   3  664.24   31.40
  -5  -7   3  537.54   30.24
   5   7   3  629.66   29.47
  -5   7  -3  653.06   29.93
   5  -7  -3  607.49   30.41
  -6   7   3   33.73    6.25
  -6  -7  -3   35.18    6.33
   6  -7   3   40.52    4.78
   6   7  -3   37.13    5.81
  -6   7  -3   44.36    5.82
   6  -7  -3   38.04    6.49
  -6  -7   3   35.95    5.28
   6   7   3   36.15    4.59
   7   7  -3  211.60   12.98
  -7  -7  -3  212.30   13.21
  -7   7   3  207.16   13.63
   7  -7   3  210.63   11.92
  -7  -7   3  223.22   14.58
   7  -7  -3  221.77   14.03
  -7   7  -3  217.80   13.34
   7   7   3  215.35   12.09
   8   7  -3  195.90   12.82
  -8   7   3  195.61   12.99
  -8  -7  -3  212.04   13.07
  -8  -7   3  206.91   14.72
  -8   7  -3  211.78   13.47
   9   7  -3   44.73    6.78
  -9  -7  -3   49.75    9.03
  -9   7   3   58.13   10.16
  -9  -7   3   57.81   10.24
  -9   7  -3   50.35    8.37
   9  -7  -3   38.49    6.58
 -10   7   3   23.24    6.43
 -10   7  -3   49.84    8.20
 -10  -7   3   47.27    7.67
 -11  -7  -3   52.59    8.27
 -11   7   3   51.02    8.65
 -11  -7   3   27.83    8.43
 -11   7  -3   49.73    7.98
 -12  -7  -3   10.62    5.85
 -12  -7   3   12.44    8.03
 -12   7  -3    3.81    4.75
 -13   7   3   13.77    7.31
 -13  -7  -3  -10.47    5.94
 -13  -7   3    1.31    7.64
 -13   7  -3   11.72    6.02
 -14   7   3   68.02   11.24
 -14  -7   3   22.03    8.20
 -14   7  -3   22.35   10.09
 -15   7   3   44.30    9.94
 -15  -7  -3   32.77    9.90
 -15  -7   3   31.10   10.30
 -15   7  -3   36.45    9.24
   0  -8  -3 1058.34   50.49
   0  -8   3 1092.25   50.37
   0   8   3 1069.89   50.41
   0   8  -3 1065.49   50.47
   1   8  -3   89.76    7.85
   1  -8   3   83.60    7.81
  -1   8   3   90.28    8.13
  -1  -8  -3   75.15    7.58
   1   8   3   81.09    7.78
  -1   8  -3   87.11    8.02
  -1  -8   3   83.46    7.57
   1  -8  -3   85.85    7.90
   2  -8   3  684.02   32.37
   2   8  -3  641.82   32.62
  -2  -8  -3  670.65   32.45
  -2   8   3  658.15   32.64
  -2   8  -3  660.04   32.30
   2  -8  -3  671.55   32.68
  -2  -8   3  644.56   32.41
   2   8   3  662.79   32.23
  -3  -8  -3   90.18    7.74
   3  -8   3   88.37    7.90
  -3   8   3   74.64    8.18
   3   8  -3   88.86    8.05
  -3   8  -3   82.49    7.73
   3  -8  -3   71.68    8.28
  -3  -8   3   94.94    8.59
   3   8   3   97.78    7.61
  -4  -8  -3  219.11   12.99
  -4   8   3  201.28   13.17
   4   8  -3  207.59   13.11
   4  -8   3  204.91   12.50
  -4   8  -3  202.58   12.33
   4  -8  -3  190.84   12.91
   4   8   3  204.97   12.03
  -5  -8  -3   94.21    8.57
   5   8  -3   95.68    8.23
  -5   8   3   97.41    8.86
   5  -8   3   90.82    7.76
  -5   8  -3   83.95    7.79
   5   8   3   97.12    7.21
  -5  -8   3   79.30    6.49
   5  -8  -3   73.02    8.40
  -6   8   3  393.66   21.62
   6  -8   3  381.23   20.21
   6   8  -3  412.27   21.48
   6   8   3  399.37   20.75
  -6  -8   3  400.91   22.31
  -6   8  -3  415.10   21.41
   7  -8   3  114.35    7.25
  -7  -8  -3   99.32    7.91
   7   8  -3  111.60    9.35
  -7   8   3  112.72    9.13
   7  -8  -3  127.19   10.08
   7   8   3  103.88    8.06
  -7  -8   3  116.17   10.89
  -7   8  -3  113.69    9.60
  -8   8   3    5.23    4.61
  -8  -8  -3    4.20    4.96
   8  -8   3    7.17    2.25
  -8   8  -3    6.14    4.58
  -8  -8   3    7.30    5.56
   8   8   3   11.50    3.09
   8  -8  -3    6.58    2.55
   9   8  -3  122.82   10.57
  -9  -8  -3  107.60   11.41
  -9  -8   3  126.95   13.02
  -9   8  -3  118.42   11.02
 -10  -8  -3  134.41   12.28
 -10   8   3  116.46   12.14
 -10  -8   3  132.33   13.68
 -10   8  -3  160.61   11.59
 -11   8   3   -1.37    3.86
 -11  -8  -3    2.31    4.80
 -11   8  -3   -5.58    5.11
 -11  -8   3    2.01    5.62
 -12  -8  -3   73.40   10.39
 -12   8   3   63.27   10.04
 -12  -8   3   75.79   11.66
 -12   8  -3  100.28   11.02
 -13  -8  -3   47.62    9.93
 -13   8   3   73.37   12.52
 -13   8  -3   16.94    7.45
 -14  -8  -3   25.83    8.46
 -14   8   3   42.75   10.10
 -14   8  -3   63.37   12.77
 -14  -8   3   36.51   11.11
 -15   8   3   20.49    8.18
 -15  -8  -3   15.88    9.30
   0   9  -3   48.37    6.59
   0  -9   3   47.10    6.86
   0  -9  -3   33.38    5.37
   0   9   3   31.41    5.77
   1   9  -3   46.67    6.78
   1  -9   3   46.55    6.87
  -1   9   3   51.33    7.07
  -1   9  -3   52.49    6.87
  -1  -9   3   34.26    5.37
   1  -9  -3   34.25    5.68
   1   9   3   38.34    5.83
   2  -9   3  373.03   18.97
   2   9  -3  354.00   19.31
  -2  -9  -3  313.21   18.99
  -2   9   3  355.10   19.30
  -2   9  -3  377.41   18.80
   2   9   3  345.52   18.40
  -2  -9   3  277.39   18.31
   3  -9   3  928.01   44.25
   3   9  -3  931.39   44.88
  -3   9   3  922.77   44.79
  -3  -9   3  934.38   42.51
   3  -9  -3  739.77   42.28
  -3   9  -3  936.25   42.47
   3   9   3  899.64   42.14
  -4  -9  -3   22.47    4.88
  -4   9   3   22.45    4.86
   4   9  -3   20.73    4.60
   4  -9   3   15.29    3.82
   4   9   3   27.87    5.49
  -4  -9   3   21.30    4.88
   4  -9  -3   23.11    5.18
  -4   9  -3   18.43    4.59
  -5  -9  -3  159.78   10.42
   5   9  -3  175.42   11.85
  -5   9   3  174.08   11.90
   5  -9   3  164.17   10.43
  -5  -9   3  181.86   12.57
  -5   9  -3  176.06   11.71
   5   9   3  170.05   11.11
   5  -9  -3  159.64   10.80
  -6  -9  -3   87.14    8.78
   6  -9   3   85.98    7.17
   6   9  -3  103.53    9.18
  -6   9  -3   84.88    8.83
   6   9   3   90.16    7.65
  -6  -9   3   98.95   10.18
  -7   9   3  196.60   14.34
   7  -9   3  188.51   12.17
  -7  -9  -3  187.90   13.65
   7   9  -3  191.67   12.88
  -7   9  -3  194.94   12.99
   7   9   3  175.04   11.38
   7  -9  -3  182.69   13.33
  -7  -9   3  189.09   14.02
   8   9  -3  225.41   14.65
   8  -9   3  231.65   13.84
  -8  -9  -3  223.87   16.12
  -8   9   3  208.87   15.48
   8  -9  -3  252.95   15.81
  -8  -9   3  244.39   16.71
  -8   9  -3  197.34   13.99
   8   9   3  206.38   13.23
   9   9  -3  197.03   13.76
  -9   9   3  234.69   16.34
  -9  -9  -3  247.43   16.27
   9   9   3  224.24   13.64
  -9   9  -3  248.93   15.81
  -9  -9   3  244.48   17.65
   9  -9  -3  231.97   16.01
 -10   9   3   70.63   11.14
 -10  -9  -3  109.60   11.38
  10   9  -3   92.86    7.59
  10  -9  -3   76.58    9.26
 -10   9  -3   67.10    9.71
 -10  -9   3   90.13   11.91
 -11  -9  -3   15.31    6.26
 -11   9   3   22.37    7.49
 -11  -9   3   26.81    8.21
 -11   9  -3   22.22    5.46
 -12  -9  -3   10.80    6.39
 -12   9   3   19.55    7.24
 -12   9  -3    7.37    4.55
 -12  -9   3    2.41    7.45
 -13  -9  -3   63.51   10.96
 -13   9   3   82.18   11.26
 -13  -9   3   49.41   11.62
 -13   9  -3   58.21    9.98
 -14   9   3   75.83   11.59
 -14  -9  -3   61.16   10.89
 -14  -9   3   54.20   12.41
 -15  -9  -3    0.82    9.21
 -15   9   3   15.86    7.62
 -15  -9   3    0.03   11.25
   0  10  -3   47.20    7.43
   0 -10   3   53.39    6.67
   0  10   3   50.45    7.58
   1 -10   3   74.15    8.22
  -1 -10  -3   59.09    6.28
  -1  10   3   91.64    8.94
   1  10  -3   96.85    8.64
   1 -10  -3   65.81    6.40
  -1 -10   3   69.45    6.23
  -1  10  -3   87.31    8.58
   1  10   3   86.53    8.17
  -2 -10  -3   24.53    3.60
   2  10   3   44.00    6.80
   2 -10  -3   31.14    5.85
  -2 -10   3   46.69    7.13
  -2  10  -3   54.14    7.57
  -3  10   3   10.84    4.29
  -3 -10  -3   14.19    4.46
   3  10  -3   16.39    4.83
   3 -10  -3    9.22    4.28
  -3 -10   3   11.18    4.35
  -3  10  -3   12.21    4.59
   3  10   3   10.15    4.00
  -4 -10  -3   17.45    5.10
   4 -10   3   16.86    4.67
   4  10  -3   19.72    4.60
  -4  10   3   20.66    4.53
   4  10   3   17.63    4.18
  -4  10  -3   13.53    4.73
   4 -10  -3   11.31    4.36
  -4 -10   3   19.73    5.62
  -5 -10  -3  151.58   11.50
   5 -10   3  144.77   11.02
  -5  10   3  164.57   10.29
   5  10  -3  143.77   11.40
  -5 -10   3  149.75   12.15
   5  10   3  148.32   10.37
  -5  10  -3  139.41   10.73
   5 -10  -3  145.42   11.73
  -6  10   3  126.48   11.76
   6 -10   3  134.87   10.19
  -6 -10  -3  146.42   11.46
   6  10  -3  105.63    9.72
  -6 -10   3  147.00   12.96
   6 -10  -3  141.46   11.59
  -6  10  -3  131.79   10.76
   6  10   3  147.41   10.27
  -7  10   3   40.36    7.50
  -7 -10  -3   34.33    7.03
   7 -10   3   43.59    6.99
   7  10   3   45.35    6.91
  -7 -10   3   54.92    9.20
   7 -10  -3   43.39    8.86
   8 -10   3  324.30   18.38
  -8  10   3  349.14   20.71
  -8 -10  -3  323.15   20.90
   8  10  -3  346.95   19.35
  -8 -10   3  331.39   21.26
   8  10   3  299.88   17.96
   8 -10  -3  343.36   20.28
  -8  10  -3  320.10   19.96
  -9  10   3  171.99   14.83
   9 -10   3  162.25   11.37
  -9 -10  -3  184.45   14.93
   9  10  -3  194.88   13.95
   9 -10  -3  172.97   14.17
  -9 -10   3  151.51   14.62
  -9  10  -3  129.69   13.46
   9  10   3  174.79   11.01
 -10 -10  -3   13.02    5.81
  10  10  -3   15.12    5.77
  10 -10  -3    9.65    5.62
 -10  10  -3   15.75    4.46
 -10 -10   3   15.50    6.84
 -11  10   3   38.66    8.32
 -11 -10  -3   38.22    8.46
 -11 -10   3   38.03    8.32
 -11  10  -3   34.91    6.16
 -12  10  -3   -2.06    7.62
 -12 -10   3    2.57    7.81
 -13 -10  -3   -3.55    6.75
 -13 -10   3    4.11    9.74
 -13  10  -3    8.62    7.76
 -14 -10  -3   16.59    8.82
 -14  10   3   10.73    7.35
 -14  10  -3    8.24    7.23
 -14 -10   3    3.62    8.40
   0 -11  -3  104.32   10.20
   0 -11   3  114.41   10.07
   0  11   3  117.19    9.74
   0  11  -3   94.93    9.57
   1 -11   3  185.20   13.69
  -1 -11  -3  209.08   14.31
  -1  11   3  226.33   13.96
   1  11  -3  223.13   13.85
  -1  11  -3  211.82   13.61
   1  11   3  191.15   13.21
  -1 -11   3  196.96   13.77
   1 -11  -3  200.13   13.82
  -2  11   3   45.16    5.33
   2 -11   3   30.24    5.42
   2  11  -3   28.40    5.88
  -2 -11  -3   40.47    8.25
   2  11   3   39.17    7.03
   2 -11  -3   37.33    6.82
  -2 -11   3   30.31    6.13
  -2  11  -3   27.24    5.37
  -3 -11  -3  258.59   15.52
   3  11  -3  193.80   12.82
   3 -11   3  191.20   13.03
  -3  11   3  263.22   13.91
   3  11   3  252.51   15.11
  -3  11  -3  225.30   14.38
  -3 -11   3  240.94   15.84
   3 -11  -3  236.97   15.78
  -4 -11  -3  189.45   13.41
   4  11  -3  173.80   11.01
   4 -11   3  146.12   10.43
  -4  11   3  186.10   13.54
   4  11   3  188.25   12.46
  -4 -11   3  181.35   13.94
   4 -11  -3  185.43   13.67
  -4  11  -3  165.54   10.77
   5  11  -3  319.41   18.29
  -5  11   3  273.41   17.78
  -5 -11  -3  312.57   18.89
   5 -11   3  298.36   16.77
  -5  11  -3  311.06   17.52
   5  11   3  300.26   17.85
  -5 -11   3  297.58   18.98
   5 -11  -3  309.06   19.42
  -6  11   3  718.52   37.46
   6 -11   3  720.04   36.07
   6  11  -3  741.25   37.57
  -6 -11  -3  723.00   37.14
   6  11   3  716.58   36.00
  -6  11  -3  707.59   36.70
   6 -11  -3  717.95   37.44
  -6 -11   3  740.18   37.60
   7  11  -3    7.76    5.30
  -7  11   3    9.68    4.89
  -7 -11  -3    0.71    5.51
   7 -11   3   10.75    4.65
   7  11   3    8.78    4.65
   7 -11  -3   18.94    6.64
  -7 -11   3   13.47    6.43
  -7  11  -3   14.74    5.23
  -8 -11  -3   24.64    7.17
   8 -11   3   22.04    6.27
   8  11  -3   22.45    5.46
  -8 -11   3   28.54    8.73
   8 -11  -3   29.09    6.73
  -8  11  -3   31.36    7.28
   8  11   3   23.11    4.95
   9  11  -3   79.73   10.15
   9 -11   3   94.24    9.04
  -9  11   3   74.24   10.88
  -9 -11  -3   92.19   11.95
   9  11   3  116.84    9.34
   9 -11  -3  106.27   12.44
  -9 -11   3  122.59   14.20
  -9  11  -3  120.52   12.16
 -10  11   3   65.28   11.77
  10  11  -3   45.25    7.12
 -10 -11   3   69.88   12.61
  10 -11  -3   51.71   10.22
 -10  11  -3   40.28    6.28
  11  11  -3   43.35    7.29
 -11 -11  -3   52.67    9.83
  11 -11  -3   48.96    7.87
 -11 -11   3   46.57    9.40
 -11  11  -3   79.36   13.78
 -12  11   3   -2.06    6.55
 -12 -11  -3    9.80    7.76
 -12 -11   3    7.67    7.77
 -12  11  -3   -0.80    7.56
 -13  11   3   10.92    8.08
 -13 -11  -3    3.78    7.87
 -13 -11   3   -4.60    8.18
 -13  11  -3    3.49    6.28
 -14 -11  -3    3.25    9.25
 -14  11   3   19.75    8.08
 -14 -11   3   21.00   11.94
 -14  11  -3    4.74    8.13
   0  12  -3   98.19   11.26
   0  12   3  105.86    9.47
   0 -12  -3   96.48   11.27
   0 -12   3  106.81   11.04
  -1  12   3   74.14   10.21
  -1 -12  -3   70.80   10.54
   1  12  -3   81.55   10.66
   1 -12   3   69.62    9.67
   1 -12  -3   55.43   10.17
   1  12   3   82.12    7.22
  -1  12  -3   60.13    9.57
  -1 -12   3   70.08   10.32
  -2  12   3  420.94   24.52
   2  12  -3  455.54   25.24
  -2 -12  -3  471.74   25.37
   2 -12   3  459.44   24.86
   2 -12  -3  462.77   25.24
  -2 -12   3  459.53   25.09
  -2  12  -3  467.17   25.28
   2  12   3  407.75   22.81
   3  12  -3  134.41   11.66
  -3  12   3  133.36   11.99
   3 -12   3  173.89   12.43
  -3 -12  -3  163.36   13.29
  -3 -12   3  158.54   12.89
  -3  12  -3  150.07   12.49
   3 -12  -3  154.27   13.59
   4 -12   3  104.10   10.17
  -4 -12  -3   93.95   11.16
   4  12  -3   72.58    8.73
   4  12   3   73.80    7.51
  -4 -12   3   91.29   11.21
   4 -12  -3   89.08   11.45
  -4  12  -3   77.53    9.14
  -5  12   3  134.00   12.47
   5  12  -3  104.25   11.62
   5 -12   3  118.80   10.96
  -5 -12  -3  139.38   12.80
  -5 -12   3  124.77   12.65
   5 -12  -3  128.44   12.48
   5  12   3   81.53    8.83
  -5  12  -3   94.29   11.26
   6 -12   3   36.42    6.73
  -6  12   3   34.88    7.44
  -6 -12  -3   24.69    6.75
  -6  12  -3   24.77    7.50
   6 -12  -3   28.84    6.86
  -6 -12   3   37.45    8.47
   6  12   3   30.74    6.14
  -7  12   3    7.48    4.05
   7  12  -3    8.17    6.08
   7 -12   3   16.35    5.18
  -7 -12  -3    5.95    6.46
   7  12   3   10.91    4.52
  -7 -12   3    9.62    7.16
   7 -12  -3   20.46    5.76
  -7  12  -3    5.06    4.52
   8 -12   3   93.91    9.03
  -8 -12  -3  115.36   12.40
  -8  12   3  139.06   14.74
   8 -12  -3  153.35   13.76
  -8  12  -3  152.53   13.73
   8  12   3  132.44   11.07
  -8 -12   3  159.99   15.41
  -9  12   3   25.28    6.98
  -9 -12  -3   19.24    7.72
   9 -12   3   20.45    4.56
  -9 -12   3   23.67    7.68
   9 -12  -3   27.13    7.01
   9  12   3   39.31    7.11
  10 -12   3   43.87    6.35
 -10  12   3   62.52   11.63
 -10 -12  -3   42.41    8.90
  10  12  -3   47.13    7.77
 -10 -12   3   52.42   10.34
 -10  12  -3   54.86   10.48
  10  12   3   62.49    8.33
  10 -12  -3   51.80    8.90
  11  12  -3   28.53    7.06
 -11  12   3   23.14    6.97
 -11 -12  -3   21.96    8.32
 -11 -12   3   18.34    8.19
 -11  12  -3   23.61    8.28
  11 -12  -3   14.26    5.88
 -12  12   3   28.91    8.58
 -12 -12  -3   26.56    8.62
 -12 -12   3   18.42    9.17
 -12  12  -3   61.41   12.00
 -13 -12  -3   -3.00   10.54
 -13  12   3   27.41    7.83
 -13 -12   3    2.45   10.99
   0  13   3  266.21   18.25
   0 -13   3  305.70   18.89
   0 -13  -3  284.55   18.77
   0  13  -3  283.54   18.64
  -1 -13  -3   89.72   11.82
  -1  13   3   75.64   10.65
   1  13  -3   80.53   11.26
  -1 -13   3  112.96   11.94
  -1  13  -3   76.76   10.64
   1  13   3   85.56    9.98
   1 -13  -3   96.14   11.95
   2  13  -3  103.98   12.39
  -2  13   3  123.48   12.66
  -2 -13  -3  120.20   12.88
   2 -13   3  132.89   12.63
  -2 -13   3  108.45   12.49
   2 -13  -3  117.52   12.24
   2  13   3   85.38    9.80
  -2  13  -3  108.80   11.64
  -3  13   3  402.74   23.40
   3 -13   3  382.24   23.10
   3  13  -3  410.08   24.09
  -3 -13  -3  396.04   23.73
   3  13   3  345.46   21.05
  -3 -13   3  373.62   22.76
   3 -13  -3  374.31   22.99
  -3  13  -3  413.43   23.03
   4 -13   3   15.67    5.96
  -4 -13  -3    3.61    6.91
   4  13  -3   15.85    5.71
  -4  13   3    1.57    5.87
   4 -13  -3    8.13    6.44
   4  13   3    6.37    5.20
  -4 -13   3   10.89    5.17
  -4  13  -3   11.68    5.11
  -5  13   3   51.05    9.54
   5 -13   3   60.29   10.37
  -5 -13  -3   68.80   11.02
   5  13  -3   75.96    9.84
  -5  13  -3   70.26   10.48
   5  13   3   62.04    9.11
   5 -13  -3   67.20   11.28
   6  13  -3   17.41    5.20
  -6 -13  -3    7.73    6.21
  -6  13   3   -7.05    6.37
  -6  13  -3   17.01    6.95
   6  13   3   22.16    6.14
  -6 -13   3   20.65    7.57
   6 -13  -3   31.37    7.72
  -7 -13  -3   37.34    8.34
  -7  13   3   51.87    9.68
   7 -13   3   52.07    8.59
   7  13  -3   61.87    9.55
   7 -13  -3   56.46   10.37
   7  13   3   50.95    9.65
  -7  13  -3   36.32    6.97
  -7 -13   3   47.14    9.12
   8  13  -3   27.04    6.23
  -8  13   3   18.61    6.54
  -8 -13  -3   17.50    7.38
   8 -13   3   18.41    4.82
   8 -13  -3   15.05    5.75
  -8  13  -3   16.42    7.78
  -8 -13   3   23.17    8.24
   9  13  -3   22.45    4.85
   9 -13   3   28.17    6.31
  -9  13   3   31.69    7.53
  -9 -13  -3   23.67    8.63
  -9 -13   3   21.44    8.08
  -9  13  -3   22.81    6.60
   9 -13  -3   32.83    7.49
 -10 -13  -3   30.49    8.94
  10  13  -3   31.21    6.19
 -10  13   3   48.95    8.70
  10  13   3   55.25    8.12
 -10  13  -3   38.88    8.59
  10 -13  -3   31.75    8.03
 -10 -13   3   35.24    8.63
 -11 -13  -3   40.95    9.22
  11  13  -3   24.99    7.03
 -11  13   3   43.93    9.86
 -11 -13   3   38.47    9.54
  11 -13  -3   42.22    7.98
 -12 -13  -3   13.30    9.31
 -12  13   3   25.47    6.93
 -12  13  -3   14.86    8.61
 -12 -13   3   23.16    9.80
 -13  13   3  -10.96    7.93
 -13 -13  -3   12.23   10.18
 -13 -13   3   26.11   12.28
 -13  13  -3    7.01    7.55
   0  14   3   11.31    5.54
   0 -14  -3   10.57    6.37
   0 -14   3   16.54    6.57
   0  14  -3   17.09    5.89
  -1 -14  -3  184.53   15.74
   1 -14   3  216.90   15.71
  -1  14   3  206.59   15.79
   1  14  -3  206.35   15.68
  -1 -14   3  195.53   16.36
   1 -14  -3  209.91   16.62
  -1  14  -3  223.07   15.82
   1  14   3  218.04   15.56
   2  14  -3   55.55    9.52
   2 -14   3   54.20   10.55
  -2  14   3   72.22   11.00
  -2  14  -3   54.43   10.82
   2  14   3   42.51    7.85
   2 -14  -3   54.21    9.08
   3  14  -3   24.82    7.28
   3 -14   3   16.35    6.37
  -3  14   3   20.18    4.76
  -3 -14  -3    6.75    6.57
   3 -14  -3   19.79    7.39
  -3 -14   3    9.93    7.00
   3  14   3   20.88    6.64
  -3  14  -3   26.11    6.69
  -4 -14  -3  103.52   12.93
   4  14  -3   97.50   11.25
   4 -14   3   89.17   11.37
  -4 -14   3  112.15   12.22
   4  14   3  102.98   12.17
  -4  14  -3   89.85   10.44
   5  14  -3    2.36    3.80
   5 -14   3    5.33    5.25
  -5 -14  -3    3.35    5.15
  -5  14   3   -0.33    6.80
  -5 -14   3   -0.14    6.03
   5  14   3   -3.76    4.92
   6 -14   3   -1.64    4.34
  -6  14   3    3.52    5.75
  -6 -14  -3    5.44    5.88
   6  14   3   -5.32    5.68
   6 -14  -3   -6.18    5.73
  -6  14  -3    3.65    6.82
  -6 -14   3    7.44    6.39
  -7  14   3   18.64    7.44
   7 -14   3   20.85    5.91
  -7 -14  -3   25.65    7.35
   7 -14  -3   25.15    7.59
  -7 -14   3   25.02    8.19
  -7  14  -3   18.05    7.07
   8  14  -3   13.96    6.95
   8 -14   3    7.36    5.21
  -8 -14  -3    5.01    7.24
  -8 -14   3   -1.13    6.91
  -8  14  -3    1.02    5.46
   8 -14  -3    6.41    6.46
   9  14  -3    4.52    6.79
  -9 -14  -3    5.63    6.59
  -9  14   3    3.63    6.61
   9 -14   3    1.44    6.08
   9  14   3   -4.08    4.44
  -9  14  -3   17.54    7.91
  -9 -14   3    2.82    7.83
   9 -14  -3    4.08    6.29
 -10 -14  -3   25.88    8.51
  10  14  -3   31.36    7.96
 -10  14   3   37.82    9.40
  10 -14   3   48.04    9.15
 -10  14  -3   18.18    7.50
 -10 -14   3   30.32    9.26
  10  14   3   50.18   10.08
  10 -14  -3   33.72    7.96
  11 -14   3   18.64    4.19
 -11  14   3   34.03    6.99
 -11 -14  -3   25.81    9.33
  11 -14  -3   36.13    8.04
 -11  14  -3   21.20    7.88
 -11 -14   3   28.87    9.12
 -12 -14  -3   13.39    9.32
 -12  14  -3    2.66    7.63
 -12 -14   3   17.22    9.96
  12 -14  -3   12.45    7.49
   0  15  -3   72.06   12.91
   0  15   3   56.22   10.03
  -1  15   3   -5.97    6.83
  -1 -15  -3   25.63    8.11
   1  15  -3   10.91    7.46
   1 -15   3    8.52    6.37
  -1  15  -3   16.75    7.97
   1  15   3   21.71    5.36
   1 -15  -3   24.68    7.90
  -1 -15   3   31.95    7.85
   2  15  -3   14.26    8.05
  -2  15   3   29.16    8.11
  -2 -15  -3   23.86    7.75
   2 -15   3   12.92    5.84
   2 -15  -3   23.19    7.70
  -2  15  -3   11.40    7.49
  -2 -15   3   37.60    8.55
   2  15   3   25.79    5.41
   3  15  -3    2.64    7.34
  -3 -15  -3   21.06    7.62
  -3  15   3    4.26    6.60
   3 -15   3    5.80    6.09
  -3  15  -3   14.71    8.02
  -3 -15   3   11.97    7.64
   3  15   3    8.18    4.97
   3 -15  -3   10.22    6.66
   4 -15   3   21.44    6.25
  -4  15   3   24.53    7.51
  -4 -15  -3   36.93    8.20
   4  15  -3   24.20    7.83
  -4  15  -3   25.39    7.77
   4 -15  -3   28.35    7.86
  -4 -15   3   22.73    6.79
   4  15   3   18.04    5.87
  -5  15   3  117.08   13.97
   5  15  -3  112.92   14.24
  -5 -15  -3  103.57   13.77
   5 -15   3   95.88   12.49
  -5  15  -3  126.25   13.31
  -5 -15   3  113.15   14.25
   5  15   3  102.01   11.74
   5 -15  -3  107.85   13.93
  -6 -15  -3   -5.44    7.14
   6  15  -3   -4.39    5.38
   6 -15   3    6.53    5.91
  -6  15   3   10.51    6.64
   6 -15  -3    8.95    6.35
  -6  15  -3    7.82    6.03
   6  15   3   -6.97    5.95
  -6 -15   3    6.78    6.26
  -7  15   3   30.26    6.47
   7 -15   3   19.62    6.33
   7  15  -3   25.69    6.51
  -7 -15  -3   16.65    7.88
   7 -15  -3   27.50    7.55
  -7 -15   3   18.74    7.24
   8  15  -3   15.23    7.28
  -8  15   3   -9.97    8.00
  -8 -15  -3   14.13    7.51
   8 -15   3    5.47    5.34
  -8 -15   3    9.97    7.11
  -8  15  -3   12.07    4.85
   8 -15  -3   13.07    7.15
   8  15   3   15.04    6.29
   9 -15   3   31.63    7.05
   9  15  -3   26.90    7.13
  -9 -15  -3   19.85    8.20
  -9  15   3   30.52    8.25
  -9 -15   3   24.03    8.75
   9 -15  -3   24.76    7.48
   9  15   3   18.78    5.41
  -9  15  -3    6.03    7.77
  10  15  -3   42.34    8.30
  10 -15   3   32.77    7.26
 -10  15   3   51.76    7.77
 -10 -15  -3   24.00    9.54
 -10 -15   3   38.39    9.66
  10  15   3   62.97   11.79
 -10  15  -3   40.54    9.28
  10 -15  -3   35.53    8.83
 -11  15   3    6.53    7.00
  11  15  -3   16.66    8.56
  11 -15   3   13.83    5.36
 -11 -15  -3   12.21    9.58
  11 -15  -3   20.90    8.13
 -11 -15   3   24.18   10.48
  11  15   3   21.37    6.82
 -11  15  -3    3.79    7.21
 -12  15   3    9.24    8.92
 -12 -15  -3    4.45    9.57
  12  15  -3   16.66    8.26
 -12 -15   3   -6.53   10.30
 -12  15  -3  -10.05    7.35
  12 -15  -3   -4.11    7.75
   0 -16   3    2.30    7.24
   0  16  -3   11.55    6.87
   0  16   3    3.24    6.04
   0 -16  -3    7.85    7.20
  -1 -16  -3   92.55   14.38
   1 -16   3  103.39   13.91
  -1  16   3   88.85   12.44
   1  16  -3  100.31   12.98
  -1  16  -3   98.39   13.20
  -1 -16   3   88.19   14.35
   1 -16  -3   86.55   14.18
   1  16   3   92.26   13.90
   2  16  -3    6.57    7.14
  -2 -16  -3    2.74    6.68
   2 -16   3    2.05    6.54
  -2  16   3    0.67    6.73
   2  16   3    6.94    7.59
  -2 -16   3    3.49    7.29
   2 -16  -3    8.24    6.91
  -2  16  -3    7.89    6.07
   3  16  -3    4.54    5.99
  -3 -16  -3   -6.25    6.51
  -3  16   3    1.50    5.88
   3 -16   3   11.82    6.96
   3  16   3    6.90    7.94
   3 -16  -3   -1.90    6.43
  -3 -16   3    5.77    6.98
  -3  16  -3   -3.16    6.25
   4  16  -3   21.31    7.90
  -4  16   3   18.22    7.56
   4 -16   3    6.75    6.27
  -4 -16  -3    5.86    7.15
   4 -16  -3    5.22    6.63
  -4  16  -3   15.05    5.54
   4  16   3   15.45    8.14
  -4 -16   3    7.44    6.69
  -5 -16  -3   11.75    7.03
   5  16  -3   17.33    7.85
   5 -16   3   10.14    6.08
  -5  16   3    1.16    5.26
   5  16   3    8.45    6.72
  -5 -16   3    7.16    6.63
   5 -16  -3   11.00    7.45
  -5  16  -3   22.28    6.42
  -6 -16  -3   33.58    9.27
  -6  16   3   30.40    7.83
   6 -16   3   40.79    8.16
   6  16  -3   25.35    6.81
   6  16   3   40.15    9.98
  -6 -16   3   26.82    8.85
   6 -16  -3   28.90    7.85
  -6  16  -3   54.45   10.48
  -7 -16  -3    1.98    6.83
  -7  16   3   -3.75    6.20
   7 -16   3    3.91    6.46
   7  16  -3   13.97    7.32
   7 -16  -3    6.85    7.59
  -7 -16   3   16.79    8.50
  -7  16  -3    6.21    7.83
  -8  16   3   44.11    9.76
  -8 -16  -3   71.78   14.09
  -8 -16   3   43.36    9.43
  -8  16  -3   37.47    9.62
   8 -16  -3   46.70    9.66
  -9 -16  -3   -1.45    7.59
  -9  16   3    1.15    7.21
   9 -16   3   -0.43    6.29
  -9  16  -3    0.96    8.18
   9  16   3   -8.81    5.92
  -9 -16   3    1.56    7.79
   9 -16  -3   -0.85    6.92
  10  16  -3   -5.95    6.66
 -10 -16  -3    8.28    9.10
  10 -16   3    0.69    6.43
 -10 -16   3   21.39    9.92
 -10  16  -3   -5.37    6.85
  10  16   3   10.82    6.97
  10 -16  -3    8.04    9.01
  11  16  -3   14.14    7.77
  11 -16   3    7.44    5.83
 -11 -16  -3    7.01    9.76
 -11  16   3   -6.14    8.19
  11 -16  -3   15.43    8.68
 -11 -16   3   -1.48    9.56
   0  17   3    5.38    7.06
   0 -17  -3    3.43    7.18
  -1  17   3   82.32   12.18
   1 -17   3   73.35   13.86
   1  17  -3  104.52   12.13
   1 -17  -3   28.49    8.58
   1  17   3   29.91    6.53
  -1 -17   3   45.06    9.63
  -2  17   3   20.92    5.37
  -2 -17  -3   32.75    7.47
   2 -17   3   32.37    7.96
  -2 -17   3   34.04    8.68
  -2  17  -3   56.30    9.67
   2 -17  -3   33.35    9.14
   2  17   3   33.53    8.13
  -3  17   3   75.93   12.54
   3  17  -3   93.48   10.58
  -3 -17  -3   75.78   13.94
   3 -17   3   71.66   13.75
   3 -17  -3   67.04   11.45
  -3 -17   3   90.56   14.71
   3  17   3   85.96   13.35
  -3  17  -3   68.46   11.67
   4 -17   3    6.01    7.40
  -4  17   3  -14.39    8.07
  -4 -17  -3    1.72    7.23
   4  17  -3    4.88    4.99
  -4 -17   3    0.75    7.95
   4  17   3    1.76    6.90
  -4  17  -3    0.95    6.21
   4 -17  -3    7.63    7.65
   5 -17   3   35.47    7.91
  -5 -17  -3   24.92    9.22
   5  17  -3   27.49    7.21
  -5  17   3   12.21    8.14
  -5  17  -3   25.90    9.91
  -5 -17   3   38.42    9.13
   5  17   3   35.72    7.56
   5 -17  -3   26.60    7.94
   6  17  -3    0.23    7.35
  -6  17   3    8.24    7.62
  -6 -17  -3   10.17    8.71
   6 -17   3   12.30    7.09
   6 -17  -3   13.48    7.81
  -6  17  -3    0.47    6.80
   6  17   3   13.43    7.67
  -6 -17   3    7.63    7.95
   7  17  -3   23.84    6.99
  -7  17   3   35.11    7.24
  -7 -17  -3   28.65    9.66
   7 -17   3   44.37    9.04
   7 -17  -3   37.04    8.98
  -7 -17   3   36.19    9.24
  -7  17  -3   38.38    9.85
   7  17   3   54.28    9.31
  -8 -17  -3    8.89    8.14
   8  17  -3  -13.84    9.25
   8 -17   3    6.70    7.53
   8  17   3    4.72    6.56
   8 -17  -3    9.09    8.11
  -8 -17   3   20.70    7.94
  -8  17  -3   22.37    7.12
   9  17  -3   -7.67    8.17
  -9 -17  -3   12.51   10.23
  -9  17   3  -11.05    7.90
   9 -17   3   10.55    7.05
   9 -17  -3    9.05    8.58
  -9 -17   3   10.48    7.79
   9  17   3   11.05    6.96
  -9  17  -3   -3.41    7.48
 -10 -17  -3   -9.40    8.39
 -10  17   3   -5.71    8.21
  10 -17   3    6.90    6.80
  10  17   3  -12.15    7.81
  10 -17  -3    1.99    9.11
 -10 -17   3    3.07    9.86
   0 -18   3   10.13    7.87
   0 -18  -3   14.49    8.49
   0  18  -3    0.04    7.56
  -1  18   3    3.90    8.71
   1  18  -3   -4.53    7.64
   1 -18   3   16.15    8.83
  -1 -18  -3   16.74    8.84
   1 -18  -3    3.23    8.42
   1  18   3   15.16    7.11
  -1 -18   3   26.67    8.34
  -2 -18  -3   23.72    9.47
  -2  18   3  -12.15    6.97
   2  18  -3    3.89    9.19
  -2 -18   3   13.84    8.12
   2 -18  -3   33.64    8.80
   2  18   3   28.88    7.45
  -2  18  -3   11.77    8.11
  -3  18   3   19.68    8.67
   3 -18   3   23.90    8.49
  -3 -18  -3   29.50    9.42
   3 -18  -3    8.92    7.75
  -3 -18   3   21.32    8.97
  -3  18  -3   25.06    8.66
   3  18   3   20.99    7.71
   4 -18   3   86.74   13.96
   4  18  -3   48.21    9.77
  -4  18   3   66.97   11.62
  -4 -18  -3   90.81   16.52
   4  18   3   62.87   11.27
  -4  18  -3  101.11   14.63
   4 -18  -3   67.33   11.59
  -4 -18   3   92.19   16.83
  -5  18   3   16.86    6.75
   5  18  -3    2.72    7.40
  -5 -18  -3   -1.17    7.51
   5 -18   3    4.16    7.52
  -5  18  -3  -11.18    6.71
   5 -18  -3    6.42    8.28
  -5 -18   3    4.30    7.53
  -6 -18  -3   -3.49    7.92
   6  18  -3    3.37    8.30
  -6  18   3    3.31    7.63
   6 -18   3   10.46    7.05
   6 -18  -3    2.92    8.10
  -6 -18   3    9.12    9.65
   6  18   3    8.36    7.63
  -6  18  -3    6.85    7.07
   7 -18   3   18.10    8.68
  -7 -18  -3   15.00    9.82
  -7  18   3    0.88    7.24
   7  18  -3   26.45    9.45
  -7  18  -3   18.49    8.70
   7 -18  -3   19.07    8.72
  -7 -18   3   20.47    9.50
   8 -18   3   50.00    9.67
  -8  18   3   25.09    8.93
   8  18  -3   45.88    9.61
  -8 -18  -3   40.80   10.48
  -8 -18   3   42.85   10.13
   8 -18  -3   42.21   10.05
  -8  18  -3   24.17    9.47
   9  18  -3  -12.06    8.37
  -9 -18  -3    2.73    8.34
  -9  18   3   -3.33    8.60
   9 -18   3    2.40    7.91
   9  18   3   10.76    8.24
  -9 -18   3   -0.53    9.59
   9 -18  -3   17.62    9.69
  -9  18  -3   -9.64    9.51
   0 -19   3    9.23    7.53
   0  19   3    3.16    8.20
   0 -19  -3   10.43    8.34
   0  19  -3   -5.89    6.89
  -1 -19  -3   17.35   10.16
  -1  19   3   -4.22    8.23
   1  19  -3   11.25    7.38
   1 -19   3    3.71    8.11
   1 -19  -3    1.22    8.63
  -1 -19   3   11.74    8.93
   1  19   3    3.96    8.48
  -1  19  -3    3.83    6.25
  -2  19   3   36.50    7.18
   2  19  -3   17.22    7.72
   2 -19   3   46.46    9.71
  -2 -19  -3   24.68    9.36
   2  19   3   46.40   10.92
   2 -19  -3   37.53   10.37
  -2 -19   3   40.13   11.04
   3 -19   3   22.28    9.30
  -3 -19  -3    8.68    7.70
  -3  19   3    5.59    8.88
   3 -19  -3    9.42   10.05
  -3  19  -3  -14.15    7.57
   3  19   3    0.80    8.67
  -3 -19   3   14.55    8.82
  -4 -19  -3   -1.19    8.99
   4 -19   3    6.00    7.94
  -4  19   3   -4.54    7.58
   4  19  -3   -6.25    6.77
   4 -19  -3    5.67    9.74
   4  19   3    6.73    7.84
  -4 -19   3    1.40    8.87
   5  19  -3   15.24    7.88
   5 -19   3   32.80    9.01
  -5 -19  -3   20.04    9.91
   5  19   3   -0.93    8.21
   5 -19  -3   -2.20    9.26
  -5 -19   3   25.41    9.33
   6  19  -3   -3.62    8.01
  -6  19   3   -7.54    8.46
  -6 -19  -3   15.95    8.85
   6 -19   3   11.88    8.16
   6 -19  -3   24.41    8.51
   6  19   3   -0.88    8.69
  -6 -19   3   21.33    9.23
  -6  19  -3  -10.87    9.31
   7 -19   3   20.58    8.51
   7  19  -3   18.21    9.49
  -7 -19  -3   14.29    9.65
  -7 -19   3   13.59   10.34
  -7  19  -3    2.31    8.96
   7 -19  -3   27.72    9.91
   0  20   3  -14.41    8.50
   0 -20   3   14.40    9.77
   0 -20  -3    4.85   10.13
   1  20  -3  -11.01    8.28
   1 -20   3    5.55    9.29
  -1 -20  -3   11.87   10.79
   1 -20  -3   16.26    9.34
  -1 -20   3   27.39   10.10
   1  20   3   -0.63    8.36
  -2 -20  -3   14.61    9.54
   2 -20   3   11.14    9.64
  -2 -20   3   22.62    9.90
   2 -20  -3    9.45    9.73
  -2  20  -3   -8.33    8.79
  -3 -20  -3   10.53    8.72
   3 -20   3   27.25   10.79
   3 -20  -3   15.73    9.79
  -3 -20   3   11.50   10.50
   3  20   3    6.37    7.87
  -4 -20  -3    9.45    8.46
   4 -20   3   10.96    9.20
  -4  20   3   -0.60    9.09
   4 -20  -3    0.94   10.49
  -4 -20   3   18.97    9.51
  -4  20  -3   -9.37    9.01
  -5  20   3  -12.50    8.91
   5 -20   3   10.49    7.86
  -5 -20  -3    2.35   11.00
  -5 -20   3   -8.88   10.28
  -5  20  -3  -16.08    8.99
   5  20   3   -9.74    7.99
   5 -20  -3    2.44   10.57
   6 -20   3   12.08    9.61
  -6 -20  -3   17.02   11.16
  -6  20   3   14.17   11.05
  -6  20  -3  -10.79   10.27
   6 -20  -3    0.49   11.00
   0 -21   3    7.75    9.98
   0 -21  -3    5.38   10.03
  -1 -21  -3   16.28   10.81
   1 -21   3   11.53    9.68
  -1  21  -3  -13.58    9.13
  -1 -21   3    5.78    8.77
   1 -21  -3    8.53    9.75
   2 -21   3   24.44   10.36
   2  21  -3    2.12    9.34
  -2 -21  -3   25.60   10.85
  -2  21   3   -2.12    9.16
  -2  21  -3    2.25   10.03
   2 -21  -3   36.75    9.48
  -2 -21   3   13.13   10.64
  -3  21   3    2.97   10.26
  -3 -21  -3    1.21   16.30
   3  21  -3   -4.62    8.64
   3 -21   3   14.46   10.16
  -3  21  -3   10.63   11.41
  -3 -21   3    7.63   11.10
   3 -21  -3   11.79    9.20
   0   0   4 2343.52  114.63
   0   0  -4 2287.86  114.49
  -1   0  -4 4632.68  226.44
   1   0   4 5045.93  227.16
   1   0  -4 5079.06  237.61
  -1   0   4 5046.14  237.23
  -2   0   4 3660.67  164.57
  -2   0   4 3669.24  164.61
  -3   0   4  408.45   17.99
  -3   0   4  306.77   17.52
  -4   0   4   66.96    5.58
  -4   0   4   52.29    5.20
  -5   0   4  180.59   10.39
  -5   0   4  150.11    9.68
  -6   0   4  754.91   36.85
  -6   0   4  775.25   37.06
  -7   0   4  132.69    9.61
  -7   0   4  136.96    9.44
  -8   0   4   53.84    6.75
  -8   0   4   38.75    7.17
  -9   0   4    0.08    3.25
  -9   0   4    0.67    1.86
 -10   0   4  119.80   11.47
 -10   0   4  104.64   10.57
 -11   0   4   51.01    8.57
 -11   0   4   51.83    9.39
 -12   0   4  126.23   14.01
 -12   0  -4  126.11   10.69
 -12   0   4  150.33   13.84
 -12   0  -4  128.57    9.34
 -13   0   4  241.62   17.69
 -13   0  -4  291.33   17.14
 -13   0   4  253.56   20.05
 -13   0  -4  270.52   17.66
 -14   0  -4  163.71   14.32
 -14   0  -4  134.84   12.77
 -14   0   4  182.90   17.22
 -14   0   4  173.43   16.46
 -15   0  -4   -2.32    6.82
 -15   0   4    8.96    7.06
 -15   0  -4    8.95    6.18
 -16   0   4   26.56   10.93
 -16   0  -4   22.58    9.98
 -16   0  -4   23.11    9.18
 -16   0   4   17.45    9.86
   0  -1   4   96.55    5.31
   0   1   4   92.99    5.18
   0   1  -4   94.79    5.31
   0  -1   4  104.07    5.30
   0  -1  -4   99.64    5.38
  -1  -1  -4  132.73    6.45
  -1   1  -4  142.93    7.03
  -1  -1   4  164.53    7.98
  -1   1  -4  128.23    6.95
   1  -1  -4  150.31    7.95
  -2   1   4 5021.92  241.97
  -2  -1  -4 5018.90  225.56
   2  -1   4 4786.11  224.41
  -2   1  -4 4713.20  223.76
   2   1   4 4951.20  224.02
  -2  -1   4 4980.21  241.47
   2  -1  -4 5034.20  242.44
  -3   1   4  421.30   21.28
   3   1  -4  453.78   21.23
  -3  -1   4  456.85   21.27
   3  -1  -4  414.23   21.22
  -4   1   4  169.83    9.96
  -4  -1   4  196.30   11.06
  -5   1   4  410.86   20.96
  -5  -1   4  364.46   18.68
  -6   1   4  155.92   10.27
  -6  -1   4  184.08   11.71
  -7   1   4  305.85   17.04
  -7  -1   4  310.55   17.13
  -8   1   4  128.27    9.81
  -8  -1   4  118.55   10.12
  -9  -1  -4  123.28    7.53
  -9   1   4  108.48   10.01
  -9   1  -4  106.53    7.71
  -9  -1   4  105.28    9.55
 -10  -1  -4   39.01    7.02
 -10   1   4   26.23    6.41
 -10   1   4   44.53    8.30
 -10   1  -4   41.31    6.15
 -10  -1   4   41.09    7.72
 -10  -1   4   28.57    6.75
 -11   1   4  173.83   14.57
 -11   1   4  185.38   14.85
 -11  -1  -4  204.10   13.33
 -11   1  -4  184.11   12.35
 -11  -1   4  204.67   15.42
 -11  -1   4  182.59   14.64
 -12   1   4   44.34    8.31
 -12   1   4   35.05    7.75
 -12  -1  -4   29.82    4.06
 -12  -1   4   55.24    9.35
 -12  -1   4   40.42    8.27
 -12   1  -4   38.12    7.50
 -13  -1  -4   22.38    5.57
 -13   1   4   25.83    8.37
 -13  -1  -4   21.76    6.74
 -13   1   4   19.78    5.33
 -13  -1   4   21.84    4.80
 -13  -1   4   30.00    9.16
 -13   1  -4   26.35    6.56
 -13   1  -4   31.72    6.09
 -14  -1  -4  103.10   12.13
 -14   1   4  118.05   13.79
 -14   1   4  102.57   14.68
 -14  -1  -4   81.78   10.57
 -14  -1   4  107.50   13.91
 -14   1  -4   73.64   10.50
 -14   1  -4   97.17   11.43
 -14  -1   4  105.96   14.81
 -15  -1  -4   54.95   10.06
 -15   1   4   83.73   13.69
 -15  -1  -4   84.56   11.80
 -15   1  -4   52.71    9.53
 -15   1  -4   79.51   12.04
 -15  -1   4   85.41   13.85
 -16   1   4   15.82    9.65
 -16  -1  -4   24.05   10.28
 -16   1   4    4.38    8.12
 -16  -1   4   10.89    8.91
 -16   1  -4   -2.41    8.44
 -16   1  -4   10.27    8.18
 -16  -1   4   16.19   10.24
   0  -2  -4  883.38   39.22
   0   2   4  851.60   39.12
   0  -2   4  836.12   39.11
   0   2  -4  861.80   39.19
   1  -2   4 5339.95  259.19
  -1  -2  -4 5729.85  260.74
  -1   2   4 5657.75  267.30
   1   2   4 5742.12  260.53
  -1   2  -4 5453.57  260.61
   1  -2  -4 5572.97  268.87
  -2   2   4   73.20    5.18
  -2  -2  -4   51.84    3.87
   2   2  -4   67.63    5.12
  -2   2  -4   55.84    3.51
   2  -2  -4   61.08    5.10
  -3   2   4 1816.22   82.71
   3   2  -4 1847.44   82.65
  -3  -2  -4 1787.40   81.51
   3  -2  -4 1880.52   86.39
  -3  -2   4 1916.85   86.33
   4   2  -4  663.79   31.57
  -4  -2  -4  641.79   30.29
  -4   2   4  685.40   31.76
  -4  -2   4  627.14   30.56
   4  -2  -4  651.82   30.76
  -5   2   4  791.53   38.31
  -5  -2  -4  816.01   36.90
  -5   2  -4  777.82   36.04
  -5  -2   4  793.86   37.45
  -6   2   4  470.49   24.01
  -6  -2  -4  475.31   22.58
  -6  -2   4  466.35   24.60
  -6   2  -4  502.57   23.07
  -7   2   4  138.00    9.99
  -7  -2  -4  149.65    8.73
  -7   2  -4  138.95    8.24
  -7  -2   4  148.71   10.29
  -8  -2  -4  193.64   11.27
  -8   2   4  195.43   12.52
  -8   2  -4  202.06   11.35
  -9   2   4   61.88    7.82
  -9  -2  -4   58.01    5.94
  -9   2  -4   58.78    5.89
  -9  -2   4   44.59    7.97
 -10   2   4    0.03    3.49
 -10  -2   4   -2.02    4.59
 -10   2  -4   -0.73    3.18
 -11  -2  -4   14.74    5.10
 -11   2   4   16.32    5.06
 -11  -2   4   19.59    6.65
 -11   2  -4   17.35    4.48
 -12   2   4   77.60   10.32
 -12  -2  -4   60.35    8.32
 -12   2   4   58.18    9.23
 -12  -2   4   63.71   10.53
 -12  -2   4   59.64   12.24
 -12   2  -4   68.76    8.51
 -13   2   4  390.20   24.91
 -13  -2  -4  398.37   23.24
 -13   2   4  380.86   22.98
 -13  -2   4  397.64   24.93
 -13  -2   4  354.16   23.01
 -13   2  -4  363.34   20.61
 -14   2   4    9.14    8.06
 -14  -2  -4    2.77    6.13
 -14   2   4   13.88    6.61
 -14  -2   4   16.87    6.82
 -14  -2   4    8.05    8.62
 -14   2  -4    8.78    4.18
 -15  -2   4    9.89    7.37
 -15   2  -4   19.45    7.08
 -16   2   4    5.15   10.40
 -16  -2  -4   -0.39    8.88
 -16  -2  -4    1.11    8.67
 -16   2   4   12.62    8.86
 -16   2  -4    3.07    7.99
 -16   2  -4   20.67   11.03
 -16  -2   4   16.97   10.63
 -16  -2   4   11.96    9.58
   0   3  -4 4624.49  232.63
   0  -3  -4 4799.10  233.57
   0   3   4 5015.50  232.93
   1  -3   4  586.54   27.63
  -1  -3  -4  553.15   27.70
   1   3  -4  659.52   28.38
  -1   3  -4  584.01   26.73
   1  -3  -4  570.11   27.20
  -1  -3   4  594.06   27.21
   1   3   4  557.26   26.62
   2  -3   4 8445.59  398.51
  -2   3   4 8995.70  411.12
  -2  -3  -4 8495.20  399.21
   2  -3  -4 9156.78  424.70
  -2  -3   4 8873.27  422.29
   2   3   4 9020.82  411.02
  -2   3  -4 8565.89  410.14
  -3   3   4    5.28    2.06
   3   3  -4    5.71    2.09
  -3   3  -4   -0.02    1.43
   3  -3  -4    2.53    1.98
  -4  -3  -4  533.44   24.76
  -4   3   4  523.36   25.85
  -4   3  -4  559.61   25.37
   4  -3  -4  541.17   26.59
  -4  -3   4  530.40   26.38
   5   3  -4  885.80   42.78
  -5   3   4  949.30   43.13
  -5  -3  -4  887.12   41.77
  -5  -3   4  859.98   43.12
  -5   3  -4  944.71   41.95
   5  -3  -4  928.25   43.17
  -6   3   4    4.22    3.02
  -6  -3  -4    4.73    2.24
   6  -3  -4    4.62    2.93
  -6  -3   4    6.34    2.78
  -6   3  -4    4.91    2.00
  -7  -3  -4   21.99    4.31
  -7   3   4   16.41    3.73
  -7   3  -4   19.85    3.68
  -7  -3   4   21.36    4.69
  -8   3   4  574.83   30.00
  -8  -3  -4  609.27   28.59
  -8   3  -4  605.36   29.60
  -8  -3   4  623.28   31.37
  -9   3   4  174.41   12.29
  -9  -3  -4  172.93   11.46
  -9  -3   4  171.66   13.04
  -9   3  -4  169.88   10.79
 -10   3   4  396.02   21.35
 -10  -3  -4  417.48   21.84
 -10  -3   4  424.00   24.21
 -10   3  -4  405.03   21.70
 -11  -3  -4  116.54   11.83
 -11   3   4  175.44   12.34
 -11  -3   4  206.18   15.52
 -11   3  -4  190.55   13.03
 -12  -3  -4    6.66    5.13
 -12   3   4   10.12    4.68
 -12   3  -4   -2.32    4.02
 -12  -3   4   -4.94    5.68
 -13   3   4   -7.35    6.92
 -13  -3  -4   26.04    7.59
 -13  -3   4   27.67    8.06
 -13  -3   4   -2.02    6.41
 -14  -3  -4   50.94    8.60
 -14   3   4   41.38    8.93
 -14   3  -4   55.79    9.36
 -14  -3   4   43.98   10.31
 -14  -3   4   72.62   12.09
 -15  -3  -4   -3.29    7.20
 -15   3   4   18.72    7.23
 -15   3   4    7.78    7.47
 -15   3  -4   12.28    7.39
 -15  -3   4   13.95    7.01
 -15  -3   4    6.80    7.68
 -16   3   4    1.19    8.43
 -16   3   4   16.68    8.41
 -16  -3  -4   -0.64    7.36
 -16  -3  -4    1.01    8.62
 -16   3  -4   -3.90    7.72
 -16   3  -4    4.68    6.84
 -16  -3   4    6.32    8.52
 -16  -3   4   -7.60    9.47
   0  -4   4 2262.65  105.03
   0   4  -4 2410.03  105.22
   0   4   4 2313.05  105.08
  -1  -4  -4  174.84    9.85
  -1   4   4  180.79   10.13
   1  -4   4  181.99    9.71
   1   4  -4  195.94   10.33
  -1   4  -4  183.62    9.46
  -1  -4   4  168.30    9.77
   1   4   4  168.59    9.34
   2  -4   4 1759.13   75.28
  -2  -4  -4 1622.96   75.38
   2   4  -4 1671.59   76.02
  -2   4   4 1601.66   75.85
   2   4   4 1573.00   73.88
   2  -4  -4 1629.23   74.72
  -2   4  -4 1694.30   74.06
  -2  -4   4 1640.78   74.65
   3   4  -4  238.64   13.22
  -3  -4  -4  237.05   12.56
   3  -4   4  253.68   12.16
  -3   4   4  246.30   13.25
  -3   4  -4  267.00   12.57
   3  -4  -4  249.47   13.46
   3   4   4  239.61   12.23
  -3  -4   4  233.57   13.21
   4  -4   4  659.39   28.66
  -4   4   4  614.73   30.09
   4   4  -4  599.66   29.95
  -4  -4  -4  605.30   29.19
   4   4   4  583.96   28.56
   4  -4  -4  643.26   30.18
  -4  -4   4  598.30   30.03
  -4   4  -4  655.27   29.14
  -5  -4  -4  509.12   24.61
  -5   4   4  502.82   25.66
   5   4  -4  524.44   25.58
  -5   4  -4  535.27   25.02
  -5  -4   4  519.63   26.28
   5  -4  -4  512.73   26.16
  -6  -4  -4  248.59   13.47
  -6   4   4  241.72   14.44
   6   4  -4  260.64   14.21
  -6   4  -4  249.21   13.27
  -6  -4   4  256.95   14.70
   6  -4  -4  255.95   14.84
  -7  -4  -4   18.52    3.51
  -7   4   4   21.77    4.22
  -7  -4   4   21.70    5.11
  -7   4  -4   23.14    4.10
   7  -4  -4   15.46    3.16
  -8  -4  -4   58.77    6.52
  -8   4   4   60.88    7.22
  -8  -4   4   40.14    5.18
  -8   4  -4   59.54    5.54
  -9  -4  -4  700.86   33.53
  -9   4   4  677.87   34.82
  -9  -4   4  712.41   35.03
  -9   4  -4  647.19   32.94
 -10   4   4   46.54    7.71
 -10  -4  -4   35.41    5.99
 -10  -4   4   40.92    8.23
 -10   4  -4   34.50    6.18
 -11  -4  -4   10.15    3.08
 -11   4   4    1.01    4.61
 -11  -4   4   17.53    6.29
 -11   4  -4   14.09    4.24
 -12  -4  -4   93.59   10.17
 -12   4   4   91.72   11.36
 -12   4  -4   85.74    8.67
 -12  -4   4   67.66   10.97
 -13  -4  -4   62.60   10.49
 -13   4   4   61.79   10.27
 -13   4  -4   74.61    9.54
 -13  -4   4   64.36    9.97
 -14   4   4   -5.25    6.75
 -14  -4  -4   17.60    6.83
 -14  -4   4   -5.99    7.05
 -14   4  -4   -0.04    6.04
 -14  -4   4    1.16    7.80
 -15  -4  -4   -4.59    7.10
 -15   4   4    1.19    7.25
 -15   4   4   10.73    6.95
 -15  -4   4   18.43    8.15
 -15   4  -4   -2.88    5.22
 -15  -4   4    9.24    8.65
 -16  -4  -4    1.20    9.02
 -16   4   4   -2.71    8.25
 -16   4   4   -4.45    7.16
 -16  -4   4    1.33    8.35
 -16   4  -4    1.64    7.30
 -16  -4   4    2.19    9.67
   0   5  -4  102.26    6.92
   0   5   4  101.44    6.86
   0  -5   4   97.97    6.62
   0  -5  -4   94.74    7.07
  -1  -5  -4 1430.28   67.00
   1   5  -4 1461.53   67.33
   1  -5   4 1511.63   66.92
  -1   5  -4 1506.01   65.89
  -1  -5   4 1397.05   65.95
   1  -5  -4 1465.46   66.15
   1   5   4 1395.01   65.69
   2   5  -4 1867.87   83.43
   2  -5   4 1812.77   82.67
  -2  -5  -4 1788.48   82.77
  -2  -5   4 1768.31   81.12
   2  -5  -4 1758.84   81.24
  -2   5  -4 1812.64   80.72
   2   5   4 1764.39   80.57
   3  -5   4   50.99    4.55
  -3   5   4   36.56    5.24
  -3  -5  -4   42.85    4.87
   3   5  -4   48.11    5.46
  -3  -5   4   48.66    5.14
   3  -5  -4   41.76    4.71
   3   5   4   46.85    4.31
  -3   5  -4   46.22    4.76
  -4  -5  -4 1438.39   66.69
   4  -5   4 1441.21   66.23
  -4   5   4 1447.34   67.40
   4   5  -4 1497.58   67.52
   4   5   4 1476.05   66.25
  -4  -5   4 1438.61   67.45
   4  -5  -4 1395.13   67.44
  -4   5  -4 1510.26   66.58
   5  -5   4  279.76   13.76
  -5   5   4  287.90   15.64
  -5  -5  -4  261.39   14.44
   5   5  -4  263.45   15.18
  -5  -5   4  275.42   15.61
   5   5   4  275.20   14.00
  -5   5  -4  283.79   14.79
   5  -5  -4  294.95   16.08
  -6  -5  -4  501.55   24.47
  -6   5   4  503.82   25.76
   6   5  -4  506.17   25.45
  -6   5  -4  545.26   26.43
  -6  -5   4  533.43   27.66
   6  -5  -4  554.74   27.51
  -7  -5  -4  160.25   10.11
   7   5  -4  151.20   10.39
  -7   5   4  158.53   11.12
   7  -5  -4  157.25   10.80
  -7  -5   4  154.16   11.23
  -7   5  -4  160.55    9.83
  -8  -5  -4  149.47    9.89
  -8   5   4  145.34   11.06
  -8   5  -4  145.68    9.71
  -8  -5   4  145.61   11.45
  -9   5   4  203.09   13.11
  -9  -5  -4  215.87   13.57
  -9  -5   4  226.51   15.87
  -9   5  -4  225.41   13.59
 -10   5   4  173.97   13.48
 -10  -5  -4  179.31   12.87
 -10   5  -4  216.42   14.06
 -10  -5   4  240.53   16.79
 -11   5   4   67.90   11.17
 -11  -5  -4   81.68   10.00
 -11   5  -4   66.74    8.52
 -11  -5   4   75.85   11.99
 -12   5   4   40.00    7.84
 -12  -5  -4   36.01    7.53
 -12   5  -4   73.51    7.05
 -13  -5  -4   37.92    8.38
 -13   5   4   45.99   10.01
 -13   5  -4   22.01    4.56
 -13  -5   4   27.20    8.19
 -14   5   4   11.23    5.68
 -14  -5  -4  -10.14    6.32
 -14  -5   4    7.04    8.46
 -14   5  -4   14.45    5.78
 -15   5   4   -6.30    8.45
 -15  -5  -4   21.28    8.53
 -15  -5   4   11.16   10.37
 -15  -5   4   15.04    9.62
 -16  -5  -4   12.18    9.72
 -16  -5   4    3.63   10.95
 -16   5  -4   26.49    9.08
   0  -6   4    6.61    2.44
   0   6  -4    7.34    2.91
   0   6   4    5.77    2.67
   0  -6  -4    5.68    2.17
   1   6  -4  243.70   12.90
  -1  -6  -4  216.42   12.14
  -1   6   4  220.61   12.47
   1  -6   4  220.37   12.20
   1   6   4  207.80   11.87
  -1  -6   4  216.21   11.95
   1  -6  -4  223.50   12.10
  -1   6  -4  221.13   12.17
   2   6  -4  271.90   14.66
   2  -6   4  272.10   14.07
  -2  -6  -4  255.49   13.95
   2   6   4  256.46   13.65
   2  -6  -4  250.68   14.32
  -2   6  -4  268.42   13.91
  -3  -6  -4  201.66   11.90
   3   6  -4  224.22   13.01
   3  -6   4  233.20   12.08
  -3   6   4  227.19   12.88
   3   6   4  217.28   11.75
   3  -6  -4  218.13   12.96
  -3  -6   4  204.56   12.73
  -3   6  -4  217.00   11.96
   4  -6   4  172.61   10.10
  -4  -6  -4  184.02   10.20
  -4   6   4  170.37   11.18
   4   6  -4  173.34   11.30
  -4  -6   4  165.34   11.20
   4   6   4  183.67   10.22
   4  -6  -4  168.50   11.39
  -4   6  -4  190.10   10.76
  -5  -6  -4  311.42   16.44
  -5   6   4  302.07   17.17
   5   6  -4  320.57   17.24
   5  -6   4  310.54   15.86
  -5  -6   4  316.82   17.52
   5  -6  -4  295.58   16.93
  -5   6  -4  315.89   16.31
   5   6   4  308.08   15.67
   6   6  -4  100.52    8.23
  -6   6   4  101.34    8.74
   6  -6   4  103.71    6.83
  -6  -6  -4  100.80    8.24
  -6  -6   4   72.78    8.51
   6   6   4  102.53    6.16
   6  -6  -4   95.90    8.33
  -6   6  -4   97.70    7.37
  -7   6   4  150.01   11.16
   7   6  -4  140.86   10.18
  -7  -6  -4  149.80    9.43
   7  -6  -4  165.76   11.74
  -7   6  -4  167.36   10.66
   8   6  -4  217.20   13.53
  -8  -6  -4  220.49   13.46
  -8   6   4  212.24   14.19
   8  -6  -4  182.56   13.54
  -8  -6   4  217.73   14.46
  -8   6  -4  217.96   12.87
  -9  -6  -4  248.65   15.67
  -9  -6   4  474.34   26.63
  -9   6  -4  474.29   24.64
 -10  -6  -4   68.95    8.51
 -10   6   4   88.80   11.31
 -10  -6   4   99.99   11.63
 -10   6  -4   79.16    8.83
 -11  -6  -4   10.58    5.41
 -11   6   4    7.38    5.79
 -11   6  -4    8.28    4.65
 -11  -6   4    1.03    5.36
 -12  -6  -4   50.02    8.54
 -12  -6   4   37.09    8.68
 -13   6   4   45.06    8.25
 -13  -6  -4   40.18    8.61
 -13  -6   4   22.71    8.11
 -13   6  -4   33.92    7.21
 -14  -6  -4    6.68    7.15
 -14   6  -4    3.75    6.25
 -14  -6   4    1.38    7.25
 -15   6   4   27.57    8.87
 -15  -6  -4   44.73   10.99
 -15  -6   4   50.62   12.26
 -15   6  -4   42.49    8.94
 -16   6   4    3.98    8.40
 -16  -6  -4   -2.57    9.58
   0   7   4 2059.82   94.61
   0   7  -4 2134.21   94.76
   0  -7   4 2030.68   94.51
   0  -7  -4 2063.96   94.73
  -1  -7  -4  459.95   22.85
   1  -7   4  452.08   22.46
   1   7  -4  447.97   22.95
  -1  -7   4  460.76   23.13
   1   7   4  442.29   22.70
  -1   7  -4  457.26   22.84
   1  -7  -4  463.16   23.20
  -2  -7  -4 1124.10   52.34
   2   7  -4 1121.79   52.72
   2  -7   4 1115.55   52.00
  -2   7  -4 1093.74   51.58
  -2  -7   4 1116.96   51.85
   2  -7  -4 1079.00   51.98
   2   7   4 1132.10   51.51
   3   7  -4  177.10   11.60
  -3  -7  -4  180.14   11.33
  -3   7   4  171.76   11.45
   3  -7   4  185.82   10.45
   3   7   4  176.70   10.47
  -3   7  -4  177.46   10.70
   3  -7  -4  159.41   11.09
  -3  -7   4  175.00   11.25
   4   7  -4 1019.03   50.39
  -4  -7  -4 1054.06   49.93
  -4   7   4 1056.91   50.37
   4  -7   4 1120.17   49.62
  -4   7  -4 1054.99   48.18
  -4  -7   4 1008.06   48.90
   4   7   4  998.01   47.83
   4  -7  -4 1043.15   49.02
   5  -7   4   28.96    4.63
   5   7  -4   36.82    5.82
  -5  -7  -4   30.88    5.22
  -5   7   4   25.83    5.15
   5   7   4   32.29    4.68
  -5   7  -4   33.76    5.67
  -5  -7   4   24.57    4.98
   5  -7  -4   28.48    5.11
  -6   7   4   29.22    5.45
  -6  -7  -4   29.23    5.81
   6  -7   4   33.23    4.48
   6   7  -4   27.83    5.65
  -6   7  -4   26.85    5.42
   6  -7  -4   28.49    5.30
   6   7   4   36.61    4.25
  -7   7   4   22.07    4.99
   7  -7   4   26.89    4.31
  -7  -7  -4   20.82    4.49
   7   7  -4   22.12    4.54
  -7  -7   4   13.95    4.48
   7  -7  -4   13.48    4.43
  -7   7  -4   18.87    4.10
   8   7  -4    8.28    3.96
  -8   7  -4   12.68    4.15
  -8  -7   4   10.68    5.10
   8  -7  -4   12.44    3.57
  -9  -7  -4   23.34    4.53
   9   7  -4   40.49    7.02
  -9   7   4   30.22    4.76
   9  -7  -4   25.85    5.27
  -9  -7   4   41.97    8.13
  -9   7  -4   42.70    7.74
 -10  -7  -4  117.81   10.87
 -10   7   4   73.91   12.16
 -10  -7   4   93.54   12.27
 -10   7  -4   96.19    9.55
 -11   7   4   26.87    6.59
 -11  -7  -4   24.44    6.43
 -12   7   4   41.35    9.64
 -12  -7  -4   39.43    7.75
 -12  -7   4   40.34    8.74
 -12   7  -4   35.14    7.15
 -13  -7  -4   23.22    7.56
 -13   7   4   40.87    8.77
 -13  -7   4   34.21    8.90
 -13   7  -4   44.57    8.26
 -14   7   4    7.58    7.11
 -14  -7  -4   12.31    7.46
 -14  -7   4    7.64    9.71
 -15   7   4   17.55    8.45
 -15  -7  -4   11.22    8.20
 -15  -7   4    2.24   10.78
 -15   7  -4    3.37    8.41
   0   8   4   37.12    6.60
   0  -8  -4   43.47    6.70
   0  -8   4   44.82    5.58
   0   8  -4   45.51    6.39
   1  -8   4  675.33   32.09
  -1   8   4  639.52   32.26
   1   8  -4  661.96   32.43
  -1  -8   4  639.60   31.14
   1  -8  -4  639.02   31.33
   1   8   4  623.09   30.98
  -2  -8  -4  156.65   10.55
  -2   8   4  153.17   10.78
   2   8  -4  154.56   10.90
   2  -8   4  157.61   10.47
   2   8   4  164.22   10.55
  -2  -8   4  161.64   11.06
   2  -8  -4  157.22   11.24
  -2   8  -4  159.26   10.76
   3  -8   4   57.73    6.41
   3   8  -4   54.32    6.84
  -3   8   4   37.97    7.00
  -3  -8  -4   57.84    6.62
  -3  -8   4   54.00    7.16
  -3   8  -4   53.28    6.49
   3   8   4   53.55    6.16
   3  -8  -4   39.15    7.46
   4   8  -4    6.05    3.52
  -4  -8  -4    0.76    3.25
   4  -8   4    5.63    3.20
  -4   8   4   -2.10    3.20
  -4  -8   4    4.96    3.49
   4  -8  -4   -4.22    3.33
   4   8   4    2.00    2.56
  -4   8  -4    1.51    3.02
   5   8  -4   42.41    6.34
  -5   8   4   42.56    7.20
  -5  -8  -4   36.32    6.59
   5  -8   4   39.20    4.31
  -5  -8   4   32.05    6.02
  -5   8  -4   35.48    6.03
   5   8   4   44.18    5.19
   5  -8  -4   43.02    6.12
   6   8  -4    9.63    3.74
   6  -8   4   11.43    2.00
  -6   8   4    9.26    4.28
  -6   8  -4   10.71    3.78
   6   8   4   15.36    3.06
  -6  -8   4   12.31    4.66
   6  -8  -4   14.67    3.99
  -7  -8  -4  100.08    8.69
   7   8  -4  105.62    9.10
  -7   8   4   94.22    7.12
   7  -8   4  101.79    7.44
   7   8   4  101.89    7.16
  -7   8  -4   97.96    9.01
  -7  -8   4  105.07   10.78
   8   8  -4   62.39    7.71
  -8   8   4   51.29    8.85
  -8  -8  -4   52.29    8.27
   8  -8   4   45.86    5.58
  -8   8  -4   46.73    8.24
  -8  -8   4   64.62   10.16
   8  -8  -4   51.42    8.55
   8   8   4   57.31    6.04
  -9   8   4  549.17   31.95
   9   8  -4  620.90   31.29
  -9  -8  -4  635.33   31.39
  -9  -8   4  672.71   34.57
  -9   8  -4  628.58   32.69
   9  -8  -4  626.76   33.51
 -10   8   4    0.60    5.14
 -10  -8  -4   10.39    5.07
 -11   8   4   28.44    9.43
 -11   8  -4   40.56    7.94
 -12   8   4    2.73    5.48
 -12  -8  -4    4.06    5.79
 -12  -8   4   -5.57    6.49
 -12   8  -4    9.01    5.99
 -13   8  -4   -4.74    4.60
 -13  -8   4    1.91    7.37
 -14   8   4   32.82    9.49
 -14  -8  -4   47.82   10.42
 -14  -8   4   63.88   13.06
 -14   8  -4   65.22   13.33
   0   9   4  327.18   18.15
   0   9  -4  334.27   18.32
   0  -9   4  331.33   18.18
  -1   9   4  129.67    9.85
   1   9  -4  125.11    9.76
   1  -9   4  122.37    9.55
  -1  -9   4   98.77    9.44
  -1   9  -4  126.04    9.34
   1   9   4  112.61    9.07
   2  -9   4   51.74    6.47
  -2   9   4   46.57    7.02
   2   9  -4   51.05    7.36
   2   9   4   50.48    6.66
   2  -9  -4   39.78    5.90
  -2   9  -4   61.23    7.16
  -2  -9   4   41.53    7.23
   3   9  -4  353.24   20.17
  -3   9   4  357.78   20.16
   3  -9   4  384.23   19.39
  -3   9  -4  378.56   19.43
  -3  -9   4  316.92   18.39
   3   9   4  361.90   19.00
   4  -9   4  373.80   19.12
  -4  -9  -4  338.82   19.73
   4   9  -4  391.10   20.48
  -4   9   4  352.34   20.25
   4   9   4  357.69   18.75
  -4  -9   4  384.00   20.22
  -4   9  -4  345.12   19.08
   4  -9  -4  322.20   18.65
  -5   9   4   66.83    7.99
   5  -9   4   58.76    6.82
   5   9  -4   73.00    8.02
  -5  -9  -4   65.90    6.74
  -5  -9   4   73.62    9.09
   5  -9  -4   60.49    7.43
   5   9   4   70.52    6.86
  -5   9  -4   63.81    7.69
   6  -9   4   38.39    6.14
  -6  -9  -4   31.03    5.46
   6   9  -4   36.79    6.77
  -6  -9   4   33.46    6.41
   6   9   4   42.55    5.49
  -6   9  -4   35.01    7.20
   6  -9  -4   45.33    7.65
   7   9  -4   47.42    6.74
  -7   9   4   30.74    6.86
  -7  -9  -4   30.57    6.04
   7  -9   4   35.72    6.05
   7  -9  -4   43.28    8.22
  -7  -9   4   25.96    6.06
   7   9   4   39.87    5.58
  -7   9  -4   31.91    5.94
  -8   9   4   -4.89    5.11
  -8  -9  -4    6.98    5.27
   8   9   4    3.10    3.38
  -8   9  -4    5.48    4.68
   8  -9  -4    7.42    5.10
  -8  -9   4    8.37    5.39
  -9   9   4   34.74    7.56
  -9  -9  -4   42.16    8.16
   9  -9  -4   35.98    7.22
  -9  -9   4   30.16    6.66
  10   9  -4    4.99    5.03
 -10  -9  -4   -4.60    4.87
 -10  -9   4    5.54    6.31
 -10   9  -4   -4.17    3.10
  10  -9  -4   -5.16    4.15
 -11  -9  -4   12.77    6.26
 -11   9   4    6.32    5.96
 -11  -9   4   16.41    7.96
 -11   9  -4   17.65    6.34
 -12  -9  -4   21.86    7.87
 -12   9   4   28.33    7.29
 -12  -9   4   31.05    9.33
 -12   9  -4   27.50    7.18
 -13  -9  -4    2.89    6.80
 -13   9   4    7.94    5.98
 -13  -9   4    4.37    8.78
 -13   9  -4    6.22    8.66
 -14  -9  -4   12.18    8.52
 -14   9   4   14.53    7.96
 -14  -9   4    9.74   10.80
 -14   9  -4   12.65    8.20
 -15  -9  -4   -2.79    9.40
 -15   9   4    4.98    7.64
 -15  -9   4   -5.15   10.35
 -15   9  -4    0.19    8.30
   0  10  -4  492.75   25.14
   0 -10   4  477.62   24.48
   0  10   4  502.19   25.05
   0 -10  -4  428.26   24.17
  -1 -10  -4  178.83   11.89
   1  10  -4  210.71   13.37
  -1  10   4  212.81   13.37
   1 -10   4  187.69   12.88
   1  10   4  213.69   13.07
  -1  10  -4  225.86   13.57
   1 -10  -4  189.10   12.62
  -1 -10   4  176.21   11.61
  -2 -10  -4   46.11    6.36
  -2  10   4   66.97    7.64
   2  10  -4   65.14    8.19
  -2 -10   4   58.69    8.23
  -2  10  -4   72.01    8.30
   2  10   4   69.40    7.72
   2 -10  -4   69.14    8.45
  -3 -10  -4  252.53   15.08
  -3  10   4  239.66   15.23
   3  10  -4  246.00   15.25
   3 -10   4  235.35   14.77
   3  10   4  235.27   14.42
  -3 -10   4  233.97   15.15
   3 -10  -4  233.90   15.42
  -3  10  -4  253.30   15.13
  -4 -10  -4  164.89   12.08
   4 -10   4  180.16   11.68
  -4  10   4  142.38   10.29
   4  10  -4  174.52   12.41
   4  10   4  178.40   11.60
   4 -10  -4  164.75   12.78
  -4  10  -4  178.93   12.46
  -4 -10   4  198.56   13.32
  -5  10   4  229.47   14.89
  -5 -10  -4  237.18   14.80
   5  10  -4  208.00   13.69
   5 -10   4  227.81   14.06
   5  10   4  230.11   13.93
  -5 -10   4  222.00   15.80
   5 -10  -4  248.85   15.72
  -5  10  -4  232.40   14.64
   6  10  -4   82.18    6.63
  -6 -10  -4   72.93    9.40
   6 -10   4   64.11    7.68
   6 -10  -4   68.40    9.20
   6  10   4   66.28    7.07
  -6 -10   4   80.80   10.61
  -6  10  -4   55.81    8.36
  -7  10   4  109.93   12.39
   7  10  -4  145.21   11.50
   7 -10   4  132.29    9.09
  -7 -10  -4  117.83   12.34
  -7  10  -4  125.73    8.79
  -7 -10   4  129.92   13.40
   7  10   4  122.06    9.55
   7 -10  -4  142.98   12.47
   8 -10   4  189.28   12.35
  -8 -10  -4  170.58   14.72
   8  10  -4  185.99   14.21
  -8  10  -4  213.45   15.39
  -8 -10   4  190.91   16.52
   8 -10  -4  202.04   16.12
   9 -10   4   56.77    5.70
   9  10  -4   39.18    7.58
  -9 -10  -4   59.81   10.63
  -9  10   4   43.03    8.65
   9  10   4   51.36    7.07
   9 -10  -4   71.71   10.79
  -9 -10   4   64.54   11.93
  -9  10  -4   48.97    8.07
  10  10  -4    6.49    5.22
 -10  10   4   -2.10    6.77
 -10 -10  -4   18.08    6.64
  10 -10  -4    1.14    4.90
 -10  10  -4    5.19    5.44
 -10 -10   4    7.19    7.21
 -11 -10  -4   24.10    7.50
 -11  10   4   25.08    8.15
 -11  10  -4   28.41    7.44
 -11 -10   4   26.79    7.68
 -12 -10  -4   14.35    7.41
 -12  10   4   14.19    5.52
 -12  10  -4    0.03    7.39
 -12 -10   4    6.17    7.86
 -13 -10  -4   -2.84    8.16
 -13  10   4   -1.92    6.80
 -13  10  -4    9.96    7.73
 -13 -10   4   11.76    9.46
 -14 -10  -4   31.11    9.80
 -14  10   4   22.77    7.69
 -14 -10   4   24.95    9.44
 -14  10  -4   25.60    7.26
   0 -11   4   79.69    9.14
   0 -11  -4   71.94    9.18
   0  11   4   84.28    8.82
   0  11  -4   72.41    8.44
   1 -11   4   43.12    7.73
   1  11  -4   39.53    5.75
  -1 -11  -4   42.68    8.32
  -1  11   4   42.58    7.21
   1  11   4   47.87    7.45
  -1 -11   4   45.17    8.41
  -1  11  -4   53.68    7.03
   1 -11  -4   42.88    8.17
   2  11  -4   36.09    4.99
   2 -11   4   22.62    4.71
  -2 -11  -4   30.65    5.88
  -2 -11   4   28.13    5.81
  -2  11  -4   41.33    6.96
   2  11   4   39.36    7.28
   2 -11  -4   34.91    6.86
  -3 -11  -4   85.30    9.89
  -3  11   4   89.79    8.92
   3  11  -4   83.13    7.04
   3 -11  -4   74.86    9.61
  -3 -11   4   78.00   10.07
  -3  11  -4   57.44    7.76
   3  11   4   80.54    8.43
  -4 -11  -4   57.07    8.89
   4 -11   4   58.92    6.58
  -4  11   4   42.96    8.49
   4  11  -4   59.76    8.12
  -4  11  -4   48.50    5.85
   4 -11  -4   60.55    9.65
  -4 -11   4   55.21    9.09
   4  11   4   49.02    7.39
   5  11  -4  219.06   15.52
  -5  11   4  183.39   14.79
   5 -11   4  213.91   13.57
  -5 -11  -4  204.84   14.97
  -5 -11   4  199.11   15.69
   5  11   4  252.46   14.47
   5 -11  -4  203.22   15.96
  -5  11  -4  221.80   13.48
  -6  11   4  230.71   16.27
  -6 -11  -4  215.08   15.27
   6  11  -4  171.93   13.39
  -6  11  -4  227.88   15.70
   6 -11  -4  219.21   16.29
  -6 -11   4  220.59   16.58
   6  11   4  206.09   13.81
  -7  11   4   31.93    7.01
   7 -11   4   27.78    5.75
  -7 -11  -4   22.80    7.64
   7  11  -4   33.02    7.87
   7  11   4   27.23    5.50
  -7 -11   4   24.87    6.59
   7 -11  -4   24.55    6.60
   8 -11   4    7.61    4.38
  -8  11   4    4.34    4.66
  -8 -11  -4    9.55    5.94
   8  11   4   -0.50    3.20
  -8  11  -4   -1.73    4.93
  -8 -11   4    6.00    6.04
   8 -11  -4    8.35    4.57
   9 -11   4   44.16    6.29
  -9 -11  -4   56.60   10.43
  -9  11   4   35.79    9.17
   9  11  -4   57.23    9.83
   9  11   4   50.35    6.51
  -9  11  -4   42.02    6.69
   9 -11  -4   32.67    8.10
  -9 -11   4   36.99    8.59
  10  11  -4  129.11   11.25
 -10 -11  -4  109.70   13.91
 -10  11   4  104.89   13.82
  10 -11  -4   96.83   12.41
 -10  11  -4  114.72   12.00
 -10 -11   4  120.46   14.55
 -11 -11  -4   79.96   12.89
  11  11  -4   80.36    9.94
  11 -11  -4   72.83   10.74
 -11 -11   4   90.68   13.40
 -11  11  -4   63.03   10.59
 -12  11   4   -4.34    8.31
 -12 -11  -4   13.46    8.52
 -12 -11   4    2.96    8.23
 -12  11  -4    9.55    7.57
 -13 -11  -4    8.76    8.52
 -13  11   4   10.87    7.85
 -14  11   4   -0.42    8.27
 -14 -11  -4   14.21   10.94
 -14 -11   4    4.08   11.12
 -14  11  -4    0.79    9.51
   0  12  -4  964.21   47.40
   0 -12  -4  955.99   47.36
   0  12   4  988.39   46.97
   0 -12   4  934.87   47.03
  -1  12   4   53.82    7.98
  -1 -12  -4   39.01    7.24
   1 -12   4   44.38    8.64
   1  12  -4   45.75    9.12
  -1  12  -4   49.14    9.67
  -1 -12   4   49.44    9.25
   1  12   4   65.45    6.34
   1 -12  -4   45.73    7.67
  -2  12   4  234.49   15.54
   2 -12   4  266.54   16.17
   2  12  -4  243.02   16.01
  -2 -12  -4  248.76   16.70
  -2 -12   4  251.41   16.65
   2  12   4  205.01   13.36
  -2  12  -4  270.09   16.78
   2 -12  -4  257.10   16.88
  -3  12   4   56.51    8.69
   3 -12   4   60.49    8.49
  -3 -12  -4   64.15   10.17
   3  12  -4   43.57    7.95
  -3 -12   4   66.59    9.87
   3 -12  -4   59.46    9.33
  -3  12  -4   54.86    9.29
   4 -12   4    5.72    4.27
  -4 -12  -4    0.76    4.89
   4  12  -4   -0.48    5.74
  -4  12   4   -1.89    5.46
   4 -12  -4   -3.69    4.58
  -4  12  -4   -0.41    3.23
  -4 -12   4    2.93    5.94
   4  12   4   -1.22    3.56
  -5 -12  -4  120.81   12.65
   5 -12   4  138.80   11.47
  -5  12   4  125.82   12.02
   5 -12  -4  129.58   12.93
  -5  12  -4   97.13   11.48
   5  12   4  133.14   10.65
  -5 -12   4  127.66   13.10
  -6 -12  -4   61.40   10.17
  -6  12   4   54.08   10.40
   6 -12   4   58.98    8.25
   6  12  -4   57.32   10.08
  -6  12  -4   60.53    8.55
   6 -12  -4   51.47    9.06
   6  12   4   51.63    7.98
   7 -12   4   14.71    2.89
   7  12  -4   19.59    5.60
  -7 -12  -4   10.83    6.92
   7 -12  -4   24.27    6.72
   7  12   4   23.66    5.24
  -7 -12   4   24.15    7.97
  -7  12  -4   20.85    5.69
  -8  12   4   21.97    8.24
   8  12  -4   13.43    5.51
   8 -12   4   17.07    5.04
   8 -12  -4   15.55    5.69
   8  12   4   15.98    4.51
  -8  12  -4   18.04    6.10
  -8 -12   4   20.71    7.31
   9  12  -4   96.40   11.02
   9 -12   4   74.90    9.20
  -9  12   4  109.85   13.25
  -9 -12  -4  106.36   12.77
  -9 -12   4  107.76   14.25
   9  12   4  102.49    8.83
   9 -12  -4   86.12   12.84
  -9  12  -4   84.47   11.11
  10 -12   4   18.30    3.43
 -10 -12  -4   19.92    7.49
  10  12  -4   29.76    6.49
  10 -12  -4   11.98    6.76
 -10 -12   4   18.44    7.55
 -10  12  -4   22.25    8.19
  11  12  -4    3.13    5.34
 -11  12   4   -0.16    7.32
 -11 -12  -4   17.82    8.17
  11 -12  -4   12.67    6.30
 -11 -12   4    4.38    9.33
 -11  12  -4    2.47    6.39
 -12 -12  -4   45.46    9.66
 -12  12   4   51.92    9.17
 -12 -12   4   64.10   12.95
 -12  12  -4   96.83   12.98
 -13 -12  -4   13.43    8.78
 -13  12   4   -7.68    7.72
 -13 -12   4    6.41    9.83
 -13  12  -4  -14.52    9.19
   0  13   4   24.49    6.56
   0 -13   4   32.31    6.61
   0 -13  -4   34.15    7.69
   0  13  -4   41.62    7.59
  -1  13   4   16.59    6.46
  -1 -13  -4   22.37    6.82
   1 -13   4   32.32    6.72
   1  13  -4   30.98    6.60
  -1  13  -4   26.11    6.72
   1  13   4   19.70    5.94
   1 -13  -4   20.65    6.78
  -1 -13   4   30.35    6.59
  -2  13   4   84.36   11.47
   2  13  -4   80.54   11.95
  -2 -13  -4   69.93   11.62
   2 -13   4   92.97   10.87
  -2 -13   4   73.99   11.27
   2 -13  -4   85.04   11.18
  -2  13  -4   80.19   11.29
  -3  13   4  224.24   15.99
   3 -13   4  211.50   15.59
  -3 -13  -4  212.08   16.56
   3  13  -4  232.52   16.02
  -3  13  -4  240.27   16.67
   3  13   4  188.74   14.71
   3 -13  -4  235.06   16.71
  -3 -13   4  207.56   16.51
   4  13  -4  225.31   15.72
   4 -13   4  230.56   16.31
  -4 -13  -4  215.83   16.67
  -4  13   4  214.80   16.36
  -4  13  -4  247.88   16.19
  -4 -13   4  187.69   15.79
   4 -13  -4  214.22   16.58
   4  13   4  206.99   15.61
  -5 -13  -4    8.17    5.48
   5  13  -4    6.52    5.67
   5 -13   4    3.13    4.54
  -5  13   4   -3.64    3.69
  -5 -13   4    1.99    5.82
   5  13   4    4.81    5.14
  -5  13  -4   10.48    5.50
   5 -13  -4    4.48    5.51
   6 -13   4    0.67    4.40
   6  13  -4    6.18    5.65
   6 -13  -4    1.49    5.65
   6  13   4    0.78    4.44
  -6 -13   4   -5.09    6.28
  -6  13  -4    9.50    5.99
  -7  13   4   13.46    6.23
   7  13  -4    0.07    4.32
  -7 -13  -4   -1.59    5.37
   7 -13   4   -2.06    3.80
  -7 -13   4   -2.50    6.16
   7 -13  -4    7.10    5.25
   8  13  -4   64.75    9.53
  -8 -13  -4   77.07   12.72
  -8  13   4   94.46   12.92
   8 -13   4   88.39    9.33
   8  13   4   69.70    7.35
  -8 -13   4   89.49   13.25
  -8  13  -4   70.08   10.72
   8 -13  -4   51.42   10.30
  -9 -13  -4   16.16    7.62
  -9  13  -4   12.05    6.56
   9  13   4    7.04    4.09
   9 -13  -4    0.97    6.53
  -9 -13   4   11.59    6.85
 -10  13   4   95.52   13.94
  10  13  -4   67.35   12.97
  10 -13   4   65.90    8.98
  10  13   4  103.29    9.63
 -10  13  -4  118.66   14.22
 -10 -13   4   91.10   14.68
  10 -13  -4   88.63   14.00
  11  13  -4  106.47   14.15
 -11  13   4   91.77   14.89
 -11 -13  -4   87.42   13.41
  11 -13  -4   88.79   13.48
 -11  13  -4  123.79   12.56
 -11 -13   4  101.11   16.76
 -12 -13  -4   22.72    9.02
 -12  13   4    9.65    7.21
 -12  13  -4  -12.64    8.93
 -12 -13   4   18.90   11.07
  12 -13  -4   18.75    7.10
 -13 -13  -4   16.23    9.59
 -13 -13   4   16.06   10.18
 -13  13  -4    9.39    8.40
   0  14   4    3.34    5.02
   0 -14   4   13.28    6.45
   0  14  -4    8.18    6.07
   0 -14  -4    0.00    6.26
  -1  14   4  100.94   12.59
   1  14  -4  104.36   12.09
   1 -14   4  112.09   12.32
   1  14   4   82.43   10.89
  -1 -14   4  105.38   12.37
   1 -14  -4   63.75   11.36
  -1  14  -4  106.98   11.73
  -2  14   4  109.41   12.12
   2 -14   4   92.52   11.82
   2  14  -4   90.38   12.39
  -2 -14   4   56.16    9.64
   2 -14  -4   50.49    8.40
  -3  14   4   53.84    9.94
  -3 -14  -4   67.36   11.38
   3  14  -4   72.81    9.96
   3 -14   4   80.32   10.59
   3  14   4   80.47   12.03
  -3  14  -4   99.34   11.59
  -3 -14   4   75.24   12.66
   4 -14   4   77.40   10.80
   4  14  -4   70.45    9.45
  -4 -14  -4   83.17   12.07
  -4  14  -4   49.57    8.98
   4  14   4   54.04   10.37
  -4 -14   4   82.05   12.08
   4 -14  -4   51.99    9.31
  -5  14   4   31.63    7.99
   5 -14   4   24.55    6.65
  -5 -14  -4   39.14    8.16
  -5 -14   4   27.56    8.41
   5  14   4   11.04    5.20
  -5  14  -4   -2.73    6.98
  -6 -14  -4   10.54    6.17
   6 -14   4   13.28    5.74
  -6  14   4   11.54    6.75
  -6 -14   4    7.78    6.52
   6 -14  -4   10.47    6.23
  -6  14  -4    7.05    7.53
   7  14  -4   33.28    8.16
  -7 -14  -4   19.52    6.90
   7 -14   4   17.64    5.77
  -7  14   4   13.08    6.18
   7  14   4    7.81    5.88
  -7 -14   4   20.74    8.31
   7 -14  -4   22.35    7.11
  -7  14  -4   22.20    7.44
   8 -14   4   12.82    5.98
   8  14  -4   23.47    7.11
  -8  14   4   23.19    5.12
  -8 -14  -4   16.50    7.98
  -8 -14   4   19.67    6.75
  -8  14  -4   20.61    6.88
   8 -14  -4   22.19    7.01
   9  14  -4    7.28    5.90
  -9 -14  -4    5.41    5.95
   9 -14   4    6.27    5.07
  -9  14  -4   10.63    6.35
  -9 -14   4   -4.61    7.39
   9  14   4   17.47    5.98
   9 -14  -4    5.61    6.87
  10  14  -4   32.64    6.96
 -10  14   4   48.60    9.47
 -10 -14  -4   33.63    8.73
 -10  14  -4   30.37    8.23
  10 -14  -4   22.65    8.20
 -10 -14   4   24.16    9.50
  11  14  -4   14.89    7.00
 -11 -14  -4    7.97    9.21
 -11  14   4   20.05    6.84
 -11  14  -4  -10.56    6.85
  11 -14  -4    6.38    7.92
 -11 -14   4   -2.22    9.15
  12  14  -4   14.47    7.40
 -12 -14  -4    9.43    8.54
  12 -14  -4    1.16    7.41
 -12 -14   4    1.18   10.38
 -12  14  -4    0.53    7.18
   0 -15  -4   98.71   13.24
   0 -15   4   88.30   12.70
   0  15  -4   73.17   11.20
  -1 -15  -4    8.45    6.42
   1 -15   4   -0.21    5.87
  -1  15   4  -11.03    6.21
   1  15  -4    9.42    6.76
   1  15   4   11.66    5.00
  -1  15  -4    2.17    7.01
  -1 -15   4    6.26    6.34
   1 -15  -4   16.01    7.30
   2  15  -4  105.95   14.62
   2 -15   4   77.00   11.89
  -2 -15  -4  115.92   13.69
  -2  15   4   98.08   14.37
   2  15   4   92.34   11.11
  -2  15  -4  108.37   14.32
  -2 -15   4  120.25   14.24
   2 -15  -4  116.42   13.67
   3  15  -4   40.53    9.33
   3 -15   4   35.59    7.27
  -3 -15  -4   25.61    8.26
  -3  15   4   37.49    9.05
   3 -15  -4   23.86    7.56
  -3 -15   4   38.50    8.75
   3  15   4   45.40    8.51
  -3  15  -4   37.78    8.87
  -4  15   4  153.96   15.10
   4  15  -4  152.39   15.69
   4 -15   4  139.53   13.43
  -4 -15  -4  139.09   15.10
   4 -15  -4  148.93   15.63
  -4 -15   4  147.39   15.31
  -4  15  -4  157.48   15.36
   4  15   4  161.19   13.57
  -5  15   4   11.13    6.68
   5 -15   4    6.67    6.15
  -5 -15  -4   10.48    6.92
   5  15  -4    5.31    6.48
   5 -15  -4   12.83    7.00
  -5  15  -4    2.42    5.48
  -5 -15   4    4.50    6.67
   5  15   4    2.61    5.09
   6 -15   4   30.53    6.64
   6  15  -4   28.14    6.49
  -6 -15  -4   32.74    8.60
   6  15   4   29.59    7.38
   6 -15  -4   20.98    7.73
  -6 -15   4   28.57    8.29
  -6  15  -4   40.59    8.14
  -7  15   4   41.41    8.67
  -7 -15  -4   32.40    8.43
   7  15  -4   43.07    7.87
   7 -15   4   34.66    7.17
  -7  15  -4   45.75    7.03
  -7 -15   4   42.31    8.41
   7 -15  -4   45.02    9.45
   7  15   4   33.98    6.89
  -8 -15  -4   34.66    8.72
   8 -15   4   27.23    6.60
   8  15  -4   45.46    8.65
   8  15   4   32.61    7.07
  -8 -15   4   31.02    9.18
   8 -15  -4   30.60    7.86
   9  15  -4    4.27    5.73
   9 -15   4    9.59    5.69
  -9  15   4   20.45    8.72
  -9 -15  -4    4.18    6.60
  -9  15  -4   -3.80    6.84
   9 -15  -4   14.04    7.40
   9  15   4   -3.83    5.84
  -9 -15   4    7.52    8.01
 -10 -15  -4   40.11    9.95
  10 -15   4   68.82   10.09
 -10  15   4   47.61    8.90
 -10  15  -4   44.05   10.09
 -10 -15   4   43.94    9.67
  10  15   4   27.96    6.23
  11 -15   4    8.42    4.64
 -11 -15  -4   19.35    8.40
  11 -15  -4   17.46    9.00
 -11 -15   4    6.61    9.80
 -11  15  -4    8.03    7.23
  12  15  -4   88.72   15.84
   0  16   4    8.54    6.01
   0  16  -4    9.64    6.30
   0 -16   4    9.03    7.07
   0 -16  -4    2.31    7.01
  -1 -16  -4  175.24   16.97
   1  16  -4  167.76   16.36
   1 -16   4  176.84   16.18
  -1  16   4  192.01   16.20
   1  16   4  178.36   16.76
   1 -16  -4  196.32   17.49
  -1  16  -4  188.44   16.65
  -1 -16   4  191.82   17.78
  -2 -16  -4   -2.80    5.87
  -2  16   4    0.33    6.80
   2 -16   4    5.89    6.23
   2  16  -4   15.60    7.06
  -2 -16   4   13.10    6.90
   2  16   4    1.29    7.25
  -2  16  -4   -0.75    6.79
   2 -16  -4    4.17    6.68
  -3  16   4   84.25   12.21
   3 -16   4   87.28   12.94
  -3 -16  -4   75.20   14.08
   3  16  -4   74.25   12.92
  -3  16  -4   66.33   12.58
   3 -16  -4   64.21   10.91
   3  16   4   69.06   13.66
  -3 -16   4   74.21   13.76
  -4  16   4   19.89    6.19
  -4 -16  -4   19.37    7.88
   4 -16   4   15.41    7.34
   4  16  -4   14.76    7.01
  -4  16  -4    8.66    5.78
   4 -16  -4    7.25    7.15
  -4 -16   4   15.36    8.54
   4  16   4   12.07    8.22
   5 -16   4   -2.71    5.80
  -5  16   4   -4.63    6.55
  -5 -16  -4    1.55    6.95
   5  16  -4   10.58    5.62
  -5 -16   4    1.37    6.38
   5  16   4    3.33    7.57
   5 -16  -4   15.75    7.12
  -6 -16  -4    2.66    6.69
   6 -16   4    1.31    5.85
  -6 -16   4   16.05    7.52
  -6  16  -4   16.68    6.37
   6 -16  -4    8.35    6.80
  -7 -16  -4   11.98    7.12
  -7  16   4   11.78    7.51
  -7  16  -4   -2.05    7.15
   7 -16  -4   12.61    7.85
  -7 -16   4   16.75    7.53
   8 -16   4    7.83    5.95
   8  16  -4    8.36    6.10
  -8  16   4    3.43    6.28
  -8 -16  -4    4.74    7.00
   8 -16  -4   13.32    6.92
   8  16   4   -4.70    5.36
  -8  16  -4   -5.91    7.56
  -8 -16   4   17.43    9.35
  -9 -16  -4   20.39    9.75
   9 -16   4   26.34    6.54
  -9  16   4   10.05    6.89
   9  16  -4   14.46    6.87
   9 -16  -4   25.48    8.27
  -9 -16   4   22.26   10.13
   9  16   4   14.89    7.16
  -9  16  -4   28.58    8.23
  10  16  -4    1.57    7.51
 -10 -16  -4   24.28    9.47
  10 -16   4   17.82    6.69
 -10 -16   4   30.78    9.86
 -10  16  -4   26.68    8.34
  10 -16  -4   13.18    9.09
 -11 -16  -4    2.54    8.35
  11 -16   4   15.30    5.42
 -11  16   4    5.77    8.55
  11  16  -4  -11.02    9.75
 -11  16  -4   -8.06    8.05
  11 -16  -4   10.51    8.60
  11  16   4    0.84    7.03
 -11 -16   4   15.59   11.74
   0  17   4   20.82    7.90
   0 -17  -4    5.73    6.95
   0 -17   4    7.43    6.90
  -1 -17  -4   45.43    8.81
   1 -17   4   69.57   13.12
   1  17  -4   76.42   10.48
   1 -17  -4   35.54    9.30
  -1 -17   4   69.32   14.03
   1  17   4   44.77    8.16
   2 -17   4   99.08   14.07
  -2 -17  -4  104.45   14.90
  -2  17   4   97.35   11.77
   2  17  -4  104.55   11.71
  -2 -17   4   93.78   14.20
   2  17   4   85.19   13.03
  -2  17  -4   92.20   12.01
   2 -17  -4   91.92   14.63
   3 -17   4   12.29    8.10
   3  17  -4    6.51    5.23
  -3  17   4   10.99    6.08
  -3 -17  -4   13.64    7.65
   3 -17  -4   14.49    8.59
  -3  17  -4   14.93    7.18
  -3 -17   4   17.77    7.64
   3  17   4    6.39    7.41
   4 -17   4   -0.07    6.30
  -4  17   4   -2.88    8.79
   4  17  -4   -1.90    6.40
  -4 -17  -4    3.16    7.61
  -4 -17   4    2.88    8.01
   4 -17  -4   -0.81    6.86
  -5  17   4    9.29    8.08
  -5 -17  -4   13.84    7.87
   5 -17   4    9.39    6.49
   5  17  -4   14.75    6.36
   5 -17  -4   -0.91    6.70
  -5 -17   4   13.95    8.22
   5  17   4    3.94    6.12
  -5  17  -4   -8.60    8.31
  -6  17   4    0.09    7.47
   6 -17   4    7.56    6.61
   6  17  -4   -6.02    7.18
  -6 -17  -4   -2.41    7.67
   6  17   4    2.94    7.06
  -6  17  -4   -4.83    6.84
   6 -17  -4    9.18    7.82
  -6 -17   4    0.69    7.49
  -7 -17  -4    2.68    7.61
  -7  17   4   11.78    6.45
   7 -17   4    4.06    6.58
   7  17  -4   -8.46    8.09
  -7  17  -4   -0.97    8.06
   7  17   4    4.26    6.40
  -7 -17   4    9.02    8.44
   7 -17  -4    5.57    7.73
  -8  17   4    0.74    7.15
   8  17  -4  -11.33    7.17
   8 -17   4   11.93    6.63
  -8 -17  -4   13.52    8.47
  -8  17  -4   11.61    7.03
   8 -17  -4    7.06    7.42
  -8 -17   4   23.58    9.28
   8  17   4    7.13    6.93
  -9 -17  -4   15.38   10.08
   9 -17   4   22.34    6.58
   9  17  -4   28.22    8.70
  -9  17  -4   -1.00    7.91
  -9 -17   4   13.16    9.36
   9 -17  -4   16.55    8.21
   9  17   4   20.01    8.59
  10 -17   4   13.18    7.70
  10  17  -4   18.87    9.24
 -10  17   4   -1.34    8.98
 -10 -17  -4    8.70   10.18
  10  17   4   -9.55    6.75
 -10  17  -4  -11.75    8.59
 -10 -17   4   13.35   11.01
  10 -17  -4   15.22   10.35
   0 -18  -4   94.90   16.14
   0 -18   4   97.49   15.02
   0  18   4   79.56   12.00
   0  18  -4   80.75   14.93
   1  18  -4  -11.21    6.90
   1 -18   4    9.79    7.56
  -1 -18  -4   14.18    8.66
   1 -18  -4    4.82    8.51
   1  18   4    9.24    6.75
  -1 -18   4   15.50    7.40
  -1  18  -4   -5.66    7.67
   2 -18   4   31.77    8.46
   2  18  -4    4.97    9.04
  -2  18   4    1.00    8.13
  -2 -18  -4   25.98    8.87
   2  18   4   32.72    7.85
  -2 -18   4   34.69   10.44
   2 -18  -4   32.98    9.83
  -2  18  -4   31.09    9.38
  -3  18   4    0.91    8.60
   3 -18   4   17.06    7.96
  -3 -18  -4   11.08    8.27
   3 -18  -4   14.06    8.60
   3  18   4    9.46    7.30
  -3  18  -4   12.58    7.47
  -3 -18   4   14.20    8.21
   4  18  -4   14.31    7.49
  -4 -18  -4   12.30    8.96
   4 -18   4   27.18    7.84
  -4  18   4    2.21    7.61
   4 -18  -4   13.25    8.56
  -4 -18   4   23.89   10.03
  -4  18  -4   21.80    8.34
  -5 -18  -4   34.63    9.67
  -5  18   4   16.80    7.11
   5  18  -4   32.52   10.12
   5 -18   4   30.92    8.50
  -5  18  -4   15.06    6.98
  -5 -18   4   31.87    9.85
   5 -18  -4   31.26    9.33
  -6 -18  -4   41.09   10.62
  -6  18   4   54.82    9.55
   6  18  -4   33.64    7.98
   6 -18  -4   47.33   10.55
  -6 -18   4   51.81   10.33
  -6  18  -4   47.70    8.37
   7 -18   4   -1.07    7.42
   7  18  -4    0.37    8.71
  -7 -18  -4   -3.42    8.55
  -7 -18   4    9.47    9.67
   7 -18  -4    4.22    8.56
  -7  18  -4   -2.60    7.91
   8 -18   4   -0.94    7.19
  -8  18   4   -2.78    8.29
  -8 -18  -4    6.24    8.93
  -8 -18   4   -1.67    7.90
   8  18   4   -6.86    7.33
   8 -18  -4   -0.92    8.38
  -9  18   4  -11.34    9.80
  -9 -18  -4   20.49    9.59
   9 -18   4   10.56    8.13
   9  18  -4   -6.50    8.87
   9  18   4    7.43    8.26
  -9  18  -4   -8.75    8.93
   9 -18  -4    3.18    8.69
  -9 -18   4    9.67   14.72
   0  19   4   15.31    8.62
   0 -19   4   12.81    9.10
   0  19  -4    4.02    6.56
   0 -19  -4   -4.13    8.24
  -1  19   4    9.55    7.27
   1 -19   4   30.14    9.63
  -1 -19  -4   14.88    9.74
   1  19  -4   11.16    6.37
  -1 -19   4   18.74    9.18
  -1  19  -4   33.71    6.84
   1  19   4    8.39    8.73
   1 -19  -4   17.49   10.91
   2 -19   4   40.26    9.92
   2  19  -4    8.46    6.23
  -2  19   4   20.38    6.31
  -2 -19  -4   22.82    9.83
  -2 -19   4   28.28   10.39
   2  19   4   18.62    8.76
   2 -19  -4   17.02   10.53
  -2  19  -4   36.57    7.44
   3  19  -4   34.20    7.86
   3 -19   4   29.74    9.66
  -3 -19  -4   24.23    9.98
   3  19   4   10.38    8.84
  -3 -19   4   22.81    9.79
   3 -19  -4   19.06    9.47
   4  19  -4   21.50    6.83
  -4 -19  -4   12.17    9.05
   4 -19   4    9.71    8.55
  -4  19   4    9.05    8.09
   4 -19  -4   10.69    9.18
  -4  19  -4   -7.60    7.38
  -4 -19   4   17.93   10.38
   4  19   4   -9.76    7.81
  -5  19   4   19.66    8.69
   5  19  -4   24.53    8.78
  -5 -19  -4   36.35   11.12
   5 -19  -4   36.29    9.91
   5  19   4   -1.79    8.34
  -5 -19   4   29.37   10.41
   6  19  -4   -1.30    7.48
  -6  19   4   -5.11    8.55
   6 -19   4   12.80    8.07
  -6 -19  -4    6.24    9.26
  -6 -19   4   -3.90    8.19
   6 -19  -4    5.27    7.75
  -7 -19  -4    3.75    9.77
   7  19  -4  -11.46    9.86
  -7  19   4   -4.91    8.78
   7 -19   4   -0.01    7.95
  -7  19  -4   -5.08    8.63
   7 -19  -4   12.62    9.54
  -7 -19   4   13.58   10.44
   0  20   4   -9.88    8.11
   0 -20  -4   12.43    9.82
   0 -20   4    6.38    8.65
  -1 -20  -4   16.92   10.82
   1 -20   4   12.07    8.72
   1  20   4  -14.11    7.74
   1 -20  -4   21.57   10.34
  -1  20  -4  -12.11    7.70
  -1 -20   4    9.55    9.91
   2 -20   4   21.53    9.77
  -2 -20  -4   12.08    8.79
   2 -20  -4   10.00   11.30
  -2 -20   4   20.81   10.00
   2  20   4   -0.73    8.26
  -3 -20  -4    4.49    8.72
   3 -20   4   20.39    9.43
  -3 -20   4   12.77    8.93
   3 -20  -4    7.99   10.29
   4 -20   4   21.45    9.84
  -4 -20  -4   25.03    8.08
  -4  20   4   19.97    9.58
  -4 -20   4   14.61    8.20
  -4  20  -4   -4.43    9.08
   4 -20  -4   15.77    9.29
  -5 -20  -4   -0.36   10.46
   5 -20   4    4.93    8.60
   5 -20  -4    0.73   10.19
  -5 -20   4    2.37   11.53
  -5  20  -4   -4.60    8.12
   6 -20   4   17.87    9.15
  -6  20   4    8.36   11.46
   6 -20  -4    9.56   10.21
  -6  20  -4  -15.78    9.60
   0 -21   4    7.98   10.24
   0  21  -4  -15.89    9.52
   0 -21  -4    8.24    9.83
  -1  21   4  -16.80    9.34
  -1 -21  -4    8.19   11.48
   1 -21   4  -15.55    9.10
   1 -21  -4   11.44   10.12
  -1  21  -4  -10.25    9.07
  -1 -21   4    5.60    8.43
  -2  21   4    2.85   10.02
  -2 -21  -4   17.49   10.98
  -2 -21   4   44.20   11.96
   2 -21  -4   22.12   11.48
   3  21  -4   -2.86    9.36
  -3  21   4  -12.45   11.83
   3 -21   4   28.46   10.99
  -3 -21   4   28.08   13.03
   3 -21  -4   29.26   10.11
  -3  21  -4   24.19   12.10
   0   0  -5   13.06    2.49
  -1   0   5 8435.21  386.33
   1   0  -5 8145.04  385.74
  -1   0  -5 7795.86  374.96
   1   0   5 8511.81  376.07
   2   0  -5 9450.81  442.00
  -2   0   5 9268.79  441.12
  -3   0   5 1366.87   66.16
  -3   0   5 1522.53   66.30
  -4   0   5   14.55    2.79
  -4   0   5   22.74    4.05
  -5   0   5 2594.60  113.28
  -5   0   5 2373.23  113.11
  -6   0   5  196.30   11.83
  -6   0   5  171.12   11.56
  -7   0   5   80.77    7.56
  -7   0   5   71.41    7.47
  -8   0   5    5.84    3.26
  -8   0   5    2.42    3.66
  -9   0   5   23.00    5.16
  -9   0   5   19.70    5.95
 -10   0   5   93.51    7.06
 -10   0   5   96.94   11.52
 -11   0   5   94.65   10.02
 -11   0   5  112.40   11.78
 -12   0   5  758.44   38.34
 -12   0  -5  702.30   35.15
 -12   0  -5  619.88   35.28
 -12   0   5  737.24   37.35
 -13   0  -5   64.69    9.59
 -13   0   5   50.36    9.05
 -13   0  -5   47.89    8.34
 -14   0  -5  203.66   14.11
 -14   0   5  221.29   18.11
 -14   0  -5  151.28   14.76
 -14   0   5  168.96   17.22
 -15   0  -5   50.37    8.81
 -15   0   5   44.97    9.12
 -15   0  -5   40.78    8.79
 -15   0   5   76.23   13.06
 -16   0  -5   27.34    9.05
 -16   0   5   14.23    9.63
 -16   0   5    6.96    9.02
   0  -1   5   82.27    5.05
   0   1   5   80.82    4.88
   0   1   5   83.99    5.01
   0  -1  -5   80.48    5.10
   0   1  -5   84.97    5.15
   0  -1   5   87.67    5.01
   1  -1   5 3998.54  192.71
  -1   1   5 4131.75  202.33
  -1  -1  -5 4163.25  193.75
   1   1   5 4413.58  203.28
   1  -1  -5 4231.75  212.96
  -2   1   5   46.31    4.47
  -2  -1   5   37.03    4.44
   3   1  -5 3526.25  153.82
  -3   1   5 3299.40  153.81
   3  -1  -5 3449.01  152.18
  -3  -1   5 3295.36  151.98
  -4   1   5  188.19   10.87
  -4  -1   5  184.33   10.65
  -5   1   5  499.73   25.04
  -5  -1   5  511.38   25.49
  -6   1   5  678.91   33.32
  -6  -1   5  707.10   34.54
  -7   1   5  317.37   17.76
  -7  -1   5  295.86   16.91
  -8   1   5   81.26    8.24
  -8  -1   5   95.50    8.95
  -8  -1   5   76.08    8.06
  -9   1   5  548.10   27.87
  -9  -1  -5  525.78   25.37
  -9   1   5  469.87   27.05
  -9   1  -5  480.02   23.63
  -9  -1   5  490.60   26.14
  -9  -1   5  466.14   25.64
 -10  -1  -5  558.96   27.75
 -10   1   5  538.92   28.10
 -10   1   5  549.32   29.96
 -10  -1   5  592.02   29.63
 -10   1  -5  567.79   28.61
 -10  -1   5  577.77   31.26
 -11   1   5    3.45    4.74
 -11  -1  -5    9.26    3.52
 -11   1   5    1.66    3.85
 -11  -1   5    2.72    5.39
 -11   1  -5    8.95    3.47
 -11  -1   5    1.15    4.29
 -12  -1  -5   82.36   10.80
 -12   1   5  114.07   13.56
 -12   1   5  138.57   12.39
 -12  -1   5  107.88   13.88
 -12   1  -5  135.79   10.52
 -12  -1   5  136.29   12.80
 -13   1   5  166.66   16.14
 -13  -1  -5  180.03   14.00
 -13  -1  -5  184.08   13.11
 -13  -1   5  180.65   17.02
 -13   1  -5  191.96   13.60
 -14   1   5   48.42    9.28
 -14  -1  -5   43.24    8.13
 -14  -1  -5   67.35   11.43
 -14   1   5   75.41   13.04
 -14  -1   5   46.12    9.61
 -14  -1   5   68.82   13.78
 -14   1  -5   50.88    8.17
 -15  -1  -5    5.04    6.41
 -15   1   5    3.36    6.24
 -15  -1  -5    9.36    6.66
 -15   1   5    1.94    7.65
 -15   1  -5    0.21    6.70
 -15  -1   5    3.97    6.86
 -15   1  -5    8.17    6.11
 -15  -1   5    4.66    7.27
 -16   1   5   41.45   10.34
 -16   1   5   33.91    9.59
 -16  -1  -5   39.88    9.41
 -16   1  -5   39.90    9.05
 -16  -1   5   46.96   11.42
 -16  -1   5   35.04   12.06
   0  -2   5  150.08    8.44
   0  -2  -5  161.85    8.58
   0   2  -5  165.65    8.58
   0   2   5  157.76    8.43
   1  -2   5 1144.66   52.10
  -1   2   5 1146.53   52.79
  -1  -2  -5 1113.63   52.25
   1   2  -5 1221.31   52.95
   1  -2  -5 1075.38   50.80
   1   2   5 1054.12   50.04
  -1   2  -5 1139.29   50.22
  -1  -2   5 1170.63   50.85
  -2   2   5 4653.00  208.84
  -2  -2   5 4799.44  215.36
  -3   2   5  377.51   19.22
   3   2  -5  394.55   19.24
   3  -2  -5  377.33   18.57
  -3  -2   5  356.56   18.40
  -4   2   5  128.35    8.36
   4   2  -5  121.67    8.03
   4  -2  -5  130.81    8.44
  -4  -2   5  120.52    7.87
  -5   2   5  136.25    9.36
   5  -2  -5  141.49    8.98
  -5  -2   5  139.93    9.74
  -6   2   5 1234.26   58.25
  -6  -2  -5 1247.22   56.46
  -6  -2   5 1272.32   59.33
  -6   2  -5 1260.32   57.53
  -7   2   5  156.89   10.87
  -7  -2  -5  158.95    9.05
  -7   2  -5  152.82    8.69
  -7  -2   5  162.86   11.13
  -8   2   5 1057.70   50.88
  -8  -2  -5 1058.95   49.12
  -8   2  -5 1067.79   50.41
  -8  -2   5 1113.32   52.41
  -9   2   5   51.69    7.46
  -9  -2  -5   55.52    4.87
  -9   2  -5   55.39    5.60
  -9  -2   5   41.84    8.48
 -10   2   5  112.17    8.61
 -10   2  -5   76.01    7.09
 -10  -2   5   64.49   10.83
 -11   2   5   67.44    9.49
 -11  -2  -5   62.94    8.09
 -11  -2   5   71.61   10.98
 -11  -2   5   78.41   10.34
 -11   2  -5   65.10    7.36
 -12  -2  -5  101.28    9.14
 -12   2   5  113.59   11.73
 -12   2   5   82.68   12.92
 -12  -2   5   90.74   13.37
 -12   2  -5  107.52    9.57
 -12  -2   5  115.30   12.58
 -13  -2  -5   18.54    5.95
 -13   2   5    6.88    6.64
 -13   2   5   23.01    8.07
 -13  -2   5   29.38    8.81
 -13  -2   5    3.69    6.87
 -13   2  -5   19.24    5.03
 -14   2   5   24.36    9.01
 -14  -2  -5   16.30    6.92
 -14   2   5   20.73    7.99
 -14   2  -5   18.36    7.04
 -14  -2   5   28.89    8.09
 -14  -2   5   13.47    9.18
 -15   2   5   45.56    8.84
 -15  -2  -5   30.78    6.51
 -15   2   5   29.05    8.88
 -15  -2  -5   21.01    7.49
 -15  -2   5   23.48    7.46
 -15  -2   5   35.64   10.03
 -15   2  -5   18.64    7.35
 -16   2   5   37.22   10.12
 -16  -2  -5   22.74    9.34
 -16   2   5   12.39   10.44
 -16   2  -5   24.68    8.24
 -16  -2   5   11.29   10.65
 -16  -2   5   15.10   10.05
   0   3   5 7530.16  345.85
   0   3  -5 6890.21  345.40
   0  -3  -5 7508.73  347.53
  -1   3   5  174.19    9.55
  -1  -3  -5  170.04    9.13
   1  -3   5  170.71    8.93
   1   3  -5  183.39    9.75
   1  -3  -5  166.11    9.39
   1   3   5  156.87    8.50
  -1  -3   5  167.95    9.32
  -1   3  -5  170.03    8.69
  -2   3   5 1109.65   50.31
   2  -3   5 1097.71   49.21
  -2  -3  -5 1059.57   49.48
   2   3  -5 1090.06   50.34
  -2   3  -5 1113.73   48.68
   2  -3  -5 1094.31   49.65
   2   3   5  995.49   48.41
  -2  -3   5 1083.51   49.53
  -3  -3  -5  575.92   27.06
  -3   3   5  591.78   28.23
   3   3  -5  588.53   28.19
  -3  -3   5  547.58   27.92
  -3   3  -5  603.06   26.82
   3  -3  -5  592.03   28.17
  -4  -3  -5  323.92   16.10
   4   3  -5  333.94   17.43
  -4   3   5  347.97   17.54
   4  -3  -5  364.18   18.09
  -4   3  -5  358.22   16.61
  -4  -3   5  322.95   17.77
   5   3  -5 1645.10   73.32
  -5   3   5 1527.59   73.30
  -5  -3  -5 1587.82   71.88
  -5   3  -5 1517.01   70.37
   5  -3  -5 1564.15   72.06
  -5  -3   5 1583.50   72.06
   6   3  -5  114.22    8.31
  -6   3   5  121.33    8.85
  -6  -3  -5  109.18    7.12
   6  -3  -5  118.71    9.16
  -6  -3   5  112.90    9.04
  -6   3  -5  127.58    7.17
  -7   3   5  289.75   16.36
  -7  -3  -5  276.73   14.51
  -7   3  -5  294.12   14.11
  -7  -3   5  250.55   15.96
  -8   3   5   95.47    9.06
  -8  -3  -5  100.08    7.32
  -8  -3   5   64.53    6.20
  -9  -3  -5  306.35   16.68
  -9   3   5  316.77   18.49
  -9  -3   5  328.99   19.53
  -9   3  -5  314.92   16.99
 -10   3   5   59.95    9.56
 -10  -3  -5   77.33    6.78
 -10   3  -5   67.54    7.23
 -10  -3   5   64.26   10.67
 -11  -3  -5   63.05    8.81
 -11   3   5   89.12   10.89
 -11  -3   5   93.30   11.46
 -11   3  -5   76.54    8.25
 -12  -3  -5   17.10    4.47
 -12   3   5   33.17    6.79
 -12  -3   5    4.47    7.06
 -13   3   5    9.13    7.45
 -13  -3  -5   19.32    6.50
 -13   3   5   10.46    6.33
 -13  -3   5   24.62    9.36
 -13  -3   5   16.26    8.51
 -14  -3  -5    0.72    6.05
 -14   3   5    6.58    7.01
 -14   3   5    3.69    7.02
 -14   3  -5   -1.67    4.57
 -14  -3   5   -7.27    7.53
 -14  -3   5    2.52    7.07
 -15   3   5    4.53    7.26
 -15   3   5    4.55    8.54
 -15  -3   5  -11.63    6.85
 -15   3  -5    2.31    6.01
 -15  -3   5   11.95    9.76
 -16   3   5    0.19    7.22
 -16  -3  -5   -6.28    8.03
 -16   3   5    7.39    8.66
 -16  -3  -5    2.81    9.80
 -16   3  -5    4.85    8.00
 -16  -3   5    5.52   10.78
 -16  -3   5    9.26    7.40
 -16   3  -5    3.51    9.01
   0   4  -5 3001.46  133.36
   0   4   5 2934.25  133.20
   0  -4   5 2904.69  133.15
   0  -4  -5 2995.24  133.34
   1   4  -5 1126.92   50.14
  -1  -4  -5 1052.89   49.62
   1  -4   5 1066.95   49.48
  -1   4   5 1087.64   49.97
   1   4   5 1071.80   49.81
  -1  -4   5 1103.83   50.29
   1  -4  -5 1092.11   50.39
  -1   4  -5 1095.29   49.95
   2   4  -5   70.53    5.92
  -2   4   5   66.12    5.70
  -2  -4  -5   59.74    5.12
   2  -4   5   59.50    4.55
  -2   4  -5   61.81    4.70
  -2  -4   5   65.27    5.60
   2   4   5   57.75    4.48
   2  -4  -5   53.52    5.59
   3  -4   5  160.23    8.28
   3   4  -5  169.64    9.88
  -3  -4  -5  155.58    8.86
  -3   4   5  153.76    9.69
   3  -4  -5  150.12    9.51
  -3  -4   5  164.04    9.57
  -3   4  -5  173.82    8.93
   3   4   5  165.64    8.46
   4   4  -5   75.08    6.75
  -4  -4  -5   76.04    5.93
  -4   4   5   89.56    7.16
  -4  -4   5   77.05    7.47
   4  -4  -5   92.80    7.20
  -4   4  -5   81.10    5.67
  -5   4   5  134.89    9.44
   5   4  -5  128.50    9.16
  -5  -4  -5  126.50    7.95
  -5   4  -5  136.81    8.10
  -5  -4   5  134.29    9.32
   5  -4  -5  144.90   10.03
   6   4  -5    7.24    3.16
  -6   4   5   -1.12    2.54
  -6  -4  -5    4.44    2.05
  -6   4  -5    3.76    2.06
   6  -4  -5    3.81    2.00
  -6  -4   5    4.19    3.11
  -7  -4  -5   19.38    3.42
  -7   4   5   18.95    4.44
  -7   4  -5   17.46    3.07
  -7  -4   5   12.98    4.03
   7  -4  -5   18.84    3.76
  -8  -4  -5   52.61    4.90
  -8   4   5   49.73    6.97
  -8   4  -5   49.81    5.25
  -8  -4   5   47.11    7.83
  -9  -4  -5  142.74   10.24
  -9   4   5  128.91   10.13
  -9   4  -5  146.83    9.76
  -9  -4   5  151.79   12.70
 -10   4   5  108.67   11.40
 -10  -4  -5  127.41   10.03
 -10   4  -5  115.87    9.15
 -10  -4   5  128.31   12.65
 -11  -4  -5  377.57   21.66
 -11   4   5  405.04   23.86
 -11   4  -5  368.56   20.73
 -11  -4   5  402.44   23.81
 -12   4   5    1.34    4.53
 -12  -4  -5    5.87    4.64
 -12  -4   5    0.52    6.09
 -12   4  -5    3.44    3.96
 -13   4   5   46.12    8.73
 -13  -4  -5   34.50    7.38
 -13  -4   5   33.54    8.73
 -14  -4  -5   37.71    8.48
 -14   4   5   53.47    8.11
 -14  -4   5   41.27    9.69
 -14  -4   5   41.09    8.30
 -14   4  -5   31.14    7.35
 -15   4   5   38.40    9.46
 -15   4   5   35.44    9.08
 -15  -4  -5   37.01    9.29
 -15  -4   5   35.08   11.16
 -15  -4   5   47.12   11.56
 -15   4  -5   39.59    8.31
 -16   4  -5   11.10    7.54
 -16  -4   5    2.58    9.49
   0   5  -5  471.64   22.25
   0   5   5  445.60   21.99
   0  -5  -5  447.70   22.12
   0  -5   5  447.62   21.98
  -1   5   5  576.29   27.28
   1   5  -5  572.79   27.42
   1  -5   5  565.64   26.76
  -1  -5  -5  544.07   26.95
  -1   5  -5  561.10   26.64
   1   5   5  544.84   26.50
   1  -5  -5  563.23   26.98
  -1  -5   5  561.88   26.91
   2   5  -5   57.59    5.70
  -2   5   5   47.31    5.53
   2  -5   5   55.04    4.82
  -2  -5  -5   52.94    5.07
  -2   5  -5   60.10    5.17
  -2  -5   5   61.60    5.30
   2  -5  -5   53.41    5.17
   2   5   5   55.90    4.78
  -3  -5  -5   20.97    3.18
   3  -5   5   23.80    3.76
   3   5  -5   22.07    4.04
  -3   5   5   16.60    3.75
  -3   5  -5   22.26    4.02
   3   5   5   20.21    3.51
  -3  -5   5   20.81    3.90
   3  -5  -5   21.84    4.33
  -4  -5  -5  718.64   34.07
  -4   5   5  710.36   35.00
   4   5  -5  731.47   35.08
   4  -5   5  729.50   33.48
   4   5   5  684.27   32.96
   4  -5  -5  699.50   34.71
  -4  -5   5  733.13   34.65
  -4   5  -5  728.42   33.45
   5   5  -5  912.97   43.56
  -5  -5  -5  931.56   42.58
  -5   5   5  889.69   43.60
  -5   5  -5  942.65   43.22
   5  -5  -5  922.86   44.49
  -5  -5   5  919.15   44.49
  -6  -5  -5  123.33    8.06
   6   5  -5  143.86    9.49
  -6   5   5  129.09    9.83
  -6  -5   5   97.61    9.66
   6  -5  -5  131.93    9.55
  -6   5  -5  134.72    8.12
  -7  -5  -5   10.52    2.57
   7   5  -5    7.41    3.35
  -7   5   5   14.36    4.20
  -7   5  -5    9.16    3.05
  -7  -5   5    7.87    2.28
   7  -5  -5   10.48    3.56
  -8   5   5   48.30    7.26
  -8  -5  -5   58.30    7.02
  -8  -5   5   60.68    8.44
  -8   5  -5   53.13    6.30
  -9   5   5  349.11   18.80
  -9  -5  -5  328.77   18.48
  -9  -5   5  342.25   20.84
  -9   5  -5  328.19   18.11
 -10  -5  -5  102.82   10.50
 -10   5   5  130.36   11.43
 -10  -5   5  185.50   14.59
 -10   5  -5  151.37   11.24
 -11  -5  -5  126.22   10.74
 -11   5   5  175.67   13.11
 -11  -5   5  167.32   15.21
 -11   5  -5  172.32   12.14
 -12   5   5   51.21   10.48
 -12  -5  -5   88.63   10.31
 -12  -5   5   92.87   13.79
 -12   5  -5   90.42    9.38
 -13   5   5   42.31    8.06
 -13  -5  -5   42.91    7.51
 -13  -5   5   35.72    9.09
 -14  -5   5   -0.39    7.81
 -14   5  -5   14.14    6.52
 -15  -5  -5   35.68    9.06
 -15  -5   5   24.35    9.97
 -15   5  -5   -0.27    6.35
 -15  -5   5   14.40    7.89
 -16   5   5    0.79    8.50
 -16   5   5   13.25    7.50
 -16  -5  -5   -4.16    9.10
 -16   5  -5    8.51    8.33
 -16  -5   5    5.02   11.77
 -16  -5   5   14.67    9.21
   0  -6  -5  494.23   24.81
   0   6  -5  519.31   25.07
   0   6   5  527.88   24.95
   0  -6   5  494.81   24.66
  -1  -6  -5  903.25   41.53
   1  -6   5  877.59   41.38
   1   6  -5  894.56   41.94
  -1   6   5  872.00   41.71
  -1   6  -5  896.67   42.14
  -1  -6   5  891.84   42.21
   1   6   5  909.68   42.06
  -2  -6  -5  623.10   30.17
  -2   6   5  620.89   30.69
   2   6  -5  639.00   30.88
   2  -6   5  648.63   30.11
  -2  -6   5  621.72   30.91
   2   6   5  637.38   30.22
   2  -6  -5  645.87   31.06
  -2   6  -5  638.41   30.41
   3  -6   5  172.36    9.48
  -3  -6  -5  164.68    9.45
  -3   6   5  158.79   10.51
   3   6  -5  141.99   10.50
   3  -6  -5  163.19   10.71
  -3   6  -5  164.80    9.61
  -3  -6   5  143.40   10.13
   3   6   5  150.27    9.16
   4  -6   5  469.97   22.58
  -4   6   5  460.94   23.88
  -4  -6  -5  472.36   22.82
   4   6  -5  458.08   23.93
  -4  -6   5  451.53   23.95
  -4   6  -5  481.29   22.99
   4  -6  -5  467.76   23.85
   4   6   5  454.30   22.47
  -5  -6  -5  254.39   13.93
   5  -6   5  265.65   13.41
  -5   6   5  254.50   15.19
   5   6  -5  266.81   15.11
   5  -6  -5  259.01   15.22
  -5  -6   5  241.58   15.13
   5   6   5  259.15   13.09
  -5   6  -5  263.01   13.93
  -6   6   5   69.67    7.46
   6   6  -5   58.27    6.60
  -6  -6  -5   57.96    6.59
  -6  -6   5   64.23    6.87
   6  -6  -5   64.36    7.64
  -6   6  -5   58.76    5.90
  -7   6   5   84.43    8.78
   7   6  -5   86.44    8.02
  -7  -6  -5   90.55    7.59
  -7  -6   5   81.90    9.32
  -7   6  -5   84.04    7.20
   8   6  -5  107.09    9.26
  -8   6   5   88.63    8.30
  -8  -6  -5  109.86    8.69
  -8  -6   5  107.35   10.88
   8  -6  -5  122.69    9.66
  -8   6  -5  101.57    8.64
  -9   6   5  128.17   11.84
  -9  -6  -5   92.92    9.92
  -9  -6   5  150.07   13.29
  -9   6  -5  120.28   10.08
 -10   6   5    1.88    6.08
 -10  -6  -5    3.60    2.50
 -10   6  -5    5.46    4.26
 -10  -6   5    6.69    4.76
 -11   6   5  192.99   15.22
 -11  -6  -5  189.39   13.95
 -11   6  -5  187.07   12.89
 -12  -6  -5  106.01   11.94
 -12   6   5  108.13   14.60
 -12   6  -5  144.82    9.42
 -12  -6   5  106.33   14.78
 -13  -6  -5   34.58    7.65
 -13   6   5   42.33    8.06
 -13  -6   5   27.65    8.05
 -13   6  -5   36.64    7.42
 -14   6   5   13.72    6.42
 -14   6  -5   33.61    6.83
 -14  -6   5    6.26    7.69
 -15  -6  -5   52.90   10.74
 -15   6   5   81.15   15.12
 -15  -6   5   49.95   11.12
 -15   6  -5   49.04   10.32
 -16  -6  -5   14.20    9.47
 -16  -6   5   29.33    9.05
 -16  -6   5   12.84   11.36
   0  -7  -5  512.75   25.61
   0  -7   5  482.31   25.23
   0   7   5  533.15   25.47
   0   7  -5  513.84   25.51
   1   7  -5  987.76   46.25
  -1  -7  -5  964.38   45.92
  -1   7   5  961.62   46.02
   1  -7   5  989.87   45.64
  -1  -7   5  969.70   46.27
   1  -7  -5  986.39   46.43
   1   7   5  969.47   45.99
  -1   7  -5  999.38   46.20
  -2   7   5  133.66    9.97
   2  -7   5  150.56    8.65
  -2  -7  -5  136.57    9.79
   2   7  -5  142.87   10.05
   2   7   5  145.34    9.21
  -2   7  -5  140.72    9.46
   2  -7  -5  138.49    9.60
  -2  -7   5  136.58    9.42
   3  -7   5  408.04   19.73
  -3  -7  -5  381.92   20.14
  -3   7   5  379.21   20.63
  -3   7  -5  399.15   20.08
  -3  -7   5  399.06   20.92
   3  -7  -5  386.22   20.94
   3   7   5  385.53   19.79
   4  -7   5  383.87   19.04
  -4  -7  -5  372.78   19.60
   4   7  -5  383.08   20.32
  -4   7   5  355.10   20.02
   4   7   5  365.87   18.16
   4  -7  -5  363.23   19.71
  -4   7  -5  370.35   18.62
  -4  -7   5  328.41   19.35
  -5   7   5  100.21    8.90
  -5  -7  -5  107.25    8.00
   5  -7   5  101.81    6.97
   5   7  -5  106.89    8.74
   5   7   5   96.15    6.67
  -5  -7   5   93.21    8.47
  -5   7  -5  102.42    7.76
   5  -7  -5   81.83    8.85
  -6   7   5   87.39    8.36
   6  -7   5   75.61    5.95
  -6  -7  -5   83.24    7.07
   6   7  -5   77.30    7.71
   6  -7  -5   73.00    8.35
  -6  -7   5   90.26    9.07
  -6   7  -5   85.89    7.38
   6   7   5   84.28    5.85
  -7  -7  -5   81.31    8.16
  -7   7   5   92.56    8.79
   7   7  -5   83.71    8.35
   7  -7  -5   82.53    6.85
  -7  -7   5   85.90    9.51
   7   7   5   78.71    5.65
  -7   7  -5   80.27    7.61
  -8   7   5  105.99   10.94
   8   7  -5  111.08    9.35
  -8   7  -5  100.25    9.00
  -8  -7   5  112.46   11.31
   8  -7  -5   99.57    9.58
   9   7  -5  305.83   17.17
  -9  -7  -5  247.24   15.18
  -9   7   5  279.64   18.44
  -9   7  -5  313.33   18.33
  -9  -7   5  348.55   20.90
   9  -7  -5  304.85   19.21
 -10  -7  -5  222.96   14.82
 -10   7   5  201.55   15.34
 -10   7  -5  205.14   13.93
 -10  -7   5  215.48   16.70
 -11   7   5   48.23    9.84
 -11   7  -5   99.03    8.17
 -11  -7   5   84.87   13.05
 -12   7   5    0.82    5.63
 -12  -7  -5    3.18    5.95
 -12   7  -5   -2.78    4.02
 -12  -7   5    2.37    7.59
 -13  -7  -5   15.09    6.89
 -13   7  -5   11.62    6.35
 -13  -7   5   10.98    8.49
 -14   7   5   33.03   12.23
 -14  -7  -5   56.38    9.65
 -14   7  -5   36.08    7.20
 -14  -7   5   54.02   11.22
 -15  -7  -5   19.93    9.55
 -15   7  -5   34.46    8.70
 -15  -7   5   16.45    9.94
   0  -8  -5  285.13   16.40
   0  -8   5  291.51   15.80
   0   8  -5  288.66   16.30
   0   8   5  300.69   16.26
   1   8  -5  379.01   19.76
   1  -8   5  357.89   19.10
  -1  -8  -5  356.35   19.34
  -1  -8   5  353.96   19.63
   1  -8  -5  382.07   20.11
  -1   8  -5  381.58   19.79
  -2   8   5  723.81   36.15
  -2  -8  -5  743.09   35.90
   2   8  -5  742.74   36.36
   2  -8   5  759.28   35.73
   2  -8  -5  697.78   35.04
  -2   8  -5  711.97   34.48
  -2  -8   5  724.83   34.93
   2   8   5  708.59   34.30
   3  -8   5   92.07    7.39
  -3  -8  -5   86.82    7.64
   3   8  -5   81.90    8.08
  -3   8   5   74.35    8.16
  -3   8  -5   92.76    8.00
   3   8   5   95.68    7.52
  -4  -8  -5  345.08   18.81
   4  -8   5  365.40   18.01
  -4   8   5  331.29   19.37
   4   8  -5  355.96   19.46
   4  -8  -5  288.66   18.26
   4   8   5  319.66   16.82
  -4   8  -5  323.36   17.28
  -4  -8   5  342.16   17.71
  -5  -8  -5  101.97    8.61
   5  -8   5   94.07    6.46
   5   8  -5   95.10    8.85
  -5   8   5   98.02    9.03
   5   8   5   95.75    7.18
  -5  -8   5   97.01    9.23
  -5   8  -5   94.79    7.96
   5  -8  -5  101.34    8.08
   6  -8   5   17.10    3.10
  -6   8   5   17.57    4.41
   6   8  -5   18.29    4.34
  -6  -8  -5   14.45    4.63
   6   8   5   19.61    3.53
  -6   8  -5   17.71    4.20
   6  -8  -5   20.33    4.69
  -6  -8   5   15.07    4.77
  -7  -8  -5  319.57   18.49
   7   8  -5  342.94   19.11
   7  -8   5  323.21   16.85
  -7   8   5  329.52   19.01
   7  -8  -5  329.27   19.77
  -7  -8   5  343.87   20.32
   7   8   5  322.13   16.84
  -7   8  -5  325.51   18.36
  -8   8   5  154.90   11.72
   8   8  -5  150.50   10.87
  -8  -8  -5  121.23   10.25
  -8  -8   5  174.00   14.13
   8  -8  -5  171.73   13.17
  -8   8  -5  151.19   11.99
   9   8  -5  151.39    9.96
  -9  -8  -5  159.60   12.21
  -9   8   5  119.71   13.44
  -9   8  -5  147.75   11.77
  -9  -8   5  164.98   14.53
   9  -8  -5  139.14   12.81
 -10   8   5   69.82   11.43
 -10  -8  -5   97.33   10.84
 -10  -8   5   57.36    9.24
 -10   8  -5   89.28    7.79
  10  -8  -5   78.85   10.02
 -11   8   5   24.39    8.71
 -11  -8  -5   35.77    6.92
 -11  -8   5   35.62    8.15
 -11   8  -5   26.59    6.24
 -12   8   5   70.44   13.35
 -12  -8  -5   74.32   11.22
 -12   8  -5   71.53    9.77
 -12  -8   5   43.64    9.76
 -13   8   5    4.45    5.34
 -13  -8  -5    7.58    6.35
 -13  -8   5   -4.96    6.83
 -13   8  -5   11.56    6.91
 -14   8   5    9.79    9.02
 -14  -8  -5    8.18    7.68
 -14  -8   5    0.26    8.57
 -14   8  -5   13.00    8.92
 -15   8   5   12.19    7.77
 -15  -8  -5   -7.34    8.22
 -15   8  -5    3.03    7.57
 -15  -8   5    0.30   10.82
   0  -9   5   13.58    4.04
   0   9  -5   14.32    4.10
   0   9   5    8.68    4.04
   1   9  -5   93.11    8.30
  -1   9   5   82.54    8.27
   1  -9   5   86.06    8.01
  -1  -9   5   51.37    7.72
   1  -9  -5   60.91    7.68
  -1   9  -5   84.60    7.86
   1   9   5   81.37    7.64
  -2   9   5  255.84   15.23
   2  -9   5  258.41   14.45
   2   9  -5  250.10   15.36
   2   9   5  233.66   14.29
   2  -9  -5  248.54   14.91
  -2   9  -5  255.04   14.70
  -2  -9   5  251.16   14.78
   3  -9   5  746.77   36.14
  -3   9   5  736.64   37.11
   3   9  -5  771.25   37.49
   3   9   5  730.40   34.61
  -3  -9   5  668.42   34.63
  -3   9  -5  746.76   35.00
   3  -9  -5  692.80   34.89
   4   9  -5  122.93   10.22
   4  -9   5  115.51    8.82
  -4   9   5  122.71    9.93
  -4  -9  -5   89.68    9.24
  -4  -9   5  123.94   10.54
   4  -9  -5   99.14    9.52
  -4   9  -5  108.78    9.26
   4   9   5  124.73    8.70
   5  -9   5   44.64    6.64
  -5  -9  -5   47.33    6.43
   5   9  -5   53.92    7.33
  -5   9   5   41.92    6.32
   5   9   5   44.95    5.78
  -5   9  -5   46.80    6.84
  -5  -9   5   52.46    8.64
   5  -9  -5   43.15    8.06
   6   9  -5   39.30    6.46
   6  -9   5   31.62    4.78
  -6   9   5   30.60    5.84
  -6  -9   5   31.93    6.59
   6  -9  -5   36.80    6.66
   6   9   5   30.80    5.38
  -6   9  -5   34.31    5.63
   7  -9   5    4.72    2.00
  -7  -9  -5    7.23    4.59
  -7   9   5   -0.89    3.08
  -7  -9   5    9.69    5.78
   7   9   5    7.96    2.80
   7  -9  -5    5.41    4.73
  -7   9  -5    4.55    4.70
  -8   9   5  219.36   16.56
  -8  -9  -5  208.18   15.13
   8   9  -5  217.79   14.98
   8   9   5  218.46   12.72
  -8   9  -5  208.34   14.82
  -8  -9   5  228.17   16.89
   8  -9  -5  226.81   16.61
   9   9  -5  134.48   11.83
  -9  -9  -5  137.21   12.85
  -9   9   5  135.83   13.28
   9  -9  -5  134.54   13.14
  -9   9  -5  132.99    8.85
  -9  -9   5   99.46   12.70
  10   9  -5   73.84    8.78
 -10   9   5   82.69   11.62
 -10   9  -5   86.92   10.47
 -10  -9   5  111.63   13.45
  10  -9  -5   89.96   10.96
 -11   9   5   21.58    6.06
 -11  -9  -5   16.47    6.51
 -11  -9   5   17.04    7.50
 -11   9  -5   14.58    6.15
 -12   9   5   78.07   11.93
 -12  -9   5   40.57   10.22
 -12   9  -5   30.49    6.31
 -13  -9  -5   71.81   13.15
 -13   9   5   65.91   10.90
 -13  -9   5  100.78   16.10
 -13   9  -5   60.41   10.99
 -14  -9  -5   47.68    9.69
 -14   9   5   44.04    8.06
 -14  -9   5   63.01   13.30
 -14   9  -5   77.85   14.48
 -15  -9  -5    8.57    9.32
 -15   9   5   -0.42    8.54
 -15  -9   5   -0.23   10.82
 -15   9  -5   11.94    8.55
   0  10  -5  691.58   33.94
   0 -10  -5  657.44   33.71
   0 -10   5  680.96   33.29
   0  10   5  672.36   33.68
   1 -10   5  208.07   14.52
  -1  10   5  274.26   15.50
  -1 -10  -5  227.22   14.51
   1  10  -5  267.59   15.47
   1  10   5  266.05   15.85
  -1  10  -5  285.17   16.42
   1 -10  -5  262.21   16.49
   2  10  -5   60.31    7.63
   2 -10   5   47.90    6.85
  -2 -10  -5   44.73    6.96
  -2  10   5   55.97    7.50
  -2  10  -5   56.60    7.95
  -2 -10   5   60.15    8.23
   2 -10  -5   57.05    8.25
   2  10   5   56.29    7.22
  -3 -10  -5  415.74   23.01
   3 -10   5  435.25   22.79
  -3  10   5  464.89   23.31
   3  10  -5  410.46   23.50
  -3  10  -5  421.55   22.55
  -3 -10   5  404.77   22.70
   3  10   5  404.36   21.82
   3 -10  -5  425.37   23.13
  -4 -10  -5   21.14    4.92
   4 -10   5   20.75    4.31
   4  10  -5   16.11    4.82
   4  10   5   18.88    4.37
  -4  10  -5   17.89    5.01
   4 -10  -5   18.92    5.59
  -4 -10   5   20.20    5.22
   5  10  -5   78.22    6.64
  -5 -10  -5   85.96    9.14
  -5  10   5   81.19   10.19
   5 -10   5   70.85    7.70
  -5  10  -5   66.48    7.97
   5  10   5   72.32    7.00
   5 -10  -5   75.77    9.88
  -5 -10   5   70.18    9.88
   6  10  -5  245.29   15.96
  -6  10   5  224.44   15.90
  -6 -10  -5  243.30   15.72
   6 -10   5  232.46   13.65
  -6  10  -5  225.58   14.93
   6 -10  -5  236.98   16.75
  -6 -10   5  245.00   16.60
   6  10   5  234.67   13.95
  -7  10   5  551.29   29.84
   7  10  -5  544.17   28.99
   7 -10   5  526.86   27.28
  -7 -10  -5  541.74   29.07
   7 -10  -5  528.43   29.68
   7  10   5  545.23   27.21
  -7  10  -5  517.36   27.13
  -7 -10   5  571.21   30.04
  -8  10   5  945.86   44.71
  -8 -10  -5  843.57   43.41
   8  10  -5  815.00   43.33
   8 -10   5  883.57   41.39
   8 -10  -5  946.44   46.39
   8  10   5  836.66   43.04
  -8  10  -5  941.23   44.72
  -9  10   5   61.06    9.60
   9  10  -5   48.44    9.77
   9  10   5  104.10    7.25
  -9  10  -5   75.63    9.73
   9 -10  -5  102.66   12.47
  -9 -10   5  112.65   13.38
  10  10  -5   55.92    9.77
 -10 -10  -5   50.81    9.26
 -10  10   5   42.20    8.49
  10 -10  -5   46.82    8.21
 -10  10  -5   48.75    9.11
 -10 -10   5   49.99    9.52
 -11  10   5    0.15    5.76
 -11 -10  -5  -10.02    6.10
 -11 -10   5    0.06    6.50
 -11  10  -5    3.83    5.42
  11 -10  -5   -2.99    5.05
 -12 -10  -5    3.61    6.65
 -12  10   5   20.71    6.63
 -12 -10   5    4.36    8.05
 -13 -10  -5    9.96    8.14
 -13  10   5    6.19    7.38
 -13 -10   5   10.05    9.91
 -13  10  -5   13.57    7.08
 -14  10   5   11.00    7.88
 -14 -10  -5   -8.59    8.11
   0  11   5   12.18    4.35
   0 -11  -5   23.90    5.49
   0 -11   5   14.04    4.92
   0  11  -5    6.75    3.86
  -1  11   5  112.43    9.49
   1 -11   5  131.97   10.56
  -1 -11  -5  130.26   11.00
   1  11  -5  103.11    8.14
  -1  11  -5  128.32   10.00
   1 -11  -5  135.69   11.55
  -1 -11   5  130.22   11.04
   1  11   5  137.39   10.44
  -2  11   5  267.03   14.51
  -2 -11  -5  261.55   16.33
   2  11  -5  260.99   14.71
   2 -11   5  225.82   14.23
  -2  11  -5  273.29   16.30
  -2 -11   5  289.09   17.56
   2  11   5  283.51   16.73
   2 -11  -5  277.13   17.60
  -3 -11  -5  140.36   11.27
   3 -11   5  114.04    8.63
   3  11  -5  127.83   10.49
  -3  11   5  113.69   11.07
   3 -11  -5  111.31   11.65
  -3 -11   5  126.76   11.81
   3  11   5  126.11   10.14
  -4 -11  -5   48.42    9.03
  -4  11   5   36.01    5.72
   4  11  -5   57.64    9.65
   4 -11   5   57.97    7.48
   4  11   5   55.98    7.59
   4 -11  -5   48.61    9.76
  -4  11  -5   45.17    5.84
  -4 -11   5   55.14    9.49
  -5 -11  -5   57.93   10.06
  -5  11   5   36.69    7.17
   5  11  -5   48.59    7.69
  -5 -11   5   60.59   10.55
   5 -11  -5   59.39   10.18
   5  11   5   56.61    7.55
  -6 -11  -5    7.06    5.93
   6 -11   5    1.92    4.39
   6  11  -5    6.60    5.72
  -6  11   5    9.88    5.45
   6  11   5    9.64    4.48
  -6  11  -5    4.50    5.01
   6 -11  -5    5.52    4.99
  -6 -11   5    7.32    7.04
   7  11  -5   28.85    7.31
  -7  11   5   36.21    7.79
   7 -11   5   38.32    6.69
   7 -11  -5   36.86    6.84
  -7  11  -5   23.40    5.31
  -7 -11   5   21.73    7.67
   7  11   5   21.05    5.11
   8  11  -5  211.86   15.16
  -8 -11  -5  180.17   15.02
   8 -11   5  189.52   11.79
   8 -11  -5  214.61   15.39
  -8 -11   5  197.94   16.23
   8  11   5  164.32   11.77
  -8  11  -5  167.83   14.28
   9 -11   5   35.31    5.65
  -9  11   5   35.63    7.97
  -9 -11  -5   34.23    7.02
   9  11  -5   50.69    8.41
  -9 -11   5   59.14   10.72
  -9  11  -5   35.67    6.80
   9 -11  -5   32.46    8.53
   9  11   5   46.65    6.10
  10  11  -5   76.33    9.88
 -10 -11  -5   59.71   10.03
 -10  11   5   63.25   12.41
  10 -11  -5   51.30    9.39
 -10 -11   5   64.76   13.02
 -10  11  -5   72.09   11.06
 -11  11   5   28.43    6.26
 -11 -11  -5   26.34    7.43
  11  11  -5   29.44    6.92
 -11 -11   5   27.06    7.81
  11 -11  -5   15.77    6.54
 -12 -11  -5   10.26    7.88
 -12  11  -5    4.97    6.76
 -12 -11   5    4.88    7.85
 -13 -11  -5   25.91    9.14
 -13  11   5   26.38    7.30
 -13  11  -5   35.32    8.98
 -13 -11   5   13.00    8.67
 -14 -11  -5    0.40   10.52
 -14 -11   5    1.03   10.85
   0  12   5  128.57   11.17
   0  12  -5  115.06   11.37
   0 -12   5  124.22   11.60
   0 -12  -5  123.86   11.98
  -1  12   5    4.42    5.41
   1  12  -5    0.34    3.73
  -1 -12  -5   11.54    5.28
   1 -12   5    8.02    5.28
  -1 -12   5    6.56    5.48
  -1  12  -5   11.32    5.78
   1 -12  -5    3.69    5.37
  -2  12   5   68.54    9.10
   2 -12   5   88.00    9.44
   2  12  -5   63.64    9.05
  -2 -12  -5   87.21   10.76
  -2 -12   5   85.00   10.26
  -2  12  -5   82.13   10.29
   2 -12  -5   83.06   10.91
   2  12   5   58.86    6.53
   3  12  -5   49.71    9.14
  -3  12   5   45.02    7.65
  -3  12  -5   70.23    9.37
  -3 -12   5   72.00   10.26
   3  12   5   59.77    7.62
   3 -12  -5   67.11   10.74
  -4  12   5   87.26   11.46
   4 -12   5  124.34   10.40
  -4 -12  -5  111.23   11.69
   4  12  -5   75.80   10.59
  -4  12  -5   98.45    9.75
   4 -12  -5  102.35   11.95
   4  12   5   99.62    9.71
  -4 -12   5   93.20   11.83
   5  12  -5  263.39   17.71
   5 -12   5  236.49   15.52
  -5 -12  -5  254.55   17.34
  -5  12   5  241.16   16.85
  -5 -12   5  256.11   17.43
   5 -12  -5  242.17   17.78
  -5  12  -5  238.43   16.27
   5  12   5  237.84   15.25
   6 -12   5   34.16    5.28
  -6 -12  -5   33.19    6.82
  -6  12   5   31.82    6.84
  -6  12  -5   31.66    6.72
   6 -12  -5   42.13    7.78
   6  12   5   48.63    7.39
  -6 -12   5   25.77    7.21
   7  12  -5   16.32    5.59
  -7 -12  -5   13.77    6.30
   7 -12   5   27.04    5.66
  -7 -12   5   17.99    7.03
   7  12   5   15.63    4.94
   7 -12  -5   25.14    6.96
  -7  12  -5   23.76    6.77
  -8  12   5   66.48   12.20
   8 -12   5   44.17    6.52
   8  12  -5   52.14    9.78
  -8  12  -5   43.85    7.65
   8  12   5   44.52    6.88
  -8 -12   5   65.10   12.12
   8 -12  -5   53.98   10.80
  -9  12   5   38.49    8.42
   9  12  -5   29.32    5.53
  -9 -12  -5   36.39    8.41
   9 -12   5   42.80    6.12
   9 -12  -5   55.86    9.66
  -9 -12   5   40.97    8.69
  -9  12  -5   35.02    5.91
   9  12   5   36.98    5.56
 -10 -12  -5   34.39    8.48
  10  12  -5   20.04    6.18
 -10 -12   5   53.66    9.54
 -10  12  -5   50.43   10.11
  11  12  -5   21.32    7.62
 -11  12   5   22.18    8.44
 -11 -12  -5   30.74    8.37
 -11 -12   5   32.45    9.91
 -11  12  -5   38.45    8.06
  11 -12  -5   32.06    7.96
 -12 -12  -5    9.04    7.58
 -12  12   5    5.44    6.94
 -13  12   5    2.31    7.48
 -13 -12  -5   11.51    8.94
 -13 -12   5   16.40   10.67
   0 -13  -5   33.77    7.61
   0 -13   5   30.65    6.75
   0  13  -5   41.00    7.98
  -1 -13  -5    5.38    6.10
   1  13  -5    8.58    5.42
  -1  13   5    5.03    6.09
   1 -13   5    4.49    5.19
  -1 -13   5   10.19    5.80
   1  13   5    1.96    4.53
   1 -13  -5    7.08    5.65
  -1  13  -5   12.89    6.11
  -2  13   5   31.76    7.61
   2 -13   5   31.73    6.64
   2  13  -5   26.21    6.59
  -2 -13  -5   22.60    7.08
   2 -13  -5   27.10    6.80
  -2  13  -5   28.74    6.68
  -2 -13   5   28.15    6.84
  -3 -13  -5  128.25   13.99
   3  13  -5  138.29   12.63
  -3  13   5  149.59   13.16
   3 -13   5  146.16   12.60
  -3  13  -5  152.43   13.70
   3 -13  -5  125.15   13.51
  -3 -13   5  140.33   13.52
   3  13   5  128.00   12.30
  -4 -13  -5  201.78   16.21
   4  13  -5  193.24   15.46
   4 -13   5  207.63   15.23
  -4  13   5  196.88   15.35
  -4  13  -5  218.50   15.48
   4 -13  -5  203.88   16.73
   4  13   5  212.90   15.16
   5 -13   5   88.96   10.43
  -5 -13  -5  105.96   12.04
   5  13  -5   98.49   11.93
   5  13   5  126.56    9.85
   5 -13  -5   91.04   12.60
  -5  13  -5  106.71   11.10
  -5 -13   5   97.14   12.09
  -6 -13  -5    3.72    5.78
   6  13  -5   12.81    4.96
  -6  13   5   18.93    8.04
  -6  13  -5   27.24    6.97
   6 -13  -5   13.28    6.64
  -6 -13   5   20.99    6.70
   7 -13   5   37.86    6.42
  -7  13   5   42.79    7.60
   7  13  -5   28.23    6.40
  -7 -13  -5   30.59    7.62
   7 -13  -5   16.92    7.05
  -7 -13   5   31.23    8.09
  -7  13  -5   25.96    5.26
  -8  13   5    6.21    5.76
   8 -13   5    3.15    2.96
  -8 -13  -5    0.10    6.73
  -8 -13   5   11.75    7.30
   8  13   5   -2.81    4.20
   8 -13  -5    6.48    5.79
   9  13  -5   41.70    8.61
  -9  13   5   62.02    9.88
  -9 -13  -5   38.78    9.32
  -9  13  -5   36.77    8.53
   9  13   5   36.17    5.88
  -9 -13   5   31.85    8.99
   9 -13  -5   35.38    8.24
  10  13  -5   22.99    7.51
 -10 -13  -5   28.11    8.48
  10 -13  -5   23.64    8.85
 -10 -13   5   22.14    8.03
  10  13   5   28.01    5.18
 -10  13  -5   13.85    7.72
  11  13  -5    5.59    6.05
 -11 -13  -5   14.66    6.55
 -11  13   5   14.32    7.17
 -11  13  -5   30.16    6.70
  11 -13  -5    4.38    6.64
 -11 -13   5   18.80   10.70
 -12 -13  -5   29.44    8.42
 -12  13   5    6.85    7.42
 -12 -13   5   -0.10   10.97
 -12  13  -5    3.63    9.56
 -13 -13  -5    6.39    9.30
 -13 -13   5   -8.18    9.08
 -13  13  -5   13.91    8.56
   0  14  -5  115.99   12.22
   0  14   5   98.10   11.15
   0 -14   5  103.35   12.72
   1 -14   5   36.08    7.09
  -1  14   5   40.89    7.64
   1  14  -5   36.76    7.14
  -1  14  -5   40.48    8.35
   1  14   5   40.31    6.62
  -1 -14   5   55.59   10.80
  -2  14   5   72.11   10.51
   2  14  -5   65.97   10.29
   2 -14   5   83.67   11.02
  -2 -14   5   49.73    8.14
   2 -14  -5   44.63    9.03
   3  14  -5   66.47    9.32
  -3 -14  -5   60.01   11.79
  -3  14   5   41.89    8.96
   3 -14   5   79.12   10.47
   3 -14  -5   60.84   11.84
  -3  14  -5   68.56   10.14
   3  14   5   68.10   11.03
  -3 -14   5   77.80   12.41
   4 -14   5   88.27   10.91
  -4  14   5   67.25   10.64
  -4 -14  -5   94.45   12.15
   4  14   5   57.56    8.38
  -4 -14   5   94.89   12.86
   4 -14  -5   80.21   12.63
  -4  14  -5   77.93   10.09
   5  14  -5   -8.73    6.42
  -5  14   5    5.43    6.58
   5 -14   5   20.78    6.42
  -5 -14  -5   20.42    6.63
  -5 -14   5   22.76    6.62
   5 -14  -5   21.72    7.46
   5  14   5    2.54    4.62
  -6 -14  -5   49.85    8.67
   6  14  -5   63.02   12.72
  -6  14   5   54.04    8.76
   6 -14   5   49.71    9.53
   6 -14  -5   50.40    9.17
  -6  14  -5   36.51    9.38
   6  14   5   47.38    7.68
  -6 -14   5   48.58    9.81
   7  14  -5   59.89   11.84
  -7 -14  -5   43.81    8.46
   7 -14   5   49.54    9.58
  -7  14   5   73.43   11.19
  -7  14  -5   49.33    9.61
   7  14   5   38.46    7.20
  -7 -14   5   48.67    9.06
   8 -14   5   36.88    6.61
  -8 -14  -5   42.48    9.22
  -8  14   5   39.88    7.87
   8  14  -5   54.02   10.40
  -8 -14   5   24.97    8.24
  -8  14  -5   41.26    8.26
   8 -14  -5   33.58    9.07
  -9 -14  -5    1.47    6.22
   9 -14   5    2.83    4.56
   9  14  -5    6.17    6.07
  -9  14  -5   -3.95    5.41
   9 -14  -5    5.46    6.44
  -9 -14   5   -5.72    8.34
  10 -14   5   22.45    5.84
 -10 -14  -5   20.93    8.53
 -10  14   5   30.74    8.63
  10  14  -5   25.44    7.83
  10  14   5   29.18    5.82
  10 -14  -5   20.23    8.36
 -10 -14   5   22.87    9.14
 -11 -14  -5    1.74    8.11
  11  14  -5   -2.45    7.03
 -11  14   5   -2.73    7.28
  11 -14  -5   -2.21    7.43
 -11 -14   5    7.69    9.98
  12  14  -5   -0.05    7.56
 -12 -14  -5    1.13    9.55
 -12  14   5  -11.82    8.30
  12 -14  -5    5.38    7.85
 -12 -14   5   -6.35    8.93
 -12  14  -5   11.91    8.15
   0 -15   5   18.66    7.45
   0  15  -5    5.20    7.52
   0 -15  -5   10.68    6.89
   1 -15   5  103.60   12.18
  -1  15   5   95.72   14.55
  -1 -15   5  160.73   15.36
   1  15   5  132.90   12.60
   1 -15  -5  159.95   15.70
  -1  15  -5  179.54   16.41
  -2 -15  -5   29.11    7.90
  -2  15   5   20.50    8.23
   2 -15   5   23.31    7.76
   2  15  -5   21.48    7.76
  -2 -15   5   22.40    7.24
  -2  15  -5   32.00    8.53
   2 -15  -5   24.32    7.67
   2  15   5   23.49    6.27
  -3  15   5   50.08    9.12
   3  15  -5   62.29   12.55
  -3 -15  -5   54.14    9.97
   3 -15   5   64.80   10.59
  -3  15  -5   66.88   13.28
   3 -15  -5   47.25    9.55
  -3 -15   5   56.13    9.90
   3  15   5   67.32   10.63
  -4 -15  -5   36.89    8.10
   4 -15   5   47.37    8.51
   4  15  -5   68.53   11.35
  -4  15   5   47.81    8.80
   4 -15  -5   42.94    9.44
  -4 -15   5   50.64    9.81
   4  15   5   41.13    7.17
   5 -15   5   22.33    6.77
  -5  15   5   13.93    6.48
  -5 -15  -5   25.33    7.53
   5  15  -5   26.26    7.17
   5 -15  -5   25.52    7.55
  -5  15  -5   17.89    6.41
   5  15   5   29.47    6.55
  -5 -15   5   32.55    8.14
   6 -15   5   15.51    6.22
  -6 -15  -5   20.50    7.97
   6  15  -5   18.10    6.39
  -6 -15   5   10.53    7.05
   6 -15  -5   12.70    6.79
   6  15   5   12.09    5.43
  -6  15  -5   16.87    6.92
  -7  15   5   13.12    5.89
   7  15  -5   21.30    7.06
  -7 -15  -5   24.43    7.97
   7 -15   5   21.52    5.58
   7 -15  -5   28.49    8.00
  -7  15  -5   25.84    6.20
  -7 -15   5   25.75    9.07
   7  15   5   21.23    6.57
  -8  15   5    7.87    7.20
   8 -15   5   19.01    5.88
   8  15  -5   22.47    6.49
  -8 -15  -5    9.80    7.00
  -8 -15   5   10.92    7.64
   8 -15  -5   26.54    8.87
  -9  15   5   40.95    9.00
   9 -15   5   45.60    7.25
  -9 -15  -5   42.65    9.64
   9 -15  -5   52.55   10.62
  -9 -15   5   53.28   10.03
  -9  15  -5   44.62    8.59
 -10  15   5   27.60    7.46
 -10 -15  -5   24.22    8.72
  10 -15   5   16.75    5.41
  10 -15  -5   22.87    8.76
 -10 -15   5   23.62    9.97
 -10  15  -5   20.12    8.40
 -11 -15  -5   14.71    9.58
  11  15  -5   18.32    7.88
 -11  15   5  -10.16    7.86
  11 -15  -5   25.46    9.14
 -11 -15   5    4.00    8.80
 -11  15  -5   12.78    6.96
   0 -16  -5   93.99   14.38
   0  16   5   93.37   12.75
   0  16  -5   84.57   13.75
   0 -16   5   92.58   13.60
   1 -16   5   99.17   13.47
   1  16  -5   80.54   13.18
  -1 -16  -5   86.44   13.34
  -1  16   5   83.69   13.25
   1 -16  -5   68.63   13.78
   1  16   5   96.58   14.15
  -1  16  -5   98.38   12.99
  -1 -16   5   90.27   14.23
  -2  16   5    2.11    8.08
   2  16  -5    9.56    7.19
   2 -16   5    7.68    7.10
  -2 -16  -5   13.47    7.73
  -2 -16   5    7.74    7.17
   2 -16  -5   11.44    7.37
   2  16   5    9.84    7.33
  -2  16  -5    6.68    7.05
  -3  16   5   52.42    8.51
   3 -16   5   53.69    8.89
   3  16  -5   45.79    8.79
  -3 -16  -5   61.54   10.42
  -3  16  -5   41.13    8.58
   3 -16  -5   38.87    9.48
  -3 -16   5   48.12    9.51
   3  16   5   55.45    9.71
  -4  16   5   25.71    6.24
  -4 -16  -5   22.24    7.63
   4  16  -5   15.74    5.49
   4 -16   5   37.39    8.14
  -4 -16   5   27.47    7.60
  -4  16  -5   22.67    6.78
   4 -16  -5   16.16    7.70
  -5  16   5   23.59    7.27
  -5 -16  -5   27.65    8.05
   5 -16  -5   31.97    8.92
  -5 -16   5   33.49    8.89
   6 -16   5    2.10    6.45
  -6  16   5   -6.60    7.07
  -6 -16  -5    7.28    6.62
  -6 -16   5   17.11    7.52
   6 -16  -5   -0.89    7.48
  -6  16  -5    6.38    5.82
   7  16  -5   56.36   11.11
  -7  16   5   55.68    9.43
   7 -16   5   46.77    8.33
  -7 -16  -5   63.47   11.98
  -7  16  -5   53.25    8.48
   7  16   5   40.12    6.56
  -8 -16  -5   31.91    9.27
   8  16  -5   30.81    7.64
   8 -16   5   35.55    7.14
  -8  16  -5   24.34    8.35
   8 -16  -5   18.59    7.28
   8  16   5   19.53    7.22
  -8 -16   5   31.73    9.07
  -9  16   5  -10.09    6.93
   9 -16   5   -3.75    5.63
  -9 -16  -5   -5.51    8.37
   9  16  -5  -14.41    8.04
   9 -16  -5    2.49    7.65
   9  16   5    2.74    5.69
  -9  16  -5   -4.72    7.74
  -9 -16   5    0.07    8.56
 -10 -16  -5    5.28    9.58
 -10  16   5  -10.36    8.06
  10 -16   5    1.15    5.56
  10 -16  -5   19.82    9.68
 -10 -16   5    3.55    8.14
  11  16  -5    8.28    8.97
 -11 -16  -5    9.57   10.57
 -11  16   5    1.45    9.52
  11 -16  -5   22.17    9.97
 -11 -16   5   27.02   11.10
   0 -17  -5  132.01   16.44
   0  17  -5  128.95   12.64
   0 -17   5  136.92   15.31
   0  17   5  135.58   14.41
   1 -17   5   17.54    6.56
   1  17  -5   25.70    6.81
  -1 -17  -5   11.43    7.31
  -1 -17   5   22.85    8.55
   1 -17  -5   20.12    8.19
  -1  17  -5   25.95    6.70
   1  17   5   25.78    7.46
   2  17  -5    0.77    5.89
  -2  17   5    5.37    6.07
  -2 -17  -5    3.71    7.02
   2 -17   5    5.03    6.78
   2  17   5   12.35    6.83
   2 -17  -5    1.75    7.18
  -2 -17   5    3.62    7.31
  -2  17  -5   13.74    6.92
  -3 -17  -5   10.28    7.19
  -3  17   5    6.65    6.70
   3  17  -5   14.63    6.11
   3 -17   5   16.45    8.79
  -3 -17   5   23.10    8.06
  -3  17  -5    0.12    6.32
   3 -17  -5    2.06    7.79
   3  17   5   11.53    7.49
  -4 -17  -5   61.22   10.90
  -4  17   5   41.01   10.81
   4 -17   5   62.03   12.18
   4  17  -5   51.28    8.60
   4 -17  -5   48.29   10.53
   4  17   5   65.48   11.97
  -4  17  -5   51.40   10.37
  -4 -17   5   72.78   14.74
  -5 -17  -5   11.21    8.56
   5 -17   5   20.17    7.00
  -5  17   5    4.88    9.12
   5  17  -5  -13.51    8.23
   5  17   5   16.01    6.23
   5 -17  -5   15.94    7.64
  -5  17  -5   17.27    8.76
  -5 -17   5   19.48    8.22
   6 -17   5   20.10    7.21
  -6 -17  -5    5.80    7.44
   6  17  -5   -2.98    7.88
  -6  17   5  -10.08    7.38
  -6 -17   5    7.99    8.12
   6 -17  -5    3.33    7.16
   6  17   5   10.55    7.53
  -6  17  -5   -3.66    7.27
   7  17  -5   -3.02    6.76
  -7 -17  -5    9.72    8.74
   7 -17   5    8.12    6.65
  -7  17   5    4.76    7.34
   7  17   5   15.32    7.59
  -7 -17   5   24.18    9.00
   7 -17  -5   19.77    8.62
  -7  17  -5   12.49    7.60
  -8 -17  -5   16.53    8.37
   8 -17   5   -3.43    5.95
   8  17  -5    7.61    7.81
   8  17   5   -3.26    7.86
  -8 -17   5   17.44    8.23
   8 -17  -5    0.00    7.17
  -8  17  -5    1.99    7.30
   9 -17   5   15.40    6.53
   9  17  -5   -0.20    7.48
  -9  17   5  -13.89    8.46
  -9 -17  -5   10.40    9.63
   9 -17  -5   -0.02    8.41
  -9 -17   5   -1.26    7.87
  -9  17  -5   -5.96    8.07
  10  17  -5   -7.60    8.65
 -10  17   5    6.57    9.75
  10 -17   5   17.86    6.49
 -10 -17  -5    5.75    8.84
 -10 -17   5    2.43   10.54
  10 -17  -5    6.85   10.24
   0  18   5   19.09    9.06
   0  18  -5   19.32    8.49
   0 -18  -5   26.57   10.09
   0 -18   5   31.73    8.93
  -1 -18  -5   27.60    8.39
   1 -18   5   35.45    7.95
   1  18  -5   22.10    8.48
   1 -18  -5   41.94   10.74
  -1  18  -5   18.44    8.54
  -1 -18   5   27.32    9.68
   1  18   5   19.68    6.97
  -2 -18  -5   16.01    8.02
   2 -18   5   10.85    7.25
   2  18  -5    3.87    7.71
   2 -18  -5   -4.87    7.51
  -2 -18   5    7.18    7.99
  -2  18  -5    2.34    8.36
   2  18   5    9.23    6.75
   3  18  -5   17.52    7.46
   3 -18   5   12.68    8.64
  -3  18   5   17.65    8.89
  -3 -18  -5   23.07    8.69
  -3 -18   5   25.65    9.24
   3  18   5   20.44    6.67
  -3  18  -5   16.43    8.23
   3 -18  -5   13.86    9.20
   4  18  -5    7.87    6.91
   4 -18   5    9.49    6.48
  -4  18   5   -4.46    7.31
  -4 -18  -5   12.27    8.93
  -4  18  -5   13.83    7.69
   4 -18  -5    3.11    7.83
   4  18   5   27.00    6.17
  -4 -18   5   15.50    9.21
   5 -18   5   17.16    7.76
   5  18  -5   25.47    8.77
  -5 -18  -5   21.63    9.17
  -5  18   5   20.74    7.93
  -5  18  -5    0.78    6.94
   5 -18  -5    8.34    9.47
  -5 -18   5   12.24    8.36
   6  18  -5   -1.23    6.81
  -6  18   5    1.97    7.85
   6 -18   5    7.18    7.15
  -6 -18  -5   17.28    8.54
  -6 -18   5   -9.58    8.56
   6  18   5    8.93    8.82
   6 -18  -5    5.53    8.20
  -6  18  -5   -0.74    7.45
  -7 -18  -5    3.16    9.75
   7 -18   5    7.88    7.60
   7  18  -5   -7.40    8.00
  -7  18   5  -11.98    7.74
   7  18   5    0.26    7.21
   7 -18  -5   24.36    8.86
  -7 -18   5    9.69    8.25
   8 -18   5   -0.29    7.30
  -8 -18  -5    0.91    8.94
  -8  18   5  -13.85    7.70
   8  18  -5   -1.39    8.29
  -8 -18   5   -1.41    8.95
   8 -18  -5   -7.03    8.06
   8  18   5   18.73    7.92
  -9 -18  -5    3.42    9.34
   9 -18   5   13.74    7.19
   9  18  -5  -12.05    8.27
   9 -18  -5    5.02    9.26
  -9  18  -5   14.44    9.91
   9  18   5    9.83    7.45
   0 -19  -5   12.94    8.42
   0  19  -5   23.10    6.88
   0 -19   5    9.54    8.45
   0  19   5   -6.44    8.07
   1 -19   5   23.54    8.71
  -1 -19  -5   27.27    9.74
   1  19  -5   27.61    7.15
  -1  19  -5    9.09    7.69
   1 -19  -5   27.10   10.19
  -1 -19   5   47.81   10.26
   1  19   5   22.86    9.32
   2 -19   5   12.01    7.21
  -2  19   5   16.42    7.40
   2  19  -5   19.66    6.28
   2 -19  -5    8.03    9.63
   2  19   5   -4.06    7.41
  -2 -19   5    8.69   10.00
  -2  19  -5    6.88    7.99
   3 -19   5   18.84    9.52
  -3  19   5    9.60    8.00
   3  19  -5    7.32    7.54
  -3 -19  -5    7.25    8.66
   3 -19  -5    5.11    8.47
  -3  19  -5    4.70    7.25
  -3 -19   5    9.44    9.40
   3  19   5   -3.41    8.61
  -4  19   5   -1.08    7.87
  -4 -19  -5   15.97    9.42
   4 -19   5   20.27    8.11
   4 -19  -5   11.44    8.39
  -4  19  -5    1.98    7.13
   4  19   5  -14.51    8.20
  -4 -19   5   12.42    9.63
   5 -19   5   14.68    8.27
  -5  19   5   -8.65    8.53
   5  19  -5   13.45    9.33
  -5 -19  -5    3.97   10.03
  -5 -19   5   12.98   10.54
   5 -19  -5   19.06    8.69
   6 -19   5   11.69    7.95
  -6 -19  -5   21.16   10.00
   6  19  -5   -5.44    8.38
  -6  19   5   -1.56    8.73
   6 -19  -5   -2.47    8.39
  -6 -19   5   14.31    8.65
  -7  19   5    3.63   10.29
   7  19  -5  -15.95    9.85
   7 -19   5   10.74    8.51
  -7 -19  -5   13.41    9.06
   7 -19  -5    5.77    9.22
  -7 -19   5   14.62    9.63
  -7  19  -5   12.89    9.55
   0 -20   5   32.37    9.63
   0  20   5   -1.50    8.14
   0 -20  -5   23.27   10.51
   1 -20   5   16.64    8.24
  -1 -20  -5   12.32    9.84
  -1 -20   5    4.97   10.31
   1 -20  -5   20.07   10.74
   1  20   5   -2.61    7.81
  -1  20  -5  -10.56    7.88
  -2 -20  -5   14.92    7.74
  -2  20   5  -10.67    8.61
   2  20  -5   -8.50    7.73
   2 -20  -5   12.93    9.79
  -2 -20   5   23.00   11.20
   2  20   5   20.10    8.58
   3 -20   5   22.14   10.00
  -3 -20  -5   30.69    8.96
  -3 -20   5   33.11   10.63
   3  20   5   -5.73    7.68
   3 -20  -5   19.80    9.28
  -3  20  -5  -13.00    9.14
   4 -20   5    7.88    9.25
  -4  20   5   -1.15    8.69
  -4 -20  -5    8.68    9.16
   4 -20  -5    5.64    9.51
  -4 -20   5   15.10    9.10
  -4  20  -5   13.37    9.25
   5 -20   5   19.64    8.48
  -5 -20  -5    9.68   10.08
  -5 -20   5    9.05   11.07
   5 -20  -5    4.06    9.11
   0 -21  -5    8.57    9.71
   0 -21   5   14.15   10.33
   0  21   5  -15.58    9.51
  -1 -21  -5   22.49   12.33
  -1  21   5   -4.78    9.40
   1 -21   5    5.58    9.70
  -1 -21   5   25.24    8.70
   1 -21  -5   24.12   11.30
   2 -21   5   16.08   10.97
   2  21  -5   -2.12    9.14
  -2 -21  -5   13.04   15.36
   2 -21  -5   -5.12   10.33
  -2  21  -5    3.76   11.10
  -2 -21   5   21.82   11.06
   3 -21   5   13.20   11.13
   3  21  -5  -10.23    9.86
  -3  21   5   10.15   11.61
  -3 -21   5    6.60   11.77
  -3  21  -5    9.15   12.74
   3 -21  -5   13.53   10.64
   0   0   6 7280.46  333.99
   0   0  -6 6908.99  332.77
  -1   0   6   80.84    5.36
  -1   0  -6   76.23    4.43
  -1   0   6   80.16    5.51
  -1   0  -6   75.09    4.35
  -2   0   6  145.24    8.50
  -2   0   6  123.18    8.28
   2   0  -6  157.22    8.73
  -3   0   6 5280.73  237.26
  -4   0   6  370.28   19.06
  -5   0   6  128.64    9.93
  -5   0   6  152.69    9.93
  -6   0   6 2346.10  105.69
  -6   0   6 2257.03  105.61
  -7   0   6   87.38    8.00
  -7   0   6   91.83    8.46
  -8   0   6  483.36   25.38
  -8   0   6  468.40   24.63
  -9   0   6  766.86   39.41
  -9   0   6  794.09   39.21
 -10   0   6  532.66   29.73
 -10   0   6  555.93   29.49
 -11   0   6    0.70    4.69
 -12   0   6  152.99   14.97
 -12   0  -6  128.01   10.38
 -13   0   6   10.50    7.96
 -13   0  -6   15.65    5.02
 -13   0  -6    6.18    4.70
 -13   0   6    7.97    7.56
 -14   0  -6   16.53    6.99
 -14   0   6   18.88    6.65
 -14   0   6   19.87    7.93
 -15   0   6   28.81    9.45
 -15   0   6   23.56    8.49
 -15   0  -6   18.38    7.15
 -16   0  -6   45.20    8.05
 -16   0  -6   52.09   10.65
 -16   0   6   42.57   10.94
   0  -1   6   48.23    3.99
   0  -1   6   48.38    3.87
   0  -1  -6   43.96    3.98
   0   1  -6   47.51    4.06
   0   1   6   46.38    3.86
   0   1   6   50.15    3.73
  -1   1   6  130.57    7.53
   1   1  -6  128.71    7.41
  -1   1   6  129.39    7.38
  -1  -1  -6  131.54    6.56
  -1  -1  -6  115.92    6.58
   1  -1  -6  113.16    7.35
  -1   1  -6  120.21    6.43
  -1  -1   6  144.62    7.52
  -1  -1   6  121.63    7.33
  -1   1  -6  121.61    6.53
   2   1  -6 3287.94  153.86
  -2   1   6 3550.24  154.03
  -2  -1   6 3615.56  161.35
   2  -1  -6 3692.59  161.48
  -2  -1   6 3442.03  161.18
   3   1  -6  969.02   46.04
  -3   1   6 1010.54   46.22
  -3  -1   6  971.35   45.29
   3  -1  -6  988.89   45.40
  -3  -1   6  948.20   45.18
  -4   1   6  110.35    7.84
   4  -1  -6  105.85    7.24
  -4  -1   6  108.52    7.18
  -5   1   6 1748.61   80.68
  -5  -1   6 1619.97   74.94
  -6   1   6    2.40    3.02
  -6  -1   6   -1.37    3.20
  -6  -1   6   -2.89    2.75
  -7   1   6   15.90    3.69
  -7  -1   6   17.13    3.68
  -7  -1   6   16.86    4.08
  -8   1   6  695.15   35.90
  -8   1   6  762.70   36.68
  -8  -1   6  659.77   34.64
  -8  -1   6  748.98   35.64
  -9   1   6  241.25   16.00
  -9   1   6  228.08   15.13
  -9  -1   6  237.66   15.88
  -9  -1   6  232.11   15.19
 -10   1   6   62.10   10.07
 -10  -1  -6   67.19    5.87
 -10   1   6   58.09    9.75
 -10   1  -6   64.38    6.48
 -10  -1   6   73.68   10.20
 -10  -1   6   65.74   10.35
 -11   1   6   11.83    6.20
 -11  -1  -6   15.55    2.88
 -11  -1   6    7.62    6.03
 -11  -1   6    1.96    5.07
 -11   1  -6   11.97    3.74
 -12   1   6   69.68   11.92
 -12  -1  -6   66.40   10.50
 -12   1  -6  131.24   10.11
 -12  -1   6  137.24   13.59
 -13   1   6   27.27    8.95
 -13   1   6   30.68    9.44
 -13  -1  -6   23.75    6.00
 -13  -1   6   22.42    7.99
 -13  -1   6   15.74    7.55
 -13   1  -6   23.25    5.74
 -14   1   6   20.56    8.68
 -14  -1  -6   16.56    7.04
 -14   1   6   22.34    6.62
 -14   1  -6   14.87    6.50
 -14  -1   6   24.13    8.42
 -14  -1   6   19.56    6.85
 -15  -1  -6   43.77    7.85
 -15   1   6   58.63   10.92
 -15   1   6   57.11   10.10
 -15  -1  -6   62.44   11.97
 -15  -1   6   73.83   12.68
 -15  -1   6   82.41   13.34
 -15   1  -6   63.67   11.76
 -16  -1  -6   12.66    6.09
 -16  -1  -6   -4.29    8.32
 -16   1   6   14.52    9.52
 -16   1  -6   27.32    6.30
 -16   1  -6   11.37    8.37
 -16  -1   6   30.83   10.62
   0  -2  -6 8829.16  424.77
   0   2   6 9331.75  424.42
  -1   2   6  470.74   21.81
   1  -2   6  441.04   21.08
  -1  -2  -6  452.82   21.25
   1   2  -6  468.45   21.96
   1  -2   6  444.49   20.96
   1  -2  -6  455.29   21.66
   1   2   6  416.21   20.63
  -1   2  -6  455.09   20.89
  -1  -2   6  465.61   21.60
   2   2  -6  456.24   20.92
  -2  -2  -6  397.39   19.60
  -2   2   6  422.69   20.78
  -2   2  -6  427.20   20.48
   2  -2  -6  440.29   21.81
  -2  -2   6  471.81   21.84
  -3   2   6  454.75   21.96
   3   2  -6  430.82   21.83
   3  -2  -6  470.47   22.27
  -3  -2   6  421.50   22.00
   4   2  -6 2090.37   94.58
  -4   2   6 2050.78   94.65
   4  -2  -6 2077.56   93.99
  -4  -2   6 2030.33   93.81
   5   2  -6  723.31   33.48
  -5   2   6  651.62   33.45
   5  -2  -6  617.84   32.54
  -5  -2   6  718.15   32.96
  -6   2   6  783.87   38.13
  -6  -2   6  747.81   36.57
  -7   2   6  216.47   13.34
  -7  -2  -6  211.02   11.18
  -7  -2   6  134.18   10.43
  -8   2   6   38.33    6.72
  -8  -2  -6   29.12    4.48
  -8   2  -6   42.64    4.15
  -9  -2  -6  173.39   10.62
  -9   2   6  186.30   12.66
  -9   2  -6  188.52   10.94
  -9  -2   6  195.88   14.34
 -10  -2  -6  315.65   17.45
 -10   2   6  323.71   20.02
 -10  -2   6  332.34   20.60
 -10  -2   6  335.39   20.45
 -10   2  -6  315.33   17.32
 -11  -2  -6  132.29    9.03
 -11   2   6  119.35   12.12
 -11   2   6   96.64   12.31
 -11  -2   6  107.28   12.84
 -11  -2   6  113.29   12.15
 -11   2  -6  111.08    8.84
 -12   2   6   27.33    7.59
 -12   2  -6   52.59    7.12
 -12  -2   6   57.37   10.68
 -13   2   6   45.92    9.87
 -13  -2  -6   48.67    9.30
 -13   2   6   42.15    9.16
 -13  -2   6   55.82   10.86
 -13   2  -6   53.28    8.47
 -13  -2   6   55.91   11.46
 -14   2   6    4.94    5.88
 -14  -2  -6   -3.43    6.11
 -14   2   6   -2.88    6.54
 -14  -2   6   -3.27    4.87
 -14  -2   6   -0.21    7.08
 -15   2   6   65.84   12.29
 -15  -2  -6   60.23   12.23
 -15  -2  -6   58.40    9.81
 -15   2   6   47.31   10.08
 -15  -2   6   67.17   12.93
 -15  -2   6   81.34   16.21
 -15   2  -6   63.91    9.77
 -15   2  -6   48.48    8.75
 -16   2   6   24.63    9.41
 -16  -2  -6   16.34    8.85
 -16  -2   6   22.58   11.37
   0  -3  -6  100.37    6.63
   0   3  -6  113.82    6.78
   0  -3   6   99.39    6.52
   0   3   6  103.95    6.47
   1  -3   6 1764.66   80.35
   1   3  -6 1872.96   81.22
  -1  -3  -6 1755.04   80.58
  -1   3   6 1741.99   80.95
   1   3   6 1667.91   77.21
  -1  -3   6 1716.91   77.85
  -1   3  -6 1764.59   77.43
   1  -3  -6 1699.73   77.96
  -2   3   6  405.11   19.17
  -2  -3  -6  362.29   18.13
  -2   3  -6  393.62   17.85
  -2  -3   6  384.81   18.90
   2  -3  -6  387.92   19.03
   2   3   6  341.99   17.45
   3   3  -6  130.54    8.03
  -3  -3  -6  114.19    6.65
  -3   3   6  114.01    7.97
  -3   3  -6  117.05    6.33
   3  -3  -6  107.60    7.62
  -3  -3   6  125.91    7.64
  -4   3   6  846.80   40.52
  -4  -3  -6  836.78   38.95
   4   3  -6  873.22   40.56
  -4   3  -6  863.86   39.00
   4  -3  -6  845.96   40.74
  -5   3   6  969.68   45.65
  -5  -3  -6  953.71   43.83
   5   3  -6  950.78   45.46
  -5   3  -6 1044.03   46.97
  -5  -3   6  991.53   48.72
   5  -3  -6 1055.29   49.04
  -6  -3  -6  211.36   11.02
  -6   3   6  195.79   12.84
   6   3  -6  225.56   12.78
   6  -3  -6  212.00   12.63
  -6   3  -6  211.18   10.87
  -6  -3   6  215.34   13.41
  -7  -3  -6  107.09    6.94
  -7   3   6  101.19    8.76
  -7  -3   6  108.97    9.42
  -7   3  -6  106.07    6.70
  -8   3   6   86.09    8.64
  -8  -3  -6   69.18    6.42
  -8   3  -6   83.32    6.14
  -8  -3   6   82.11    9.18
  -9  -3  -6  276.08   13.69
  -9   3   6  236.05   14.83
  -9   3  -6  273.64   14.85
  -9  -3   6  283.63   17.96
 -10   3   6   15.01    4.94
 -10  -3  -6   22.43    4.96
 -10   3  -6   29.93    5.68
 -10  -3   6   28.38    6.71
 -11  -3  -6   75.33    8.78
 -11   3   6   76.69   11.67
 -11  -3   6   78.22   11.81
 -11   3  -6   77.48    8.06
 -12   3   6   60.31    9.37
 -12  -3  -6   49.97    7.60
 -12  -3   6   67.32   12.32
 -12  -3   6   51.51    7.10
 -12   3  -6   69.73    8.35
 -13   3   6   23.32    8.22
 -13  -3  -6   33.28    6.69
 -13   3   6   52.41   10.08
 -13   3  -6   46.88    8.89
 -13  -3   6   34.82    8.24
 -13  -3   6   33.56    8.86
 -14  -3  -6   11.40    6.47
 -14   3   6    4.49    6.57
 -14  -3   6   -3.35    7.75
 -14  -3   6   18.25    7.07
 -14   3  -6    4.20    5.89
 -15   3   6   -7.14    8.14
 -15  -3  -6    3.18    6.87
 -15   3   6   11.99    8.60
 -15   3  -6   17.75    6.45
 -15  -3   6    5.36    8.83
   0   4  -6  650.60   29.21
   0   4   6  601.14   28.92
   0  -4   6  615.47   28.93
   0  -4  -6  590.71   29.03
   1  -4   6  245.94   12.90
  -1  -4  -6  246.54   13.14
  -1   4   6  260.05   13.45
   1   4  -6  275.14   13.77
  -1  -4   6  241.28   12.68
   1  -4  -6  237.86   12.77
   1   4   6  226.49   12.00
  -1   4  -6  239.76   12.17
   2   4  -6 1438.41   67.49
   2  -4   6 1534.47   66.42
  -2  -4  -6 1428.13   66.66
  -2  -4   6 1449.26   66.76
   2   4   6 1361.54   65.73
   2  -4  -6 1499.50   66.98
  -2   4  -6 1503.82   66.05
  -3  -4  -6  527.94   25.85
  -3   4   6  559.22   26.96
   3   4  -6  563.56   27.06
   3   4   6  545.60   25.89
  -3   4  -6  577.45   26.34
   3  -4  -6  562.34   27.54
  -3  -4   6  562.62   27.42
  -4   4   6  819.91   38.63
  -4  -4  -6  793.55   37.26
   4   4  -6  799.00   38.56
  -4  -4   6  797.61   39.88
  -4   4  -6  858.07   38.41
   4  -4  -6  839.61   40.14
   5   4  -6  200.95   12.27
  -5  -4  -6  201.94   10.88
  -5   4   6  202.35   12.52
  -5   4  -6  209.47   10.86
   5  -4  -6  206.98   12.50
  -5  -4   6  197.10   12.52
  -6  -4  -6  175.91    9.78
  -6   4   6  148.49   11.26
   6   4  -6  194.76   11.35
  -6   4  -6  184.07    9.93
  -6  -4   6  183.61   12.16
   6  -4  -6  179.61   11.79
   7   4  -6  103.15    8.19
  -7   4   6  108.29    8.76
  -7  -4  -6   99.70    7.35
  -7  -4   6   99.18    7.53
   7  -4  -6  107.76    9.11
  -7   4  -6   99.70    6.86
  -8  -4  -6   41.65    4.08
  -8   4   6   42.56    6.49
  -8   4  -6   42.65    4.92
  -8  -4   6   43.08    7.50
  -9  -4  -6    8.36    3.79
  -9   4  -6   10.67    3.07
  -9  -4   6    4.58    5.05
 -10  -4  -6  286.22   15.17
 -10   4   6  237.69   16.97
 -10  -4   6  299.52   19.05
 -10   4  -6  272.32   15.83
 -11   4   6  111.12   11.24
 -11  -4  -6   76.38    9.35
 -11  -4   6  107.31   13.20
 -11   4  -6   94.05    8.31
 -12   4   6    5.18    5.17
 -12  -4  -6   26.12    6.04
 -12  -4   6   35.11    9.20
 -12   4  -6   31.03    5.58
 -13   4   6   45.41    8.14
 -13  -4  -6   72.86   11.00
 -13   4  -6   63.71    7.82
 -13  -4   6   44.77    8.89
 -13  -4   6   43.90    9.17
 -14   4  -6    2.40    4.04
 -14  -4   6    4.62    8.13
 -15   4   6    0.16    7.47
 -15   4   6   -5.10    6.97
 -15  -4   6   -5.32    8.63
 -15  -4   6    4.39    8.13
 -15   4  -6    4.86    6.03
 -16  -4  -6   22.40    9.72
 -16   4   6   43.04   12.64
 -16   4   6   22.91    8.10
 -16   4  -6   18.01   10.00
 -16  -4   6   23.97    7.97
 -16  -4   6   23.01   11.02
   0  -5  -6   48.45    5.09
   0   5  -6   54.57    5.34
   0  -5   6   50.76    5.17
   0   5   6   55.74    5.06
  -1   5   6 3041.22  136.28
  -1  -5  -6 2964.11  135.98
   1  -5   6 2994.45  135.76
   1   5  -6 3058.76  136.46
  -1   5  -6 3029.33  133.60
   1   5   6 2940.55  133.39
  -1  -5   6 2925.01  133.79
   1  -5  -6 2946.17  133.96
  -2  -5  -6   92.03    6.84
   2  -5   6  104.70    6.66
  -2   5   6   96.56    7.40
   2   5  -6  112.42    7.79
   2   5   6  101.12    6.48
   2  -5  -6  101.77    7.47
  -2   5  -6  106.56    6.97
  -2  -5   6  105.87    7.33
  -3  -5  -6  825.78   38.65
   3  -5   6  853.04   38.24
   3   5  -6  807.03   39.61
  -3  -5   6  770.19   37.93
   3   5   6  763.08   36.61
  -3   5  -6  829.99   37.02
   3  -5  -6  808.84   38.22
  -4  -5  -6  350.65   17.95
  -4   5   6  369.13   19.23
   4   5  -6  357.19   19.26
   4  -5  -6  385.58   20.34
   4   5   6  367.81   18.21
  -4  -5   6  377.05   20.14
  -4   5  -6  403.31   19.03
  -5  -5  -6  413.69   20.80
  -5   5   6  438.92   22.30
   5   5  -6  411.65   21.96
  -5   5  -6  437.03   21.04
  -5  -5   6  413.99   22.67
   5  -5  -6  436.20   22.74
  -6  -5  -6  122.44    7.93
  -6   5   6  117.89    9.53
   6   5  -6  127.80    9.24
  -6  -5   6  113.34    9.77
   6  -5  -6  127.80   10.02
  -6   5  -6  132.77    8.05
  -7   5   6  414.21   22.66
   7   5  -6  426.88   22.33
  -7  -5  -6  412.95   20.58
  -7   5  -6  437.11   21.35
  -7  -5   6  416.61   23.29
  -8   5   6   15.65    3.75
  -8  -5  -6   15.12    4.14
   8  -5  -6   16.28    4.25
  -8  -5   6    7.13    4.27
  -8   5  -6   10.91    3.27
  -9   5   6  191.05   14.35
  -9  -5  -6  181.50   11.52
  -9   5  -6  190.06   12.29
  -9  -5   6  212.84   15.33
 -10   5   6   44.25    8.51
 -10  -5  -6   57.24    8.23
 -10   5  -6   56.10    7.18
 -10  -5   6   62.77   10.65
 -11  -5  -6  256.44   15.17
 -11   5   6  266.92   18.20
 -11   5  -6  275.12   16.13
 -12   5   6   41.45    8.81
 -12   5  -6   80.84    8.52
 -12  -5   6   61.30   10.95
 -13  -5  -6  141.90   13.90
 -13   5   6  163.42   15.17
 -13   5  -6  195.94   12.05
 -13  -5   6  153.25   17.60
 -14   5   6   30.16    7.64
 -14  -5  -6   39.31    8.12
 -14  -5   6   33.41    9.91
 -14   5  -6   13.19    6.53
 -15   5   6    6.41    7.38
 -15  -5  -6   13.82    8.05
 -15   5   6    8.17    7.47
 -15   5  -6   16.00    6.37
 -15  -5   6   11.38   10.45
 -15  -5   6   21.12    8.42
 -16   5   6    1.19    7.83
 -16   5   6    2.11    9.07
 -16  -5  -6    3.23    9.64
 -16  -5   6   -0.46   12.04
 -16  -5   6    3.33    9.60
 -16   5  -6    5.31    7.91
   0   6  -6  780.37   36.18
   0  -6  -6  754.00   36.03
   0   6   6  766.03   35.94
   0  -6   6  728.26   35.63
  -1   6   6  127.30    8.59
  -1  -6  -6  120.39    7.77
   1  -6   6  120.47    7.93
   1   6  -6  115.80    8.62
   1   6   6  115.70    7.95
  -1  -6   6  115.95    8.30
   1  -6  -6  118.52    8.73
  -1   6  -6  128.42    8.30
  -2   6   6  129.69    9.00
  -2  -6  -6  124.08    7.99
   2   6  -6  130.80    9.29
   2  -6   6  130.34    8.19
  -2  -6   6  129.38    9.21
   2  -6  -6  119.34    9.24
   2   6   6  129.59    8.10
  -2   6  -6  128.82    8.46
   3  -6   6  653.03   29.56
  -3  -6  -6  614.20   29.71
  -3   6   6  599.60   30.55
  -3  -6   6  627.80   30.74
  -3   6  -6  630.62   30.00
   3  -6  -6  620.24   30.88
   3   6   6  626.42   29.66
  -4  -6  -6  587.95   27.89
   4  -6   6  591.25   27.46
  -4   6   6  558.46   28.94
   4   6  -6  579.24   29.10
  -4   6  -6  605.96   28.92
   4   6   6  593.15   28.41
  -4  -6   6  609.66   30.19
   4  -6  -6  598.17   30.18
  -5  -6  -6  139.84    8.36
   5   6  -6  145.84   10.08
  -5   6   6  126.98    9.96
  -5   6  -6  133.41    8.78
   5  -6  -6  132.36   10.30
   5   6   6  136.89    7.57
   6   6  -6  264.23   15.31
  -6  -6  -6  254.11   14.21
  -6   6   6  255.85   15.58
  -6  -6   6  203.87   12.27
   7   6  -6  109.62    9.44
  -7  -6  -6  112.05    8.83
  -7   6   6  117.72   10.01
   7  -6  -6  127.91    9.39
  -7  -6   6  123.46   10.68
  -7   6  -6  111.41    8.40
   8   6  -6   34.16    6.17
  -8  -6  -6   27.56    5.38
   8  -6  -6   26.70    5.23
  -8  -6   6   45.77    8.90
  -8   6  -6   29.76    5.93
  -9   6   6   29.53    5.52
  -9  -6  -6   36.34    7.38
  -9  -6   6   47.38    9.47
  -9   6  -6   37.60    6.63
 -10  -6  -6   41.42    7.47
 -10   6   6   49.97    8.34
 -10   6  -6   40.71    7.42
 -10  -6   6   63.18   11.00
 -11   6   6   16.52    4.73
 -11  -6  -6   26.77    6.14
 -11   6  -6   27.46    5.69
 -11  -6   6   21.65    7.35
 -12  -6  -6   16.53    6.63
 -12   6   6   18.77    6.66
 -12   6  -6   52.05    7.23
 -13  -6  -6   54.22   10.73
 -13   6  -6   56.88    9.89
 -13  -6   6   63.90   10.57
 -14  -6  -6   25.75    7.68
 -14   6   6   20.76    9.06
 -14  -6   6   30.79    8.98
 -15  -6  -6   11.58    8.04
 -15   6   6   19.14    7.87
 -15  -6   6   16.09    9.87
   0   7  -6  468.94   23.69
   0  -7  -6  474.36   23.67
   0   7   6  473.12   23.51
   0  -7   6  450.57   23.38
   1   7  -6  586.58   28.70
  -1  -7  -6  572.34   28.34
   1  -7   6  568.27   27.86
   1   7   6  578.24   27.68
  -1   7  -6  554.11   27.75
   1  -7  -6  579.79   28.10
  -1  -7   6  548.36   27.91
   2  -7   6  215.66   11.91
   2   7  -6  223.25   13.37
  -2  -7  -6  216.47   12.82
  -2   7   6  218.42   13.12
   2  -7  -6  217.46   13.25
  -2   7  -6  215.94   12.56
   2   7   6  210.37   12.16
  -2  -7   6  218.63   12.99
   3   7  -6  461.54   23.56
   3  -7   6  466.42   22.21
  -3  -7  -6  429.97   22.62
  -3   7   6  432.08   23.16
   3   7   6  442.45   22.41
  -3  -7   6  449.88   23.65
  -3   7  -6  469.85   22.86
   4  -7   6  139.63    8.76
  -4  -7  -6  135.99    9.81
   4   7  -6  147.97   10.47
  -4   7   6  139.65   10.34
   4   7   6  139.16    8.65
  -4   7  -6  146.64    9.32
   4  -7  -6  131.86   10.80
  -5   7   6   84.58    8.33
  -5  -7  -6   88.80    7.58
   5   7  -6   89.27    8.10
   5  -7   6   82.12    6.17
   5  -7  -6   71.95    8.26
  -5  -7   6   65.07    6.19
   5   7   6   91.71    5.92
  -5   7  -6   82.81    6.97
   6   7  -6   59.58    7.34
  -6   7   6   64.61    7.45
  -6  -7  -6   54.66    5.84
   6   7   6   60.26    4.55
   6  -7  -6   45.90    5.41
  -6  -7   6   60.59    8.19
  -6   7  -6   53.80    6.29
  -7  -7  -6  453.00   23.31
   7   7  -6  475.06   24.32
  -7   7   6  421.32   22.97
   7  -7  -6  491.17   26.13
  -7   7  -6  479.00   24.55
  -7  -7   6  478.99   26.33
   8   7  -6   87.63    8.47
  -8  -7  -6   74.31    8.73
  -8   7   6   74.33    9.66
  -8  -7   6   81.53   10.41
   8  -7  -6   87.60    9.86
  -8   7  -6   74.93    7.89
   9   7  -6  210.57   13.63
  -9  -7  -6  273.84   14.76
  -9   7   6  235.53   17.40
  -9   7  -6  267.17   16.22
   9  -7  -6  273.85   17.79
  -9  -7   6  283.91   18.81
 -10  -7  -6   64.17    9.10
 -10   7   6   48.67    7.37
 -10  -7   6   61.35   11.71
 -10   7  -6   77.18    9.13
 -11  -7  -6   45.80    7.47
 -11   7   6   25.54    9.58
 -11   7  -6   82.86    8.52
 -12   7   6  145.72   14.40
 -12  -7  -6  127.09   12.80
 -12  -7   6  144.61   16.32
 -12   7  -6  156.26   12.97
 -13   7   6  113.46   11.77
 -13  -7  -6   92.75   12.66
 -13   7  -6   58.56    8.81
 -13  -7   6   45.27    9.54
 -14   7   6   24.51    8.76
 -14  -7  -6   40.09    9.31
 -14   7  -6   38.65    8.08
 -14  -7   6   42.33   10.73
 -15   7   6   27.31    7.49
 -15  -7  -6    5.03    8.60
 -15  -7   6   -0.65    9.70
 -15   7  -6   14.10    7.96
   0  -8   6  687.95   33.89
   0   8  -6  709.93   34.39
   0  -8  -6  691.01   34.31
   0   8   6  720.26   34.25
   1  -8   6  495.87   24.28
  -1   8   6  480.82   24.60
  -1  -8  -6  473.37   24.55
   1   8  -6  477.56   24.82
   1  -8  -6  473.42   24.52
  -1   8  -6  497.96   24.29
   1   8   6  463.11   23.91
  -1  -8   6  464.75   24.22
  -2  -8  -6   94.52    8.29
   2   8  -6  101.36    9.01
  -2   8   6  103.40    8.60
   2  -8   6  107.37    8.17
  -2  -8   6   95.79    8.84
   2   8   6  104.74    7.89
  -2   8  -6  114.65    8.49
   2  -8  -6   79.67    8.83
  -3  -8  -6  191.83   11.91
   3   8  -6  191.70   12.66
  -3   8   6  180.40   12.25
   3  -8   6  189.18   11.12
   3   8   6  196.18   11.28
  -3  -8   6  175.13   12.55
  -3   8  -6  189.05   11.69
  -4  -8  -6   92.29    8.02
   4   8  -6  106.78    9.16
  -4   8   6   83.70    8.93
   4  -8   6   87.69    6.19
   4   8   6   94.41    7.01
   4  -8  -6   73.83    7.68
  -4   8  -6   91.78    7.92
   5  -8   6   21.96    4.54
   5   8  -6   35.59    6.37
  -5   8   6   28.55    5.04
  -5  -8  -6   25.06    4.64
   5   8   6   24.81    4.28
  -5  -8   6   23.27    5.17
  -5   8  -6   26.03    4.77
   5  -8  -6   18.91    3.93
  -6   8   6  128.28    9.21
   6  -8   6  149.75    9.05
  -6  -8  -6  150.47   10.92
   6   8  -6  175.37   11.55
   6   8   6  164.75    9.58
  -6   8  -6  158.46   11.09
   6  -8  -6  161.99   12.27
  -6  -8   6  164.79   12.85
   7   8  -6   65.88    7.27
  -7  -8  -6   44.61    7.97
   7   8   6   87.78    6.15
  -7  -8   6   89.74   10.66
   7  -8  -6   81.73    9.63
  -7   8  -6   72.80    8.26
  -8   8   6   71.15   10.56
  -8  -8  -6   59.87    6.43
  -8  -8   6  114.40   12.17
   8  -8  -6  115.58   11.76
  -8   8  -6   93.81    9.82
  -9  -8  -6   68.38    9.27
  -9   8   6   49.04    9.80
   9   8  -6   77.68    9.96
  -9  -8   6   84.96   11.72
   9  -8  -6   54.04   10.68
  -9   8  -6   72.26    8.81
 -10  -8  -6   22.32    6.18
 -10   8   6   17.34    5.06
 -10   8  -6   48.93    7.50
 -10  -8   6   36.97    9.23
 -11   8   6  119.44   14.12
 -11  -8  -6  106.41   11.79
 -11  -8   6  115.69   14.97
 -11   8  -6  137.06   11.54
 -12  -8  -6    8.18    5.88
 -12   8   6   18.12    5.74
 -12  -8   6   12.77    7.80
 -12   8  -6   -3.61    4.80
 -13  -8  -6   27.25    7.93
 -13  -8   6   42.33   10.43
 -13   8  -6   67.35   11.32
 -14   8   6   26.95    8.48
 -14  -8  -6   29.86    8.71
 -14  -8   6   37.01   12.03
 -15   8   6   12.04    8.46
 -15  -8  -6   10.33    8.81
 -15   8  -6   24.98    9.43
 -15  -8   6   23.67   11.13
   0  -9  -6  733.61   36.44
   0  -9   6  721.77   36.10
   0   9   6  748.48   36.26
   0   9  -6  761.69   36.55
   1   9  -6  345.40   18.74
  -1   9   6  332.78   18.46
   1  -9   6  324.11   17.99
   1  -9  -6  310.61   17.78
  -1   9  -6  323.95   17.85
   1   9   6  325.18   17.57
  -2   9   6   83.19    8.34
   2  -9   6   86.85    7.37
   2   9  -6   81.39    8.52
  -2   9  -6   85.70    8.02
   2  -9  -6   72.41    6.54
   2   9   6   79.30    7.65
  -2  -9   6   88.95    7.34
   3   9  -6   84.09    8.85
   3  -9   6   70.79    6.52
  -3   9   6   74.04    8.33
   3   9   6   76.10    7.13
  -3   9  -6   66.79    7.80
   3  -9  -6   64.02    7.78
  -3  -9   6   77.41    8.15
  -4   9   6  646.49   32.50
   4  -9   6  632.77   31.35
  -4  -9  -6  595.10   31.70
   4   9  -6  679.95   32.74
   4   9   6  599.14   30.27
  -4   9  -6  611.11   30.85
   4  -9  -6  620.45   31.98
  -4  -9   6  645.82   31.78
  -5  -9  -6  149.41   10.04
  -5   9   6  120.39    8.60
   5   9  -6  139.69   10.75
   5  -9   6  130.18    9.28
   5   9   6  143.20    9.38
   5  -9  -6  132.96   11.46
  -5  -9   6  147.96   11.93
  -5   9  -6  124.88    9.98
   6  -9   6   87.09    5.87
  -6   9   6   86.58   10.52
   6   9  -6   69.48    6.54
  -6   9  -6   72.75    8.42
   6   9   6   85.79    6.69
   6  -9  -6   72.36    9.63
  -6  -9   6   75.10   10.08
   7  -9   6  455.18   22.59
  -7  -9  -6  453.67   24.43
  -7   9   6  436.00   25.46
   7   9  -6  464.96   25.16
  -7  -9   6  454.85   26.18
  -7   9  -6  478.32   25.14
   7   9   6  459.07   23.20
   7  -9  -6  478.35   26.69
  -8  -9  -6  181.48   13.64
   8   9  -6  174.15   12.74
  -8   9   6  186.59   14.01
  -8   9  -6  200.85   13.62
   8  -9  -6  184.48   15.53
  -8  -9   6  200.86   16.37
   9   9  -6   13.46    5.57
  -9  -9  -6   23.92    6.17
  -9   9   6   17.78    5.89
  -9  -9   6   17.02    6.54
   9  -9  -6   16.78    6.31
  10   9  -6   34.07    7.54
 -10   9   6   26.53    8.01
 -10  -9  -6   31.45    6.84
 -10  -9   6   34.38    8.17
 -10   9  -6   24.98    6.93
  10  -9  -6   31.90    7.04
 -11   9   6   39.14    8.33
 -11  -9  -6   52.18   10.02
 -11   9  -6   20.63    6.35
 -11  -9   6   33.46    8.48
 -12  -9   6    7.13    7.25
 -12   9  -6   21.72    6.58
 -13  -9  -6    8.78    6.78
 -13   9   6  -12.77    6.87
 -13  -9   6    3.45    8.91
 -14   9   6   73.47   13.25
 -14  -9   6    6.69    9.63
 -14   9  -6   14.58    7.42
 -15  -9  -6   -1.88    8.82
 -15  -9   6    8.87   11.41
 -15   9  -6   27.25    7.44
   0 -10  -6    1.13    4.16
   0  10   6    0.95    3.76
   0  10  -6    1.15    3.97
   0 -10   6    4.78    2.65
   1 -10   6  257.28   16.25
   1  10  -6  303.49   17.18
  -1  10   6  295.19   17.11
  -1 -10  -6  288.02   16.92
   1 -10  -6  286.02   16.90
  -1 -10   6  256.96   16.03
   1  10   6  288.43   16.29
  -1  10  -6  285.75   16.60
   2 -10   6  344.33   19.75
  -2  10   6  374.38   20.37
   2  10  -6  379.12   20.59
  -2 -10  -6  356.83   20.20
  -2  10  -6  377.41   20.23
  -2 -10   6  352.67   20.37
   2 -10  -6  359.72   20.67
   2  10   6  352.49   19.67
  -3  10   6   73.54    7.49
   3 -10   6   78.48    8.08
   3  10  -6   91.42    8.37
  -3 -10  -6   78.14    8.81
   3  10   6   85.07    7.89
   3 -10  -6   84.48    9.86
  -3  10  -6   80.09    8.75
  -3 -10   6   88.34    9.57
   4 -10   6   84.70    8.15
  -4  10   6  110.42    8.77
   4  10  -6   89.02    7.22
  -4 -10  -6   96.09    9.20
   4 -10  -6   90.21   10.37
   4  10   6   93.88    8.05
  -4  10  -6   91.62    9.13
  -4 -10   6   96.70   10.46
   5  10  -6  240.13   15.66
   5 -10   6  237.52   13.44
  -5 -10  -6  251.13   15.31
  -5  10   6  214.11   15.14
   5 -10  -6  234.16   16.44
  -5 -10   6  249.52   16.30
  -5  10  -6  227.21   14.74
   5  10   6  232.90   13.77
  -6  10   6   22.23    5.79
   6  10  -6   31.10    6.67
  -6 -10  -6   43.00    8.35
   6 -10   6   34.88    6.52
   6 -10  -6   25.05    6.55
  -6 -10   6   27.45    6.83
   6  10   6   37.75    6.09
  -6  10  -6   43.58    7.74
  -7 -10  -6  182.01   14.57
  -7  10   6  197.97   14.70
   7 -10   6  199.92   11.59
   7  10  -6  191.71   14.02
   7  10   6  175.63   11.80
  -7  10  -6  177.75   12.47
   7 -10  -6  207.15   15.33
  -7 -10   6  218.56   16.19
  -8 -10  -6   38.42    7.32
   8 -10   6   59.10    5.80
  -8  10   6   62.48   10.50
   8  10  -6   42.01    7.32
   8 -10  -6   69.46   11.52
   8  10   6   55.16    6.70
  -9 -10  -6   68.15   10.56
   9  10  -6   64.79    9.95
  -9  10   6   53.58   10.15
  -9  10  -6   50.84    8.97
   9 -10  -6   60.65   11.02
  -9 -10   6   77.44   11.77
 -10  10   6    6.24    5.17
 -10 -10  -6    8.24    6.01
  10  10  -6    4.20    5.04
 -10 -10   6    6.92    7.80
 -10  10  -6    2.50    5.53
  10 -10  -6    7.64    5.24
 -11 -10  -6   40.03    7.97
  11 -10  -6   48.98    8.16
 -11  10  -6   60.55   10.37
 -11 -10   6   43.58    9.45
 -12 -10  -6    4.12    7.85
 -12  10   6   -0.05    7.42
 -12 -10   6    5.92    8.27
 -13 -10  -6    7.11    7.95
 -13  10   6    5.24    8.18
 -13 -10   6    3.57    8.55
 -13  10  -6   15.00    7.02
 -14 -10  -6   38.32   10.51
 -14  10   6   36.96    8.15
 -14  10  -6   75.79   13.80
 -14 -10   6   55.75   14.34
   0 -11  -6   96.26   10.00
   0 -11   6   77.27    8.92
   0  11  -6   77.69    6.87
   0  11   6   98.41    9.33
   1 -11   6  159.52   12.12
   1  11  -6  155.53   10.24
  -1 -11  -6  163.91   12.60
   1  11   6  158.92   11.29
  -1 -11   6  155.04   11.60
   1 -11  -6  152.25   12.20
  -1  11  -6  124.22    9.99
  -2  11   6  119.74    8.80
   2  11  -6   99.19    9.30
  -2 -11  -6   95.88   10.59
  -2 -11   6   89.04   10.12
   2 -11  -6   92.36   10.70
  -2  11  -6   75.65    8.11
   2  11   6   81.10    9.08
  -3  11   6  212.84   15.47
   3  11  -6  226.31   15.82
   3 -11   6  219.00   13.55
  -3 -11  -6  229.18   15.13
   3  11   6  225.11   13.68
  -3  11  -6  185.17   12.44
   3 -11  -6  213.85   15.34
  -3 -11   6  201.34   14.85
  -4 -11  -6   39.68    7.05
  -4  11   6   32.66    6.27
   4  11  -6   25.61    5.21
   4 -11   6   29.54    5.99
  -4 -11   6   37.91    6.69
   4 -11  -6   33.48    6.98
  -4  11  -6   33.53    5.39
   5 -11   6   35.94    5.92
  -5  11   6   32.98    7.55
  -5 -11  -6   28.62    6.82
   5  11  -6   34.33    6.64
   5 -11  -6   31.94    7.18
  -5 -11   6   32.26    6.60
   5  11   6   28.31    5.39
  -6  11   6   76.80   10.13
  -6 -11  -6   74.23   10.59
   6  11  -6   48.84    9.99
   6 -11   6   76.71    8.21
   6 -11  -6   74.82   11.12
  -6  11  -6   80.71    9.79
  -6 -11   6   83.48   12.10
   6  11   6   72.26    7.93
  -7 -11  -6   41.93    7.60
   7 -11   6   50.18    5.86
  -7  11   6   61.89    9.61
   7  11  -6   68.71    9.57
   7 -11  -6   64.11   10.43
  -7  11  -6   48.98    7.66
   7  11   6   36.11    6.77
  -7 -11   6   43.84    8.73
   8 -11   6  325.23   18.08
  -8  11   6  300.93   22.24
   8  11  -6  366.04   20.65
  -8 -11  -6  347.84   20.94
   8  11   6  336.05   18.27
  -8 -11   6  343.61   22.51
   8 -11  -6  350.38   22.27
  -8  11  -6  334.63   20.33
  -9 -11  -6   11.34    5.73
  -9  11   6    5.24    5.30
   9  11  -6   -2.11    5.52
  -9  11  -6    4.54    5.34
   9 -11  -6   -0.47    6.73
  -9 -11   6    6.68    7.40
 -10  11   6    1.93    4.86
  10  11  -6    2.35    3.90
 -10 -11  -6   -6.94    5.91
  10 -11  -6   -0.15    5.78
 -10 -11   6    6.17    7.78
 -10  11  -6    0.14    5.60
 -11  11   6   22.67    6.99
 -11 -11  -6   28.44    7.95
  11 -11  -6    5.00    4.89
 -11 -11   6    8.90    7.58
 -12 -11  -6   54.20   10.53
 -12  11   6   41.07    9.73
 -12 -11   6   48.12   11.01
 -12  11  -6   59.40    9.64
 -13 -11  -6   11.37    8.45
 -13  11   6    2.45    7.21
 -13 -11   6    2.34    8.87
 -13  11  -6    9.66    7.94
 -14  11   6  -10.51    7.99
 -14 -11  -6    2.38    9.74
 -14 -11   6   12.03   11.05
 -14  11  -6   -7.02    9.58
   0 -12  -6  185.15   14.36
   0  12   6  218.55   14.22
   0 -12   6  179.74   13.90
   0  12  -6  152.39   12.45
  -1  12   6   23.86    6.34
  -1 -12  -6   25.69    6.83
   1 -12   6   25.85    6.35
   1  12  -6   22.66    5.07
  -1 -12   6   28.53    7.06
   1 -12  -6   30.10    7.28
  -1  12  -6   23.77    5.95
  -2 -12  -6   58.77   10.49
   2  12  -6   51.68    7.95
  -2  12   6   53.02    9.03
   2 -12   6   61.34    8.46
  -2  12  -6   50.81    8.58
  -2 -12   6   62.45    9.61
   2 -12  -6   61.91   10.20
   2  12   6   46.71    6.21
   3  12  -6  382.16   23.54
  -3 -12  -6  438.10   23.93
   3 -12   6  439.13   22.83
  -3  12   6  397.03   23.69
   3  12   6  403.18   22.64
   3 -12  -6  446.93   24.75
  -3 -12   6  422.94   24.26
  -3  12  -6  399.24   22.80
  -4 -12  -6   41.29    7.78
   4  12  -6   65.11   11.19
  -4  12   6   47.11    9.52
   4 -12   6   57.82    8.43
  -4 -12   6   43.44    7.51
  -4  12  -6   45.30    7.76
   4 -12  -6   39.32    7.52
   4  12   6   58.27    8.14
  -5 -12  -6  212.21   15.88
  -5  12   6  221.27   16.31
   5  12  -6  208.52   15.41
   5 -12  -6  193.85   15.79
  -5 -12   6  201.14   15.21
  -5  12  -6  189.42   14.43
   5  12   6  190.51   13.16
  -6 -12  -6  227.34   16.14
   6 -12   6  234.48   14.30
   6  12  -6  251.81   16.45
  -6  12   6  190.30   15.10
  -6 -12   6  228.21   17.29
   6 -12  -6  241.88   17.44
  -6  12  -6  216.09   16.03
   6  12   6  228.41   14.65
   7 -12   6  173.91   12.96
  -7 -12  -6  173.21   15.49
   7  12  -6  222.49   15.42
  -7  12   6  207.28   17.04
   7 -12  -6  208.97   16.47
  -7  12  -6  217.99   15.26
   7  12   6  182.94   12.98
  -7 -12   6  219.82   17.29
  -8  12   6   55.25   11.21
   8 -12   6   43.15    6.76
   8  12  -6   37.47    7.61
  -8 -12   6   38.49    7.95
   8  12   6   43.51    6.73
  -8  12  -6   37.94    7.18
   9 -12   6   53.44    6.77
  -9  12   6   61.39   11.55
  -9 -12  -6   46.11    8.47
   9  12   6   56.86    6.54
  -9  12  -6   36.21    6.68
  -9 -12   6   51.46    8.98
   9 -12  -6   54.60   10.23
 -10 -12  -6   35.28    8.16
  10  12  -6   29.34    7.46
 -10  12   6   24.57    7.79
  10 -12  -6   33.49    8.14
 -10  12  -6   23.69    8.24
 -10 -12   6   25.80    8.36
 -11  12   6   10.88    7.44
 -11 -12  -6   18.28    7.03
  11  12  -6   29.00    7.45
  11 -12  -6   20.50    7.22
 -11 -12   6   18.00    9.26
 -11  12  -6   16.96    6.84
 -12 -12  -6    5.70    7.13
 -12  12   6    9.29    5.68
 -12 -12   6    5.42   10.34
 -12  12  -6   18.06    7.60
 -13 -12  -6   28.21    9.18
 -13  12   6   10.73    7.45
 -13  12  -6   17.09    8.79
 -13 -12   6   23.93   10.52
   0  13  -6    0.65    5.65
   0 -13   6   -3.46    5.07
   0 -13  -6   -1.23    5.34
   1 -13   6   60.25    9.85
  -1  13   6   69.86   11.15
  -1 -13  -6   52.82    8.76
   1  13  -6   55.27    9.64
  -1  13  -6   63.41   10.70
   1 -13  -6   63.88   10.70
   1  13   6   51.18    7.45
  -1 -13   6   56.94   10.27
   2 -13   6  189.75   14.62
  -2  13   6  212.16   15.09
   2  13  -6  193.30   14.96
  -2 -13  -6  191.77   15.83
   2 -13  -6  212.13   16.38
  -2  13  -6  213.41   15.62
  -2 -13   6  200.56   15.88
  -3  13   6  165.97   13.74
   3 -13   6  158.58   13.18
  -3 -13  -6  146.53   14.13
   3  13  -6  143.50   13.42
  -3 -13   6  155.01   14.17
   3 -13  -6  160.85   14.93
   3  13   6  136.58   13.44
  -3  13  -6  168.31   13.85
  -4 -13  -6  284.42   18.51
   4  13  -6  272.25   18.86
   4 -13   6  287.10   17.55
  -4  13   6  234.99   17.29
  -4 -13   6  242.18   18.51
   4 -13  -6  266.07   19.15
  -4  13  -6  305.56   18.19
   4  13   6  297.61   17.22
   5 -13   6   32.82    6.35
   5  13  -6   28.90    6.46
  -5 -13  -6   57.50   10.88
  -5  13  -6   38.12    6.90
  -5 -13   6   24.44    6.71
   6 -13   6   -4.02    3.91
  -6  13   6    4.27    6.21
   6  13  -6   -3.95    4.77
  -6 -13   6    1.00    5.75
   6 -13  -6   -9.91    5.40
   6  13   6    4.85    3.55
  -6  13  -6   -3.50    5.09
   7 -13   6    6.14    3.27
  -7 -13  -6    4.04    6.49
  -7  13   6   -0.25    5.98
   7 -13  -6    5.71    5.86
  -7  13  -6    2.73    3.98
  -7 -13   6   11.67    6.37
   7  13   6    1.36    4.68
   8  13  -6  105.35   13.72
  -8  13   6   91.77   11.93
  -8 -13  -6   76.03   12.50
   8 -13  -6   83.81   12.32
  -8 -13   6   97.64   13.89
   8  13   6   66.92    7.99
  -8  13  -6   48.21    9.79
   9  13  -6   11.03    6.16
  -9  13   6    6.76    6.43
   9 -13   6    8.32    3.75
  -9 -13  -6    0.77    6.45
  -9  13  -6    7.26    6.70
   9  13   6   11.38    4.00
  -9 -13   6   10.34    7.13
   9 -13  -6    7.73    7.00
  10  13  -6   38.18    8.44
 -10 -13  -6   28.92    8.42
 -10  13   6   17.01    7.81
  10 -13  -6   25.51    9.09
 -10 -13   6   20.13    8.59
 -10  13  -6   33.93    7.59
 -11 -13  -6   31.73    8.22
  11  13  -6   24.76    7.61
 -11  13   6   23.32    6.46
  11 -13  -6   18.45    7.66
 -11 -13   6   31.12   10.77
 -12 -13  -6   17.33    8.38
  12  13  -6   14.13    6.54
 -12  13   6   -0.94    7.07
  12 -13  -6   11.06    7.42
 -12 -13   6   17.16   11.83
 -12  13  -6   -6.84    8.67
 -13  13   6   -8.79    8.57
 -13 -13  -6    8.97    9.19
 -13  13  -6   14.84    8.88
 -13 -13   6   -0.51    9.85
   0 -14  -6   -3.36    5.13
   0 -14   6    9.04    6.13
   0  14  -6    0.31    4.21
   0  14   6   -1.59    4.98
   1  14  -6   31.72    5.65
  -1 -14  -6   25.40    7.93
   1  14   6   52.72    9.56
   1 -14  -6   34.61    8.24
  -1 -14   6   50.55    8.08
  -1  14  -6   57.63    9.85
  -2  14   6    8.24    5.04
  -2 -14  -6    1.17    6.10
   2 -14   6   12.70    5.31
   2  14  -6   -7.49    4.51
   2 -14  -6    5.02    6.05
  -2  14  -6    4.22    5.14
   2  14   6    4.40    5.60
  -3  14   6   31.66    9.52
   3  14  -6   24.27    7.24
  -3 -14   6   63.17   11.42
   3 -14  -6   61.21   11.81
   3  14   6   50.22    7.99
  -3  14  -6   54.50    9.38
  -4  14   6   98.73   14.40
   4 -14   6  108.78   11.83
  -4 -14  -6  103.42   12.87
   4  14  -6   77.72   12.17
  -4  14  -6  100.34   10.65
   4 -14  -6  112.41   13.11
   4  14   6   85.60   10.65
  -4 -14   6  103.27   13.04
   5 -14   6   11.60    5.59
  -5 -14  -6   10.36    6.62
   5  14  -6   11.10    7.80
  -5  14   6   16.30    6.15
   5  14   6   20.82    5.90
  -5 -14   6   16.60    7.61
   5 -14  -6   15.59    7.38
   6 -14   6   52.47    9.73
  -6  14   6   43.68    8.58
  -6 -14  -6   60.06   11.81
   6  14  -6   46.75   10.41
  -6  14  -6   29.35    8.66
  -6 -14   6   32.88    7.71
   6 -14  -6   41.78    8.00
   6  14   6   26.23    6.21
   7 -14   6   96.89    9.95
  -7 -14  -6   76.97   13.15
   7  14  -6  102.99   12.15
   7  14   6  106.00   11.22
  -7  14  -6   92.67   13.94
   7 -14  -6  103.89   14.12
  -7 -14   6   90.69   13.47
   8 -14   6   15.67    4.98
   8  14  -6   21.35    6.63
  -8 -14  -6   13.53    6.90
   8 -14  -6   -0.98    6.85
  -8  14  -6   22.70    7.26
  -8 -14   6   11.52    7.60
  -9 -14  -6   32.16    8.15
  -9  14   6   21.45    8.98
   9  14  -6   39.79    8.44
   9  14   6   28.20    4.87
   9 -14  -6   35.23    8.86
  -9  14  -6   40.49    7.71
  -9 -14   6   30.85    9.51
 -10  14   6   35.54    7.74
 -10 -14  -6   51.03    9.51
 -10 -14   6   51.72   10.18
  10 -14  -6   45.62   10.17
 -10  14  -6   62.33   11.04
 -11  14   6    2.98    7.34
 -11 -14   6   -0.03    9.70
  11 -14  -6   -0.16    8.70
  12  14  -6    8.63    7.44
 -12 -14  -6    2.74    9.06
 -12 -14   6    2.27    8.64
 -12  14  -6    3.05    7.84
  12 -14  -6    5.62    7.86
   0 -15   6   53.22    8.70
   0  15  -6   40.72    9.46
   0 -15  -6   61.50   12.35
   1 -15   6    6.38    5.14
   1  15  -6   25.50    7.81
  -1 -15  -6   17.20    6.65
  -1  15   6    4.87    8.24
   1 -15  -6   13.38    7.03
  -1 -15   6   18.76    7.30
  -1  15  -6   14.55    7.87
   1  15   6   20.12    4.60
  -2  15   6   33.60    9.10
   2  15  -6   38.16    9.53
  -2 -15  -6   30.34    8.23
   2 -15   6   34.14    7.15
  -2  15  -6   36.74    8.88
   2 -15  -6   40.02    9.69
  -2 -15   6   37.18    8.46
   2  15   6   31.59    7.40
   3 -15   6   51.95   10.07
  -3 -15  -6   37.54    8.96
  -3  15   6   56.88   11.06
   3  15  -6   36.31    7.51
   3 -15  -6   30.07    8.63
  -3  15  -6   45.05    8.85
  -3 -15   6   46.52    8.80
   3  15   6   48.64    9.83
  -4 -15  -6    6.34    6.03
   4  15  -6   10.50    5.94
  -4  15   6    6.09    6.68
   4 -15   6    9.57    6.09
   4  15   6   14.67    5.54
  -4 -15   6    2.49    6.66
  -4  15  -6    9.63    6.43
   4 -15  -6   15.33    7.01
   5 -15   6   70.83   10.83
  -5 -15  -6   81.88   13.16
  -5  15   6   76.37   11.84
   5  15  -6   80.37   13.29
  -5 -15   6   80.40   12.57
  -5  15  -6   71.15   11.54
   5  15   6   69.95    9.93
   5 -15  -6   64.69   12.62
  -6  15   6   34.29    5.76
   6 -15   6   44.83    7.60
  -6 -15  -6   37.76    8.99
   6  15  -6   41.33    8.36
   6 -15  -6   34.04    8.26
  -6 -15   6   36.31    8.83
   6  15   6   35.14    7.52
  -6  15  -6   59.29   11.85
  -7  15   6    0.05    7.70
   7 -15   6    5.97    5.13
   7  15  -6    6.83    6.05
  -7 -15  -6   16.24    8.34
   7 -15  -6   12.41    6.76
  -7  15  -6   21.76    6.37
  -7 -15   6   10.18    7.20
  -8 -15  -6   23.35    7.74
  -8  15   6   23.65    8.03
   8 -15   6   23.49    6.07
  -8 -15   6   32.04    9.72
  -8  15  -6   29.91    6.11
   8 -15  -6   25.01    8.51
  -9  15   6    5.22    5.95
  -9 -15  -6   16.28    8.60
   9  15  -6   11.43    6.06
   9 -15   6   18.68    5.44
  -9 -15   6   25.93    8.63
  -9  15  -6   25.77    7.33
   9 -15  -6   20.23    7.52
  10  15  -6    2.53    6.59
 -10  15   6   -5.13    7.21
 -10 -15  -6    3.23    7.91
 -10 -15   6   -1.77    9.70
  10  15   6   15.39    5.29
  10 -15  -6    5.85    7.37
 -10  15  -6   -6.65    7.10
 -11  15   6   -7.10    8.19
 -11 -15  -6   18.67    9.54
 -11  15  -6    4.94    6.98
 -11 -15   6    3.15    8.45
  11 -15  -6   23.42    8.52
   0 -16   6   12.81    7.44
   0  16  -6   12.20    7.51
   0  16   6   -0.22    5.49
   0 -16  -6    5.37    7.09
  -1  16   6   44.55    8.66
   1 -16   6   73.07   12.32
  -1 -16  -6   72.39   13.41
   1  16  -6   56.24    9.85
  -1  16  -6   76.56   12.87
  -1 -16   6   67.24   13.18
   1  16   6   81.59   13.59
   2 -16   6   18.08    7.70
  -2 -16  -6   12.64    7.50
   2  16  -6   13.83    6.51
  -2  16   6    5.57    7.56
   2  16   6    9.83    8.17
  -2  16  -6    8.20    6.62
  -2 -16   6   19.99    7.34
   2 -16  -6   -0.33    7.42
   3  16  -6    4.94    6.31
  -3  16   6    8.66    7.26
  -3 -16  -6   -2.97    6.42
   3 -16   6    4.58    6.16
  -3 -16   6   -2.55    6.31
  -3  16  -6   -4.71    6.21
   3 -16  -6    8.95    7.39
  -4  16   6    3.22    4.96
   4 -16   6    2.38    5.78
  -4 -16  -6    9.69    7.10
   4 -16  -6    1.97    6.55
  -4 -16   6   -7.17    5.84
  -4  16  -6    4.48    6.68
   5 -16   6   -4.99    5.78
  -5 -16  -6   -0.13    6.45
  -5  16   6   -7.29    5.93
   6 -16   6   37.20    7.56
  -6  16   6   22.39    7.97
  -6 -16  -6   28.00    7.92
   6  16  -6   41.44    7.68
   6  16   6   21.24    5.87
  -6  16  -6   27.32    7.16
   6 -16  -6   41.28    9.14
  -6 -16   6   29.67    8.69
   7  16  -6   25.65    6.27
   7 -16   6   25.37    6.66
  -7  16   6   29.50    8.29
  -7 -16  -6   26.36    9.36
  -7 -16   6   23.57    8.92
  -7  16  -6   31.16    7.45
[truncated: 1,084,619 more chars]
