# Supplementary material for: Stereodynamism in Chiral Polyaromatic Phosphepines
Source: Chemistry. 2025 May 19;31(34):e202500343. doi: 10.1002/chem.202500343 (PMC12172589; doi:10.1002/chem.202500343)
Supplement: Supplementary file 2 — Supporting Information [file CHEM-31-e202500343-s002.zip › SPM-1.cif]

################################################################################
#                                                                              #
#------------------------------------------------------------------------------#
#                                                                              #
#           CIF file created and formatted by CRYSCALC (ver. 20.11)            #
#                                                                              #
#------------------------------------------------------------------------------#
#                                                                              #
# Date of archive creation: 02-12-2020 at 12:02:43                             #
#                                                                              #
# Input CIF files:                                                             #
#  1. sqz.cif                                                                  #
#  2. import.cif                                                               #
#                                                                              #
#------------------------------------------------------------------------------#
#                                                                              #
# Date of experiment: 02 decembre 2020                                         #
# Experimenter      : Thierry Roisnel                                          #
#                                                                              #
# Instrument        : APEXII Bruker-AXS                                        #
# Laboratory        : CDIFX/ISCR (UMR6226 Rennes)                              #
# CDIFX ID          : A20-0116                                                 #
# Sample ID         : DT6711                                                   #
# Proposer          : PA. Bouit [OMC/ISCR]                                     #
#                                                                              #
#------------------------------------------------------------------------------#
#                                                                              #
# Please use the following crystallographer details for CIF file deposition    #
# at CCDC or FIZ Karsruhe :                                                    #
#                                                                              #
# Crystallographer name : Thierry ROISNEL                                      #
# Publishing name :       Thierry ROISNEL                                      #
# Email adress :          thierry.roisnel@univ-rennes1.fr                      #
# Affiliation :           CDIFX ISCR CNRS Univ Rennes                          #
# Country :               France                                               #
# ORCID ID :              0000-0002-6088-4472                                  #
#                                                                              #
# Please use the following address for further publication:                    #
#                                                                              #
# Thierry Roisnel                                                              #
# Univ Rennes, CNRS, ISCR (Institut des Sciences Chimiques de Rennes) UMR 6226 #
# F-35000 Rennes, France                                                       #
#                                                                              #
################################################################################


data_DT6711

#------------------------------------------------------------------------------#
# Date of experiment: 02 decembre 2020                                         #
#------------------------------------------------------------------------------#


#------------------------------------------------------------------------------#
#                             CHEMICAL INFORMATION                             #
#------------------------------------------------------------------------------#
 

_chemical_name_systematic
;
 ?
;
_chemical_formula_moiety              'C32 H21 O P'
_chemical_formula_sum                 'C32 H21 O P'
_chemical_formula_weight               452.46
_chemical_compound_source             'synthesis as described'
_chemical_absolute_configuration      'ad'

#------------------------------------------------------------------------------#
#                    SPACE GROUP AND UNIT CELL INFORMATION                     #
#------------------------------------------------------------------------------#
 

_space_group_crystal_system              monoclinic
_space_group_name_H-M_alt                'C 2'
_space_group_name_Hall                   'C 2y'
_space_group_IT_number                     5
loop_
  _space_group_symop_operation_xyz
 'x, y, z'
 '-x, y, -z'
 'x+1/2, y+1/2, z'
 '-x+1/2, y+1/2, -z'

_cell_length_a                         26.645(6)
_cell_length_b                         8.0490(17)
_cell_length_c                         11.873(3)
_cell_angle_alpha                      90
_cell_angle_beta                       108.670(8)
_cell_angle_gamma                      90
_cell_volume                           2412.4(10)
_cell_formula_units_Z                  4
_cell_measurement_temperature          150(2)
_cell_measurement_reflns_used          3226
_cell_measurement_theta_min            2.6561
_cell_measurement_theta_max            26.6847
_cell_measurement_wavelength           0.710730


#------------------------------------------------------------------------------#
#                              ORIENTATION MATRIX                              #
#------------------------------------------------------------------------------#
 
_diffrn_orient_matrix_UB_11   0.0168576
_diffrn_orient_matrix_UB_21   0.0239526
_diffrn_orient_matrix_UB_31  -0.0266725
_diffrn_orient_matrix_UB_12   0.1123952
_diffrn_orient_matrix_UB_22  -0.0330306
_diffrn_orient_matrix_UB_32   0.0413737
_diffrn_orient_matrix_UB_13   0.0139927
_diffrn_orient_matrix_UB_23  -0.0460287
_diffrn_orient_matrix_UB_33  -0.0747592


#------------------------------------------------------------------------------#
#                             CRYSTAL INFORMATION                              #
#------------------------------------------------------------------------------#
 
_exptl_crystal_description             prism
_exptl_crystal_colour                  colourless
_exptl_crystal_size_max                0.350
_exptl_crystal_size_mid                0.270
_exptl_crystal_size_min                0.210
_exptl_crystal_density_meas            ?                               
_exptl_crystal_density_diffrn          1.246                           
_exptl_crystal_density_method          ?                               
_exptl_crystal_F_000                   944                             
_exptl_special_details
;
 ?
;

#------------------------------------------------------------------------------#
#                            ABSORPTION CORRECTION                             #
#------------------------------------------------------------------------------#
 
_exptl_absorpt_coefficient_mu                         0.137
_exptl_absorpt_correction_type                       multi-scan
_exptl_absorpt_process_details
;
  [Sheldrick, G.M. (2014). SADABS Bruker AXS Inc., Madison, Wisconsin, USA]
;
_exptl_absorpt_correction_T_min                         0.888
_exptl_absorpt_correction_T_max                         0.972

#------------------------------------------------------------------------------#
#                               DATA COLLECTION                                #
#------------------------------------------------------------------------------#
 
# Software                   : BIS 2014.5.0.0/23-May-2014 && APEX2_2014.11-0   #
# Number of scans            :        3                                        #
# Total number of frames     :      282                                        #
# Total length of scans      :   282.00 (deg.)                                 #
# Rotation speed             :    20.00 sec./deg.                              #
# Total exposition time      :      1 h  34.0 min.                             #
#                                                                              #
#    Scan  Time(s)  Width  DX (mm)  Frames  Theta  Omega    Phi    Chi   T(K)  #
#..............................................................................#
#                                                                              #
#  1 Omega    20.0   1.00     35.0      96 343.95 250.78  69.52  30.93 149.99  #
#  2 Omega    20.0   1.00     35.0      93 343.95 343.61 253.34 330.91 149.99  #
#  3 Omega    20.0   1.00     35.0      93 343.95 351.70 101.62 314.38 149.99  #
#                                                                              #
#..............................................................................#

_diffrn_measurement_device_type         'APEXII Bruker-AXS'
_diffrn_measurement_method              'CCD rotation images, thin slices'
_diffrn_detector                        'CCD plate'
_diffrn_detector_area_resol_mean        8.33
_diffrn_ambient_temperature             150(2)
_diffrn_radiation_wavelength            0.71073
_diffrn_radiation_type                  MoK\a
_diffrn_radiation_probe                 x-ray
_diffrn_radiation_source                'fine-focus sealed tube'
_diffrn_radiation_monochromator         graphite
_diffrn_reflns_av_uneti/neti            0.0537
_diffrn_reflns_av_r_equivalents         0.0261
_diffrn_reflns_number                   8166
_diffrn_reflns_limit_h_min             -33
_diffrn_reflns_limit_h_max              34
_diffrn_reflns_limit_k_min             -9
_diffrn_reflns_limit_k_max              10
_diffrn_reflns_limit_l_min             -15
_diffrn_reflns_limit_l_max              14
_diffrn_reflns_theta_min                2.656
_diffrn_reflns_theta_max                27.537
_diffrn_reflns_theta_full               25.242
_diffrn_measured_fraction_theta_full    0.998
_diffrn_measured_fraction_theta_max     0.989
_reflns_number_total                    4865
_reflns_number_gt                       4269
_reflns_threshold_expression            >2sigma(I)
_reflns_Friedel_coverage                0.647
_reflns_Friedel_fraction_max            0.739
_reflns_Friedel_fraction_full           0.817

_reflns_special_details
;
Reflections were merged by SHELXL according to the crystal class for the 
calculation of statistics and refinement.

_reflns_Friedel_fraction is defined as the number of unique Friedel pairs 
measured divided by the number that would be possible theoretically, ignoring
centric projections and systematic absences.
;

#------------------------------------------------------------------------------#
#                            COMPUTER PROGRAMS USED                            #
#------------------------------------------------------------------------------#
 
_computing_data_collection       'Bruker APEX2 (Bruker, 2014)'
_computing_cell_refinement       'Bruker APEX2 (Bruker, 2014)'
_computing_data_reduction        'Bruker APEX2 (Bruker, 2014)'
_computing_structure_solution    'SHELXT 2018_2 (Sheldrick, 2018)'
_computing_structure_refinement  'SHELXL-2018_3 (Sheldrick, 2018)'
_computing_molecular_graphics    
;
   'SXGRAPH (L. Farrugia, 1999), Mercury (CSD, 2020)'
;
_computing_publication_material   'CRYSCALC (T. Roisnel, local program, ver. 2020)'

#------------------------------------------------------------------------------#
#                            REFINEMENT INFORMATION                            #
#------------------------------------------------------------------------------#
 
_refine_special_details
;
Refinement of F^2^ against ALL reflections.  The weighted R-factor wR and
goodness of fit S are based on F^2^, conventional R-factors R are based
on F, with F set to zero for negative F^2^. The threshold expression of
F^2^ > 2sigma(F^2^) is used only for calculating R-factors(gt) etc. and is
not relevant to the choice of reflections for refinement.  R-factors based
on F^2^ are statistically about twice as large as those based on F, and R-
factors based on ALL data will be even larger.
;
_refine_ls_structure_factor_coef        Fsqd
_refine_ls_matrix_type                  full
_refine_ls_weighting_scheme             calc
_refine_ls_weighting_details            
        'w=1/[\s^2^(Fo^2^)+(0.0484P)^2^+1.8552P] where P=(Fo^2^+2Fc^2^)/3'
_atom_sites_solution_primary            dual
_atom_sites_solution_secondary          difmap
_atom_sites_solution_hydrogens          geom
_refine_ls_hydrogen_treatment           constr
_refine_ls_extinction_method            none
_refine_ls_extinction_coef              .
_refine_ls_number_reflns                4865
_refine_ls_number_parameters            307
_refine_ls_number_restraints            1
_refine_ls_R_factor_all                 0.0569
_refine_ls_R_factor_gt                  0.0478
_refine_ls_wR_factor_ref                0.1113
_refine_ls_wR_factor_gt                 0.1063
_refine_ls_goodness_of_fit_ref          1.040
_refine_ls_restrained_S_all             1.040
_refine_ls_shift/su_max                 0.004
_refine_ls_shift/su_mean                0.000
_refine_diff_density_max                0.296
_refine_diff_density_min               -0.355
_refine_diff_density_rms                0.052
_refine_ls_abs_structure_details        
;
Flack x determined using 1496 quotients [(I+)-(I-)]/[(I+)+(I-)]
(Parsons, Flack and Wagner, Acta Cryst. B69 (2013) 249-259).
;
_refine_ls_abs_structure_Flack          0.06(6)

#------------------------------------------------------------------------------#
#               ATOMIC TYPES, COORDINATES AND THERMAL PARAMETERS               #
#------------------------------------------------------------------------------#
 
loop_
    _atom_type_symbol
    _atom_type_description
    _atom_type_scat_dispersion_real
    _atom_type_scat_dispersion_imag
    _atom_type_scat_source
C   C    0.0033  0.0016  'International Tables Vol C Tables 4.2.6.8 and 6.1.1.4'
H   H    0.0000  0.0000  'International Tables Vol C Tables 4.2.6.8 and 6.1.1.4'
O   O    0.0106  0.0060  'International Tables Vol C Tables 4.2.6.8 and 6.1.1.4'
P   P    0.1023  0.0942  'International Tables Vol C Tables 4.2.6.8 and 6.1.1.4'

loop_
    _atom_site_label
    _atom_site_type_symbol
    _atom_site_fract_x
    _atom_site_fract_y
    _atom_site_fract_z
    _atom_site_U_iso_or_equiv
    _atom_site_adp_type
    _atom_site_occupancy
    _atom_site_site_symmetry_order
    _atom_site_calc_flag
    _atom_site_refinement_flags_posn
    _atom_site_refinement_flags_adp
    _atom_site_refinement_flags_occupancy
    _atom_site_disorder_assembly
    _atom_site_disorder_group
P1   P   0.38254(3)   0.50119(11)  0.64113(7)   0.0196(2)   Uani 1 1 d    .     .  . . . 
O1   O   0.41708(10)  0.3559(3)    0.6450(2)    0.0255(6)   Uani 1 1 d    .     .  . . . 
C1   C   0.37549(14)  0.5389(4)    0.7850(3)    0.0207(7)   Uani 1 1 d    .     .  . . . 
C2   C   0.41107(16)  0.4519(5)    0.8786(3)    0.0290(9)   Uani 1 1 d    .     .  . . . 
H2   H   0.435615     0.377090     0.862979     0.035       Uiso 1 1 calc R     U  . . . 
C3   C   0.41081(17)  0.4741(5)    0.9938(3)    0.0358(10)  Uani 1 1 d    .     .  . . . 
H3   H   0.435526     0.415760     1.057140     0.043       Uiso 1 1 calc R     U  . . . 
C4   C   0.37503(19)  0.5799(6)    1.0171(4)    0.0422(11)  Uani 1 1 d    .     .  . . . 
H4   H   0.374683     0.593067     1.096388     0.051       Uiso 1 1 calc R     U  . . . 
C5   C   0.33923(18)  0.6679(5)    0.9253(3)    0.0345(10)  Uani 1 1 d    .     .  . . . 
H5   H   0.314289     0.740468     0.941627     0.041       Uiso 1 1 calc R     U  . . . 
C6   C   0.34016(16)  0.6492(5)    0.8099(3)    0.0294(9)   Uani 1 1 d    .     .  . . . 
H6   H   0.316545     0.711989     0.747478     0.035       Uiso 1 1 calc R     U  . . . 
C11  C   0.40723(14)  0.6950(5)    0.6005(3)    0.0216(8)   Uani 1 1 d    .     .  . . . 
C12  C   0.41856(14)  0.8309(5)    0.6772(3)    0.0259(8)   Uani 1 1 d    .     .  . . . 
H12  H   0.414150     0.821125     0.753209     0.031       Uiso 1 1 calc R     U  . . . 
C13  C   0.43617(14)  0.9804(5)    0.6449(4)    0.0327(9)   Uani 1 1 d    .     .  . . . 
H13  H   0.443929     1.071559     0.698527     0.039       Uiso 1 1 calc R     U  . . . 
C14  C   0.44228(14)  0.9951(6)    0.5342(3)    0.0336(9)   Uani 1 1 d    .     .  . . . 
H14  H   0.452941     1.098031     0.509921     0.040       Uiso 1 1 calc R     U  . . . 
C15  C   0.43285(15)  0.8600(6)    0.4591(4)    0.0322(9)   Uani 1 1 d    .     .  . . . 
H15  H   0.438604     0.870853     0.384525     0.039       Uiso 1 1 calc R     U  . . . 
C16  C   0.41508(14)  0.7072(5)    0.4885(3)    0.0251(8)   Uani 1 1 d    .     .  . . . 
C17  C   0.40922(13)  0.5627(5)    0.4093(3)    0.0239(8)   Uani 1 1 d    .     .  . . . 
C18  C   0.45247(13)  0.5241(6)    0.3679(3)    0.0306(9)   Uani 1 1 d    .     .  . . . 
H18  H   0.482022     0.597044     0.386122     0.037       Uiso 1 1 calc R     U  . . . 
C19  C   0.45235(15)  0.3857(6)    0.3030(3)    0.0322(10)  Uani 1 1 d    .     .  . . . 
H19  H   0.481935     0.362748     0.277347     0.039       Uiso 1 1 calc R     U  . . . 
C20  C   0.40900(15)  0.2748(5)    0.2729(3)    0.0269(8)   Uani 1 1 d    .     .  . . . 
C21  C   0.40803(17)  0.1274(5)    0.2053(3)    0.0335(10)  Uani 1 1 d    .     .  . . . 
H21  H   0.437137     0.103317     0.178160     0.040       Uiso 1 1 calc R     U  . . . 
C22  C   0.36665(16)  0.0219(6)    0.1791(3)    0.0365(10)  Uani 1 1 d    .     .  . . . 
H22  H   0.366550    -0.074549     0.132899     0.044       Uiso 1 1 calc R     U  . . . 
C23  C   0.32363(17)  0.0540(5)    0.2201(3)    0.0336(9)   Uani 1 1 d    .     .  . . . 
H23  H   0.295068    -0.022614     0.203625     0.040       Uiso 1 1 calc R     U  . . . 
C24  C   0.32270(15)  0.1945(5)    0.2834(3)    0.0269(8)   Uani 1 1 d    .     .  . . . 
H24  H   0.293079     0.214819     0.309478     0.032       Uiso 1 1 calc R     U  . . . 
C25  C   0.36464(14)  0.3111(5)    0.3112(3)    0.0229(8)   Uani 1 1 d    .     .  . . . 
C26  C   0.36517(13)  0.4597(4)    0.3786(3)    0.0206(8)   Uani 1 1 d    .     .  . . . 
C27  C   0.31690(12)  0.4982(5)    0.4119(3)    0.0220(7)   Uani 1 1 d    .     .  . . . 
C28  C   0.26876(13)  0.5368(4)    0.3200(3)    0.0216(8)   Uani 1 1 d    .     .  . . . 
C29  C   0.26757(14)  0.5625(5)    0.2005(3)    0.0271(8)   Uani 1 1 d    .     .  . . . 
H29  H   0.298968     0.548007     0.180044     0.032       Uiso 1 1 calc R     U  . . . 
C30  C   0.22141(15)  0.6080(5)    0.1146(4)    0.0326(9)   Uani 1 1 d    .     .  . . . 
H30  H   0.221094     0.625113     0.035239     0.039       Uiso 1 1 calc R     U  . . . 
C31  C   0.17449(15)  0.6294(5)    0.1435(4)    0.0323(9)   Uani 1 1 d    .     .  . . . 
H31  H   0.142567     0.659428     0.083422     0.039       Uiso 1 1 calc R     U  . . . 
C32  C   0.17479(15)  0.6072(5)    0.2574(4)    0.0289(9)   Uani 1 1 d    .     .  . . . 
H32  H   0.143085     0.623979     0.276207     0.035       Uiso 1 1 calc R     U  . . . 
C33  C   0.22150(14)  0.5595(4)    0.3482(3)    0.0230(7)   Uani 1 1 d    .     .  . . . 
C34  C   0.22269(14)  0.5363(4)    0.4676(3)    0.0256(8)   Uani 1 1 d    .     .  . . . 
H34  H   0.190699     0.541946     0.486541     0.031       Uiso 1 1 calc R     U  . . . 
C35  C   0.26904(13)  0.5063(5)    0.5546(3)    0.0240(7)   Uani 1 1 d    .     .  . . . 
H35  H   0.269053     0.491798     0.634011     0.029       Uiso 1 1 calc R     U  . . . 
C36  C   0.31769(12)  0.4959(5)    0.5295(3)    0.0201(7)   Uani 1 1 d    .     .  . . . 

loop_
    _atom_site_aniso_label
    _atom_site_aniso_U_11
    _atom_site_aniso_U_22
    _atom_site_aniso_U_33
    _atom_site_aniso_U_23
    _atom_site_aniso_U_13
    _atom_site_aniso_U_12
P1   0.0243(4)    0.0215(4)    0.0141(4)    0.0008(4)    0.0075(3)    0.0009(4)   
O1   0.0296(14)   0.0254(14)   0.0227(14)   0.0012(11)   0.0102(12)   0.0053(11)  
C1   0.0281(18)   0.0182(19)   0.0172(15)   0.0002(13)   0.0091(14)  -0.0034(14)  
C2   0.038(2)     0.028(2)     0.0213(18)   0.0010(15)   0.0096(17)   0.0014(17)  
C3   0.052(2)     0.036(3)     0.0190(17)   0.0047(17)   0.0114(17)   0.001(2)    
C4   0.063(3)     0.048(3)     0.020(2)    -0.0044(19)   0.019(2)    -0.006(2)    
C5   0.047(2)     0.034(2)     0.029(2)    -0.0044(18)   0.022(2)    -0.0010(19)  
C6   0.038(2)     0.029(2)     0.0241(19)  -0.0019(16)   0.0134(18)   0.0007(17)  
C11  0.0179(18)   0.0273(19)   0.0191(17)   0.0051(15)   0.0050(15)   0.0036(15)  
C12  0.0246(18)   0.026(2)     0.0282(19)   0.0023(16)   0.0100(16)   0.0030(16)  
C13  0.0278(19)   0.025(2)     0.047(2)    -0.0008(19)   0.0148(18)   0.0018(18)  
C14  0.0280(19)   0.0259(19)   0.048(2)     0.017(2)     0.0130(17)   0.0026(19)  
C15  0.0215(19)   0.047(3)     0.028(2)     0.0150(19)   0.0080(16)   0.0031(18)  
C16  0.0172(17)   0.039(2)     0.0174(17)   0.0052(16)   0.0028(15)   0.0019(17)  
C17  0.0204(18)   0.041(2)     0.0096(15)   0.0051(15)   0.0041(13)   0.0017(16)  
C18  0.0186(17)   0.058(3)     0.0148(15)   0.0041(19)   0.0052(13)  -0.002(2)    
C19  0.0184(19)   0.065(3)     0.0139(17)   0.0020(18)   0.0059(15)   0.0085(19)  
C20  0.0272(19)   0.042(2)     0.0109(16)   0.0050(16)   0.0052(15)   0.0070(18)  
C21  0.040(2)     0.044(3)     0.0180(18)   0.0017(17)   0.0112(17)   0.016(2)    
C22  0.050(2)     0.037(2)     0.0212(17)   0.0010(19)   0.0084(17)   0.013(2)    
C23  0.040(2)     0.034(2)     0.0232(18)   0.0015(17)   0.0044(17)   0.0021(18)  
C24  0.029(2)     0.030(2)     0.0207(18)  -0.0008(16)   0.0064(16)   0.0008(17)  
C25  0.0224(18)   0.033(2)     0.0131(16)   0.0014(15)   0.0051(14)   0.0033(16)  
C26  0.0196(17)   0.029(2)     0.0115(14)   0.0046(13)   0.0027(13)   0.0033(14)  
C27  0.0220(16)   0.0245(17)   0.0208(15)   0.0017(17)   0.0087(13)  -0.0006(17)  
C28  0.0239(17)   0.0202(19)   0.0205(16)   0.0004(14)   0.0069(14)  -0.0015(14)  
C29  0.0260(19)   0.033(2)     0.0200(18)  -0.0005(16)   0.0049(15)   0.0027(16)  
C30  0.030(2)     0.042(2)     0.0227(19)   0.0003(17)   0.0040(16)   0.0023(19)  
C31  0.0218(19)   0.037(2)     0.030(2)    -0.0021(18)  -0.0027(17)   0.0045(18)  
C32  0.0237(19)   0.025(2)     0.036(2)    -0.0062(17)   0.0079(17)   0.0014(16)  
C33  0.0227(18)   0.0186(17)   0.0270(18)  -0.0050(15)   0.0071(15)  -0.0013(14)  
C34  0.0244(18)   0.024(2)     0.0317(19)  -0.0056(16)   0.0143(15)  -0.0010(15)  
C35  0.0299(18)   0.0242(17)   0.0212(15)  -0.0063(17)   0.0129(14)  -0.0026(18)  
C36  0.0227(16)   0.0205(16)   0.0167(15)  -0.0008(16)   0.0056(13)  -0.0007(17)  


#------------------------------------------------------------------------------#
#                              MOLECULAR GEOMETRY                              #
#------------------------------------------------------------------------------#
 
_geom_special_details
;
 All esds (except the esd in the dihedral angle between two l.s. planes)
 are estimated using the full covariance matrix.  The cell esds are taken
 into account individually in the estimation of esds in distances, angles
 and torsion angles; correlations between esds in cell parameters are only
 used when they are defined by crystal symmetry.  An approximate (isotropic)
 treatment of cell esds is used for estimating esds involving l.s. planes.
;
loop_
    _geom_bond_atom_site_label_1
    _geom_bond_atom_site_label_2
    _geom_bond_distance
    _geom_bond_site_symmetry_2
    _geom_bond_publ_flag
P1   O1   1.480(3)    .           ?           
P1   C1   1.803(3)    .           ?           
P1   C36  1.810(3)    .           ?           
P1   C11  1.817(4)    .           ?           
C1   C6   1.393(5)    .           ?           
C1   C2   1.396(5)    .           ?           
C2   C3   1.382(5)    .           ?           
C2   H2   0.9500      .           ?           
C3   C4   1.371(6)    .           ?           
C3   H3   0.9500      .           ?           
C4   C5   1.391(6)    .           ?           
C4   H4   0.9500      .           ?           
C5   C6   1.387(5)    .           ?           
C5   H5   0.9500      .           ?           
C6   H6   0.9500      .           ?           
C11  C12  1.393(5)    .           ?           
C11  C16  1.414(5)    .           ?           
C12  C13  1.389(5)    .           ?           
C12  H12  0.9500      .           ?           
C13  C14  1.380(5)    .           ?           
C13  H13  0.9500      .           ?           
C14  C15  1.377(6)    .           ?           
C14  H14  0.9500      .           ?           
C15  C16  1.402(6)    .           ?           
C15  H15  0.9500      .           ?           
C16  C17  1.473(5)    .           ?           
C17  C26  1.387(5)    .           ?           
C17  C18  1.425(5)    .           ?           
C18  C19  1.354(6)    .           ?           
C18  H18  0.9500      .           ?           
C19  C20  1.412(6)    .           ?           
C19  H19  0.9500      .           ?           
C20  C25  1.426(5)    .           ?           
C20  C21  1.428(5)    .           ?           
C21  C22  1.347(6)    .           ?           
C21  H21  0.9500      .           ?           
C22  C23  1.405(5)    .           ?           
C22  H22  0.9500      .           ?           
C23  C24  1.362(5)    .           ?           
C23  H23  0.9500      .           ?           
C24  C25  1.415(5)    .           ?           
C24  H24  0.9500      .           ?           
C25  C26  1.437(5)    .           ?           
C26  C27  1.494(4)    .           ?           
C27  C36  1.390(4)    .           ?           
C27  C28  1.427(5)    .           ?           
C28  C33  1.415(5)    .           ?           
C28  C29  1.424(5)    .           ?           
C29  C30  1.372(5)    .           ?           
C29  H29  0.9500      .           ?           
C30  C31  1.409(5)    .           ?           
C30  H30  0.9500      .           ?           
C31  C32  1.361(6)    .           ?           
C31  H31  0.9500      .           ?           
C32  C33  1.414(5)    .           ?           
C32  H32  0.9500      .           ?           
C33  C34  1.420(5)    .           ?           
C34  C35  1.354(5)    .           ?           
C34  H34  0.9500      .           ?           
C35  C36  1.422(4)    .           ?           
C35  H35  0.9500      .           ?           

loop_
    _geom_angle_atom_site_label_1
    _geom_angle_atom_site_label_2
    _geom_angle_atom_site_label_3
    _geom_angle
    _geom_angle_site_symmetry_1
    _geom_angle_site_symmetry_3
    _geom_angle_publ_flag
O1   P1   C1   110.84(15)   .       .       ?       
O1   P1   C36  116.29(16)   .       .       ?       
C1   P1   C36  109.45(15)   .       .       ?       
O1   P1   C11  114.33(15)   .       .       ?       
C1   P1   C11  105.27(16)   .       .       ?       
C36  P1   C11   99.65(17)   .       .       ?       
C6   C1   C2   118.9(3)     .       .       ?       
C6   C1   P1   126.2(3)     .       .       ?       
C2   C1   P1   114.8(3)     .       .       ?       
C3   C2   C1   120.4(4)     .       .       ?       
C3   C2   H2   119.8        .       .       ?       
C1   C2   H2   119.8        .       .       ?       
C4   C3   C2   120.3(4)     .       .       ?       
C4   C3   H3   119.9        .       .       ?       
C2   C3   H3   119.9        .       .       ?       
C3   C4   C5   120.3(4)     .       .       ?       
C3   C4   H4   119.8        .       .       ?       
C5   C4   H4   119.8        .       .       ?       
C6   C5   C4   119.6(4)     .       .       ?       
C6   C5   H5   120.2        .       .       ?       
C4   C5   H5   120.2        .       .       ?       
C5   C6   C1   120.4(4)     .       .       ?       
C5   C6   H6   119.8        .       .       ?       
C1   C6   H6   119.8        .       .       ?       
C12  C11  C16  119.6(3)     .       .       ?       
C12  C11  P1   121.4(3)     .       .       ?       
C16  C11  P1   119.0(3)     .       .       ?       
C13  C12  C11  121.4(4)     .       .       ?       
C13  C12  H12  119.3        .       .       ?       
C11  C12  H12  119.3        .       .       ?       
C14  C13  C12  119.4(4)     .       .       ?       
C14  C13  H13  120.3        .       .       ?       
C12  C13  H13  120.3        .       .       ?       
C15  C14  C13  119.7(4)     .       .       ?       
C15  C14  H14  120.1        .       .       ?       
C13  C14  H14  120.1        .       .       ?       
C14  C15  C16  122.5(4)     .       .       ?       
C14  C15  H15  118.7        .       .       ?       
C16  C15  H15  118.7        .       .       ?       
C15  C16  C11  117.3(4)     .       .       ?       
C15  C16  C17  120.6(3)     .       .       ?       
C11  C16  C17  121.9(3)     .       .       ?       
C26  C17  C18  119.3(3)     .       .       ?       
C26  C17  C16  123.2(3)     .       .       ?       
C18  C17  C16  117.4(3)     .       .       ?       
C19  C18  C17  121.4(4)     .       .       ?       
C19  C18  H18  119.3        .       .       ?       
C17  C18  H18  119.3        .       .       ?       
C18  C19  C20  121.2(3)     .       .       ?       
C18  C19  H19  119.4        .       .       ?       
C20  C19  H19  119.4        .       .       ?       
C19  C20  C25  118.9(3)     .       .       ?       
C19  C20  C21  122.3(4)     .       .       ?       
C25  C20  C21  118.8(4)     .       .       ?       
C22  C21  C20  121.3(4)     .       .       ?       
C22  C21  H21  119.3        .       .       ?       
C20  C21  H21  119.3        .       .       ?       
C21  C22  C23  120.2(4)     .       .       ?       
C21  C22  H22  119.9        .       .       ?       
C23  C22  H22  119.9        .       .       ?       
C24  C23  C22  120.3(4)     .       .       ?       
C24  C23  H23  119.8        .       .       ?       
C22  C23  H23  119.8        .       .       ?       
C23  C24  C25  121.8(4)     .       .       ?       
C23  C24  H24  119.1        .       .       ?       
C25  C24  H24  119.1        .       .       ?       
C24  C25  C20  117.6(3)     .       .       ?       
C24  C25  C26  123.2(3)     .       .       ?       
C20  C25  C26  119.2(3)     .       .       ?       
C17  C26  C25  120.0(3)     .       .       ?       
C17  C26  C27  122.3(3)     .       .       ?       
C25  C26  C27  117.7(3)     .       .       ?       
C36  C27  C28  119.5(3)     .       .       ?       
C36  C27  C26  121.7(3)     .       .       ?       
C28  C27  C26  118.8(3)     .       .       ?       
C33  C28  C29  118.6(3)     .       .       ?       
C33  C28  C27  119.8(3)     .       .       ?       
C29  C28  C27  121.4(3)     .       .       ?       
C30  C29  C28  120.5(4)     .       .       ?       
C30  C29  H29  119.7        .       .       ?       
C28  C29  H29  119.7        .       .       ?       
C29  C30  C31  120.4(4)     .       .       ?       
C29  C30  H30  119.8        .       .       ?       
C31  C30  H30  119.8        .       .       ?       
C32  C31  C30  120.1(4)     .       .       ?       
C32  C31  H31  119.9        .       .       ?       
C30  C31  H31  119.9        .       .       ?       
C31  C32  C33  121.1(4)     .       .       ?       
C31  C32  H32  119.4        .       .       ?       
C33  C32  H32  119.4        .       .       ?       
C32  C33  C28  119.2(3)     .       .       ?       
C32  C33  C34  122.0(3)     .       .       ?       
C28  C33  C34  118.8(3)     .       .       ?       
C35  C34  C33  120.6(3)     .       .       ?       
C35  C34  H34  119.7        .       .       ?       
C33  C34  H34  119.7        .       .       ?       
C34  C35  C36  121.3(3)     .       .       ?       
C34  C35  H35  119.3        .       .       ?       
C36  C35  H35  119.3        .       .       ?       
C27  C36  C35  119.2(3)     .       .       ?       
C27  C36  P1   116.0(2)     .       .       ?       
C35  C36  P1   124.4(2)     .       .       ?       

loop_
    _geom_torsion_atom_site_label_1
    _geom_torsion_atom_site_label_2
    _geom_torsion_atom_site_label_3
    _geom_torsion_atom_site_label_4
    _geom_torsion
    _geom_torsion_site_symmetry_1
    _geom_torsion_site_symmetry_2
    _geom_torsion_site_symmetry_3
    _geom_torsion_site_symmetry_4
    _geom_torsion_publ_flag
O1   P1   C1   C6   -170.1(3)     .       .       .       .       ?       
C36  P1   C1   C6    -40.5(4)     .       .       .       .       ?       
C11  P1   C1   C6     65.8(4)     .       .       .       .       ?       
O1   P1   C1   C2     12.7(3)     .       .       .       .       ?       
C36  P1   C1   C2    142.3(3)     .       .       .       .       ?       
C11  P1   C1   C2   -111.4(3)     .       .       .       .       ?       
C6   C1   C2   C3      0.6(6)     .       .       .       .       ?       
P1   C1   C2   C3    178.0(3)     .       .       .       .       ?       
C1   C2   C3   C4      1.0(6)     .       .       .       .       ?       
C2   C3   C4   C5     -1.0(7)     .       .       .       .       ?       
C3   C4   C5   C6     -0.5(7)     .       .       .       .       ?       
C4   C5   C6   C1      2.1(6)     .       .       .       .       ?       
C2   C1   C6   C5     -2.1(6)     .       .       .       .       ?       
P1   C1   C6   C5   -179.2(3)     .       .       .       .       ?       
O1   P1   C11  C12  -119.5(3)     .       .       .       .       ?       
C1   P1   C11  C12     2.4(3)     .       .       .       .       ?       
C36  P1   C11  C12   115.8(3)     .       .       .       .       ?       
O1   P1   C11  C16    60.5(3)     .       .       .       .       ?       
C1   P1   C11  C16  -177.6(3)     .       .       .       .       ?       
C36  P1   C11  C16   -64.3(3)     .       .       .       .       ?       
C16  C11  C12  C13     1.7(5)     .       .       .       .       ?       
P1   C11  C12  C13  -178.4(3)     .       .       .       .       ?       
C11  C12  C13  C14     0.4(6)     .       .       .       .       ?       
C12  C13  C14  C15    -2.5(6)     .       .       .       .       ?       
C13  C14  C15  C16     2.5(6)     .       .       .       .       ?       
C14  C15  C16  C11    -0.4(6)     .       .       .       .       ?       
C14  C15  C16  C17  -175.5(3)     .       .       .       .       ?       
C12  C11  C16  C15    -1.7(5)     .       .       .       .       ?       
P1   C11  C16  C15   178.4(3)     .       .       .       .       ?       
C12  C11  C16  C17   173.4(3)     .       .       .       .       ?       
P1   C11  C16  C17    -6.6(4)     .       .       .       .       ?       
C15  C16  C17  C26  -134.5(4)     .       .       .       .       ?       
C11  C16  C17  C26    50.5(5)     .       .       .       .       ?       
C15  C16  C17  C18    48.7(5)     .       .       .       .       ?       
C11  C16  C17  C18  -126.2(4)     .       .       .       .       ?       
C26  C17  C18  C19    -2.6(5)     .       .       .       .       ?       
C16  C17  C18  C19   174.4(3)     .       .       .       .       ?       
C17  C18  C19  C20     0.6(6)     .       .       .       .       ?       
C18  C19  C20  C25     0.4(5)     .       .       .       .       ?       
C18  C19  C20  C21  -179.6(4)     .       .       .       .       ?       
C19  C20  C21  C22   178.9(3)     .       .       .       .       ?       
C25  C20  C21  C22    -1.1(5)     .       .       .       .       ?       
C20  C21  C22  C23    -1.0(6)     .       .       .       .       ?       
C21  C22  C23  C24     2.0(6)     .       .       .       .       ?       
C22  C23  C24  C25    -0.8(6)     .       .       .       .       ?       
C23  C24  C25  C20    -1.4(5)     .       .       .       .       ?       
C23  C24  C25  C26  -179.4(3)     .       .       .       .       ?       
C19  C20  C25  C24  -177.7(3)     .       .       .       .       ?       
C21  C20  C25  C24     2.3(5)     .       .       .       .       ?       
C19  C20  C25  C26     0.4(5)     .       .       .       .       ?       
C21  C20  C25  C26  -179.6(3)     .       .       .       .       ?       
C18  C17  C26  C25     3.3(5)     .       .       .       .       ?       
C16  C17  C26  C25  -173.4(3)     .       .       .       .       ?       
C18  C17  C26  C27  -175.8(3)     .       .       .       .       ?       
C16  C17  C26  C27     7.4(5)     .       .       .       .       ?       
C24  C25  C26  C17   175.7(3)     .       .       .       .       ?       
C20  C25  C26  C17    -2.3(5)     .       .       .       .       ?       
C24  C25  C26  C27    -5.1(5)     .       .       .       .       ?       
C20  C25  C26  C27   176.9(3)     .       .       .       .       ?       
C17  C26  C27  C36   -67.4(5)     .       .       .       .       ?       
C25  C26  C27  C36   113.4(4)     .       .       .       .       ?       
C17  C26  C27  C28   113.1(4)     .       .       .       .       ?       
C25  C26  C27  C28   -66.1(5)     .       .       .       .       ?       
C36  C27  C28  C33    -5.0(6)     .       .       .       .       ?       
C26  C27  C28  C33   174.5(3)     .       .       .       .       ?       
C36  C27  C28  C29   171.5(4)     .       .       .       .       ?       
C26  C27  C28  C29    -9.0(5)     .       .       .       .       ?       
C33  C28  C29  C30    -0.1(5)     .       .       .       .       ?       
C27  C28  C29  C30  -176.6(4)     .       .       .       .       ?       
C28  C29  C30  C31    -0.2(6)     .       .       .       .       ?       
C29  C30  C31  C32     0.9(6)     .       .       .       .       ?       
C30  C31  C32  C33    -1.2(6)     .       .       .       .       ?       
C31  C32  C33  C28     0.8(5)     .       .       .       .       ?       
C31  C32  C33  C34   179.7(4)     .       .       .       .       ?       
C29  C28  C33  C32    -0.2(5)     .       .       .       .       ?       
C27  C28  C33  C32   176.4(4)     .       .       .       .       ?       
C29  C28  C33  C34  -179.1(3)     .       .       .       .       ?       
C27  C28  C33  C34    -2.6(5)     .       .       .       .       ?       
C32  C33  C34  C35  -173.6(4)     .       .       .       .       ?       
C28  C33  C34  C35     5.3(5)     .       .       .       .       ?       
C33  C34  C35  C36    -0.4(6)     .       .       .       .       ?       
C28  C27  C36  C35     9.8(6)     .       .       .       .       ?       
C26  C27  C36  C35  -169.7(4)     .       .       .       .       ?       
C28  C27  C36  P1   -164.1(3)     .       .       .       .       ?       
C26  C27  C36  P1     16.4(5)     .       .       .       .       ?       
C34  C35  C36  C27    -7.3(6)     .       .       .       .       ?       
C34  C35  C36  P1    166.1(3)     .       .       .       .       ?       
O1   P1   C36  C27   -64.8(4)     .       .       .       .       ?       
C1   P1   C36  C27   168.7(3)     .       .       .       .       ?       
C11  P1   C36  C27    58.6(3)     .       .       .       .       ?       
O1   P1   C36  C35   121.7(4)     .       .       .       .       ?       
C1   P1   C36  C35    -4.8(4)     .       .       .       .       ?       
C11  P1   C36  C35  -114.9(4)     .       .       .       .       ?       

#------------------------------------------------------------------------------#
#                                EMBEDDED FILES                                #
#------------------------------------------------------------------------------#
#                                                                              #

#...............................................................................
# .RES SHELXL file: sqz.res
#...............................................................................

_shelx_res_file
;
TITL DT6711 [Space group= C2]
    sqz.res
    created by SHELXL-2018/3 at 12:00:42 on 02-Dec-2020
CELL  0.71073  26.6452   8.0490  11.8733   90.000  108.670   90.000
ZERR     4.00   0.0063   0.0017   0.0029    0.000    0.008    0.000
LATT  -7
SYMM  - X,   Y, - Z
SFAC  C    H    O    P
UNIT  128  84   4    4
MERG   2
OMIT     0   0   1
OMIT    -2   0   1
OMIT     2   0   0
OMIT     1  -1   0
OMIT     4  -2   0
FMAP   2
PLAN   20
SIZE     0.21   0.27   0.35
ACTA
BOND   $H
CONF
WPDB  -2
L.S.   5    0   16
ABIN
TEMP  -123.00
WGHT    0.048400    1.855200
FVAR       0.37319
P1    4    0.382536    0.501194    0.641132    11.00000    0.02429    0.02151 =
         0.01406    0.00077    0.00749    0.00093
O1    3    0.417083    0.355942    0.645033    11.00000    0.02961    0.02542 =
         0.02273    0.00118    0.01017    0.00530
C1    1    0.375487    0.538908    0.785012    11.00000    0.02812    0.01816 =
         0.01717    0.00019    0.00910   -0.00341
C2    1    0.411075    0.451932    0.878600    11.00000    0.03782    0.02797 =
         0.02132    0.00098    0.00962    0.00144
AFIX  43
H2    2    0.435615    0.377090    0.862979    11.00000   -1.20000
AFIX   0
C3    1    0.410807    0.474084    0.993812    11.00000    0.05246    0.03596 =
         0.01899    0.00466    0.01144    0.00088
AFIX  43
H3    2    0.435526    0.415760    1.057140    11.00000   -1.20000
AFIX   0
C4    1    0.375029    0.579851    1.017131    11.00000    0.06300    0.04770 =
         0.02028   -0.00444    0.01927   -0.00581
AFIX  43
H4    2    0.374683    0.593067    1.096388    11.00000   -1.20000
AFIX   0
C5    1    0.339233    0.667907    0.925343    11.00000    0.04679    0.03431 =
         0.02931   -0.00438    0.02205   -0.00097
AFIX  43
H5    2    0.314289    0.740468    0.941627    11.00000   -1.20000
AFIX   0
C6    1    0.340156    0.649198    0.809938    11.00000    0.03789    0.02856 =
         0.02407   -0.00187    0.01336    0.00072
AFIX  43
H6    2    0.316545    0.711989    0.747478    11.00000   -1.20000
AFIX   0
C11   1    0.407228    0.694960    0.600503    11.00000    0.01789    0.02733 =
         0.01906    0.00511    0.00503    0.00359
C12   1    0.418560    0.830885    0.677192    11.00000    0.02465    0.02598 =
         0.02821    0.00227    0.01001    0.00302
AFIX  43
H12   2    0.414150    0.821125    0.753209    11.00000   -1.20000
AFIX   0
C13   1    0.436167    0.980359    0.644918    11.00000    0.02778    0.02534 =
         0.04700   -0.00080    0.01485    0.00184
AFIX  43
H13   2    0.443929    1.071559    0.698527    11.00000   -1.20000
AFIX   0
C14   1    0.442276    0.995123    0.534212    11.00000    0.02804    0.02593 =
         0.04757    0.01716    0.01303    0.00255
AFIX  43
H14   2    0.452941    1.098031    0.509921    11.00000   -1.20000
AFIX   0
C15   1    0.432846    0.860043    0.459117    11.00000    0.02155    0.04683 =
         0.02816    0.01505    0.00800    0.00310
AFIX  43
H15   2    0.438604    0.870853    0.384525    11.00000   -1.20000
AFIX   0
C16   1    0.415077    0.707229    0.488519    11.00000    0.01719    0.03874 =
         0.01742    0.00517    0.00284    0.00189
C17   1    0.409223    0.562690    0.409294    11.00000    0.02040    0.04133 =
         0.00959    0.00509    0.00409    0.00169
C18   1    0.452469    0.524097    0.367862    11.00000    0.01860    0.05811 =
         0.01484    0.00412    0.00519   -0.00177
AFIX  43
H18   2    0.482022    0.597044    0.386122    11.00000   -1.20000
AFIX   0
C19   1    0.452345    0.385678    0.303021    11.00000    0.01841    0.06476 =
         0.01390    0.00196    0.00589    0.00850
AFIX  43
H19   2    0.481935    0.362748    0.277347    11.00000   -1.20000
AFIX   0
C20   1    0.409005    0.274766    0.272874    11.00000    0.02722    0.04195 =
         0.01094    0.00500    0.00525    0.00704
C21   1    0.408028    0.127406    0.205261    11.00000    0.03976    0.04419 =
         0.01798    0.00168    0.01118    0.01559
AFIX  43
H21   2    0.437137    0.103317    0.178160    11.00000   -1.20000
AFIX   0
C22   1    0.366647    0.021851    0.179133    11.00000    0.04957    0.03654 =
         0.02120    0.00097    0.00844    0.01284
AFIX  43
H22   2    0.366550   -0.074549    0.132899    11.00000   -1.20000
AFIX   0
C23   1    0.323632    0.054000    0.220103    11.00000    0.03963    0.03382 =
         0.02320    0.00148    0.00442    0.00205
AFIX  43
H23   2    0.295068   -0.022614    0.203625    11.00000   -1.20000
AFIX   0
C24   1    0.322699    0.194540    0.283352    11.00000    0.02852    0.03046 =
         0.02068   -0.00084    0.00641    0.00084
AFIX  43
H24   2    0.293079    0.214819    0.309478    11.00000   -1.20000
AFIX   0
C25   1    0.364642    0.311134    0.311194    11.00000    0.02241    0.03276 =
         0.01311    0.00141    0.00509    0.00326
C26   1    0.365165    0.459702    0.378623    11.00000    0.01962    0.02906 =
         0.01147    0.00463    0.00275    0.00328
C27   1    0.316896    0.498167    0.411868    11.00000    0.02199    0.02450 =
         0.02084    0.00168    0.00865   -0.00065
C28   1    0.268763    0.536782    0.319966    11.00000    0.02388    0.02023 =
         0.02049    0.00041    0.00692   -0.00147
C29   1    0.267567    0.562474    0.200484    11.00000    0.02597    0.03346 =
         0.02003   -0.00055    0.00489    0.00268
AFIX  43
H29   2    0.298968    0.548007    0.180044    11.00000   -1.20000
AFIX   0
C30   1    0.221413    0.607967    0.114627    11.00000    0.03016    0.04195 =
         0.02266    0.00026    0.00403    0.00230
AFIX  43
H30   2    0.221094    0.625113    0.035239    11.00000   -1.20000
AFIX   0
C31   1    0.174486    0.629401    0.143535    11.00000    0.02183    0.03727 =
         0.03005   -0.00205   -0.00269    0.00449
AFIX  43
H31   2    0.142567    0.659428    0.083422    11.00000   -1.20000
AFIX   0
C32   1    0.174789    0.607174    0.257408    11.00000    0.02368    0.02540 =
         0.03632   -0.00621    0.00793    0.00140
AFIX  43
H32   2    0.143085    0.623979    0.276207    11.00000   -1.20000
AFIX   0
C33   1    0.221500    0.559497    0.348163    11.00000    0.02269    0.01857 =
         0.02699   -0.00501    0.00707   -0.00129
C34   1    0.222690    0.536322    0.467553    11.00000    0.02438    0.02447 =
         0.03165   -0.00561    0.01433   -0.00102
AFIX  43
H34   2    0.190699    0.541946    0.486541    11.00000   -1.20000
AFIX   0
C35   1    0.269038    0.506267    0.554592    11.00000    0.02995    0.02418 =
         0.02115   -0.00627    0.01286   -0.00263
AFIX  43
H35   2    0.269053    0.491798    0.634011    11.00000   -1.20000
AFIX   0
C36   1    0.317686    0.495928    0.529515    11.00000    0.02273    0.02048 =
         0.01670   -0.00084    0.00557   -0.00074
HKLF    4


REM  DT6711 [Space group= C2]
REM wR2 = 0.1113, GooF = S = 1.040, Restrained GooF = 1.040 for all data
REM R1 = 0.0478 for 4269 Fo > 4sig(Fo) and 0.0569 for all 4865 data
REM 307 parameters refined using 1 restraints

END

WGHT      0.0371      2.1935

REM Highest difference peak  0.296,  deepest hole -0.355,  1-sigma level  0.052
Q1    1   0.3459  0.4985  0.6007  11.00000  0.05    0.30
Q2    1   0.3806  0.6275  0.8377  11.00000  0.05    0.22
Q3    1   0.4238  0.4505  0.6806  11.00000  0.05    0.21
Q4    1   0.3895  0.5817  0.6025  11.00000  0.05    0.21
Q5    1   0.3499  0.7494  0.5809  11.00000  0.05    0.20
Q6    1   0.5000  0.5053  0.5000  10.50000  0.05    0.20
Q7    1   0.3814  0.5510  0.7134  11.00000  0.05    0.19
Q8    1   0.4594  0.3813  0.6946  11.00000  0.05    0.19
Q9    1   0.4216  0.5237  0.3633  11.00000  0.05    0.19
Q10   1   0.3207  0.1342  0.2383  11.00000  0.05    0.19
Q11   1   0.4203  0.4367  0.5968  11.00000  0.05    0.19
Q12   1   0.2727  0.5801  0.7136  11.00000  0.05    0.18
Q13   1   0.4027  0.7426  0.3174  11.00000  0.05    0.18
Q14   1   0.3229  0.5342  0.4742  11.00000  0.05    0.18
Q15   1   0.3722  0.6655  0.9667  11.00000  0.05    0.18
Q16   1   0.4917  0.3119  0.1441  11.00000  0.05    0.17
Q17   1   0.3072  0.7411  0.7231  11.00000  0.05    0.17
Q18   1   0.4408  0.5199  0.8241  11.00000  0.05    0.17
Q19   1   0.4018  0.4902  0.4368  11.00000  0.05    0.17
Q20   1   0.3894  0.3721  0.6225  11.00000  0.05    0.17
;

_shelx_res_checksum              27403

# ............... End of .RES file ........................................... #
#------------------------------------------------------------------------------#

#...............................................................................
# .HKL SHELXL file: sqz.hkl
#...............................................................................

_shelx_hkl_file
;
   2   0   0   -5.69    0.23
   2   0   0   -5.90    0.11
  -2   0   0   -5.78    0.16
  -2   0   0   -5.90    0.15
   4   0   0 3874.21   81.88
  -4   0   0 3880.37   80.49
  -4   0   0 3895.96   80.55
  -6   0   0 1847.90   40.33
  -6   0   0 1855.88   38.95
   6   0   0 1859.89   40.35
  -8   0   0  294.84    8.96
  -8   0   0  285.03    7.50
   8   0   0  279.49    8.87
 -10   0   0  149.67    4.98
 -10   0   0  146.56    6.35
  10   0   0  150.37    6.51
  12   0   0  412.07   13.21
 -12   0   0  424.12   13.23
 -12   0   0  422.61   11.00
 -14   0   0    8.81    1.76
 -14   0   0    7.38    2.23
  14   0   0    9.96    2.74
  16   0   0   14.00    3.38
 -16   0   0   10.97    2.77
 -16   0   0   10.62    2.04
 -18   0   0   97.68    4.85
  18   0   0   88.06    6.90
 -20   0   0  590.97   16.00
  20   0   0  601.60   20.34
  22   0   0  729.65   24.02
 -22   0   0  710.66   18.90
  24   0   0   54.84    7.33
 -24   0   0   53.88    4.47
  26   0   0    5.50    4.56
  28   0   0  114.38   10.60
  30   0   0   63.43    9.28
  32   0   0   -0.61    5.49
  -1  -1   0  435.91   10.25
  -1  -1   0  463.14   10.57
   1   1   0 1112.42   22.76
   1   1   0 1112.74   23.09
  -1   1   0  962.56   22.21
   3  -1   0 1153.06   24.50
   3  -1   0 1163.68   25.37
  -3  -1   0 1170.67   24.60
  -3  -1   0 1176.51   25.86
   3   1   0 1137.54   25.46
  -3   1   0 1151.25   25.00
  -3   1   0 1152.30   24.29
   5  -1   0 2545.23   54.31
   5  -1   0 2540.18   53.95
  -5  -1   0 2643.11   55.41
  -5   1   0 2545.84   52.38
  -5   1   0 2452.25   52.65
   5   1   0 2488.32   53.65
  -7  -1   0  104.94    4.98
   7  -1   0  108.97    4.28
   7  -1   0  105.35    4.31
   7   1   0  103.16    4.96
  -7   1   0  100.75    4.11
  -7   1   0  103.55    4.13
   9  -1   0  709.02   17.15
   9  -1   0  693.81   17.58
  -9  -1   0  702.79   18.72
  -9   1   0  696.49   16.94
  -9   1   0  705.05   17.44
   9   1   0  685.84   18.58
  11  -1   0   18.11    2.72
 -11  -1   0   16.71    2.95
  11  -1   0   24.17    2.63
 -11   1   0   17.68    2.34
  11   1   0   20.47    3.33
 -11   1   0   22.08    2.99
 -13  -1   0  308.27   11.50
 -13  -1   0  312.42    8.30
  13  -1   0  285.94   10.46
  13  -1   0  308.29    9.63
  13   1   0  301.12   11.27
 -13   1   0  302.02   10.32
 -13   1   0  277.94    9.10
  15  -1   0  161.65    7.82
 -15  -1   0  152.40    5.32
 -15   1   0  156.33    6.37
  15   1   0  137.50    7.81
 -15   1   0  149.54    7.29
  17  -1   0   18.96    3.93
 -17  -1   0   11.15    1.88
  17   1   0   15.38    3.75
 -17   1   0   11.75    2.59
 -17   1   0    6.42    2.53
 -19  -1   0  165.00    6.01
  19  -1   0  150.86    8.84
 -19   1   0  155.85    7.10
  19   1   0  154.47    9.50
 -21  -1   0   71.71    4.07
  21  -1   0   71.99    7.68
  21   1   0   80.90    7.69
 -21   1   0   81.44    5.52
 -23  -1   0  116.82    5.30
  23  -1   0  121.45    8.90
  23   1   0  122.48    9.79
 -23   1   0  114.67    6.61
  25  -1   0  403.06   17.12
  25   1   0  427.63   18.60
 -25   1   0  390.13   13.60
  27  -1   0    9.39    5.29
  27   1   0   21.76    6.63
  29  -1   0  154.89   11.75
  29   1   0  162.94   12.69
  31  -1   0   31.58    7.33
  31   1   0   26.50    7.46
   0  -2   0 9804.43  198.31
   0  -2   0 9015.73  199.55
   0   2   0 9893.29  208.71
   0   2   0 9999.00  214.33
   2  -2   0 3364.33   70.02
   2  -2   0 3243.55   68.48
  -2  -2   0 3345.14   69.44
   2   2   0 3355.13   69.12
   2   2   0 3440.21   74.08
  -2   2   0 3229.09   68.32
   2   2   0 3275.54   69.26
  -2   2   0 3245.69   69.77
  -4  -2   0   19.68    1.74
  -4  -2   0   23.07    2.46
   4  -2   0   21.13    2.15
   4  -2   0   21.80    1.50
  -4   2   0   21.98    2.19
   4   2   0   19.85    1.77
  -4   2   0   18.67    1.40
   4   2   0   30.07    3.22
   6  -2   0  950.24   21.10
  -6  -2   0  933.65   23.55
   6  -2   0  969.67   22.83
  -6  -2   0  976.91   21.28
  -6   2   0  945.88   22.82
  -6   2   0  955.78   21.48
   6   2   0  981.14   23.82
  -8  -2   0  319.82    8.34
  -8  -2   0  330.67   10.99
   8  -2   0  339.38   10.10
  -8   2   0  343.22    9.31
  -8   2   0  335.34   10.20
   8   2   0  325.32   11.11
  10  -2   0   63.81    4.14
 -10  -2   0   60.45    4.60
  10  -2   0   61.09    3.70
 -10   2   0   57.90    3.51
 -10   2   0   68.56    4.20
  10   2   0   66.79    4.97
  12  -2   0  826.18   21.04
  12  -2   0  804.42   20.63
  12   2   0  776.03   22.35
 -12   2   0  785.58   20.36
 -12   2   0  798.33   20.07
  14  -2   0  216.63    8.59
  14  -2   0  219.37    8.53
  14   2   0  223.25   10.22
 -14   2   0  204.44    8.33
 -14   2   0  223.96    8.54
  16  -2   0  507.26   15.61
  16  -2   0  491.43   15.07
 -16   2   0  494.19   14.77
  16   2   0  473.41   17.01
 -16   2   0  456.36   14.73
  18  -2   0  681.82   19.26
 -18  -2   0  658.95   15.85
  18  -2   0  647.99   19.74
  18   2   0  634.14   21.29
 -18   2   0  631.56   18.97
 -18   2   0  622.88   18.22
 -20  -2   0  235.86    7.09
  20  -2   0  220.14   10.55
  20   2   0  221.08   12.14
 -20   2   0  212.73    9.43
 -22  -2   0   82.65    3.78
  22  -2   0   73.81    6.93
 -22   2   0   75.60    6.09
  22   2   0   77.69    9.14
  24  -2   0   31.93    5.86
  24   2   0   36.47    7.23
 -24   2   0   30.51    4.52
  26  -2   0   52.18    7.07
 -26   2   0   39.84    5.06
  26   2   0   44.57    7.50
  28  -2   0    4.93    4.67
  28   2   0   12.68    6.06
  30  -2   0   17.50    6.11
  30   2   0   14.12    6.63
  32  -2   0    9.15    5.78
  32   2   0    9.89    6.09
  -1  -3   0  361.82   10.39
   1  -3   0  351.90   10.54
   1  -3   0  360.03    9.27
   1   3   0  358.77   10.34
   1   3   0  352.64    9.54
   1   3   0  345.58   10.29
  -1   3   0  361.41   10.65
  -1   3   0  354.89    9.24
  -3  -3   0  321.21    9.49
   3  -3   0  330.93    8.41
   3  -3   0  332.84   10.23
   3   3   0  331.14    9.68
   3   3   0  344.16    9.54
  -3   3   0  326.11    8.51
  -3   3   0  324.93   10.31
   3   3   0  325.73   10.30
   5  -3   0  126.48    4.20
  -5  -3   0  129.11    5.02
  -5  -3   0  133.53    6.12
   5  -3   0  123.69    5.69
  -5   3   0  136.98    4.41
   5   3   0  132.56    6.27
   5   3   0  145.56    5.65
   5   3   0  129.09    5.11
  -5   3   0  128.36    5.95
   7  -3   0  120.38    4.22
  -7  -3   0  119.55    4.73
  -7  -3   0  132.57    6.50
   7  -3   0  115.77    5.78
   7   3   0  117.69    6.29
  -7   3   0  123.05    4.44
  -7   3   0  107.83    5.66
   9  -3   0  337.58    9.12
  -9  -3   0  327.97   11.98
  -9  -3   0  341.25    9.29
   9  -3   0  334.75   11.19
   9   3   0  312.08   11.78
  -9   3   0  323.19   10.92
  -9   3   0  339.10    9.36
 -11  -3   0  153.86    8.25
  11  -3   0  162.22    7.37
 -11  -3   0  160.02    5.43
  11  -3   0  153.49    5.64
 -11   3   0  154.63    5.91
  11   3   0  149.15    8.01
 -11   3   0  152.53    7.19
 -13  -3   0  306.88    8.44
  13  -3   0  295.22    9.15
  13  -3   0  294.76   11.05
  13   3   0  298.43   12.53
 -13   3   0  299.51    9.70
 -13   3   0  287.84   10.82
 -15  -3   0   71.90    3.39
  15   3   0   67.69    6.47
 -15   3   0   79.34    4.92
 -15   3   0   73.54    5.52
 -17  -3   0  383.60   10.19
  17  -3   0  407.39   13.31
 -17   3   0  417.26   14.09
 -17   3   0  386.44   13.02
  17   3   0  366.17   15.65
  19  -3   0  155.69    8.06
 -19  -3   0  137.46    4.85
 -19   3   0  144.03    7.58
 -19   3   0  161.85    8.57
  19   3   0  138.28    9.88
  21  -3   0   17.35    4.03
 -21  -3   0   20.33    2.12
  21   3   0   14.91    5.15
 -21   3   0   15.01    3.87
  23  -3   0  145.96    8.93
  23   3   0  148.25   11.41
 -23   3   0  127.03    8.31
  25  -3   0   65.86    7.96
 -25   3   0   37.96    5.49
  25   3   0   42.40    7.83
  27  -3   0   64.53    7.90
 -27   3   0   43.90    6.25
  27   3   0   47.56    8.57
  29  -3   0    5.36    4.73
  29   3   0   13.98    6.24
  31   3   0   34.94    8.32
   0  -4   0  920.27   23.29
   0   4   0  872.32   22.88
   0   4   0  903.20   22.34
   0   4   0  931.04   21.49
   2  -4   0  154.57    5.47
  -2  -4   0  167.78    6.78
   2  -4   0  150.04    6.80
  -2   4   0  159.52    5.59
   2   4   0  171.13    7.01
   2   4   0  157.79    6.83
   2   4   0  158.56    6.06
  -2   4   0  157.00    7.14
   4  -4   0  151.89    7.07
   4  -4   0  164.33    5.40
  -4  -4   0  166.90    6.67
  -4   4   0  161.52    5.44
   4   4   0  159.13    6.34
   4   4   0  165.30    7.43
  -4   4   0  150.81    7.16
   4   4   0  158.70    6.63
  -6  -4   0  190.52    7.21
   6  -4   0  203.25    6.13
   6  -4   0  195.51    8.32
   6   4   0  218.67    9.09
  -6   4   0  205.06    8.59
  -6   4   0  208.25    6.38
   6   4   0  202.32    7.75
   6   4   0  190.88    7.39
   8  -4   0  346.65    9.34
  -8  -4   0  347.66   10.50
  -8  -4   0  342.95   12.57
  -8   4   0  349.83    9.86
  -8   4   0  363.06   12.52
   8   4   0  355.98   11.65
   8   4   0  348.01   12.93
 -10  -4   0   53.31    3.60
  10  -4   0   53.60    3.11
 -10   4   0   52.48    3.25
  10   4   0   54.39    6.25
 -10   4   0   53.80    4.78
  12  -4   0  378.85   10.68
 -12  -4   0  381.61   10.92
  12   4   0  361.45   14.39
 -12   4   0  371.56   13.29
 -12   4   0  361.42   10.72
  14  -4   0   87.86    4.52
 -14  -4   0   79.47    4.12
 -14   4   0   83.46    6.30
 -14   4   0   77.70    4.49
  14   4   0   72.26    6.99
  16  -4   0  185.47    7.24
 -16  -4   0  181.20    6.38
 -16   4   0  178.64    7.65
 -16   4   0  192.64    9.67
  16   4   0  210.71   11.57
  18  -4   0   36.08    3.98
 -18  -4   0   29.27    2.80
  18   4   0   39.84    6.29
 -18   4   0   47.77    5.95
 -18   4   0   42.75    4.21
  20  -4   0  116.64    6.46
  20   4   0  127.72   10.31
 -20   4   0  121.88    8.44
  22  -4   0   48.33    5.28
  22   4   0   29.64    6.23
 -22   4   0   41.78    6.02
  24  -4   0   21.88    4.19
 -24   4   0   11.14    3.80
  24   4   0   12.02    5.79
  26  -4   0   34.47    5.09
 -26   4   0   20.77    4.86
  26   4   0   23.75    7.05
  28   4   0   21.49    6.71
 -28   4   0    8.12    4.28
  30   4   0    9.25    6.10
  -1  -5   0  200.07    8.59
  -1   5   0  211.29    8.97
   1   5   0  203.25    7.45
  -1   5   0  200.23    7.90
   1   5   0  205.51    8.77
  -1   5   0  194.87    7.11
   1   5   0  209.49    8.39
  -3  -5   0  599.85   17.19
   3  -5   0  578.60   15.03
   3   5   0  576.77   17.11
   3   5   0  577.39   17.43
  -3   5   0  572.05   17.67
  -3   5   0  593.39   15.79
   3   5   0  578.24   15.98
  -3   5   0  588.09   15.06
  -5  -5   0   43.42    4.03
   5  -5   0   43.23    2.93
   5   5   0   54.39    6.08
  -5   5   0   38.28    4.73
   5   5   0   41.60    3.54
  -5   5   0   38.79    2.76
   5   5   0   46.64    4.06
  -7  -5   0   13.80    2.77
   7  -5   0   14.67    2.01
  -7   5   0   12.07    1.90
   7   5   0   13.92    3.33
   7   5   0   15.02    2.78
  -7   5   0   11.67    3.17
   9  -5   0  163.78    5.71
  -9  -5   0  154.44    6.92
  -9   5   0  170.81    6.23
   9   5   0  160.89    9.04
  -9   5   0  174.78    8.84
 -11  -5   0   43.17    3.85
  11  -5   0   48.10    3.08
  11   5   0   35.71    5.36
 -11   5   0   31.24    4.59
 -11   5   0   44.76    3.17
 -13  -5   0   57.14    4.20
  13  -5   0   62.18    3.69
 -13   5   0   55.34    3.59
  13   5   0   46.41    6.41
 -13   5   0   65.25    6.93
  15  -5   0  109.31    5.11
 -15  -5   0   93.81    5.14
  15   5   0  105.48    8.88
 -15   5   0   98.57    5.11
 -15   5   0  104.03    8.02
  17  -5   0   78.85    4.78
 -17   5   0   81.79    7.35
  17   5   0   83.14    8.71
  19  -5   0   47.05    4.23
  19   5   0   43.96    7.63
 -19   5   0   37.68    6.08
  21  -5   0   30.88    3.98
  21   5   0   21.38    5.82
 -21   5   0   15.51    4.63
  23  -5   0   20.15    4.00
  23   5   0   18.23    5.95
 -23   5   0    8.38    4.39
  25   5   0   13.00    5.95
 -25   5   0   12.88    4.81
  27   5   0    5.23    5.82
 -27   5   0    3.36    4.22
   0   6   0  774.61   22.78
   0   6   0  773.58   20.26
   0   6   0  781.19   21.53
  -2   6   0   73.85    4.97
   2   6   0   61.50    5.47
   2   6   0   67.76    5.40
  -2   6   0   71.18    4.29
   2   6   0   71.39    4.57
  -2   6   0   71.00    6.02
   4   6   0  210.49    9.51
  -4   6   0  195.31    7.27
  -4   6   0  194.80    7.84
   4   6   0  196.78    9.46
  -4   6   0  196.62    9.84
   6  -6   0  100.51    4.68
   6   6   0  110.60    7.39
   6   6   0   94.37    6.38
  -6   6   0  102.64    7.32
  -6   6   0  107.00    4.92
   8  -6   0   -0.51    1.39
   8   6   0    0.50    2.37
  -8   6   0   -0.94    1.06
  -8   6   0   -2.59    2.44
  10  -6   0    2.71    1.43
  10   6   0    6.50    3.53
 -10   6   0    3.82    3.38
 -10   6   0    3.05    1.44
 -12  -6   0   26.13    4.37
  12  -6   0   18.79    2.46
  12   6   0   17.83    4.41
 -12   6   0   18.62    4.76
  14  -6   0    4.32    1.58
 -14   6   0    3.76    3.52
  14   6   0    2.92    3.99
  16  -6   0  108.84    5.12
 -16   6   0  106.67    8.82
  16   6   0  108.61   10.00
  18  -6   0   21.07    2.91
  18   6   0   27.51    6.58
 -18   6   0   15.76    4.85
 -20   6   0   32.76    6.05
  20   6   0   39.45    7.68
  22   6   0   11.76    5.34
 -22   6   0    5.48    4.11
  24   6   0    4.27    4.89
 -24   6   0   -0.65    3.76
 -26   6   0   49.25    7.70
  26   6   0   36.64    8.51
  -1   7   0   42.89    5.18
   1   7   0   60.14    7.24
  -1   7   0   51.42    4.10
  -1   7   0   65.15    7.60
   1   7   0   50.70    5.08
   3   7   0  138.06    8.57
  -3   7   0  137.22    9.02
  -3   7   0  142.12    7.11
   3   7   0  141.47    8.33
  -3   7   0  145.96    6.57
   5   7   0   56.92    6.36
   5   7   0   55.10    5.78
  -5   7   0   51.57    4.13
  -5   7   0   46.52    6.33
  -5   7   0   57.08    4.17
  -7   7   0   56.96    7.34
   7   7   0   57.37    6.30
  -7   7   0   39.77    3.58
   7   7   0   64.05    7.71
   9  -7   0   12.49    2.18
   9   7   0   11.46    3.86
  -9   7   0   10.70    2.16
  -9   7   0   10.50    4.24
  11  -7   0   12.84    2.39
 -11   7   0    6.98    3.93
  11   7   0    6.33    3.71
  13  -7   0  105.38    4.78
 -13   7   0  106.41    8.66
  13   7   0   91.05    9.11
  15   7   0   48.31    7.70
 -15   7   0   55.71    7.39
  17   7   0  103.57   10.56
 -17   7   0  111.67    9.61
 -19   7   0    5.92    4.52
  19   7   0   23.36    6.46
  21   7   0   34.07    7.59
 -21   7   0   46.35    7.48
 -23   7   0    2.12    4.45
  23   7   0    5.05    5.22
   0   8   0   56.57    5.46
   0   8   0   61.85    7.69
   2   8   0   51.87    6.70
   2   8   0   58.82    7.48
  -2   8   0   54.64    5.06
  -2   8   0   60.56    7.74
  -4   8   0   30.46    4.41
  -4   8   0   24.40    5.52
   4   8   0   25.25    4.79
   4   8   0   33.08    5.25
   6   8   0   30.52    5.23
   6   8   0   25.90    5.19
  -6   8   0   32.73    6.31
   8   8   0   43.10    6.78
  -8   8   0   65.88    8.76
  10   8   0   23.60    5.56
 -10   8   0   19.08    5.25
 -12   8   0   44.11    7.40
  12   8   0   46.26    7.81
 -14   8   0   48.65    7.77
  14   8   0   41.33    7.84
 -16   8   0   80.24    9.43
  16   8   0   73.19    9.90
 -18   8   0   77.63    9.43
  18   8   0   61.04    9.17
  20   8   0    2.26    4.52
 -20   8   0    4.37    4.94
   1   9   0   10.60    4.18
  -1   9   0    5.29    4.19
   1   9   0   10.62    4.61
   3   9   0    6.92    3.26
  -3   9   0    4.58    3.99
   3   9   0   13.37    4.35
   5   9   0   28.01    5.66
  -5   9   0   16.62    5.15
   5   9   0   17.66    4.89
   7   9   0    9.67    4.38
  -7   9   0   10.42    4.51
   9   9   0   40.47    7.11
  -9   9   0   44.98    7.49
 -11   9   0   43.46    7.81
  11   9   0   40.46    7.60
  13   9   0   43.82    8.23
 -13   9   0   37.53    7.23
 -15   9   0    4.89    4.74
  15   9   0    9.75    5.11
   0  10   0    9.19    4.54
  -2  10   0    0.86    3.68
   2  10   0    5.34    3.96
   4  10   0    7.53    4.02
  -4  10   0    4.75    3.95
  -6  10   0   13.75    5.88
  -8  10   0    7.04    4.80
  32   0  -1   19.46    7.06
  30   0  -1    8.28    5.64
  28   0  -1   95.11    9.60
  26   0  -1   13.51    5.39
 -26   0   1    5.84    2.71
  24   0  -1   41.41    6.78
 -24   0   1   40.55    4.40
  22   0  -1  408.17   16.67
 -22   0   1  410.62   13.04
  20   0  -1  733.66   23.53
 -20   0   1  772.90   20.00
  18   0  -1   10.30    3.33
 -18   0   1   18.21    2.81
  16   0  -1   73.16    5.84
 -16   0   1   79.69    4.47
 -16   0   1   74.38    5.58
 -14   0   1   52.65    4.46
  14   0  -1   70.25    5.25
 -14   0   1   61.33    3.76
 -12   0   1   81.43    5.00
  12   0  -1   79.92    5.17
 -12   0   1   78.36    4.01
 -10   0   1   53.35    3.76
 -10   0   1   50.84    3.03
  10   0  -1   52.82    3.91
   8   0  -1  206.93    7.27
  -8   0   1  206.11    7.15
  -6   0   1 1500.90   33.42
   6   0  -1 1524.93   33.52
   4   0  -1   25.70    1.97
  -4   0   1   26.29    1.86
  -2   0   1    0.24    0.27
   0   0   1   -0.20    0.16
   2   0   1   87.34    2.90
   2   0   1  115.08    2.79
  -4   0  -1   24.24    2.01
   4   0   1   23.79    1.27
   4   0   1   22.52    2.00
  -4   0  -1   21.19    1.23
   6   0   1 3301.00   69.08
   6   0   1 3332.72   67.17
  -6   0  -1 3092.44   68.58
  -6   0  -1 3302.98   69.05
   8   0   1 1733.00   36.09
  -8   0  -1 1709.54   38.35
   8   0   1 1627.29   38.19
  -8   0  -1 1740.69   36.05
  10   0   1  107.15    3.84
  10   0   1   99.32    5.34
 -10   0  -1  107.81    3.80
 -10   0  -1  106.92    5.41
 -12   0  -1   15.62    2.80
 -12   0  -1   16.10    1.88
  12   0   1   12.15    2.72
  14   0   1   14.19    3.26
 -14   0  -1    9.30    2.34
 -14   0  -1   15.38    1.95
  16   0   1   26.03    4.30
 -16   0  -1   26.18    2.50
 -16   0  -1   13.92    3.55
 -18   0  -1   21.52    2.55
  18   0   1   30.43    5.05
 -20   0  -1  141.55    5.82
  20   0   1  123.00    8.70
  22   0   1   26.83    5.57
 -22   0  -1   26.42    2.96
  24   0   1  261.93   13.83
  26   0   1   11.09    5.22
  28   0   1   39.43    7.50
  30   0   1   86.74   10.92
  32   0   1    9.62    6.17
  33  -1  -1    5.36    5.54
  33   1  -1    7.70    6.59
  31  -1  -1    0.63    4.30
  31   1  -1    0.80    5.10
  29  -1  -1    8.71    5.13
  29   1  -1    9.62    5.38
  27  -1  -1   -0.02    4.14
  27   1  -1    2.26    4.27
 -27   1   1    3.08    2.80
  25  -1  -1   63.15    8.14
 -25  -1   1   58.95    4.59
  25   1  -1   67.93    8.68
 -25   1   1   71.94    5.90
 -23  -1   1  402.73   12.26
  23  -1  -1  386.43   16.23
 -23   1   1  410.14   13.87
  23   1  -1  423.70   17.78
 -21  -1   1   11.20    2.62
  21  -1  -1    4.34    3.44
  21   1  -1    3.40    3.66
 -21   1   1    8.57    2.90
  19  -1  -1  148.68    8.80
 -19  -1   1  151.54    6.29
 -19   1   1  134.56    6.86
  19   1  -1  150.96    9.23
 -17  -1   1    8.26    2.07
  17  -1  -1    7.45    2.93
 -17   1   1    6.01    2.42
 -17   1   1    8.11    2.32
  17   1  -1    9.45    3.41
  15  -1  -1    3.05    2.41
 -15  -1   1   -1.35    1.49
  15   1  -1    2.72    2.43
 -15   1   1    2.53    1.67
 -15   1   1    3.22    1.75
  13  -1  -1  456.17   14.16
 -13  -1   1  457.59   14.73
 -13   1   1  428.10   12.46
 -13   1   1  446.25   13.54
  13   1  -1  427.37   14.31
 -11  -1   1  233.16    9.04
  11  -1  -1  236.35    8.58
  11   1  -1  234.83    9.18
 -11   1   1  227.28    8.27
 -11   1   1  231.66    7.84
  -9  -1   1  430.13   12.99
   9  -1  -1  443.35   12.01
   9  -1  -1  449.38   12.42
   9   1  -1  453.87   13.31
  -9   1   1  448.42   12.48
  -9   1   1  444.56   12.10
   7  -1  -1 2335.55   49.48
  -7  -1   1 2253.84   50.31
   7  -1  -1 2304.95   49.58
  -7   1   1 2346.10   49.70
  -7   1   1 2311.81   49.53
   7   1  -1 2246.10   50.37
   5  -1  -1 3186.72   66.47
   5  -1  -1 3217.51   67.05
  -5  -1   1 3161.76   67.52
  -5   1   1 3124.50   66.40
   5   1  -1 3206.56   66.97
  -5   1   1 3146.65   66.31
   3  -1  -1 2312.89   48.39
  -3  -1   1 2350.00   48.95
   3  -1  -1 2285.41   48.84
  -3   1   1 2370.63   48.74
  -3   1   1 2298.88   49.16
   3   1  -1 2324.12   49.23
  -1  -1   1  407.17    9.36
   1  -1  -1  433.55    9.68
   1  -1  -1  428.22    9.77
  -1  -1   1  366.86    9.68
  -1   1   1  428.11   10.23
  -1   1   1  438.17   10.12
   1   1  -1  434.84    9.88
  -1  -1  -1  601.15   13.85
  -1  -1  -1  601.82   13.34
   1  -1   1  621.81   14.02
   1   1   1  598.29   13.58
  -1   1  -1  619.96   13.81
   1   1   1  568.47   13.04
   3  -1   1 1615.78   33.67
  -3  -1  -1 1597.41   33.50
   3  -1   1 1659.59   34.89
   3   1   1 1655.46   34.80
   3   1   1 1670.60   35.49
   3   1   1 1567.77   36.14
  -3   1  -1 1728.76   34.30
  -3   1  -1 1633.74   35.38
   5  -1   1 1376.92   29.74
  -5  -1  -1 1378.19   30.97
   5  -1   1 1316.99   29.13
  -5   1  -1 1371.20   30.02
  -5   1  -1 1388.43   29.51
   5   1   1 1353.52   31.29
   7  -1   1  406.90   10.91
  -7  -1  -1  431.79   12.48
   7  -1   1  436.79   11.01
  -7   1  -1  430.92   11.20
  -7   1  -1  454.48   11.33
   7   1   1  417.55   12.55
  -9  -1  -1  126.32    3.09
   9  -1   1  117.26    4.68
  -9  -1  -1  121.88    6.05
   9  -1   1  122.59    5.23
   9   1   1  118.38    6.04
  -9   1  -1  124.75    5.15
  -9   1  -1  119.96    4.74
 -11  -1  -1  505.10   15.83
  11  -1   1  513.25   14.63
 -11  -1  -1  554.49   11.70
  11  -1   1  531.95   13.83
 -11   1  -1  552.66   14.81
 -11   1  -1  520.34   13.70
  11   1   1  498.94   15.75
  13  -1   1  112.87    5.97
  13  -1   1  108.03    4.95
 -13  -1  -1  100.29    6.27
 -13  -1  -1  105.09    3.38
  13   1   1  102.06    6.43
 -13   1  -1  100.42    4.82
 -13   1  -1   98.52    5.51
 -15  -1  -1  103.88    3.62
  15  -1   1  111.54    5.20
  15  -1   1  104.07    6.23
 -15   1  -1   89.69    5.75
  15   1   1   98.51    6.74
 -15   1  -1   94.48    4.87
 -17  -1  -1  171.91    5.22
  17  -1   1  166.21    8.55
 -17   1  -1  153.74    8.05
 -17   1  -1  168.87    6.87
  17   1   1  155.81    9.02
  19  -1   1  109.72    7.55
 -19  -1  -1  105.86    4.02
 -19   1  -1  104.00    5.63
  19   1   1   96.30    7.72
 -21  -1  -1  106.21    4.11
  21  -1   1  101.44    7.78
 -21   1  -1   99.44    5.80
  21   1   1   97.30    8.54
  23  -1   1   80.43    7.65
 -23   1  -1   70.31    5.09
  23   1   1   84.55    9.55
  25  -1   1   26.08    6.00
  25   1   1   12.45    5.19
 -25   1  -1   16.50    3.51
  27  -1   1   58.48    8.39
  27   1   1   43.77    8.15
  29  -1   1   -0.23    5.10
  29   1   1    6.67    5.72
  31  -1   1  123.56   11.49
  31   1   1  138.64   12.54
  32  -2  -1   23.16    6.89
  32   2  -1   30.52    8.33
  30  -2  -1    4.28    4.81
  30   2  -1    5.18    5.11
  28  -2  -1    0.08    4.06
  28   2  -1    7.54    5.34
 -28   2   1    4.47    3.35
  26  -2  -1   46.03    7.32
  26   2  -1   39.96    7.58
 -26   2   1   27.30    4.73
 -24  -2   1   51.36    4.06
  24  -2  -1   57.68    7.17
 -24   2   1   60.34    5.95
  24   2  -1   50.25    8.21
  22  -2  -1   66.73    7.36
 -22  -2   1   49.82    3.83
 -22   2   1   51.34    5.57
  22   2  -1   51.16    7.44
 -20  -2   1  316.91    9.91
  20  -2  -1  318.29   12.96
  20   2  -1  316.63   14.44
 -20   2   1  314.57   11.86
  18  -2  -1  125.76    7.46
  18   2  -1  134.03    8.74
 -18   2   1  118.25    7.04
 -18   2   1  129.86    6.96
  16  -2  -1  203.41    8.94
  16  -2  -1  206.35    8.65
 -16   2   1  186.05    8.27
  16   2  -1  208.60   10.22
 -16   2   1  199.70    8.65
  14  -2  -1    9.70    2.69
  14  -2  -1   11.39    2.42
  14   2  -1   16.59    3.64
 -14   2   1    8.37    2.51
 -14   2   1   10.66    2.37
  12  -2  -1  513.31   14.74
 -12  -2   1  490.88   15.89
  12  -2  -1  509.31   14.52
  12   2  -1  478.04   15.61
 -12   2   1  488.12   14.03
 -12   2   1  487.51   14.18
  10  -2  -1  453.22   12.69
  10  -2  -1  521.52   14.13
 -10  -2   1  489.80   15.00
  10   2  -1  488.43   14.99
 -10   2   1  493.15   13.87
 -10   2   1  474.93   13.38
   8  -2  -1  635.95   15.84
  -8  -2   1  669.44   17.96
   8  -2  -1  671.24   17.13
   8   2  -1  634.99   17.41
  -8   2   1  642.41   16.62
  -8   2   1  630.23   16.00
   6  -2  -1  674.58   16.84
  -6  -2   1  664.97   17.19
   6  -2  -1  652.82   15.56
  -6  -2   1  647.09   15.76
   6   2  -1  648.10   17.09
  -6   2   1  660.90   16.63
  -4  -2   1 1468.77   32.37
   4  -2  -1 1452.47   32.29
   4  -2  -1 1404.14   31.13
  -4  -2   1 1427.97   31.64
  -4   2   1 1443.24   32.25
  -4   2   1 1420.37   31.16
   4   2  -1 1449.96   32.36
  -2  -2   1  974.17   22.22
   2  -2  -1  959.15   22.32
   2  -2  -1  950.96   21.60
  -2  -2   1  994.74   21.99
   2   2  -1  993.89   21.94
   2   2  -1  949.35   22.18
  -2   2   1  958.23   22.25
  -2   2   1  967.69   21.61
   0  -2  -1 1496.34   32.26
   0  -2   1 1466.04   32.76
   0  -2  -1 1487.34   32.41
   0   2  -1 1489.47   33.03
   0   2  -1 1500.05   31.66
   0   2   1 1480.94   32.42
   0   2   1 1489.00   32.56
   0   2  -1 1491.98   31.29
  -2  -2  -1  200.38    5.76
  -2  -2  -1  191.80    6.18
   2  -2   1  193.13    6.48
  -2   2  -1  190.15    4.50
  -2   2  -1  200.09    6.59
   2   2   1  198.07    6.16
   2   2   1  189.85    5.68
   4  -2   1  678.47   14.57
   4  -2   1  693.37   17.04
  -4  -2  -1  692.46   15.55
   4   2   1  697.89   18.29
   4   2   1  727.05   17.31
   4   2   1  706.32   15.97
  -4   2  -1  703.76   17.47
  -6  -2  -1  118.36    5.73
   6  -2   1  115.86    3.68
  -6  -2  -1  119.56    3.64
   6  -2   1  124.63    5.18
  -6   2  -1  117.23    5.14
  -6   2  -1  121.50    3.77
   6   2   1  125.96    5.23
   6   2   1  125.85    6.01
  -8  -2  -1  822.38   22.06
   8  -2   1  849.55   19.25
   8  -2   1  847.79   20.70
  -8  -2  -1  820.19   17.95
   8   2   1  862.98   22.64
  -8   2  -1  812.63   20.79
  -8   2  -1  856.60   19.41
 -10  -2  -1  439.47   14.49
 -10  -2  -1  454.65    9.95
  10  -2   1  456.93   12.20
  10  -2   1  442.44   12.92
 -10   2  -1  466.99   13.47
 -10   2  -1  490.72   12.65
  10   2   1  456.38   15.09
 -12  -2  -1  129.87    7.36
  12  -2   1  142.46    6.11
  12  -2   1  137.81    6.21
 -12   2  -1  138.04    5.90
  12   2   1  130.05    7.52
 -12   2  -1  143.66    6.37
  14  -2   1  439.48   13.51
  14  -2   1  451.44   13.57
 -14   2  -1  467.96   13.75
  14   2   1  432.39   15.83
 -14   2  -1  442.92   13.49
  16  -2   1  226.97    8.99
  16  -2   1  232.13    9.45
 -16   2  -1  223.24    9.20
  16   2   1  227.48   11.35
 -16   2  -1  242.91    9.26
  18  -2   1  470.57   15.41
  18  -2   1  439.02   14.31
 -18   2  -1  455.32   14.38
 -18   2  -1  418.55   14.70
  18   2   1  465.30   17.56
  20  -2   1  204.99   10.10
 -20   2  -1  204.72    9.06
  20   2   1  196.26   11.61
  22  -2   1   59.91    6.99
  22   2   1   49.98    7.34
 -22   2  -1   42.87    4.94
  24  -2   1  149.34    9.81
 -24   2  -1  133.46    7.79
  24   2   1  131.96   11.01
  26  -2   1   14.82    5.28
  26   2   1   10.97    5.25
 -26   2  -1   12.34    3.54
  28  -2   1   27.81    6.27
  28   2   1   15.45    6.34
  30  -2   1   39.55    7.33
  30   2   1   37.49    8.48
  31   3  -1   11.27    6.21
  29   3  -1   13.15    6.53
 -29   3   1    8.93    3.93
  27  -3  -1   13.94    4.92
  27   3  -1    4.19    5.17
 -27   3   1   10.04    3.91
  25  -3  -1   13.01    4.85
  25   3  -1   19.12    5.71
 -25   3   1   14.08    3.98
  23  -3  -1   10.20    4.12
 -23  -3   1    6.70    2.23
  23   3  -1   12.56    5.23
 -23   3   1    8.24    3.55
 -21   3   1   43.45    5.78
  21   3  -1   45.39    7.17
  19   3  -1   67.38    8.08
 -19   3   1   81.07    5.94
 -19   3   1   84.31    6.58
  17  -3  -1  103.93    5.78
  17   3  -1   84.74    7.16
 -17   3   1  101.65    6.57
 -17   3   1   92.93    5.83
  15  -3  -1  167.45    6.92
 -15  -3   1  155.75    6.01
 -15   3   1  152.01    7.08
  15   3  -1  155.41    8.95
 -15   3   1  153.38    7.78
 -13  -3   1  160.53    6.04
  13  -3  -1  168.33    8.39
  13  -3  -1  162.31    6.50
  13   3  -1  155.64    8.57
 -13   3   1  165.66    7.66
 -13   3   1  164.22    6.99
  11  -3  -1  579.84   15.19
 -11  -3   1  573.57   18.00
 -11  -3   1  604.94   15.17
  11  -3  -1  592.21   17.11
 -11   3   1  578.67   17.00
  11   3  -1  582.47   18.26
 -11   3   1  607.26   16.03
  -9  -3   1  568.99   14.72
   9  -3  -1  560.65   14.41
  -9  -3   1  571.74   17.02
   9  -3  -1  573.63   16.36
   9   3  -1  562.18   17.00
  -9   3   1  556.43   16.10
  -9   3   1  574.02   14.97
   7  -3  -1 1199.99   26.93
  -7  -3   1 1199.10   27.58
   7  -3  -1 1209.36   28.99
  -7  -3   1 1166.38   29.20
   7   3  -1 1189.36   29.31
  -7   3   1 1158.29   28.64
  -7   3   1 1209.92   26.86
   5  -3  -1 1072.54   26.34
  -5  -3   1 1103.28   25.58
   5  -3  -1 1080.75   24.66
  -5  -3   1 1108.09   26.54
  -5   3   1 1070.59   24.06
  -5   3   1 1042.40   25.66
   5   3  -1 1056.53   25.72
  -3  -3   1  889.64   21.22
   3  -3  -1  857.52   20.22
  -3  -3   1  871.04   21.19
   3  -3  -1  882.27   21.65
  -3   3   1  840.64   21.40
   3   3  -1  881.32   21.25
   3   3  -1  889.95   21.17
  -3   3   1  858.88   20.16
   1  -3  -1  817.02   19.29
  -1  -3   1  810.38   20.23
   1  -3  -1  830.25   20.15
   1   3  -1  868.77   19.24
  -1   3   1  836.70   19.86
  -1   3   1  862.20   20.78
   1   3  -1  833.52   19.82
   1   3  -1  819.44   20.81
  -1  -3  -1  299.51    8.85
  -1  -3  -1  322.42    9.18
   1  -3   1  279.68    9.35
   1   3   1  285.35    8.85
  -1   3  -1  297.66    7.81
  -1   3  -1  289.54    7.38
  -1   3  -1  291.61    9.41
   1   3   1  283.88    8.59
   3  -3   1  368.36   11.27
   3  -3   1  381.29    8.68
  -3  -3  -1  366.73   10.25
   3   3   1  384.69   10.96
  -3   3  -1  382.83    8.99
  -3   3  -1  375.47   11.56
   3   3   1  384.21   12.03
   3   3   1  383.94   10.58
  -3   3  -1  394.15    9.13
   5  -3   1  148.62    6.44
  -5  -3  -1  150.45    5.27
   5  -3   1  144.99    3.98
  -5   3  -1  147.40    6.48
   5   3   1  152.66    5.32
   5   3   1  150.77    6.09
   5   3   1  140.33    6.91
   7  -3   1   12.58    2.45
  -7  -3  -1   17.64    2.00
   7  -3   1   14.32    1.38
  -7   3  -1   15.74    2.80
   7   3   1   19.82    3.57
  -7   3  -1   15.73    1.37
   7   3   1   14.14    1.72
   7   3   1   15.03    2.46
  -9  -3  -1   85.55    3.50
  -9  -3  -1   79.46    5.66
   9  -3   1   89.88    5.19
   9  -3   1   83.14    3.31
   9   3   1   83.63    4.91
   9   3   1   90.47    6.05
  -9   3  -1   85.36    5.20
  -9   3  -1   90.95    3.61
  11  -3   1  220.45    8.90
 -11  -3  -1  219.72    6.22
  11  -3   1  235.53    6.88
 -11   3  -1  213.02    8.85
 -11   3  -1  233.20    7.22
  11   3   1  217.17   10.19
  13  -3   1  269.10   10.55
  13  -3   1  282.05    8.93
 -13  -3  -1  260.72    6.84
 -13   3  -1  266.60   10.39
  13   3   1  280.03   12.19
 -13   3  -1  275.65    8.89
  15  -3   1  181.92    7.47
 -15   3  -1  185.74    7.55
  15   3   1  192.37   10.63
 -15   3  -1  203.81    9.00
  17  -3   1  409.05   13.24
 -17   3  -1  439.35   14.49
  17   3   1  407.93   16.84
 -17   3  -1  376.35   12.87
  19  -3   1   10.59    3.26
 -19   3  -1    3.30    2.65
  19   3   1    5.87    4.08
 -19   3  -1   11.08    2.92
  21  -3   1  107.31    7.27
  21   3   1  104.88    9.54
 -21   3  -1  105.62    7.42
  23  -3   1  188.87    9.96
  23   3   1  178.79   12.58
 -23   3  -1  187.44    9.93
  25  -3   1   60.09    7.42
 -25   3  -1   30.89    5.00
  25   3   1   31.88    7.03
  27  -3   1   51.27    7.31
 -27   3  -1   42.27    7.18
  27   3   1   44.88    8.37
  29   3   1   34.38    8.38
 -30   4   1    8.73    4.53
  30   4  -1    5.26    5.88
  28  -4  -1   52.90    6.51
  28   4  -1   48.26    8.51
 -28   4   1   38.00    6.27
  26  -4  -1   21.66    4.44
 -26   4   1   20.00    4.94
  26   4  -1   15.68    6.21
  24  -4  -1   12.01    3.60
 -24   4   1    4.75    3.51
  24   4  -1   11.09    5.12
  22  -4  -1   68.18    5.64
 -22   4   1   79.63    7.39
  22   4  -1   49.60    7.96
  20  -4  -1  223.99    9.32
 -20   4   1  242.14   11.72
  20   4  -1  263.49   14.01
 -18  -4   1   79.78    4.58
  18  -4  -1   80.33    5.33
 -18   4   1   65.87    5.18
  18   4  -1   93.28    8.15
 -18   4   1   78.18    6.76
 -16  -4   1  210.61    7.69
  16  -4  -1  214.52    8.23
  16   4  -1  205.02   11.21
 -16   4   1  218.98   10.26
 -16   4   1  185.31    8.21
 -14  -4   1  133.23    5.81
  14  -4  -1  120.01    5.67
  14   4  -1  136.56    8.64
 -14   4   1  115.32    7.21
 -14   4   1  130.00    6.33
 -12  -4   1  133.77    5.94
  12  -4  -1  137.42    5.80
  12   4  -1  122.84    7.87
 -12   4   1  121.76    5.86
 -12   4   1  132.43    7.28
  10  -4  -1  271.01    8.51
 -10  -4   1  268.04    9.06
 -10   4   1  255.48    8.81
 -10   4   1  269.82   10.64
  10   4  -1  271.65   11.25
  -8  -4   1  103.73    6.19
  -8  -4   1   93.70    4.92
   8  -4  -1   92.99    4.31
   8   4  -1   89.46    5.92
  -8   4   1   93.57    5.69
  -8   4   1   96.86    4.37
  -6  -4   1  223.06    8.26
   6  -4  -1  235.15    9.16
  -6  -4   1  228.60    9.04
   6  -4  -1  236.39    7.44
   6   4  -1  231.98    9.15
  -6   4   1  220.55    7.31
  -6   4   1  235.32    9.25
   4  -4  -1  349.85   10.03
   4  -4  -1  353.32   11.74
  -4  -4   1  364.83   11.34
   4   4  -1  360.85   11.43
   4   4  -1  363.56   10.52
   4   4  -1  350.76   11.42
  -4   4   1  349.66   11.80
  -4   4   1  353.51   10.16
   2  -4  -1  168.39    7.20
  -2  -4   1  159.46    6.96
   2  -4  -1  170.44    6.14
   2   4  -1  167.84    6.60
  -2   4   1  158.44    7.09
   2   4  -1  163.07    7.14
   2   4  -1  154.75    5.74
  -2   4   1  179.29    6.29
   0  -4  -1  963.45   23.10
   0  -4   1  976.93   24.42
   0  -4  -1  946.11   23.91
   0   4   1  995.99   24.87
   0   4  -1  967.23   22.71
   0   4   1 1018.92   24.03
   0   4  -1 1018.29   23.61
   0   4  -1  991.11   25.29
   2  -4   1  415.28   13.08
  -2  -4  -1  423.19   12.39
   2   4   1  410.00   13.32
  -2   4  -1  435.22   11.12
  -2   4  -1  423.38   10.64
   2   4   1  424.79   12.29
  -2   4  -1  420.71   13.36
   2   4   1  428.80   12.59
   4  -4   1  222.96    6.10
  -4  -4  -1  229.77    7.96
   4  -4   1  215.31    8.77
   4   4   1  217.66    9.29
  -4   4  -1  235.35    6.50
  -4   4  -1  230.30    6.26
  -4   4  -1  222.49    8.95
   4   4   1  229.31    8.06
   4   4   1  229.23    8.30
  -6  -4  -1   29.29    2.85
   6  -4   1   21.73    3.12
   6  -4   1   28.32    1.72
  -6   4  -1   30.45    1.81
   6   4   1   30.52    3.63
  -6   4  -1   33.90    4.24
   6   4   1   30.50    2.79
   6   4   1   49.37    5.57
   8  -4   1   48.76    2.26
  -8  -4  -1   46.41    3.31
  -8   4  -1   49.40    4.49
   8   4   1   46.08    3.14
   8   4   1   48.50    4.88
  -8   4  -1   46.96    2.29
 -10  -4  -1  154.33    5.72
  10  -4   1  148.00    4.79
 -10   4  -1  144.26    7.64
 -10   4  -1  151.41    4.85
  10   4   1  127.03    8.07
 -12  -4  -1   75.14    3.80
  12  -4   1   76.04    3.57
 -12   4  -1   76.08    5.92
  12   4   1   73.83    6.64
 -12   4  -1   75.74    3.68
 -14  -4  -1  378.13   10.02
  14  -4   1  383.41   10.61
 -14   4  -1  392.77   14.16
  14   4   1  355.08   15.36
 -14   4  -1  377.89   10.89
 -16  -4  -1   27.05    2.12
  16  -4   1   35.88    3.39
  16   4   1   33.99    5.89
 -16   4  -1   25.58    4.40
 -16   4  -1   26.39    3.16
  18  -4   1  179.28    7.28
 -18   4  -1  193.43   10.16
  18   4   1  202.67   12.47
  20  -4   1   15.85    3.09
 -20   4  -1   15.98    4.05
  20   4   1    8.46    4.41
  22  -4   1   54.92    4.79
  22   4   1   55.91    8.46
 -22   4  -1   46.29    5.95
  24  -4   1  118.85    6.95
 -24   4  -1  108.16    8.37
  24   4   1  127.95   11.59
 -26   4  -1    8.86    3.96
  26   4   1    8.39    5.58
  28   4   1   13.37    6.48
 -29   5   1   26.85    6.25
  29   5  -1   30.67    7.76
 -27   5   1    0.70    4.01
  27   5  -1    6.84    5.70
  25  -5  -1   12.54    3.82
  25   5  -1   14.39    6.17
 -25   5   1   13.98    5.02
  23  -5  -1   25.28    4.31
 -23   5   1   29.57    5.56
  23   5  -1   22.82    6.38
  21  -5  -1   38.51    4.82
 -21   5   1   37.19    5.97
  21   5  -1   29.07    6.60
  19  -5  -1  292.06   10.65
  19   5  -1  275.49   14.79
 -19   5   1  293.86   13.35
  17  -5  -1  349.23   11.50
 -17   5   1  326.71   14.02
 -17   5   1  311.98   15.48
  17   5  -1  306.62   15.04
  15  -5  -1  127.09    6.02
 -15  -5   1  112.51    5.98
  15   5  -1  124.17    9.12
 -15   5   1  117.20    6.20
 -15   5   1  107.33    7.77
 -13  -5   1  123.85    6.26
  13  -5  -1  125.49    5.74
 -13   5   1  116.94    7.68
  13   5  -1  111.41    8.29
 -13   5   1  114.01    5.92
 -11  -5   1   99.16    5.61
  11  -5  -1   93.64    4.82
 -11   5   1  105.77    7.16
 -11   5   1   94.57    5.14
  11   5  -1   91.48    7.14
  -9  -5   1   46.36    4.14
   9  -5  -1   43.88    3.29
   9   5  -1   58.26    5.46
  -9   5   1   53.62    3.54
  -9   5   1   54.25    5.04
   7  -5  -1   86.93    4.46
  -7  -5   1   90.16    5.49
  -7   5   1   81.20    6.04
  -7   5   1   86.36    4.37
   7   5  -1   80.14    4.90
   7   5  -1   84.93    5.92
  -5  -5   1   39.12    3.83
   5  -5  -1   32.24    2.89
   5   5  -1   43.05    4.89
   5   5  -1   33.10    3.51
  -5   5   1   32.83    3.37
   5   5  -1   47.33    5.30
  -5   5   1   43.10    4.98
   3  -5  -1   68.41    4.10
  -3  -5   1   79.03    5.85
  -3   5   1   70.15    4.09
  -3   5   1   75.16    5.36
   3   5  -1   75.44    4.18
   3   5  -1   67.42    5.05
   3   5  -1   71.07    4.78
   1  -5  -1   88.71    7.57
   1  -5  -1   77.08    4.50
   1   5  -1   72.74    5.27
   1   5  -1   80.99    4.66
   1   5  -1   76.19    3.95
  -1   5   1   75.20    4.41
  -1   5   1   66.74    5.06
  -1  -5  -1  411.66   13.26
   1   5   1  445.73   13.29
  -1   5  -1  439.26   14.72
  -1   5  -1  448.48   12.63
   1   5   1  451.51   14.18
   1   5   1  445.59   14.51
  -1   5  -1  437.38   11.84
  -3  -5  -1  241.11    9.19
  -3   5  -1  238.53    7.66
   3   5   1  236.21    8.94
  -3   5  -1  265.68   10.60
   3   5   1  227.88   10.07
  -3   5  -1  247.13    7.32
   3   5   1  242.95    9.42
  -5  -5  -1  499.06   14.71
  -5   5  -1  518.76   12.82
   5   5   1  530.37   15.48
   5   5   1  505.70   17.13
  -5   5  -1  530.36   16.99
  -5   5  -1  533.34   13.13
  -7  -5  -1   38.59    3.61
   7  -5   1   41.28    2.31
   7   5   1   36.04    5.04
  -7   5  -1   46.56    5.42
  -7   5  -1   36.80    2.25
   7   5   1   40.84    3.61
  -9  -5  -1  248.17    8.68
   9  -5   1  228.91    6.48
  -9   5  -1  238.28   10.58
   9   5   1  222.62   11.12
 -11  -5  -1  165.00    6.73
  11  -5   1  165.15    5.20
 -11   5  -1  152.70    8.81
  11   5   1  160.19    9.72
  13  -5   1   29.91    2.39
 -13  -5  -1   20.52    2.64
 -13   5  -1   29.04    5.09
 -13   5  -1   24.59    2.16
  13   5   1   25.48    5.19
  15  -5   1  211.00    6.87
 -15   5  -1  187.58   10.31
  15   5   1  187.76   11.67
  17  -5   1   15.98    2.55
 -17   5  -1   17.85    4.62
  17   5   1   10.19    4.85
  19  -5   1   21.53    3.03
  19   5   1   14.74    5.20
 -19   5  -1   18.66    4.64
  21  -5   1    0.04    2.77
  21   5   1    8.72    4.91
 -21   5  -1    7.81    3.73
  23   5   1   14.23    6.08
 -23   5  -1   11.90    4.19
  25   5   1   20.48    6.75
 -25   5  -1   37.04    6.36
  27   5   1   82.65   11.52
 -26   6   1    3.79    4.79
  26   6  -1   10.29    6.42
 -24   6   1   14.26    5.00
  24   6  -1   23.82    6.82
 -22   6   1   33.56    6.37
  22   6  -1   29.99    6.73
  20  -6  -1  120.16    6.59
  20   6  -1  116.80   10.62
 -20   6   1  111.63    9.56
  18  -6  -1   59.32    4.61
 -18   6   1   53.73    7.37
  18   6  -1   28.21    5.96
  16  -6  -1  543.80   15.44
 -16   6   1  563.93   20.48
  16   6  -1  531.79   21.11
 -14   6   1   76.47    7.52
  14   6  -1   68.47    8.53
  12  -6  -1  123.70    5.76
 -12   6   1  115.81    8.57
  12   6  -1  115.12    8.68
 -12   6   1  112.67    5.91
  10  -6  -1   -1.81    1.30
  10   6  -1    3.69    2.99
 -10   6   1    4.27    3.37
   8  -6  -1   34.00    3.56
  -8   6   1   35.07    3.67
   8   6  -1   30.01    4.95
  -8   6   1   38.90    5.60
   6  -6  -1    6.54    1.96
  -6   6   1    5.57    2.91
  -6   6   1    5.77    1.97
   6   6  -1    5.06    2.52
   6   6  -1    5.19    2.41
   4  -6  -1  207.70    7.92
   4   6  -1  206.75    8.18
  -4   6   1  211.80    8.08
   4   6  -1  206.63    9.27
  -4   6   1  202.88   10.05
   4   6  -1  211.54    9.76
   2  -6  -1  249.59    9.09
  -2   6   1  248.87   10.79
  -2   6   1  239.96    8.90
   2   6  -1  222.76   10.44
  -2   6   1  232.43    9.75
   2   6  -1  227.51    8.44
   2   6  -1  234.82    9.46
   0   6   1  564.92   18.07
   0   6  -1  591.99   18.78
   0   6  -1  576.18   15.47
   0   6   1  563.20   17.89
   0   6   1  557.21   16.52
   0   6  -1  589.64   16.56
  -2   6  -1   86.01    4.32
   2   6   1   92.04    6.49
  -2   6  -1   90.95    4.90
  -2   6  -1   88.91    6.67
   2   6   1   91.83    6.26
  -4   6  -1  132.44    5.27
   4   6   1  132.50    8.08
   4   6   1  130.56    7.30
  -4   6  -1  135.61    5.61
  -4   6  -1  133.64    8.08
   6   6   1  680.42   19.44
  -6   6  -1  663.21   16.00
  -6   6  -1  636.12   20.88
  -6   6  -1  637.88   16.04
   6   6   1  649.85   21.46
   8   6   1  176.67    8.24
  -8   6  -1  176.77    9.99
   8   6   1  170.96   10.18
  10  -6   1  191.35    5.64
 -10  -6  -1  174.84    8.01
  10   6   1  215.79   11.88
 -10   6  -1  219.65   11.23
 -12  -6  -1   87.82    6.35
  12  -6   1   91.50    3.56
 -12   6  -1   92.95    7.85
  12   6   1   96.21    8.62
 -14   6  -1    5.78    3.75
  14   6   1    3.57    3.84
  16  -6   1   26.78    2.93
  16   6   1   21.55    6.06
 -16   6  -1   31.19    5.79
  18   6   1   13.16    5.23
 -18   6  -1   21.46    5.08
  20   6   1   16.53    6.25
 -20   6  -1   15.82    4.95
 -22   6  -1   12.16    4.54
  22   6   1    5.04    4.75
  24   6   1   67.55   10.63
 -24   6  -1   41.20    6.92
  26   6   1   39.00    8.93
 -23   7   1   18.67    5.75
  23   7  -1   19.99    6.59
 -21   7   1   34.71    6.97
  21   7  -1   44.76    8.22
  19   7  -1   59.66    8.67
 -19   7   1   56.29    7.94
  17   7  -1  167.64   12.25
 -17   7   1  162.95   11.46
  15  -7  -1   22.48    3.01
 -15   7   1   34.84    6.36
  15   7  -1   28.23    6.01
  13  -7  -1   19.65    2.78
 -13   7   1   18.39    4.96
  13   7  -1   16.04    4.76
  11  -7  -1   74.29    4.62
  11   7  -1   79.07    7.62
 -11   7   1   69.21    7.97
   9  -7  -1   43.80    3.89
   9   7  -1   53.77    7.16
  -9   7   1   42.27    6.47
   7  -7  -1  364.81   11.67
   7   7  -1  346.84   14.50
  -7   7   1  380.06   15.62
  -7   7   1  373.81   13.34
   5  -7  -1   61.54    4.57
  -5   7   1   64.37    5.13
   5   7  -1   70.57    6.51
   5   7  -1   74.06    6.10
  -5   7   1   61.10    4.54
  -5   7   1   72.55    6.61
  -3   7   1  166.32    8.46
   3   7  -1  166.23    8.51
  -3   7   1  168.41    9.72
   3   7  -1  176.84    9.70
  -1   7   1   46.46    5.77
   1   7  -1   73.53    7.94
  -1   7   1   55.07    6.89
   1   7  -1   52.63    4.00
   1   7  -1   58.27    4.88
  -1   7  -1  186.08    8.12
   1   7   1  197.33    9.88
  -1   7  -1  203.34   10.80
   1   7   1  195.61   10.15
  -1   7  -1  189.49    7.51
  -3   7  -1   97.07    7.88
  -3   7  -1   93.52    5.13
  -3   7  -1   84.39    5.13
   3   7   1   88.95    7.22
   3   7   1   95.41    7.22
   5   7   1  410.51   14.98
   5   7   1  399.32   16.18
  -5   7  -1  396.96   11.71
  -5   7  -1  415.21   16.51
   7   7   1   80.96    6.19
   7   7   1   70.51    7.16
  -7   7  -1   58.95    7.10
  -7   7  -1   62.32    3.64
  -9   7  -1  162.24   10.20
   9   7   1  151.01   10.34
 -11   7  -1   12.89    4.11
  11   7   1   20.05    5.14
  13   7   1   86.25    8.94
 -13   7  -1   67.74    8.36
 -15   7  -1    9.42    4.51
  15   7   1   16.45    5.74
 -17   7  -1   35.56    6.79
  17   7   1   54.00    9.14
 -19   7  -1    7.67    4.91
  19   7   1   17.31    6.19
 -21   7  -1   -0.20    4.29
  21   7   1    5.73    5.55
 -23   7  -1    9.47    5.04
  23   7   1    3.84    5.64
  20   8  -1   33.89    7.45
 -20   8   1   36.10    6.96
  18   8  -1   30.51    6.80
 -18   8   1   29.42    6.59
 -16   8   1  186.80   12.75
  16   8  -1  178.43   12.77
  14   8  -1   11.43    4.64
 -14   8   1   14.95    4.89
 -12   8   1   31.86    6.07
  12   8  -1   44.22    7.23
  10  -8  -1   28.38    3.68
  10   8  -1   16.59    4.70
 -10   8   1   16.78    5.37
   8   8  -1   18.84    4.75
  -8   8   1   24.06    5.66
  -6   8   1   21.83    5.11
  -6   8   1   18.05    3.59
   6   8  -1   20.86    4.65
  -4   8   1  105.26    8.76
  -4   8   1   95.27    6.61
   4   8  -1  101.51    7.44
   4   8  -1   98.61    8.19
  -2   8   1   63.99    7.93
  -2   8   1   64.24    5.85
   2   8  -1   67.85    5.76
   2   8  -1   63.93    7.69
   0   8   1   46.85    6.73
   0   8  -1   57.38    7.69
   0   8  -1   50.21    4.72
   0   8   1   52.66    6.87
   2   8   1   74.88    7.13
  -2   8  -1   84.93    5.50
  -2   8  -1   85.35    8.00
   2   8   1   81.48    7.30
   4   8   1   65.74    6.86
   4   8   1   62.16    7.15
  -4   8  -1   69.75    8.22
   6   8   1   48.80    7.28
  -6   8  -1   48.08    7.47
   6   8   1   54.61    6.52
  -8   8  -1   84.94    8.44
   8   8   1   84.03    8.32
 -10   8  -1   42.49    7.14
  10   8   1   26.59    5.90
  12   8   1   13.88    5.20
 -12   8  -1   13.14    5.24
 -14   8  -1   67.46    8.86
  14   8   1   73.48   10.15
  16   8   1   25.00    6.84
 -16   8  -1   23.80    6.06
  18   8   1  133.28   12.97
 -18   8  -1  126.93   11.32
  20   8   1   26.11    7.82
  17   9  -1   14.11    5.78
  15   9  -1    8.09    4.69
 -15   9   1   12.03    5.10
  13   9  -1   15.75    5.30
 -13   9   1   13.43    5.75
 -11   9   1   22.85    6.10
  11   9  -1   26.41    6.08
   9   9  -1   14.58    4.43
  -9   9   1   22.22    5.61
   7   9  -1   71.61    7.36
  -7   9   1   78.46    9.05
   5   9  -1   13.65    4.06
  -5   9   1   13.24    5.34
   3   9  -1   50.88    7.52
  -3   9   1   49.05    7.79
  -1   9   1   21.79    5.89
  -1   9   1   21.60    5.07
   1   9  -1   11.78    4.53
   1   9   1   60.55    7.85
  -1   9  -1   49.43    7.56
   1   9   1   58.82    7.79
  -3   9  -1   43.72    7.44
   3   9   1   41.17    6.40
   3   9   1   45.75    7.27
   5   9   1    7.66    3.94
  -5   9  -1    4.14    3.80
   5   9   1   12.34    4.31
   7   9   1   85.01    8.69
  -7   9  -1   75.29    9.38
  -9   9  -1   58.52    8.35
   9   9   1   83.67   10.15
  11   9   1   41.26    8.33
 -11   9  -1   20.39    5.38
  13   9   1   21.59    6.30
 -13   9  -1   26.79    6.74
  15   9   1   13.25    6.18
 -15   9  -1   13.02    5.39
  -8  10   1    5.87    4.63
  -6  10   1    0.44    4.04
  -4  10   1   12.84    5.32
   2  10  -1   16.27    4.90
  -2  10   1    3.51    3.96
   0  10   1   40.65    7.09
   0  10  -1   42.65    7.68
  -2  10  -1    4.42    4.25
   2  10   1   14.78    4.89
  -4  10  -1   25.42    5.95
   4  10   1   21.67    5.12
  -6  10  -1   10.99    5.20
   6  10   1    7.31    6.32
   8  10   1    1.24    4.64
  32   0  -2  156.36   12.75
  30   0  -2   -1.81    4.40
  28   0  -2   31.00    7.03
 -28   0   2   30.68    4.56
 -26   0   2   14.21    3.37
  26   0  -2   11.09    5.02
  24   0  -2   31.30    6.26
 -24   0   2   35.77    4.66
  22   0  -2   -0.54    3.48
 -22   0   2   -0.30    2.21
  20   0  -2    9.19    4.01
 -20   0   2    9.33    2.69
  18   0  -2  107.54    7.39
 -18   0   2  107.06    5.82
 -16   0   2    0.20    1.60
 -16   0   2    1.09    1.58
  16   0  -2   -0.75    2.13
 -14   0   2  279.01   10.70
  14   0  -2  280.11   10.90
 -14   0   2  283.32    9.36
  12   0  -2    3.06    2.10
 -12   0   2    1.91    1.67
  10   0  -2   10.70    2.50
 -10   0   2   10.85    2.21
   8   0  -2 1419.67   32.70
  -8   0   2 1416.85   32.66
   6   0  -2   20.95    2.64
  -6   0   2   20.40    2.55
  -4   0   2    9.65    1.61
   2   0  -2  513.49   11.97
   0   0   2  145.83    4.26
   0   0  -2  152.17    4.33
   2   0   2  487.51   11.62
  -2   0  -2  512.61   11.71
   4   0   2 2065.38   43.30
   4   0   2 2030.79   42.61
   4   0   2 2021.51   44.09
   6   0   2  371.21    8.78
   6   0   2  371.96    9.76
   6   0   2  355.19   10.49
   8   0   2 1064.98   25.96
  -8   0  -2 1063.73   23.39
   8   0   2 1102.06   23.43
  -8   0  -2 1079.09   25.87
  10   0   2  427.17   13.34
 -10   0  -2  434.54   10.71
 -10   0  -2  455.24   13.48
  10   0   2  455.03   10.82
 -12   0  -2   32.94    2.21
  12   0   2   37.98    2.29
 -12   0  -2   28.55    3.59
  12   0   2   29.76    3.95
  14   0   2   58.06    5.10
 -14   0  -2   61.55    3.09
 -14   0  -2   63.87    5.05
 -16   0  -2   -0.92    1.10
  16   0   2   -0.63    2.09
 -18   0  -2   62.53    3.49
  18   0   2   71.34    6.49
  20   0   2  153.44    9.75
 -20   0  -2  150.57    5.64
 -22   0  -2   24.10    2.64
  22   0   2   25.55    5.58
  24   0   2  251.44   13.66
  26   0   2   -3.20    3.91
  28   0   2   59.04    9.10
  30   0   2   18.20    6.71
  33  -1  -2   79.32   10.45
  33   1  -2   71.86   10.97
  31  -1  -2   11.48    5.53
  31   1  -2   19.15    7.33
  29  -1  -2    3.05    4.03
 -29   1   2    0.05    2.76
  29   1  -2   11.52    5.44
 -27  -1   2   28.34    4.28
  27  -1  -2   42.92    7.32
  27   1  -2   37.17    7.49
 -27   1   2   22.07    4.24
 -25  -1   2   66.30    5.24
  25  -1  -2   71.16    8.56
 -25   1   2   58.54    6.20
  25   1  -2   67.38    8.53
 -23  -1   2  434.11   13.85
  23  -1  -2  441.14   17.37
 -23   1   2  406.65   14.29
  23   1  -2  424.07   17.71
  21  -1  -2   63.99    7.26
 -21  -1   2   56.13    4.73
 -21   1   2   53.05    4.94
  21   1  -2   51.24    7.01
  19  -1  -2  542.28   18.39
 -19  -1   2  561.41   15.80
  19   1  -2  542.80   18.92
 -19   1   2  524.88   16.13
  17  -1  -2   71.29    5.76
  17   1  -2   76.82    6.31
 -17   1   2   67.73    4.96
 -17   1   2   71.87    6.35
 -15  -1   2    1.45    1.77
  15  -1  -2    4.90    2.45
 -15   1   2    5.87    2.21
  15   1  -2    3.57    2.34
 -15   1   2    3.77    1.87
  13  -1  -2  195.56    8.36
 -13   1   2  176.21    7.76
  13   1  -2  185.64    8.53
 -13   1   2  184.63    7.33
 -11  -1   2  278.49   10.14
  11  -1  -2  288.06    9.91
  11   1  -2  291.17   10.45
 -11   1   2  275.67    9.22
 -11   1   2  281.32    9.76
  -9  -1   2  379.27   11.62
   9  -1  -2  364.49   11.19
  -9   1   2  356.19   10.73
  -9   1   2  369.74   11.17
   9   1  -2  380.53   11.75
  -7  -1   2  349.93   10.46
   7  -1  -2  349.96    9.66
  -7   1   2  341.05   10.06
   7   1  -2  356.03   10.51
  -7   1   2  337.06    9.87
  -5  -1   2  141.59    5.37
   5  -1  -2  145.65    4.99
  -5   1   2  145.69    5.32
   5   1  -2  143.79    5.53
  -5   1   2  149.50    5.00
   3  -1  -2  345.35    8.98
  -3  -1   2  338.95    9.02
   3   1  -2  338.07    9.09
  -3   1   2  360.42    9.32
  -3   1   2  338.59    8.95
  -1  -1   2 1167.17   25.35
   1  -1  -2 1187.94   25.94
   1   1  -2 1190.97   25.22
  -1   1   2 1187.89   26.13
   1  -1   2 1793.20   36.67
   1  -1   2 1737.15   38.07
  -1  -1  -2 1781.64   38.10
   1   1   2 1844.77   39.70
  -1   1  -2 1854.19   38.26
   3  -1   2 2895.33   59.41
  -3  -1  -2 2870.92   61.06
   3  -1   2 2889.07   60.80
   3   1   2 2837.85   60.70
  -3   1  -2 2906.73   60.64
   5  -1   2  416.89    9.94
   5  -1   2  412.94   10.54
   5  -1   2  441.47   10.98
   5   1   2  419.10   12.40
  -5   1  -2  423.57   11.08
   5   1   2  453.96   11.59
   7  -1   2  350.87    9.55
   7  -1   2  348.10    9.67
  -7   1  -2  358.31    9.91
  -7   1  -2  353.12    9.83
   7   1   2  374.53   10.54
   7   1   2  371.77   11.66
  -9  -1  -2  186.75    7.95
   9  -1   2  194.52    6.37
   9  -1   2  187.69    6.86
   9   1   2  185.60    8.18
  -9   1  -2  207.05    7.15
  -9   1  -2  203.42    6.69
   9   1   2  201.98    7.36
  11  -1   2 1857.28   40.00
 -11  -1  -2 1748.84   42.64
  11  -1   2 1807.02   41.14
  11   1   2 1816.66   43.35
 -11   1  -2 1821.69   41.40
 -11   1  -2 1811.59   40.08
 -13  -1  -2   11.44    2.80
  13  -1   2   16.12    2.93
  13  -1   2    8.35    1.81
  13   1   2    9.70    2.79
 -13   1  -2   11.74    2.03
 -13   1  -2   14.93    2.76
  15  -1   2  258.27    8.64
  15  -1   2  261.52   10.35
 -15   1  -2  256.81    8.48
  15   1   2  257.03   11.37
 -15   1  -2  239.59    9.85
  17  -1   2   27.92    3.14
  17  -1   2   35.37    4.83
  17   1   2   34.61    5.56
 -17   1  -2   30.60    4.44
 -17   1  -2   37.42    3.39
  19  -1   2   47.73    6.24
 -19   1  -2   33.78    3.60
  19   1   2   37.58    5.72
  21  -1   2   55.80    6.88
  21   1   2   47.93    7.22
 -21   1  -2   43.93    4.00
  23  -1   2  162.97   10.40
 -23   1  -2  142.37    6.83
  23   1   2  150.30   11.04
  25  -1   2  178.81   11.37
  25   1   2  171.14   12.14
  27  -1   2   61.71    8.73
  27   1   2   46.36    7.93
  29  -1   2   39.22    7.65
  29   1   2   45.13    8.81
  32  -2  -2   39.45    8.39
  32   2  -2   20.73    7.34
  30  -2  -2    0.14    4.75
 -30   2   2    2.80    3.51
  30   2  -2   17.63    6.87
  28  -2  -2    3.29    4.63
  28   2  -2   -6.98    3.78
 -28   2   2    3.83    3.38
 -26  -2   2   17.39    3.98
  26  -2  -2   26.43    6.04
  26   2  -2   26.92    6.22
 -26   2   2   21.22    4.54
 -24  -2   2   38.48    4.29
  24  -2  -2   35.65    6.05
  24   2  -2   40.18    7.42
 -24   2   2   35.57    5.13
  22  -2  -2  117.37    8.64
 -22  -2   2  124.73    6.49
 -22   2   2  123.18    7.54
  22   2  -2  113.03    9.42
  20  -2  -2  287.04   12.44
  20   2  -2  281.54   13.54
 -20   2   2  283.08   11.44
  18  -2  -2  270.23   11.42
  18   2  -2  262.30   12.39
 -18   2   2  261.57   10.55
  16  -2  -2   92.61    6.11
 -16   2   2   85.34    5.58
 -16   2   2   84.96    5.58
  16   2  -2   82.92    6.60
  14  -2  -2  587.60   17.33
  14   2  -2  596.86   18.70
 -14   2   2  593.59   17.31
 -14   2   2  583.46   16.99
 -12  -2   2  331.48   11.90
  12  -2  -2  337.85   10.35
  12  -2  -2  306.59   10.78
 -12   2   2  335.93   11.09
 -12   2   2  319.24   10.96
  12   2  -2  330.65   12.14
  10  -2  -2  211.41    8.01
  10  -2  -2  196.78    7.12
 -10  -2   2  208.69    8.51
  10   2  -2  222.20    8.96
 -10   2   2  217.52    8.04
 -10   2   2  214.34    8.17
   8  -2  -2  454.06   12.29
  -8  -2   2  457.01   13.58
   8  -2  -2  468.12   13.18
  -8   2   2  448.70   12.70
   8   2  -2  450.46   13.45
  -8   2   2  446.94   12.93
   6  -2  -2   49.13    3.33
   6  -2  -2   47.23    2.97
  -6  -2   2   49.37    3.40
  -6   2   2   46.72    3.37
  -6   2   2   53.45    3.02
   6   2  -2   48.84    3.54
   4  -2  -2  390.54   11.07
  -4  -2   2  408.45   10.89
   4  -2  -2  398.87   10.56
  -4  -2   2  388.00   10.84
  -4   2   2  401.83   10.53
   4   2  -2  397.78   10.87
  -4   2   2  389.83   11.05
   2  -2  -2  745.39   17.48
  -2  -2   2  746.60   17.01
  -2  -2   2  755.35   17.93
   2  -2  -2  687.00   17.52
  -2   2   2  729.44   17.67
   2   2  -2  741.00   17.27
  -2   2   2  770.39   18.05
   0  -2  -2  272.12    7.77
   0  -2   2  280.44    8.36
   0  -2   2  276.52    6.73
   0  -2  -2  260.01    7.91
   0   2   2  271.52    8.03
   0   2   2  278.48    7.86
   0   2  -2  277.73    6.81
   0   2  -2  273.99    8.48
   2  -2   2  274.73    8.51
  -2  -2  -2  280.90    7.63
  -2  -2  -2  289.11    8.55
   2   2   2  287.08    8.55
   2   2   2  290.51    7.72
  -2   2  -2  284.93    8.79
  -4  -2  -2  278.67    8.71
   4  -2   2  273.45    8.59
  -4  -2  -2  264.08    7.00
   4   2   2  274.51    9.55
   4   2   2  270.29    6.98
   4   2   2  276.19    8.55
  -4   2  -2  263.14    8.56
   6  -2   2  267.00    6.73
   6  -2   2  267.09    8.63
   6   2   2  268.06    8.88
   6   2   2  284.28   10.21
  -6   2  -2  271.42    8.84
   6   2   2  276.68    6.59
   8  -2   2  173.60    6.67
   8  -2   2  166.43    5.44
  -8   2  -2  163.42    5.25
   8   2   2  158.19    6.59
   8   2   2  163.84    7.83
  -8   2  -2  158.11    6.49
  10  -2   2  674.90   16.77
  10  -2   2  674.12   17.73
 -10   2  -2  655.65   17.64
  10   2   2  679.04   18.35
  10   2   2  663.14   19.97
 -10   2  -2  684.52   16.72
  12  -2   2   89.99    4.97
  12  -2   2   82.65    4.64
 -12   2  -2   80.82    4.43
 -12   2  -2   82.97    4.82
  12   2   2   78.36    6.06
  14  -2   2  114.42    6.12
  14  -2   2  128.67    6.16
 -14   2  -2  110.84    5.74
 -14   2  -2  106.72    5.65
  14   2   2  116.29    7.65
  16  -2   2  124.16    6.33
  16  -2   2  119.40    6.84
 -16   2  -2  112.87    6.30
  16   2   2  107.73    8.06
 -16   2  -2  116.13    6.19
  18  -2   2  125.75    7.51
  18  -2   2  130.11    6.81
 -18   2  -2  130.70    6.80
  18   2   2  131.50    9.33
 -18   2  -2  112.64    6.84
  20  -2   2  294.22   12.30
 -20   2  -2  282.99   10.82
  20   2   2  269.63   13.90
  22  -2   2   70.16    6.89
  22   2   2   66.63    8.99
 -22   2  -2   57.81    5.27
  24  -2   2  166.32   10.27
 -24   2  -2  163.60    8.44
  24   2   2  159.97   11.92
  26  -2   2   52.39    7.59
  26   2   2   40.64    7.97
  28  -2   2   51.53    8.05
  28   2   2   39.59    8.08
  30  -2   2   12.47    7.36
  30   2   2   13.46    6.28
  31  -3  -2   23.26    5.85
  31   3  -2   21.03    7.36
 -31   3   2   18.75    6.28
  29  -3  -2    1.20    3.19
 -29   3   2    0.42    3.53
  29   3  -2    9.03    5.31
  27  -3  -2   71.48    7.57
 -27   3   2   55.46    6.82
  27   3  -2   58.08    8.81
  25  -3  -2    1.84    3.26
  25   3  -2    0.15    4.25
 -25   3   2    1.13    3.15
  23  -3  -2  130.79    7.83
  23   3  -2  123.85   10.40
 -23   3   2  125.81    8.43
  21  -3  -2   37.50    4.76
  21   3  -2   41.70    6.60
 -21   3   2   39.16    5.18
  19  -3  -2   75.03    5.57
  19   3  -2   82.49    7.64
 -19   3   2   80.83    6.38
  17  -3  -2    6.15    2.23
  17   3  -2   10.10    3.68
 -17   3   2    4.61    1.99
 -17   3   2    3.80    2.53
  15  -3  -2  154.81    6.93
 -15   3   2  168.28    8.24
 -15   3   2  168.86    7.86
  15   3  -2  169.31    9.32
  13  -3  -2   26.11    3.11
  13   3  -2   24.08    4.12
 -13   3   2   25.08    3.73
 -13   3   2   25.03    3.51
 -11  -3   2  112.14    6.54
  11  -3  -2   97.39    5.87
  11  -3  -2  105.06    5.13
 -11   3   2  100.87    5.44
 -11   3   2  107.77    6.07
  11   3  -2  108.45    6.60
   9  -3  -2  944.60   22.67
  -9  -3   2  918.54   24.50
   9  -3  -2  947.10   24.17
  -9  -3   2  929.48   22.87
  -9   3   2  876.70   23.33
   9   3  -2  934.22   24.18
   7  -3  -2  224.94    8.52
  -7  -3   2  231.02    8.60
  -7  -3   2  213.99    7.68
   7  -3  -2  217.60    7.37
  -7   3   2  218.19    7.27
   7   3  -2  211.59    8.28
  -7   3   2  209.74    8.23
   5  -3  -2  544.01   14.16
  -5  -3   2  548.92   14.83
  -5  -3   2  554.94   14.96
   5  -3  -2  536.28   15.16
   5   3  -2  541.54   14.85
  -5   3   2  545.17   15.18
  -5   3   2  542.55   14.09
  -3  -3   2   57.88    3.77
   3  -3  -2   55.78    3.80
   3  -3  -2   56.90    3.37
  -3  -3   2   58.37    3.40
   3   3  -2   62.58    3.47
  -3   3   2   56.70    3.75
  -3   3   2   66.00    3.53
   1  -3  -2  179.71    6.43
  -1  -3   2  185.52    5.77
   1  -3  -2  191.72    6.85
  -1  -3   2  167.77    6.83
   1   3  -2  169.28    6.95
  -1   3   2  183.38    6.52
   1   3  -2  181.33    5.67
  -1   3   2  174.91    6.55
  -1  -3  -2   70.05    3.79
  -1  -3  -2   69.04    3.84
   1  -3   2   71.55    4.17
  -1   3  -2   71.22    2.30
  -1   3  -2   66.96    4.27
  -1   3  -2   67.56    2.54
   1   3   2   64.98    3.65
   1   3   2   63.06    3.77
   3  -3   2   68.09    4.34
  -3  -3  -2   70.05    3.60
  -3  -3  -2   66.16    4.04
   3   3   2   62.89    3.38
  -3   3  -2   70.99    4.37
   3   3   2   65.88    3.85
  -5  -3  -2  138.02    4.93
   5  -3   2  134.96    6.17
   5   3   2  128.67    6.93
   5   3   2  138.70    6.13
  -5   3  -2  143.22    6.54
   5   3   2  148.75    5.03
  -7  -3  -2  117.65    4.19
   7  -3   2  115.59    5.90
  -7   3  -2  106.69    5.69
   7   3   2  113.17    5.62
   7   3   2  115.15    4.04
   7   3   2  108.06    6.71
   9  -3   2  123.96    6.19
   9  -3   2  122.41    3.81
  -9  -3  -2  120.93    3.90
  -9   3  -2  126.81    6.46
   9   3   2  124.02    7.49
  11  -3   2  110.09    6.06
  11  -3   2  114.22    4.48
 -11   3  -2  108.81    4.35
 -11   3  -2  123.15    6.46
  11   3   2  109.44    7.37
  13  -3   2  115.19    5.15
  13   3   2  112.61    7.89
 -13   3  -2  110.37    4.97
 -13   3  -2  120.53    6.63
  15  -3   2   15.09    2.79
 -15   3  -2    9.93    2.18
 -15   3  -2   12.85    3.09
  15   3   2   12.85    4.18
  17  -3   2   53.03    4.63
 -17   3  -2   44.28    3.98
  17   3   2   59.41    7.55
 -17   3  -2   56.30    5.22
  19  -3   2   29.74    4.54
  19   3   2   18.93    5.34
 -19   3  -2   23.36    4.36
 -19   3  -2   14.65    4.46
  21  -3   2  128.29    7.67
 -21   3  -2  101.03    7.27
  21   3   2  116.24   10.33
  23  -3   2  178.56    9.55
 -23   3  -2  167.10    9.36
  23   3   2  184.51   12.95
  25  -3   2   81.19    7.24
 -25   3  -2   50.99    5.97
  25   3   2   62.01    9.14
  27   3   2   56.18    9.24
  29   3   2   24.39    7.69
  30  -4  -2    7.86    4.30
  30   4  -2   -2.21    4.99
 -30   4   2   10.86    4.70
  28  -4  -2   -3.54    3.14
  28   4  -2    2.65    5.09
 -28   4   2    2.87    4.16
  26  -4  -2    1.07    3.00
 -26   4   2    6.06    3.91
  26   4  -2   -1.96    4.23
  24  -4  -2   25.41    4.51
  24   4  -2   35.50    7.11
 -24   4   2   25.60    5.47
  22  -4  -2  100.12    6.75
 -22   4   2  113.14    8.52
  22   4  -2  113.16   10.14
  20  -4  -2  214.48    9.38
  20   4  -2  222.81   12.97
 -20   4   2  224.14   11.30
  18  -4  -2   57.52    4.87
 -18  -4   2   56.24    4.24
  18   4  -2   63.81    7.87
 -18   4   2   55.42    5.13
 -18   4   2   56.52    6.45
 -16  -4   2   64.02    4.46
  16  -4  -2   64.68    4.73
 -16   4   2   60.73    5.86
 -16   4   2   61.31    4.96
  16   4  -2   58.62    7.15
 -14  -4   2   58.76    4.26
  14  -4  -2   66.71    4.52
  14   4  -2   66.06    6.10
 -14   4   2   55.70    5.40
 -14   4   2   61.09    4.73
  12  -4  -2  300.31    9.92
 -12  -4   2  289.54   10.07
 -12   4   2  292.59   11.45
  12   4  -2  276.14   11.81
 -12   4   2  277.56   10.12
 -10  -4   2  119.02    6.98
 -10  -4   2  127.92    6.17
  10  -4  -2  134.72    5.83
  10   4  -2  132.51    7.41
 -10   4   2  131.17    7.17
   8  -4  -2  331.92   10.30
  -8  -4   2  334.17   11.91
  -8  -4   2  352.17   11.23
  -8   4   2  340.15   12.08
   8   4  -2  351.04   12.22
  -8   4   2  333.96   10.39
  -6  -4   2   80.24    5.00
  -6  -4   2   77.55    4.82
   6  -4  -2   82.36    5.37
   6  -4  -2   87.52    4.42
  -6   4   2   92.09    4.55
  -6   4   2   78.54    5.23
   6   4  -2   87.47    5.24
  -4  -4   2  469.99   14.26
   4  -4  -2  486.45   14.72
   4  -4  -2  499.33   13.55
  -4  -4   2  492.32   13.97
  -4   4   2  501.90   14.91
  -4   4   2  486.26   13.57
   4   4  -2  483.76   13.98
   2  -4  -2  242.03    9.05
  -2  -4   2  258.32    9.30
   2  -4  -2  244.58    8.37
  -2   4   2  247.79    9.20
   2   4  -2  257.41    8.29
   2   4  -2  257.43    9.66
  -2   4   2  261.23    8.69
   2   4  -2  254.18    7.56
   0  -4  -2  385.00   11.94
   0  -4  -2  389.37   11.75
   0  -4   2  397.58   12.62
   0   4  -2  407.98   13.13
   0   4   2  415.35   12.19
   0   4  -2  406.99   10.19
   0   4   2  390.40   12.27
   0   4  -2  414.35   10.78
  -2  -4  -2  159.95    6.47
   2  -4   2  141.00    6.85
  -2  -4  -2  148.00    6.56
   2   4   2  161.28    6.72
  -2   4  -2  157.93    7.44
  -2   4  -2  153.49    4.42
   2   4   2  144.62    6.37
  -2   4  -2  163.80    4.70
   4  -4   2    9.37    2.31
  -4  -4  -2   15.15    2.33
  -4   4  -2   10.81    2.68
   4   4   2   14.95    2.62
   4   4   2   17.00    3.55
   4   4   2   13.48    2.30
  -6  -4  -2   77.23    4.14
  -6   4  -2   76.96    5.26
   6   4   2   82.82    6.06
   6   4   2   78.71    4.08
  -8  -4  -2  122.47    4.99
   8   4   2  125.99    7.88
   8   4   2  128.55    5.02
  -8   4  -2  118.74    6.79
 -10  -4  -2  156.44    5.54
  10  -4   2  161.48    4.22
 -10   4  -2  165.09    8.35
  10   4   2  162.81    9.49
 -12  -4  -2   92.84    3.68
  12  -4   2   87.47    3.40
 -12   4  -2   84.70    6.29
  12   4   2   84.20    7.25
  14  -4   2  131.60    4.86
 -14   4  -2  144.51    8.12
  14   4   2  128.10    9.31
 -14   4  -2  120.45    4.85
  16  -4   2  182.85    6.50
 -16   4  -2  187.58    9.63
 -16   4  -2  163.44    6.54
  16   4   2  184.50   11.52
  18  -4   2   94.65    4.93
  18   4   2  107.89    9.71
 -18   4  -2   95.58    7.57
  20  -4   2  189.53    7.58
 -20   4  -2  190.70   10.52
  20   4   2  181.66   12.81
  22  -4   2  119.73    6.35
  22   4   2  134.22   11.79
 -24   4  -2   23.59    5.06
  24   4   2   44.34    8.28
 -26   4  -2    4.03    3.57
  26   4   2   14.80    6.56
  28   4   2   37.19    8.78
 -29   5   2    7.26    4.73
  29   5  -2   13.97    7.19
  27  -5  -2    3.48    3.63
  27   5  -2    1.62    5.19
 -27   5   2    4.93    4.16
  25  -5  -2    5.40    3.18
 -25   5   2    4.47    4.24
  25   5  -2   13.25    5.47
  23  -5  -2   50.40    5.70
  23   5  -2   43.24    7.72
 -23   5   2   46.91    6.71
  21  -5  -2   19.96    3.88
  21   5  -2   16.06    5.54
 -21   5   2    9.93    4.25
  19  -5  -2  114.94    6.82
 -19   5   2   90.98    7.97
  19   5  -2   94.81    9.13
 -17  -5   2   47.45    4.60
  17  -5  -2   45.31    4.59
  17   5  -2   52.51    7.21
 -17   5   2   53.23    6.47
 -17   5   2   56.86    5.00
 -15  -5   2   24.46    3.55
  15  -5  -2   29.53    3.76
 -15   5   2   19.87    3.49
 -15   5   2   19.32    4.54
  15   5  -2   31.66    5.56
 -13  -5   2   19.69    3.30
  13  -5  -2   18.65    3.04
 -13   5   2   21.78    3.52
 -13   5   2   35.63    5.51
  13   5  -2   20.11    4.10
  11  -5  -2  193.28    7.68
 -11  -5   2  198.14    9.42
 -11   5   2  160.85    8.77
  11   5  -2  168.42    9.20
   9  -5  -2   48.84    3.70
  -9   5   2   51.99    6.07
   9   5  -2   42.17    5.10
  -9   5   2   42.00    3.49
   7  -5  -2   98.96    5.07
  -7  -5   2   81.92    5.64
  -7   5   2   98.02    5.14
   7   5  -2   94.70    6.11
  -7   5   2   94.72    6.38
   7   5  -2   96.89    5.26
   5  -5  -2   81.78    4.69
  -5   5   2   96.36    5.08
   5   5  -2   90.20    4.69
  -5   5   2   73.70    5.57
   5   5  -2   87.18    5.41
   3  -5  -2  104.71    5.35
   3   5  -2  110.19    5.66
  -3   5   2  115.85    5.62
   3   5  -2  111.12    6.59
  -3   5   2  118.02    6.61
   3   5  -2  113.59    5.00
   1  -5  -2    1.28    1.60
   1  -5  -2    1.65    2.05
   1   5  -2    4.37    1.27
  -1   5   2    3.82    2.08
   1   5  -2    1.47    1.80
   1   5  -2    5.22    1.72
  -1   5   2    3.88    1.74
  -1  -5  -2   26.60    3.48
  -1  -5  -2   27.28    3.87
  -1   5  -2   28.43    4.38
  -1   5  -2   24.66    1.94
   1   5   2   24.19    3.50
   1   5   2   21.54    3.75
   1   5   2   21.15    3.16
  -1   5  -2   20.92    2.12
  -3  -5  -2  124.03    6.31
   3   5   2  129.50    6.54
  -3   5  -2  133.12    7.60
  -3   5  -2  142.37    4.51
  -3   5  -2  133.36    4.32
   3   5   2  148.61    8.12
  -5  -5  -2   11.47    2.50
   5   5   2   13.60    2.61
   5   5   2   13.02    3.31
  -5   5  -2   10.12    2.79
  -7  -5  -2  377.66   11.74
   7   5   2  364.24   11.38
  -7   5  -2  355.60   13.55
   7   5   2  337.66   14.19
  -9  -5  -2   51.24    3.93
   9   5   2   48.04    3.70
  -9   5  -2   41.40    5.22
   9   5   2   49.37    6.55
 -11  -5  -2  256.08    8.49
 -11   5  -2  258.02   11.77
  11   5   2  259.79   13.08
 -13  -5  -2   69.99    3.96
 -13   5  -2   72.81    6.92
  13   5   2   79.41    9.23
  15  -5   2  113.14    3.96
  15   5   2  106.83    9.52
 -15   5  -2  102.06    8.01
  17  -5   2   37.45    2.69
 -17   5  -2   37.85    6.05
  17   5   2   34.81    6.60
  19   5   2   -2.30    4.08
 -19   5  -2    4.24    3.51
  21   5   2   46.03    8.10
 -21   5  -2   40.03    5.92
  23   5   2   23.06    6.53
 -23   5  -2   19.44    4.94
 -25   5  -2    3.47    4.32
  25   5   2    7.55    6.12
  27   5   2   38.76    8.93
  26   6  -2   10.78    6.02
 -26   6   2   15.31    5.41
  24   6  -2   16.37    6.21
 -24   6   2   13.79    5.01
  22  -6  -2   71.39    5.95
 -22   6   2   58.20    7.78
  22   6  -2   53.31    8.10
  20  -6  -2   23.28    3.78
 -20   6   2   20.36    5.34
  20   6  -2   16.23    5.31
  18  -6  -2   11.30    3.04
 -18   6   2   14.40    4.54
  18   6  -2    9.68    4.90
  16  -6  -2   86.98    5.70
  16   6  -2   85.51    8.23
 -16   6   2   81.07    7.88
  14  -6  -2   20.23    3.35
 -14   6   2   19.76    5.00
  14   6  -2   18.40    4.54
  12  -6  -2   23.15    3.24
 -12   6   2   27.02    4.96
  12   6  -2   15.17    3.96
 -12   6   2   22.18    3.60
  10  -6  -2   30.13    3.70
 -10   6   2   28.12    5.21
 -10   6   2   18.48    2.96
  10   6  -2   36.07    5.55
   8  -6  -2   34.34    3.81
   8   6  -2   37.85    5.61
  -8   6   2   39.29    5.81
  -8   6   2   29.51    3.62
   6  -6  -2   78.41    4.96
   6   6  -2   84.16    5.98
  -6   6   2   85.92    6.56
  -6   6   2   86.10    5.14
   6   6  -2   85.26    5.59
   4  -6  -2   22.87    3.27
   4   6  -2   27.09    4.67
  -4   6   2   25.88    4.57
  -4   6   2   25.25    3.85
   4   6  -2   24.88    3.99
   4   6  -2   18.88    2.83
   2  -6  -2  220.46    8.82
   2   6  -2  210.84   10.17
   2   6  -2  205.84    8.37
   2   6  -2  208.32    7.53
  -2   6   2  217.46   10.05
   0  -6  -2   54.69    4.59
   0   6  -2   43.12    3.01
   0   6  -2   45.83    5.67
   0   6  -2   51.15    3.69
   0   6   2   51.68    5.18
   0   6   2   56.98    6.08
  -2   6  -2  144.77    5.23
   2   6   2  136.72    7.61
   2   6   2  143.81    8.60
  -2   6  -2  153.97    5.67
  -2   6  -2  132.18    8.32
  -4   6  -2  506.45   17.95
   4   6   2  511.23   18.48
   4   6   2  539.81   16.62
  -4   6  -2  526.21   12.66
   6   6   2  126.06    6.98
  -6   6  -2  126.34    8.44
   6   6   2  127.27    8.80
  -8  -6  -2  355.03   12.14
   8   6   2  369.03   16.09
   8   6   2  371.64   12.50
  -8   6  -2  372.35   15.10
  10   6   2   62.29    7.80
 -10   6  -2   62.92    7.33
 -12   6  -2   74.61    6.95
  12   6   2   67.35    8.35
  14   6   2   66.98    8.58
 -14   6  -2   83.30    7.84
  16   6   2    4.79    4.41
 -16   6  -2   14.09    4.47
 -18   6  -2   34.38    6.00
  18   6   2   21.37    6.47
 -20   6  -2    0.25    3.67
  20   6   2    3.15    4.92
  22   6   2   21.61    7.12
 -22   6  -2   24.19    5.81
  24   6   2   49.96    9.22
 -24   6  -2   40.47    7.13
 -25   7   2    9.74    5.05
  25   7  -2    4.92    5.22
  23   7  -2   13.09    5.95
 -23   7   2   18.42    5.76
  21   7  -2   51.78    8.48
 -21   7   2   60.08    8.35
  19  -7  -2  103.46    8.33
 -19   7   2  129.90   10.75
  19   7  -2  117.49   10.77
  17  -7  -2   58.33    4.83
  17   7  -2   36.89    6.49
 -17   7   2   49.19    7.81
  15  -7  -2    5.20    2.37
  15   7  -2    9.46    4.09
 -15   7   2    5.95    3.90
  13  -7  -2    5.57    2.42
  13   7  -2    9.26    3.83
 -13   7   2    6.29    3.89
  11  -7  -2   64.15    4.75
  11   7  -2   64.85    6.75
 -11   7   2   66.87    7.83
   9  -7  -2   14.59    3.03
   9   7  -2   16.90    4.22
  -9   7   2   10.50    3.86
   7  -7  -2  146.38    7.15
  -7   7   2  158.97    9.85
   7   7  -2  143.24    8.55
   5  -7  -2   51.35    4.57
  -5   7   2   68.04    7.63
   5   7  -2   55.75    5.28
   3  -7  -2   98.79    6.09
   3   7  -2  105.25    7.85
  -3   7   2   95.96    6.90
   3   7  -2   94.16    5.34
   3   7  -2   94.91    6.10
  -3   7   2  108.56    7.81
   1   7  -2  137.68    6.09
  -1   7   2  143.24    8.72
   1   7  -2  143.07    9.13
  -1   7   2  137.05    8.53
   1   7  -2  140.58    6.84
   1   7   2   34.00    5.42
  -1   7  -2   41.43    3.44
  -1   7  -2   41.86    5.85
   1   7   2   33.50    5.51
   3   7   2  116.78    8.44
  -3   7  -2  103.05    4.67
  -3   7  -2   95.10    7.75
   3   7   2  103.29    7.26
   5   7   2    6.90    2.93
  -5   7  -2    7.06    3.54
   5   7   2   11.57    4.11
   7   7   2  143.27    7.91
   7   7   2  133.63    9.92
  -7   7  -2  127.58    9.35
  -9   7  -2   38.91    6.50
   9   7   2   35.93    6.61
   9   7   2   36.26    4.52
 -11   7  -2   35.72    6.50
  11   7   2   42.56    7.26
 -13   7  -2    4.52    3.91
  13   7   2    3.25    4.41
  15   7   2   33.61    7.13
 -15   7  -2   16.51    4.95
 -17   7  -2   14.71    5.10
  17   7   2   12.48    6.22
  19   7   2   18.83    6.87
 -19   7  -2   -2.91    4.07
 -21   7  -2    2.38    4.28
  21   7   2    4.07    5.99
  22   8  -2    8.46    5.13
  20   8  -2   17.39    6.02
 -20   8   2   14.75    5.90
 -18   8   2    6.83    4.70
  18   8  -2   11.52    4.97
 -16   8   2   17.62    5.46
  16   8  -2   27.95    6.50
  14  -8  -2   45.60    5.61
 -14   8   2   32.06    6.23
  14   8  -2   30.35    6.11
  12  -8  -2    7.76    2.57
 -12   8   2    7.07    4.36
  12   8  -2    6.22    3.83
  10  -8  -2   61.46    4.99
  10   8  -2   69.95    7.14
 -10   8   2   52.17    7.32
   8  -8  -2   12.08    2.88
   8   8  -2   12.90    3.65
  -8   8   2   15.51    4.77
   6  -8  -2  169.77    8.37
  -6   8   2  156.29    8.86
  -6   8   2  172.70   10.90
   6   8  -2  158.99    9.15
  -4   8   2   72.20    6.50
  -4   8   2   72.18    8.29
   4   8  -2   76.11    6.04
  -2   8   2  149.71    9.96
   2   8  -2  174.23   10.85
  -2   8   2  162.27    9.70
   2   8  -2  150.23    7.86
   0   8  -2   56.95    7.29
   0   8   2   71.36    7.06
   0   8   2   66.65    8.12
   2   8   2   48.33    6.46
  -2   8  -2   43.51    6.79
   2   8   2   54.83    7.48
   4   8   2  111.46    9.14
   4   8   2  114.85    8.24
  -4   8  -2  114.01    9.11
  -6   8  -2   79.40    9.27
   6   8   2   69.78    6.65
   6   8   2   79.10    8.26
   8   8   2   26.46    4.63
  -8   8  -2   21.41    5.84
   8   8   2   25.38    6.41
  10   8   2   20.04    5.85
 -10   8  -2   30.22    6.44
  12   8   2    5.31    4.84
 -12   8  -2   -0.43    3.51
 -14   8  -2    6.86    4.43
  14   8   2   18.06    6.55
  16   8   2    4.10    5.55
 -16   8  -2   13.86    5.55
 -18   8  -2   24.99    6.65
  18   8   2   28.07    8.22
 -17   9   2   20.25    6.23
  17   9  -2   11.68    5.19
 -15   9   2   12.74    5.41
  15   9  -2   17.28    5.54
  13   9  -2    1.10    3.65
 -13   9   2   -4.60    3.30
 -11   9   2   19.18    5.46
  11   9  -2   19.63    4.94
  -9   9   2   11.16    4.91
   9   9  -2   15.51    4.56
   7   9  -2   65.42    7.97
  -7   9   2   59.61    8.13
  -5   9   2   70.83    9.14
  -3   9   2   90.02    8.73
  -3   9   2   81.84    7.11
   1   9  -2  122.98   10.02
  -1   9   2  110.52    8.62
  -1   9   2   99.68    8.91
   1   9   2   91.55    8.44
   1   9   2  104.57    8.78
  -1   9  -2   94.56    9.23
   3   9   2    2.88    3.32
  -3   9  -2    7.15    4.55
   3   9   2    8.36    4.20
  -5   9  -2    3.08    3.60
   5   9   2    5.76    4.15
   5   9   2    4.24    3.14
  -7   9  -2   42.17    7.42
   7   9   2   47.33    6.41
   7   9   2   50.14    8.33
  -9   9  -2    4.59    4.19
   9   9   2   10.66    5.20
 -11   9  -2    9.60    5.27
  11   9   2    6.96    5.07
 -13   9  -2    2.25    4.46
  13   9   2   -0.50    4.46
  -8  10   2  -10.07    3.03
  -6  10   2   30.28    6.85
  -4  10   2   10.52    5.46
  -2  10   2   64.85    8.88
   0  10  -2   36.61    7.49
   0  10   2   28.88    6.46
  -2  10  -2   35.34    7.35
   2  10   2   26.41    6.05
   4  10   2   57.95    9.53
  -4  10  -2   40.69    7.29
   4  10   2   50.55    7.70
  -6  10  -2   64.63    9.50
   6  10   2   54.01    7.47
   6  10   2   65.23    9.25
  34   0  -3    3.53    5.44
  32   0  -3   41.38    8.59
  30   0  -3  119.67   10.86
  28   0  -3    0.80    3.87
 -28   0   3    6.51    3.38
  26   0  -3   57.89    8.19
 -26   0   3   51.38    5.68
 -24   0   3  123.21    7.43
  24   0  -3  115.07    9.48
 -22   0   3   -0.92    2.27
  22   0  -3    0.32    3.21
 -20   0   3   -0.78    2.00
  20   0  -3    1.57    2.94
 -18   0   3    3.56    2.18
  18   0  -3    0.68    2.47
  16   0  -3   40.79    5.29
  14   0  -3  584.59   17.76
 -14   0   3  556.22   17.30
 -12   0   3  294.27   10.84
  12   0  -3  317.38   11.25
  10   0  -3  202.22    8.03
 -10   0   3  183.38    7.65
  -8   0   3   39.69    3.27
   8   0  -3   37.84    3.46
   6   0  -3    5.40    1.65
  -6   0   3    5.04    1.46
  -4   0   3  314.57    8.64
   4   0  -3  309.85    8.67
  -2   0   3 4088.53   82.85
   2   0  -3 3866.16   82.85
   0   0   3  993.85   21.89
   0   0  -3  959.25   21.90
   2   0   3   70.02    3.12
  -2   0  -3   70.15    3.12
   4   0   3   17.51    2.00
  -4   0  -3   14.08    1.89
   6   0   3  608.56   15.15
   6   0   3  610.97   16.32
   6   0   3  619.87   14.28
   8   0   3 1795.86   37.22
   8   0   3 1720.80   40.08
   8   0   3 1696.09   38.53
  10   0   3    7.38    1.22
  10   0   3    1.92    1.76
  10   0   3    4.10    1.60
  12   0   3   58.31    2.83
  12   0   3   52.98    3.80
  12   0   3   60.30    4.88
  14   0   3  140.32    4.89
  14   0   3  142.29    7.82
  14   0   3  147.44    6.72
  16   0   3  224.44   10.67
  18   0   3    3.17    3.12
  20   0   3    1.58    3.44
  22   0   3    0.25    3.87
  24   0   3   13.26    5.19
  26   0   3   17.72    5.62
  28   0   3   24.44    7.03
  30   0   3    2.60    5.47
  33  -1  -3   29.98    7.54
  33   1  -3   42.00    8.82
  31  -1  -3    2.04    5.02
  31   1  -3   -0.33    5.31
  29  -1  -3   24.73    6.31
 -29   1   3   20.85    4.63
  29   1  -3   20.84    6.76
 -27  -1   3   27.74    4.44
  27  -1  -3   33.96    6.55
  27   1  -3   13.17    5.55
 -27   1   3   14.03    3.89
 -25  -1   3   33.03    4.57
  25  -1  -3   37.31    6.73
  25   1  -3   24.14    6.19
 -25   1   3   26.39    4.63
 -23  -1   3   11.32    3.16
  23  -1  -3   16.26    5.06
 -23   1   3   11.05    3.44
  23   1  -3   19.21    5.32
  21  -1  -3   29.55    5.34
  21   1  -3   24.26    5.53
 -21   1   3   21.78    4.10
  19  -1  -3    3.22    2.97
 -19   1   3    3.29    2.51
  19   1  -3    2.02    2.79
  17  -1  -3   29.30    4.63
 -17   1   3   24.59    3.78
  17   1  -3   32.34    5.01
  15  -1  -3   74.42    5.73
 -15   1   3   85.83    5.35
  15   1  -3   74.57    6.07
 -15   1   3   79.18    5.57
  13  -1  -3   98.61    6.10
 -13  -1   3   99.56    6.13
 -13   1   3  108.45    5.73
  13   1  -3  106.90    6.64
 -13   1   3  104.14    6.02
 -11  -1   3  524.98   15.71
  11   1  -3  525.18   15.84
 -11   1   3  510.16   14.74
 -11   1   3  522.85   15.44
   9  -1  -3  270.36    8.62
  -9  -1   3  259.20    9.30
   9   1  -3  273.82    9.76
  -9   1   3  275.22    9.45
  -7  -1   3  159.93    6.49
   7  -1  -3  169.79    6.12
   7   1  -3  160.92    6.51
  -7   1   3  151.63    6.35
   5  -1  -3  620.63   15.24
  -5  -1   3  597.50   15.54
  -5   1   3  617.43   15.17
   5   1  -3  595.70   15.50
  -3  -1   3  640.68   15.57
   3  -1  -3  634.10   15.62
   3   1  -3  617.66   14.69
  -3   1   3  633.48   15.34
  -1  -1   3 1390.99   30.00
   1  -1  -3 1407.27   31.15
   1   1  -3 1379.44   29.54
  -1   1   3 1369.79   30.55
  -1  -1  -3 1450.21   32.00
   1  -1   3 1424.40   30.54
   1   1   3 1511.78   33.28
  -1   1  -3 1489.98   31.89
   3  -1   3  625.06   15.75
   3  -1   3  650.27   14.65
  -3  -1  -3  668.66   16.22
   3   1   3  652.40   16.11
  -3   1  -3  644.40   14.69
   5  -1   3 1265.05   27.02
   5  -1   3 1245.49   28.03
   5  -1   3 1230.85   27.85
  -5  -1  -3 1215.53   28.65
   5   1   3 1251.85   28.74
   7  -1   3  139.73    4.74
   7  -1   3  135.45    5.21
   7  -1   3  138.18    5.54
  -7   1  -3  137.08    5.28
   7   1   3  133.16    3.46
   7   1   3  134.53    5.59
   7   1   3  127.08    6.52
   9  -1   3   57.21    3.27
   9  -1   3   58.44    3.87
   9  -1   3   49.83    2.99
   9   1   3   45.37    3.54
  -9   1  -3   48.10    3.21
   9   1   3   53.99    4.57
  11  -1   3  140.15    6.44
  11  -1   3  123.97    5.19
  11  -1   3  136.81    5.46
  11   1   3  143.11    7.68
 -11   1  -3  132.43    5.47
  13  -1   3  392.25   13.01
  13  -1   3  398.71   11.72
  13  -1   3  393.45   11.36
 -13   1  -3  393.88   11.24
  13   1   3  370.83   14.09
  15  -1   3    1.46    1.43
  15  -1   3    1.36    1.66
  15  -1   3   -0.31    2.05
  15   1   3   -3.08    2.00
 -15   1  -3    1.65    1.53
  17  -1   3   69.06    6.02
  17  -1   3   67.39    4.27
  17   1   3   72.65    6.99
 -17   1  -3   64.99    4.28
  19  -1   3    8.14    3.83
  19  -1   3    4.39    1.90
  19   1   3    3.04    3.96
 -19   1  -3    6.30    1.94
  21  -1   3   77.74    8.12
  21   1   3   68.20    8.45
 -21   1  -3   68.85    4.58
  23  -1   3   86.34    8.16
  23   1   3   93.03    9.21
  25  -1   3   61.48    8.16
  25   1   3   59.16    9.08
  27  -1   3   41.18    7.39
  27   1   3   44.91    8.10
  29  -1   3    3.92    5.29
  29   1   3    2.11    5.36
  32  -2  -3   39.23    8.11
  32   2  -3   26.48    7.80
  30  -2  -3   12.42    5.77
 -30   2   3   20.87    4.99
  30   2  -3   18.36    6.64
  28  -2  -3   20.81    6.09
  28   2  -3    8.24    5.37
 -28   2   3    5.06    3.68
 -26  -2   3   57.65    5.22
  26  -2  -3   63.46    8.26
 -26   2   3   59.57    6.78
  26   2  -3   47.21    7.87
  24  -2  -3   51.56    7.26
  24   2  -3   58.29    8.22
 -24   2   3   43.32    5.73
  22  -2  -3  100.26    8.15
 -22   2   3   87.33    6.80
  22   2  -3  110.15    9.13
  20  -2  -3  125.84    8.37
  20   2  -3  112.67    8.76
 -20   2   3  103.27    7.00
  18   2  -3  419.03   16.30
 -18   2   3  416.16   14.43
  16  -2  -3   35.07    4.13
 -16   2   3   38.41    4.64
 -16   2   3   33.64    4.33
  16   2  -3   38.12    5.73
  14  -2  -3   24.25    3.37
  14   2  -3   25.32    4.14
 -14   2   3   25.36    3.80
 -14   2   3   27.67    3.86
 -12  -2   3  667.11   19.85
  12  -2  -3  717.73   18.55
 -12   2   3  718.89   20.01
  12   2  -3  745.83   21.07
 -12   2   3  707.95   19.72
  10  -2  -3  171.59    6.74
 -10  -2   3  157.13    7.33
 -10   2   3  168.49    7.24
 -10   2   3  165.05    7.19
  10   2  -3  163.52    7.63
  -8  -2   3    8.18    2.13
   8  -2  -3    9.76    2.05
  -8   2   3   10.02    2.32
   8   2  -3   12.94    2.63
  -8   2   3   14.20    2.29
  -6  -2   3  342.35   10.41
   6  -2  -3  337.92   10.08
   6   2  -3  325.92   10.21
  -6   2   3  328.68   10.33
  -6   2   3  328.79    9.76
   4  -2  -3   63.41    3.55
  -4  -2   3   64.17    3.53
   4   2  -3   68.64    3.70
  -4   2   3   60.33    3.49
  -4   2   3   72.40    4.01
  -2  -2   3   60.37    2.98
  -2  -2   3   52.26    3.44
   2  -2  -3   54.99    3.29
   2   2  -3   58.34    2.97
  -2   2   3   55.42    3.34
  -2   2   3   58.68    3.38
   0  -2   3  885.91   19.69
   0  -2  -3  870.36   21.32
   0  -2   3  906.74   21.68
   0   2   3  926.40   21.15
   0   2   3  902.07   21.69
   0   2  -3  879.14   19.42
   2  -2   3  493.91   13.46
  -2  -2  -3  486.46   13.35
  -2   2  -3  504.34   10.92
   2   2   3  510.64   13.73
   2   2   3  502.13   12.53
   4  -2   3  554.09   12.04
  -4  -2  -3  546.39   15.02
   4  -2   3  565.11   12.59
   4  -2   3  557.30   14.90
  -4   2  -3  554.55   14.98
   4   2   3  562.76   14.92
   4   2   3  534.52   12.89
   6  -2   3  467.09   13.25
   6  -2   3  478.31   10.72
   6  -2   3  459.87   11.25
   6   2   3  457.40   14.80
  -6   2  -3  461.68   13.24
   6   2   3  462.12   13.35
   6   2   3  471.95   10.61
   8  -2   3  469.34   12.08
   8  -2   3  477.61   11.34
   8  -2   3  476.05   13.55
   8   2   3  446.23   15.49
   8   2   3  495.61   14.15
  -8   2  -3  493.26   13.87
  10  -2   3   58.24    3.98
  10  -2   3   64.40    3.08
  10  -2   3   62.18    3.66
  10   2   3   59.10    5.41
 -10   2  -3   75.29    4.58
  12  -2   3   10.62    1.75
  12  -2   3   11.94    2.49
  12  -2   3    8.30    2.01
  12   2   3    8.49    2.90
 -12   2  -3   11.48    2.53
  14  -2   3   46.86    4.15
  14  -2   3   38.67    3.65
  14   2   3   39.69    5.76
 -14   2  -3   41.37    4.00
  16  -2   3  122.40    6.48
  16  -2   3  139.43    7.28
  16   2   3  139.12    9.35
 -16   2  -3  132.11    6.79
  18  -2   3    6.67    2.33
  18  -2   3    8.58    3.40
 -18   2  -3    5.91    2.64
  18   2   3    7.31    4.28
  20  -2   3   63.07    6.96
  20   2   3   68.19    8.93
 -20   2  -3   54.60    4.96
  22  -2   3  106.55    8.09
 -22   2  -3   90.31    6.23
  22   2   3  109.61   11.46
  24  -2   3  152.09    9.90
  24   2   3  161.13   12.28
  26  -2   3  117.19    9.46
  26   2   3  115.32   11.10
  28  -2   3   39.65   10.10
  28   2   3   27.08    7.28
  31  -3  -3   15.24    5.16
 -31   3   3   23.86    5.69
  31   3  -3   26.53    7.85
  29  -3  -3   15.42    4.87
  29   3  -3   22.68    6.90
 -29   3   3   14.61    4.78
  27  -3  -3   32.13    5.47
  27   3  -3   49.31    8.43
 -27   3   3   33.92    5.61
  25  -3  -3   34.81    5.44
  25   3  -3   21.99    6.13
 -25   3   3   31.61    5.53
  23  -3  -3   31.18    4.92
 -23   3   3   37.97    5.55
  23   3  -3   35.26    6.50
  21  -3  -3   46.30    5.53
  21   3  -3   33.28    6.14
 -21   3   3   47.44    6.05
  19  -3  -3   60.32    5.30
  19   3  -3   66.39    7.98
 -19   3   3   69.65    6.29
  17  -3  -3   34.59    4.26
  17   3  -3   31.86    5.40
 -17   3   3   38.14    5.10
  15  -3  -3   58.59    4.60
 -15   3   3   64.17    5.09
  15   3  -3   57.65    5.86
 -15   3   3   69.04    5.56
  13  -3  -3   12.46    2.67
 -13   3   3   13.23    2.96
 -13   3   3   10.77    2.66
  13   3  -3   15.18    3.60
  11  -3  -3    1.20    1.80
 -11  -3   3    2.04    1.78
  11  -3  -3    5.11    1.76
  11   3  -3    2.78    2.18
 -11   3   3    4.11    1.93
 -11   3   3    1.74    1.83
   9  -3  -3  202.01    8.51
  -9  -3   3  211.87    8.68
   9  -3  -3  216.29    7.90
   9   3  -3  217.54    9.00
  -9   3   3  211.97    7.80
  -9   3   3  220.91    8.80
   7  -3  -3   21.98    3.07
  -7  -3   3   17.67    2.75
  -7  -3   3   17.62    2.80
   7  -3  -3   19.54    2.70
  -7   3   3   20.23    2.74
  -7   3   3   25.72    3.41
   7   3  -3   25.34    3.50
   5  -3  -3  192.74    7.54
   5  -3  -3  183.25    7.01
  -5  -3   3  182.95    7.01
  -5  -3   3  198.49    7.55
  -5   3   3  193.22    7.66
  -5   3   3  194.57    7.16
   5   3  -3  197.40    7.34
   3  -3  -3 1118.63   27.17
  -3  -3   3 1137.69   27.54
   3  -3  -3 1118.72   26.85
  -3  -3   3 1154.87   26.14
  -3   3   3 1172.66   27.53
  -3   3   3 1149.19   27.82
   3   3  -3 1159.67   26.74
   1  -3  -3   45.62    3.38
  -1  -3   3   43.03    3.57
   1  -3  -3   37.49    3.10
  -1  -3   3   40.01    2.40
  -1   3   3   37.99    3.18
  -1   3   3   44.12    3.33
   1   3  -3   39.35    2.43
  -1  -3  -3  356.07   11.05
  -1  -3  -3  358.09   10.40
   1  -3   3  359.27   11.39
   1   3   3  388.49   11.47
  -1   3  -3  388.04   12.05
   1   3   3  355.37   10.54
  -1   3  -3  359.68    8.24
  -3  -3  -3  125.60    4.98
  -3  -3  -3  123.55    5.85
   3  -3   3  121.27    5.95
   3   3   3  121.57    5.80
  -3   3  -3  120.38    6.06
   3   3   3  127.80    4.92
   5  -3   3   13.88    2.48
  -5  -3  -3   18.41    2.93
   5   3   3   18.17    3.40
  -5   3  -3   14.63    2.84
   5   3   3   15.49    2.62
   5   3   3   22.83    2.01
   7  -3   3  277.91    9.98
  -7   3  -3  307.73   10.74
   7   3   3  282.23   11.81
   7   3   3  294.34    7.76
   9  -3   3   43.93    3.97
   9  -3   3   46.25    1.85
  -9   3  -3   44.01    4.18
   9   3   3   47.45    6.07
  11  -3   3  233.98    9.64
  11  -3   3  246.65    7.27
  11  -3   3  237.92    6.55
  11   3   3  251.38   11.95
 -11   3  -3  256.53   10.07
  13  -3   3  127.30    4.77
  13  -3   3  136.96    5.61
  13   3   3  126.08    8.73
 -13   3  -3  127.75    7.11
  15  -3   3    8.32    2.62
  15  -3   3    4.42    1.53
 -15   3  -3    1.18    2.31
  15   3   3    4.92    3.32
  17  -3   3   68.36    5.12
  17   3   3   54.94    7.06
 -17   3  -3   59.92    5.55
  19  -3   3    6.43    3.22
 -19   3  -3   10.26    3.42
  19   3   3    9.51    5.12
  21  -3   3   39.57    5.32
  21   3   3   21.69    6.15
 -21   3  -3   25.43    4.55
  23  -3   3   15.98    4.36
 -23   3  -3    8.38    3.52
  23   3   3   12.72    5.59
  25   3   3  144.79   12.60
  27   3   3   11.64    5.98
  30  -4  -3    9.38    4.33
  30   4  -3   -0.16    4.77
 -30   4   3    5.54    4.71
  28  -4  -3    3.32    3.82
  28   4  -3    1.84    4.91
 -28   4   3   11.17    4.54
  26  -4  -3    9.23    3.88
 -26   4   3    7.13    3.95
  26   4  -3    6.16    4.77
  24  -4  -3   22.77    4.46
 -24   4   3   19.28    4.84
  24   4  -3   29.31    7.04
  22  -4  -3   67.71    5.85
 -22   4   3   54.47    6.80
  22   4  -3   53.88    7.84
  20  -4  -3   15.90    3.49
 -20   4   3   19.29    4.45
  20   4  -3   18.66    5.08
  18  -4  -3  286.61   11.07
 -18  -4   3  273.45   11.63
 -18   4   3  260.59   12.03
  18   4  -3  281.78   13.76
 -16  -4   3   36.05    4.04
  16  -4  -3   46.69    4.73
 -16   4   3   37.56    5.15
 -16   4   3   38.24    6.37
  16   4  -3   53.71    7.08
  14  -4  -3   48.20    4.34
 -14  -4   3   44.64    4.05
  14   4  -3   52.22    6.45
 -14   4   3   45.05    5.46
 -14   4   3   43.68    4.33
  12  -4  -3   39.48    4.04
 -12  -4   3   38.04    3.76
 -12   4   3   38.82    3.97
  12   4  -3   42.39    5.26
 -12   4   3   42.70    5.04
 -10  -4   3  200.02    9.08
  10  -4  -3  197.44    7.85
 -10  -4   3  191.45    8.14
 -10   4   3  199.61    9.04
  10   4  -3  207.05    9.39
 -10   4   3  198.90    7.85
  -8  -4   3    3.97    1.88
   8  -4  -3    5.29    1.82
  -8  -4   3    9.34    2.44
   8   4  -3    6.84    2.28
  -8   4   3    8.75    2.60
  -8   4   3    6.27    1.93
   6  -4  -3   34.92    4.34
  -6  -4   3   37.49    4.14
   6  -4  -3   27.50    3.33
  -6  -4   3   31.72    3.89
   6   4  -3   34.20    3.46
  -6   4   3   37.20    4.27
  -6   4   3   33.68    3.69
   4  -4  -3  255.65    9.02
  -4  -4   3  250.87    9.63
   4  -4  -3  258.00    9.72
  -4  -4   3  270.15    8.91
  -4   4   3  249.46    8.96
  -4   4   3  270.92    9.89
   4   4  -3  263.78    8.94
  -2  -4   3   62.75    3.50
   2  -4  -3   68.63    4.32
  -2  -4   3   67.70    4.73
   2  -4  -3   56.62    4.34
   2   4  -3   65.73    3.61
  -2   4   3   66.60    4.50
  -2   4   3   67.67    4.29
   0  -4   3  129.17    6.58
   0  -4  -3  129.15    6.20
   0  -4  -3  132.61    6.20
   0   4  -3  138.29    7.02
   0   4  -3  132.62    4.57
   0   4   3  126.92    6.00
   0   4   3  130.86    6.26
   0   4  -3  130.53    4.08
  -2  -4  -3  284.14    9.41
  -2  -4  -3  275.20    9.93
   2   4   3  294.04   10.30
   2   4   3  295.84    9.61
  -2   4  -3  281.77   10.81
  -4  -4  -3  143.73    7.01
  -4  -4  -3  138.69    5.92
   4   4   3  145.10    8.03
  -4   4  -3  133.57    7.15
   4   4   3  135.02    5.73
  -6  -4  -3  116.16    5.08
  -6   4  -3  113.73    6.59
   6   4   3  111.81    4.86
   6   4   3  113.65    7.51
  -8  -4  -3  112.95    4.66
   8   4   3  127.38    8.40
  -8   4  -3  111.50    6.90
   8   4   3  119.68    4.72
 -10   4  -3   56.31    5.24
  10   4   3   55.17    6.98
  12   4   3  117.45    8.99
 -12   4  -3  125.11    7.62
  14  -4   3   47.15    2.59
  14   4   3   46.83    7.15
 -14   4  -3   39.64    5.11
  16  -4   3   55.83    3.31
 -16   4  -3   47.38    5.78
  16   4   3   65.57    8.47
  18  -4   3   61.53    3.85
 -18   4  -3   51.29    6.13
  18   4   3   46.87    7.42
 -20   4  -3   16.82    4.40
  20   4   3   27.49    6.88
 -22   4  -3   41.11    5.81
  22   4   3   58.58    9.71
  24   4   3   33.21    8.34
 -24   4  -3   13.16    4.32
  26   4   3   41.45    8.90
  29  -5  -3   25.28    5.54
  29   5  -3   10.50    5.97
 -29   5   3   27.74    6.20
  27  -5  -3   10.24    3.95
  27   5  -3   12.34    5.87
 -27   5   3   12.43    5.19
  25  -5  -3    6.41    3.55
  25   5  -3   12.18    5.42
 -25   5   3    9.61    4.86
  23  -5  -3   23.61    4.40
 -23   5   3   21.12    5.58
  23   5  -3   28.59    6.59
  21  -5  -3   15.93    3.93
  21   5  -3   12.46    5.13
 -21   5   3   15.67    4.63
  19  -5  -3   15.51    3.49
  19   5  -3   16.22    4.84
 -19   5   3   12.89    4.25
  17  -5  -3   60.80    5.18
 -17   5   3   64.86    7.15
  17   5  -3   70.49    8.46
  15  -5  -3   82.56    5.57
  15   5  -3   74.83    7.17
 -15   5   3   80.84    7.03
  13  -5  -3   23.66    3.44
 -13   5   3   27.29    3.97
 -13   5   3   22.45    4.54
  13   5  -3   32.56    5.43
  11  -5  -3   53.81    4.38
  11   5  -3   48.36    5.76
 -11   5   3   52.01    6.02
 -11   5   3   54.19    4.18
  -9  -5   3  158.83    9.48
   9  -5  -3  163.04    7.16
  -9   5   3  165.10    8.70
   9   5  -3  161.06    8.45
  -9   5   3  165.63    7.31
  -7  -5   3   87.57    5.65
   7  -5  -3   76.02    4.92
  -7   5   3   93.67    5.30
  -7   5   3   88.08    6.16
   7   5  -3   77.15    5.49
   5  -5  -3  112.85    5.90
  -5  -5   3  114.62    5.97
  -5   5   3   99.43    6.47
  -5   5   3  117.09    6.03
   5   5  -3  118.99    6.11
   3  -5  -3   10.43    2.44
  -3   5   3   10.65    2.77
   3   5  -3   10.14    2.33
   3   5  -3   10.93    1.88
  -3   5   3   13.38    3.03
   1  -5  -3   52.82    5.85
   1  -5  -3   45.55    4.07
   1   5  -3   49.40    3.20
   1   5  -3   51.12    5.67
  -1   5   3   48.83    5.18
   1   5  -3   45.98    2.67
  -1  -5  -3   64.95    4.84
  -1  -5  -3   66.37    4.92
  -1   5  -3   64.09    2.67
  -1   5  -3   65.90    3.00
   1   5   3   70.29    4.83
  -1   5  -3   65.92    5.37
  -3  -5  -3   83.84    5.24
  -3  -5  -3   78.09    5.49
  -3   5  -3   79.57    6.01
   3   5   3   77.86    4.99
   3   5   3   75.83    6.34
  -5  -5  -3   96.73    5.45
   5   5   3   99.24    7.51
  -5   5  -3   98.24    6.92
   5   5   3   94.49    5.31
  -7  -5  -3  458.33   13.37
  -7   5  -3  471.10   16.63
   7   5   3  458.49   17.82
   7   5   3  485.94   13.74
  -9  -5  -3  145.14    6.19
  -9   5  -3  129.44    8.40
   9   5   3  146.19    9.77
   9   5   3  149.63    6.05
 -11  -5  -3  282.73    8.69
  11   5   3  310.53   15.15
 -11   5  -3  304.80   13.23
  13   5   3  107.79    9.40
 -13   5  -3  113.78    8.20
  15   5   3   17.18    5.31
 -15   5  -3   14.91    4.44
 -17   5  -3   34.00    5.70
  17   5   3   28.86    6.31
  19   5   3    6.55    5.19
 -19   5  -3    1.20    3.51
 -21   5  -3   -1.00    3.32
  21   5   3    2.50    5.16
  23   5   3   -2.22    4.74
 -23   5  -3    7.98    4.42
 -25   5  -3   18.12    5.31
  25   5   3   36.06    9.23
  28   6  -3    2.42    5.32
 -26   6   3   50.00    7.90
  26   6  -3   25.72    7.12
  24  -6  -3   19.46    4.03
  24   6  -3   17.12    6.47
 -24   6   3   13.95    5.54
  22  -6  -3   20.94    4.09
 -22   6   3   25.97    6.28
  22   6  -3   18.60    5.63
  20  -6  -3    2.76    2.69
 -20   6   3    3.72    3.97
  20   6  -3   11.11    4.69
  18  -6  -3   74.54    5.77
  18   6  -3   66.62    8.38
 -18   6   3   69.39    8.15
  16  -6  -3  104.53    6.51
 -16   6   3   93.95    8.35
  16   6  -3   89.82    8.26
  14  -6  -3   26.09    3.87
 -14   6   3   29.19    5.68
  14   6  -3   28.64    5.39
  12  -6  -3    6.06    2.35
  12   6  -3    5.24    3.15
 -12   6   3    3.59    3.06
  10  -6  -3   68.89    5.03
 -10   6   3   61.50    6.91
  10   6  -3   64.23    5.95
   8  -6  -3   49.79    5.07
  -8   6   3   46.33    6.03
   8   6  -3   50.59    6.00
   6  -6  -3  163.48    7.56
   6   6  -3  166.34    8.17
  -6   6   3  173.22    9.33
   6   6  -3  166.19    7.07
   4  -6  -3   75.78    5.26
  -4   6   3   75.49    6.20
   4   6  -3   79.89    5.18
   4   6  -3   76.99    4.36
   2  -6  -3  230.23    9.58
   2   6  -3  221.69    8.41
   2   6  -3  236.75    7.73
  -2   6   3  238.23   10.55
   2   6  -3  237.50   11.18
   0  -6  -3   92.82    6.13
   0   6  -3   79.57    3.67
   0   6   3   76.48    5.93
   0   6  -3   83.86    6.83
   0   6  -3   86.13    4.26
  -2  -6  -3   16.54    3.47
  -2   6  -3   15.73    4.09
   2   6   3   10.82    3.85
   2   6   3   13.63    3.50
  -2   6  -3   14.67    1.54
  -4   6  -3  197.42   10.35
   4   6   3  188.84    8.71
   4   6   3  194.84   11.00
  -6  -6  -3   22.74    3.66
  -6   6  -3   22.33    4.55
   6   6   3   30.72    4.04
   6   6   3   24.60    5.14
  -8  -6  -3  145.24    7.16
  -8   6  -3  140.49    9.10
   8   6   3  148.38   10.34
   8   6   3  149.91    7.12
 -10   6  -3   12.46    3.69
  10   6   3   19.82    5.71
  12   6   3    0.71    3.75
 -12   6  -3    5.72    3.94
  14   6   3   34.79    6.74
 -14   6  -3   33.10    5.73
 -16   6  -3   27.47    5.45
  16   6   3   34.11    7.61
 -18   6  -3    1.99    3.78
  18   6   3    3.38    4.71
 -20   6  -3    6.72    4.30
  20   6   3   21.80    7.33
  22   6   3    7.91    6.03
 -22   6  -3   -2.34    4.37
 -25   7   3    1.94    4.92
  25   7  -3   -1.15    4.85
 -23   7   3    7.42    5.16
  23   7  -3    6.39    5.43
  21  -7  -3   51.64    6.50
  21   7  -3   31.67    6.72
 -21   7   3   50.45    7.85
  19  -7  -3   24.09    3.94
  19   7  -3   23.16    5.72
 -19   7   3   15.28    4.76
  17  -7  -3   17.55    3.40
 -17   7   3   12.64    4.95
  17   7  -3   12.21    4.76
  15  -7  -3   16.51    3.36
 -15   7   3   13.69    4.51
  15   7  -3   11.06    4.27
  13  -7  -3   14.65    3.47
  13   7  -3   16.53    4.50
 -13   7   3    2.95    3.50
  11  -7  -3    0.21    2.05
  11   7  -3   -0.05    2.62
 -11   7   3    3.22    3.43
   9  -7  -3   55.45    4.93
  -9   7   3   61.59    7.37
   9   7  -3   61.98    5.95
   7  -7  -3  118.48    6.84
   7   7  -3  121.07    7.59
  -7   7   3  127.32    8.90
   5  -7  -3  130.44    7.25
  -5   7   3  138.70    9.05
   5   7  -3  140.32    7.55
   5   7  -3  137.70    7.64
   3  -7  -3   31.94    4.48
  -3   7   3   35.25    5.44
   3   7  -3   35.95    4.34
   1  -7  -3  112.00    7.07
   1   7  -3  118.16    8.72
   1   7  -3  113.48    5.67
  -1   7   3  113.60    8.23
  -1   7   3  113.37    7.84
  -1   7  -3   44.88    6.62
  -1   7  -3   34.02    2.81
   1   7   3   38.64    6.30
   1   7   3   36.66    5.41
   3   7   3   44.64    6.87
   3   7   3   57.34    6.39
  -3   7  -3   50.32    6.82
   5   7   3   52.77    7.93
   5   7   3   50.89    5.55
  -5   7  -3   50.94    6.89
   7   7   3    9.28    2.91
   7   7   3    7.28    3.93
  -7   7  -3    3.53    3.44
   9   7   3   29.02    4.02
  -9   7  -3   15.71    4.67
   9   7   3   23.86    5.99
 -11   7  -3   19.70    5.51
  11   7   3   12.46    4.99
  13   7   3    7.03    4.47
 -13   7  -3   -0.85    3.64
 -15   7  -3    7.96    4.63
  15   7   3    6.70    5.18
  17   7   3   10.94    5.63
 -17   7  -3   14.40    5.31
 -19   7  -3   13.90    4.99
  19   7   3   22.19    7.37
 -21   7  -3   11.55    5.34
  21   7   3   17.12    7.29
  22   8  -3   24.10    7.13
  20   8  -3   10.61    5.20
 -20   8   3    7.48    5.09
  18   8  -3   14.29    4.97
 -18   8   3   12.17    5.84
  16  -8  -3   19.61    4.01
 -16   8   3   20.92    6.09
  16   8  -3   10.60    4.44
  14  -8  -3   39.97    4.71
 -14   8   3   50.10    8.03
  14   8  -3   45.54    7.44
  12  -8  -3   28.61    4.38
 -12   8   3   32.80    6.58
  12   8  -3   21.59    5.09
  10  -8  -3   90.42    6.37
 -10   8   3   82.43    9.80
  10   8  -3  105.33    8.12
   8  -8  -3   12.31    3.45
   8   8  -3    6.92    3.19
  -8   8   3    7.80    4.18
   6  -8  -3   52.01    5.84
   6   8  -3   38.65    5.33
  -6   8   3   51.90    7.01
   4  -8  -3   11.49    3.22
  -4   8   3    9.15    3.60
  -4   8   3    9.73    4.19
   4   8  -3   14.95    3.35
  -2   8   3   42.73    6.10
  -2   8   3   54.87    7.12
   0   8   3   35.48    6.55
   0   8   3   40.85    6.00
   0   8  -3   29.26    6.27
   2   8   3   25.26    6.21
   2   8   3   18.87    4.45
  -2   8  -3   13.20    4.48
   4   8   3  137.66   10.34
  -4   8  -3  116.18    9.38
   4   8   3  131.57    8.68
  -6   8  -3    9.35    4.47
   6   8   3    6.38    3.11
   6   8   3   11.71    4.97
  -8   8  -3   53.84    7.81
   8   8   3   62.02    5.82
   8   8   3   72.02    9.77
 -10   8  -3    0.93    4.10
  10   8   3   -1.28    3.98
  12   8   3   10.33    5.52
 -12   8  -3    6.25    4.13
  14   8   3    9.19    5.62
 -14   8  -3    6.22    4.81
 -16   8  -3   14.29    5.76
  16   8   3    3.24    5.13
 -17   9   3    8.62    5.42
  17   9  -3   19.58    5.38
 -15   9   3   13.94    5.43
  15   9  -3   23.61    6.12
  13   9  -3    8.48    4.24
 -13   9   3    6.26    4.79
 -11   9   3    9.14    4.97
  11   9  -3    5.98    3.62
   9  -9  -3   41.09    5.37
  -9   9   3   53.45    8.34
  -7   9   3   18.50    5.05
  -5   9   3   77.92    9.11
  -5   9   3   97.91   10.54
  -3   9   3   40.27    6.88
  -3   9   3   56.29    8.25
  -1   9   3   61.72    7.84
  -1   9   3   63.43    8.25
  -1   9  -3    4.62    4.31
   1   9   3    4.14    3.53
   1   9   3   13.59    4.73
  -3   9  -3   11.87    4.99
   3   9   3   16.80    4.63
   3   9   3   11.97    5.37
   5   9   3   22.83    4.77
   5   9   3   14.32    5.49
  -5   9  -3   17.21    5.42
   7   9   3   12.54    5.62
   7   9   3   14.13    4.22
  -7   9  -3   15.77    5.44
   9   9   3    3.73    4.71
  -9   9  -3   13.05    4.96
 -11   9  -3   32.02    6.98
  11   9   3   27.35    7.38
  13   9   3   16.57    6.25
  -8  10   3    3.10    4.66
  -6  10   3   -2.51    3.53
  -4  10   3   11.19    4.67
  -2  10   3    9.40    4.68
   0  10   3   27.87    6.22
   2  10   3    9.19    4.49
   2  10   3    9.64    5.03
   4  10   3   60.91    9.33
  34   0  -4    1.60    5.57
  32   0  -4    1.52    5.10
 -30   0   4   26.10    5.14
  30   0  -4   41.41    8.35
  28   0  -4   16.38    5.76
 -28   0   4   20.25    4.63
  26   0  -4   50.34    7.77
 -26   0   4   39.00    5.41
  24   0  -4   83.50    8.34
 -24   0   4   82.29    6.67
  22   0  -4    0.81    3.13
 -22   0   4   -0.84    2.41
  20   0  -4    8.58    3.54
 -20   0   4    9.74    3.13
  18   0  -4    4.26    2.87
  16   0  -4  301.38   12.32
 -14   0   4    6.48    2.27
  14   0  -4   12.04    3.19
 -12   0   4  528.78   16.41
  12   0  -4  548.03   16.69
 -10   0   4  204.10    8.51
  10   0  -4  225.61    9.00
   8   0  -4  790.29   19.45
  -8   0   4  755.58   20.20
   6   0  -4  252.59    8.04
  -6   0   4  239.58    8.56
  -4   0   4  915.02   21.52
   2   0  -4  157.01    5.62
  -2   0   4  162.42    5.59
   0   0   4   63.20    3.20
   0   0  -4   58.90    3.17
  -2   0  -4  110.51    4.49
   2   0   4  113.16    4.48
  -4   0  -4   20.52    2.41
   4   0   4   22.58    2.44
   6   0   4  553.18   15.69
   6   0   4  544.72   14.36
   6   0   4  557.91   13.60
   8   0   4   27.14    3.62
   8   0   4   30.50    2.18
   8   0   4   32.38    2.75
  10   0   4  172.04    6.83
  10   0   4  176.82    5.63
  10   0   4  171.31    8.08
  12   0   4   73.69    4.58
  12   0   4   75.57    5.74
  12   0   4   77.97    3.43
  14   0   4   32.04    4.89
  14   0   4   27.73    2.20
  16   0   4   37.06    2.51
  16   0   4   42.16    5.77
  18   0   4   30.55    5.53
  20   0   4   -1.14    3.28
  22   0   4   74.42    8.85
  24   0   4    7.25    4.99
  26   0   4    8.20    5.43
  28   0   4    1.83    5.13
  33  -1  -4   43.32    8.49
  33   1  -4   35.19    7.98
  31  -1  -4   -4.35    4.10
  31   1  -4    5.19    4.92
 -31   1   4    1.79    3.56
  29  -1  -4   51.74    8.76
 -29  -1   4   35.49    5.46
 -29   1   4   40.59    6.06
  29   1  -4   44.30    7.99
  27  -1  -4    0.15    4.13
 -27  -1   4    0.86    2.80
 -27   1   4    1.37    3.25
  27   1  -4    2.52    4.29
  25  -1  -4   51.81    7.48
 -25  -1   4   47.84    5.69
  25   1  -4   61.87    8.64
 -25   1   4   65.76    7.15
  23  -1  -4   47.43    6.97
  23   1  -4   46.01    7.17
 -23   1   4   46.11    5.67
  21  -1  -4   80.84    7.31
  21   1  -4   88.06    7.94
 -21   1   4   72.14    6.08
  19  -1  -4   31.33    5.19
  19   1  -4   33.76    5.65
 -19   1   4   31.27    4.50
  17  -1  -4   76.84    6.38
  17   1  -4   74.08    6.43
 -17   1   4   71.99    5.43
  15  -1  -4   22.66    3.97
 -15   1   4   21.46    3.64
  15   1  -4   21.75    4.13
 -15   1   4   28.90    4.99
  13  -1  -4  398.73   12.75
 -13  -1   4  401.78   13.81
  13   1  -4  373.03   13.41
 -13   1   4  376.21   13.15
  11  -1  -4  274.16    9.47
 -11  -1   4  267.04   10.24
  11   1  -4  246.64    9.94
 -11   1   4  266.84   10.01
   9  -1  -4  153.27    6.48
  -9  -1   4  154.98    6.97
   9   1  -4  152.41    7.01
  -9   1   4  153.76    7.00
  -7  -1   4   35.56    3.27
   7  -1  -4   36.27    3.01
  -7   1   4   34.57    2.80
   7   1  -4   33.77    3.30
  -5  -1   4   43.81    3.20
   5  -1  -4   38.26    2.97
   5   1  -4   43.19    2.87
  -5   1   4   49.19    3.16
  -3  -1   4   49.72    3.23
   3  -1  -4   52.69    3.29
   3   1  -4   55.49    3.03
  -3   1   4   58.06    3.33
   1  -1  -4 1941.17   43.27
  -1  -1   4 1984.75   42.09
  -1   1   4 1914.29   43.55
   1   1  -4 2057.94   42.69
  -1  -1  -4  196.53    6.99
   1  -1   4  205.14    5.97
  -1   1  -4  212.77    6.21
   1   1   4  208.66    7.18
   3  -1   4   70.56    3.09
  -3  -1  -4   72.00    4.05
   3  -1   4   70.96    3.73
   3   1   4   74.95    4.04
  -3   1  -4   72.16    3.18
   5  -1   4  161.60    5.92
  -5  -1  -4  151.15    6.29
   5  -1   4  145.06    5.03
  -5   1  -4  148.58    5.19
   5   1   4  154.02    6.21
   7  -1   4  117.23    4.97
   7  -1   4  119.64    5.46
   7  -1   4  115.66    4.56
   7   1   4  128.33    5.71
   7   1   4  128.99    3.98
   7   1   4  124.48    6.77
   9  -1   4   60.62    4.25
   9  -1   4   57.98    3.32
   9  -1   4   55.69    3.48
   9   1   4   52.99    3.92
   9   1   4   54.21    2.08
   9   1   4   52.66    4.80
  11  -1   4  106.75    5.96
  11  -1   4  116.93    5.12
  11  -1   4  109.22    5.02
  11   1   4  111.31    7.19
  13  -1   4   42.78    4.86
  13  -1   4   37.09    3.06
  13  -1   4   38.68    3.40
  13   1   4   34.74    5.13
  15  -1   4   59.12    4.40
  15  -1   4   51.41    3.72
  15  -1   4   67.70    5.71
  15   1   4   47.91    6.14
  17  -1   4   21.89    2.87
  17  -1   4   33.27    5.11
  17   1   4   40.65    6.64
  19  -1   4   14.97    2.85
  19  -1   4   15.61    4.45
  19   1   4   15.34    5.54
  21  -1   4    9.70    4.40
  21   1   4   21.17    5.84
  23  -1   4   -2.81    3.59
  23   1   4   -2.59    4.18
  25  -1   4   10.93    5.11
  25   1   4    5.79    5.21
  27  -1   4   16.94    6.10
  27   1   4    7.18    5.66
  32  -2  -4    4.05    4.24
  32   2  -4   19.36    7.17
 -32   2   4    6.06    4.14
  30   2  -4   41.91    8.12
 -30   2   4   38.10    6.16
 -28  -2   4   -3.61    2.51
 -28   2   4   -1.18    3.08
  28   2  -4    1.22    4.53
 -26   2   4   26.38    5.21
  26   2  -4   24.23    6.26
 -24   2   4  111.46    8.12
  24   2  -4  109.41    9.88
  22  -2  -4   31.24    5.03
  22   2  -4   44.31    7.49
 -22   2   4   47.85    6.01
  20  -2  -4   73.79    6.10
 -20   2   4   73.43    6.24
  20   2  -4   76.39    7.64
  18  -2  -4  175.93    8.50
 -18   2   4  195.65    9.36
  18   2  -4  173.06   10.17
  16  -2  -4   15.25    3.02
 -16   2   4   15.35    3.23
  16   2  -4   18.48    4.03
  14  -2  -4    8.69    2.57
 -14   2   4    4.04    2.02
  14   2  -4    7.39    2.83
 -14   2   4    6.16    2.30
 -12  -2   4  520.77   16.41
  12  -2  -4  518.78   15.21
 -12   2   4  518.93   16.19
 -12   2   4  520.80   15.98
  12   2  -4  531.26   16.87
  10  -2  -4  162.70    6.98
 -10  -2   4  167.36    7.65
  10   2  -4  167.00    7.82
 -10   2   4  161.37    7.58
 -10   2   4  165.50    7.53
   8  -2  -4   36.55    3.36
  -8  -2   4   41.28    3.61
  -8   2   4   36.83    3.47
  -8   2   4   36.81    3.76
   8   2  -4   42.84    3.90
   6  -2  -4   19.44    2.83
  -6  -2   4   18.48    2.59
  -6   2   4   28.45    3.48
  -6   2   4   20.43    2.71
   6   2  -4   28.56    3.50
  -4  -2   4  332.26    9.97
   4  -2  -4  335.07   10.37
  -4   2   4  318.31   10.05
  -4   2   4  333.92   10.35
  -2  -2   4   45.19    2.91
   2  -2  -4   46.90    3.34
  -2   2   4   44.13    3.32
   2   2  -4   50.73    2.61
  -2   2   4   44.80    3.34
   0  -2   4  513.47   12.55
   0  -2   4  494.66   14.11
   0  -2  -4  497.87   14.01
   0   2   4  539.90   14.47
   0   2  -4  515.53   12.22
   0   2   4  510.06   13.68
   2  -2   4  359.83   11.25
   2  -2   4  373.98    8.92
  -2  -2  -4  384.55   11.53
   2   2   4  376.83   11.46
  -2   2  -4  380.20    9.05
   2   2   4  375.65   10.36
  -4  -2  -4  408.53   12.57
   4  -2   4  420.47   12.37
   4  -2   4  414.27    9.80
   4   2   4  397.13   12.18
   4   2   4  406.10   10.42
   6  -2   4  431.18   10.38
   6  -2   4  424.32   12.70
  -6  -2  -4  427.46   13.35
   6  -2   4  441.95   11.26
   6   2   4  448.24   13.25
   6   2   4  419.06   10.38
   6   2   4  431.08   14.76
   8  -2   4   61.98    4.11
   8  -2   4   55.63    2.76
   8  -2   4   55.62    3.30
   8   2   4   61.91    5.41
  10  -2   4   44.94    2.74
  10  -2   4   45.47    3.59
  10  -2   4   40.96    3.32
 -10   2  -4   44.07    3.88
  10   2   4   37.44    5.06
  12  -2   4   24.49    3.19
  12  -2   4   26.37    3.48
  12  -2   4   22.26    2.37
 -12   2  -4   26.24    3.42
  12   2   4   29.44    5.22
  14  -2   4   20.93    2.56
  14  -2   4   29.72    4.05
  14  -2   4   17.57    2.73
 -14   2  -4   21.32    3.30
  14   2   4   19.52    4.64
  16  -2   4   53.87    5.09
  16  -2   4   52.45    4.47
  16  -2   4   56.39    4.04
  16   2   4   71.23    7.30
 -16   2  -4   61.07    4.96
  18  -2   4    2.31    3.03
  18  -2   4    0.78    2.24
  18  -2   4    2.39    2.22
  18   2   4   -1.26    3.54
 -18   2  -4    0.29    1.98
  20  -2   4    5.23    3.47
 -20   2  -4    6.92    2.61
  20   2   4   19.02    6.05
  22  -2   4    4.39    3.98
  22   2   4   13.07    5.85
  24  -2   4   41.35    6.63
  24   2   4   25.95    6.97
  26  -2   4    3.19    5.89
  26   2   4   -1.07    4.65
  28   2   4    6.55    6.12
  33   3  -4   -0.51    5.40
  31  -3  -4   13.14    4.86
  31   3  -4   18.40    6.93
 -31   3   4   13.34    4.97
  29  -3  -4   40.15    6.40
  29   3  -4   43.01    8.42
 -29   3   4   54.48    7.40
  27  -3  -4    2.02    3.47
 -27   3   4   -0.32    3.24
  27   3  -4    2.53    4.72
  25  -3  -4   11.72    4.00
 -25   3   4   21.83    5.13
  25   3  -4   20.40    6.22
  23  -3  -4   25.11    4.68
 -23   3   4   19.28    4.70
  23   3  -4   13.80    5.39
  21  -3  -4   54.16    6.03
 -21   3   4   69.60    7.35
  21   3  -4   49.96    7.13
  19  -3  -4   84.50    6.24
 -19   3   4   71.22    6.25
  19   3  -4   76.61    7.42
  17  -3  -4   94.48    6.21
  17   3  -4   92.92    7.64
 -17   3   4   97.26    6.96
  15  -3  -4    1.73    2.00
 -15   3   4   -1.02    1.63
  15   3  -4    4.32    2.62
  13  -3  -4  107.99    5.97
 -13   3   4   85.48    5.89
 -13   3   4   99.56    6.44
  13   3  -4  103.24    6.90
  11  -3  -4  289.49   10.23
 -11  -3   4  270.76   10.82
  11   3  -4  278.98   11.06
 -11   3   4  256.11   10.44
  -9  -3   4  301.57   11.09
   9  -3  -4  337.50   10.92
  -9   3   4  304.86   11.23
   9   3  -4  318.17   11.39
  -9   3   4  310.77   10.43
  -7  -3   4  172.07    7.25
   7  -3  -4  173.22    7.22
  -7   3   4  169.91    6.97
  -7   3   4  173.11    7.66
   7   3  -4  169.67    7.44
   5  -3  -4   74.21    4.49
  -5  -3   4   73.20    4.65
  -5  -3   4   75.24    4.29
  -5   3   4   76.55    4.92
  -5   3   4   77.32    4.56
   5   3  -4   76.97    4.45
  -3  -3   4  830.51   20.08
   3  -3  -4  832.72   21.35
  -3  -3   4  823.92   21.72
  -3   3   4  856.20   21.54
  -3   3   4  827.25   21.28
   3   3  -4  810.86   20.09
  -1  -3   4  107.41    5.71
   1  -3  -4  105.99    5.50
  -1  -3   4  108.04    4.21
  -1   3   4  121.96    5.80
   1   3  -4  117.23    3.89
  -1   3   4  105.38    5.31
   1  -3   4  176.05    7.62
   1  -3   4  186.16    5.28
  -1  -3  -4  191.87    7.72
   1   3   4  172.52    6.49
  -1   3  -4  164.55    4.33
   1   3   4  170.78    7.24
   3  -3   4  180.33    7.68
  -3  -3  -4  192.97    7.97
   3   3   4  177.69    7.59
   3   3   4  189.21    6.52
   5  -3   4  227.86    8.99
  -5  -3  -4  231.25    9.22
   5   3   4  210.00    6.65
  -5   3  -4  219.72    8.96
   7  -3   4   18.67    2.98
  -7   3  -4   20.16    3.26
   7   3   4   18.28    1.69
   7   3   4   13.93    3.27
   9  -3   4   97.05    3.61
   9  -3   4   99.55    3.05
   9   3   4   91.17    7.18
  -9   3  -4  103.57    6.16
  11  -3   4   78.18    3.82
  11  -3   4   73.11    3.03
  11   3   4   71.00    6.68
 -11   3  -4   71.02    5.43
  13  -3   4  159.76    5.38
  13  -3   4  159.28    6.32
  13   3   4  160.64   10.37
 -13   3  -4  156.23    7.99
  15  -3   4    9.42    1.77
  15  -3   4    9.76    2.72
  15   3   4    8.13    4.36
 -15   3  -4   12.60    3.21
  17  -3   4   45.05    4.42
  17   3   4   50.96    7.97
 -17   3  -4   37.02    4.69
  19  -3   4   -0.93    2.54
  19   3   4    2.61    4.30
 -19   3  -4   -0.45    2.29
  21  -3   4   30.52    4.96
 -21   3  -4   11.91    3.42
  21   3   4   32.78    7.26
  23   3   4   -0.55    4.53
  25   3   4   47.96    9.62
  27   3   4    0.14    5.41
  30  -4  -4   59.28    7.52
  30   4  -4   66.17   10.78
 -30   4   4   49.64    7.64
  28  -4  -4    5.23    3.56
  28   4  -4   -0.85    4.49
 -28   4   4    1.97    4.06
  26  -4  -4   18.88    4.61
 -26   4   4   21.61    5.45
  26   4  -4   21.71    6.04
  24  -4  -4    6.56    3.51
  24   4  -4    6.43    4.28
 -24   4   4   12.80    4.55
  22  -4  -4   42.33    5.46
 -22   4   4   58.05    7.04
  22   4  -4   54.18    7.79
  20  -4  -4   32.72    4.91
  20   4  -4   34.41    6.07
 -20   4   4   33.17    5.67
  18  -4  -4   48.85    5.31
 -18   4   4   57.23    6.68
  18   4  -4   54.75    7.43
  16  -4  -4  180.91    8.59
  16   4  -4  174.50   10.28
 -16   4   4  184.96    9.73
  14  -4  -4   57.64    4.87
 -14   4   4   47.07    5.73
  14   4  -4   52.11    6.32
  12  -4  -4  519.60   15.81
 -12   4   4  471.10   16.28
  12   4  -4  488.29   16.69
  10  -4  -4  252.99    9.57
 -10  -4   4  242.80   10.19
 -10   4   4  249.10   10.67
 -10   4   4  262.33    9.95
  10   4  -4  260.23   10.73
   8  -4  -4   30.29    3.77
  -8  -4   4   21.60    3.46
  -8   4   4   21.44    3.67
   8   4  -4   31.16    4.05
  -8   4   4   20.97    3.19
  -6  -4   4  310.39   10.54
   6  -4  -4  307.10   10.66
  -6   4   4  317.17   10.83
  -6   4   4  310.67   11.54
   6   4  -4  317.92   10.81
  -4  -4   4   51.16    3.52
   4  -4  -4   49.06    4.24
   4  -4  -4   48.82    4.02
  -4   4   4   50.24    3.95
  -4   4   4   47.04    4.11
   4   4  -4   52.09    3.65
   2  -4  -4   49.27    3.90
   2  -4  -4   40.42    3.97
  -2  -4   4   47.40    3.00
  -2   4   4   42.29    3.83
   2   4  -4   48.51    3.04
  -2   4   4   43.65    3.80
   0  -4  -4   46.80    3.93
   0  -4   4   52.87    2.57
   0  -4  -4   51.30    5.02
   0   4   4   45.21    3.74
  -2  -4  -4   40.56    4.42
  -2  -4  -4   46.47    3.69
   2   4   4   45.54    3.52
  -4  -4  -4  247.29   10.00
  -4   4  -4  241.28   10.24
   4   4   4  252.29    8.40
   6   4   4   38.47    2.95
   6   4   4   38.31    5.35
  -6   4  -4   46.75    4.63
   8   4   4  502.69   18.76
   8   4   4  518.59   13.03
  -8   4  -4  520.31   16.94
  10   4   4   52.08    7.17
 -10   4  -4   53.25    5.28
  12   4   4   53.07    7.10
 -12   4  -4   66.83    5.95
  14  -4   4  189.31    5.09
  14  -4   4  196.47    5.01
  14   4   4  215.35   12.80
 -14   4  -4  209.54   10.50
  16  -4   4   76.45    3.47
 -16   4  -4   74.43    6.75
  16   4   4   66.61    8.29
 -18   4  -4   15.56    4.00
  18   4   4   21.14    5.92
  20   4   4   10.55    5.46
 -20   4  -4    1.00    2.85
  22   4   4   68.35   10.45
 -22   4  -4   46.24    5.96
  24   4   4   15.30    6.73
  26   4   4   12.90    6.59
  29  -5  -4   92.28    8.19
  29   5  -4   67.37   10.55
 -29   5   4   64.11    8.64
  27  -5  -4    7.79    3.79
 -27   5   4    4.95    4.29
  27   5  -4   -0.72    4.58
  25  -5  -4    8.31    3.66
  25   5  -4    7.79    4.96
 -25   5   4    8.58    4.69
  23  -5  -4   17.25    4.28
  23   5  -4   10.20    4.89
 -23   5   4   10.38    4.15
  21  -5  -4   98.96    7.13
  21   5  -4   93.48    9.43
 -21   5   4  102.82    8.81
  19  -5  -4   36.08    5.01
 -19   5   4   46.20    6.43
  19   5  -4   33.21    6.14
  17  -5  -4  231.74   10.12
  17   5  -4  216.47   12.14
 -17   5   4  227.55   11.57
  15  -5  -4  153.63    7.92
 -15   5   4  162.08    9.70
  15   5  -4  145.03    9.55
  13  -5  -4  120.02    6.78
 -13   5   4  112.00    7.73
  13   5  -4  113.63    8.01
  11  -5  -4  232.56    9.53
 -11   5   4  247.14   11.29
  11   5  -4  236.09   10.94
   9  -5  -4  162.10    7.66
  -9  -5   4  165.61    8.37
   9   5  -4  165.59    8.47
  -9   5   4  169.73    8.93
  -7  -5   4   60.93    4.66
   7  -5  -4   48.44    4.38
   7   5  -4   50.68    4.53
  -7   5   4   59.88    6.43
   5  -5  -4   15.04    3.17
  -5  -5   4   15.05    2.71
   5   5  -4   17.70    3.12
  -5   5   4   15.52    3.45
   3  -5  -4  119.77    6.39
  -3  -5   4  116.50    5.39
   3   5  -4  110.64    5.30
  -3   5   4  104.13    6.41
   1  -5  -4   58.41    4.84
   1   5  -4   66.90    3.47
   1   5  -4   70.20    3.05
  -1   5   4   64.48    4.97
  -1  -5  -4   46.24    4.99
  -1  -5  -4   43.10    4.65
  -1   5  -4   34.66    1.47
   1   5   4   40.67    4.39
  -3  -5  -4   13.23    2.82
  -3  -5  -4    9.65    2.70
   3   5   4   11.28    2.50
  -3   5  -4   13.81    3.45
  -5  -5  -4   15.05    2.92
  -5   5  -4   14.10    3.46
   5   5   4   12.04    3.93
   5   5   4   10.85    2.43
   7   5   4  219.11   12.04
   7   5   4  206.83    7.79
  -7   5  -4  216.60   10.69
   9   5   4  165.77    6.35
  -9   5  -4  156.32    9.32
   9   5   4  171.64   11.22
 -11   5  -4   86.03    7.17
  11   5   4   82.44    8.61
  13   5   4  103.31    9.88
 -13   5  -4   89.19    7.53
  15   5   4   59.25    9.16
 -15   5  -4   43.89    6.10
 -17   5  -4   33.64    5.47
  17   5   4   38.25    7.39
  19   5   4   81.59   10.82
 -19   5  -4   54.64    6.87
  21   5   4    7.58    5.75
 -21   5  -4    2.80    3.23
  23   5   4    6.60    6.21
 -23   5  -4    7.90    3.99
 -28   6   4   18.37    6.17
  28   6  -4   22.95    7.14
  26  -6  -4    4.85    3.66
  26   6  -4    6.30    5.11
 -26   6   4    5.48    4.79
  24  -6  -4   87.57    7.24
  24   6  -4   56.76    9.09
 -24   6   4   65.86    9.01
  22  -6  -4   10.76    3.60
 -22   6   4    7.02    4.71
  22   6  -4    4.11    4.36
  20  -6  -4   58.47    6.07
  20   6  -4   64.28    8.87
 -20   6   4   62.09    8.32
  18  -6  -4    6.33    2.69
  18   6  -4    9.93    4.52
 -18   6   4   16.45    4.70
  16  -6  -4   75.71    6.05
  16   6  -4   50.58    6.97
 -16   6   4   83.28    8.81
  14  -6  -4    7.68    2.87
 -14   6   4   10.56    4.08
  14   6  -4    8.97    3.75
  12  -6  -4   86.38    6.02
  12   6  -4   85.93    7.23
 -12   6   4   95.19    7.80
  10  -6  -4   89.23    5.96
  10   6  -4   85.38    6.67
 -10   6   4   83.35    6.96
   8  -6  -4   38.84    4.67
  -8   6   4   36.22    5.44
   8   6  -4   39.19    5.05
   6  -6  -4   42.09    5.01
  -6  -6   4   28.90    4.00
   6   6  -4   36.96    3.27
  -6   6   4   49.14    6.21
   6   6  -4   36.32    4.69
   4  -6  -4  381.94   13.44
  -4   6   4  383.47   14.29
   4   6  -4  370.80   11.03
   4   6  -4  365.24   12.11
   2  -6  -4   34.88    4.68
   2   6  -4   31.86    2.52
  -2   6   4   40.36    5.48
   2   6  -4   29.28    2.95
   0  -6  -4   87.90    6.28
   0   6   4   95.76    6.40
   0   6  -4   88.26    3.84
   0   6  -4   88.16    3.44
  -2  -6  -4   77.30    6.13
  -2   6  -4   66.49    6.47
   2   6   4   68.94    5.61
   2   6   4   72.10    7.15
  -4   6  -4   49.00    6.27
   4   6   4   44.92    4.89
   4   6   4   40.61    6.54
  -6  -6  -4  104.04    6.26
   6   6   4  117.96    9.48
   6   6   4  117.52    6.50
  -6   6  -4  122.14    8.82
   8   6   4   31.06    3.67
   8   6   4   24.74    5.42
  -8   6  -4   33.52    5.55
 -10   6  -4    1.66    3.12
  10   6   4    2.37    1.70
  10   6   4    0.48    3.44
 -12   6  -4   18.76    4.78
  12   6   4    8.37    5.03
  14   6   4   66.11    8.99
 -14   6  -4   97.17    8.47
  16   6   4   56.59    8.76
 -16   6  -4   62.11    7.49
  18   6   4    8.06    5.65
 -18   6  -4    3.90    3.67
  20   6   4   24.37    7.72
 -20   6  -4   13.70    4.78
  22   6   4   32.12    9.14
 -22   6  -4   19.61    5.38
 -25   7   4   20.19    6.33
  25   7  -4   13.17    5.42
  23  -7  -4    7.35    4.24
  23   7  -4    5.50    4.52
 -23   7   4    5.89    4.68
  21  -7  -4   24.29    4.42
  21   7  -4   21.68    6.26
 -21   7   4   29.91    6.43
  19  -7  -4   11.00    3.33
 -19   7   4    3.97    4.29
  19   7  -4    5.43    4.15
  17  -7  -4   14.85    3.50
  17   7  -4   17.58    5.33
 -17   7   4   20.94    5.58
  15  -7  -4   78.94    6.19
 -15   7   4   93.17    8.47
  15   7  -4   91.92    8.46
  13  -7  -4    6.66    2.79
  13   7  -4    7.47    3.65
 -13   7   4    9.36    4.39
  11  -7  -4   95.30    6.54
  11   7  -4   87.43    7.38
 -11   7   4  100.78    8.45
   9  -7  -4   88.18    6.18
   9   7  -4   87.78    6.91
  -9   7   4   95.37    8.17
   7  -7  -4   59.09    6.35
  -7   7   4   70.63    8.36
   7   7  -4   52.32    6.15
   5  -7  -4   19.33    3.99
  -5   7   4   21.37    4.77
   5   7  -4   17.15    3.39
   3  -7  -4   31.00    4.92
   3   7  -4   31.44    3.83
  -3   7   4   32.54    5.49
   1  -7  -4   67.80    7.04
  -1   7   4   64.02    6.23
   1   7  -4   68.20    3.99
  -1  -7  -4   66.04    7.16
   1   7   4   57.03    6.45
   1   7   4   67.32    8.74
   3   7   4   14.31    4.76
  -3   7  -4   12.79    4.61
   3   7   4   14.14    3.61
   5   7   4  106.83    7.03
  -5   7  -4  117.65    9.02
   5   7   4  117.24    9.92
   7   7   4   31.70    4.31
   7   7   4   28.49    6.27
  -7   7  -4   35.02    6.26
   9   7   4  106.32    6.29
  -9   7  -4  110.85    9.29
   9   7   4  107.42   10.28
  11   7   4    8.16    4.83
 -11   7  -4    5.07    3.67
  13   7   4    7.77    5.23
 -13   7  -4   14.73    4.90
  15   7   4    4.54    5.25
 -15   7  -4    0.79    3.76
 -17   7  -4   16.12    5.04
  17   7   4   12.30    6.09
  19   7   4    1.25    4.96
 -19   7  -4    2.64    3.66
  22   8  -4   11.88    5.48
  20   8  -4   15.90    5.47
 -20   8   4   25.67    6.51
  18  -8  -4    8.08    3.64
  18   8  -4    4.88    4.29
 -18   8   4   16.33    5.64
  16  -8  -4   12.16    3.84
  16   8  -4    9.28    4.50
 -16   8   4   11.73    5.02
  14  -8  -4    2.88    2.50
  14   8  -4    2.57    3.42
 -14   8   4    7.82    4.60
  12  -8  -4  112.61    7.30
 -12   8   4  104.97    9.41
  12   8  -4   84.88    7.94
  10  -8  -4    9.52    3.22
 -10   8   4   16.22    5.22
  10   8  -4   16.22    4.38
   8  -8  -4   58.80    6.57
   8   8  -4   47.37    6.20
  -8   8   4   77.15    9.29
   6  -8  -4  103.29    7.24
   6   8  -4  104.80    7.34
  -6   8   4  106.45    8.76
   4  -8  -4   70.90    6.19
  -4   8   4   59.78    7.75
   2  -8  -4   55.18    6.75
  -2   8   4   40.14    6.09
  -2   8   4   51.32    7.52
   0   8   4   32.85    6.70
   0   8   4   23.08    4.85
   2   8   4   19.88    4.60
   2   8   4    9.38    4.64
   4   8   4   19.10    4.21
  -4   8  -4   18.14    5.16
   4   8   4   18.64    5.72
  -6   8  -4   32.95    6.63
   6   8   4   28.73    6.44
   6   8   4   31.50    5.04
  -8   8  -4   29.87    6.74
   8   8   4   15.76    5.97
   8   8   4   26.80    4.22
 -10   8  -4    4.54    4.42
  10   8   4   -1.67    4.13
  12   8   4   10.94    6.26
 -12   8  -4   10.60    5.10
  14   8   4  122.92   12.40
 -14   8  -4   65.60    8.57
  16   8   4   61.19    9.90
  17   9  -4   16.19    5.57
  15   9  -4   18.59    5.72
 -15   9   4   29.39    6.76
  13  -9  -4   10.93    5.13
  13   9  -4   12.09    6.87
 -13   9   4   17.91    6.15
  11  -9  -4   37.35    5.62
 -11   9   4   30.62    6.38
   9  -9  -4   34.21    5.25
  -9   9   4   41.80    7.19
   7  -9  -4   27.29    5.00
  -7   9   4   26.26    5.84
  -7   9   4   30.77    6.47
   5  -9  -4   10.47    4.01
  -5   9   4    8.56    4.09
  -5   9   4    8.48    4.12
  -3   9   4   27.58    6.32
  -3   9   4   22.46    5.66
  -1   9   4    7.22    4.55
  -1   9   4   13.49    4.59
   1   9   4   15.87    4.90
   1   9   4   39.61    7.96
   3   9   4    1.37    3.80
   3   9   4    4.03    3.57
   5   9   4   23.23    5.01
  -5   9  -4   19.94    5.63
   5   9   4   15.79    5.79
   7   9   4    5.58    5.11
   7   9   4   12.41    4.78
  -7   9  -4   14.70    5.68
  -9   9  -4   10.57    4.60
   9   9   4   23.83    7.82
  11   9   4   10.11    6.10
 -11   9  -4    2.86    4.20
  -4  10   4    7.17    4.80
  -2  10   4   -1.41    3.57
   0  10   4   -2.96    3.21
  34   0  -5   -2.44    5.11
  32   0  -5  205.74   14.69
 -32   0   5  179.98   11.14
 -30   0   5   22.75    5.34
  30   0  -5   13.08    5.50
 -28   0   5  134.96    9.15
  28   0  -5  155.69   11.83
  26   0  -5    1.10    4.45
 -26   0   5    4.58    3.55
  24   0  -5  135.80   10.33
 -24   0   5  122.37    8.24
 -22   0   5  102.61    7.31
  22   0  -5  108.66    8.91
  20   0  -5   47.08    6.66
  18   0  -5   66.40    6.38
  16   0  -5   -1.14    2.08
  14   0  -5  135.95    7.91
 -12   0   5  247.97   10.22
  12   0  -5  246.72    9.31
 -10   0   5  932.79   24.60
  10   0  -5  908.79   23.32
   8   0  -5 2680.88   57.84
  -8   0   5 2568.37   58.81
  -6   0   5  203.90    7.39
   6   0  -5  205.33    7.51
  -4   0   5 1902.99   41.23
   4   0  -5 1793.55   41.25
   2   0  -5  203.43    7.06
  -2   0   5  196.79    6.89
   0   0  -5  212.95    7.17
   0   0   5  203.76    7.05
  -2   0  -5  777.68   19.05
   2   0   5  756.59   18.87
  -4   0  -5   35.63    3.06
   4   0   5   38.50    2.94
   6   0   5   43.79    2.85
  -6   0  -5   46.78    3.50
   6   0   5   39.12    3.15
   8   0   5    7.20    1.96
   8   0   5    7.25    1.59
   8   0   5    6.58    2.36
  10   0   5    4.29    2.47
  10   0   5    4.56    1.81
  10   0   5    3.26    1.27
  12   0   5  120.17    7.64
  12   0   5  125.78    4.79
  14   0   5    0.53    2.37
  14   0   5    0.30    1.15
  16   0   5   28.53    2.30
  16   0   5   37.74    5.78
  18   0   5   12.61    4.69
  20   0   5   71.76    8.69
  22   0   5   84.19    9.56
  24   0   5   10.15    5.56
  26   0   5    0.94    4.98
  33  -1  -5   37.40    8.38
 -33   1   5   40.20    6.86
  33   1  -5   52.28    9.69
  31  -1  -5   86.07   11.01
 -31  -1   5   51.01    6.56
 -31   1   5   84.77    8.24
  31   1  -5   87.28   11.51
 -29  -1   5   71.98    7.14
  29  -1  -5   73.15    9.80
 -29   1   5   63.22    7.58
  29   1  -5   80.02   10.64
 -27  -1   5   34.15    5.40
  27  -1  -5   39.58    7.21
  27   1  -5   40.98    7.31
 -27   1   5   38.06    6.08
  25  -1  -5    2.41    3.78
 -25   1   5    2.78    3.36
  25   1  -5   12.20    5.17
  23  -1  -5  162.54   10.79
  23   1  -5  159.10   10.82
 -23   1   5  147.51    8.95
  21  -1  -5   66.29    8.00
  21   1  -5   61.61    7.83
 -21   1   5   66.14    6.11
  19   1  -5   39.11    6.20
 -19   1   5   39.70    5.23
  17  -1  -5    3.04    2.33
  17   1  -5    6.38    3.16
 -17   1   5    7.22    2.79
  15  -1  -5   17.62    3.13
  15   1  -5   15.75    3.62
 -13  -1   5   45.14    4.52
  13  -1  -5   46.04    4.73
  13   1  -5   46.12    4.81
 -13   1   5   49.44    4.56
 -11  -1   5  556.32   16.92
  11  -1  -5  534.47   15.79
 -11   1   5  529.80   16.65
  11   1  -5  547.81   16.86
   9  -1  -5  134.13    6.23
  -9  -1   5  131.84    6.70
  -9   1   5  145.68    7.22
  -7  -1   5  161.36    7.12
   7  -1  -5  175.72    6.99
   7   1  -5  162.28    6.47
  -7   1   5  159.80    6.59
   5  -1  -5   32.56    3.43
  -5  -1   5   33.65    3.16
  -5   1   5   36.33    3.03
   5   1  -5   31.76    2.77
   3  -1  -5 1565.78   36.21
  -3  -1   5 1594.59   35.24
   3   1  -5 1594.36   35.22
  -3   1   5 1550.67   35.85
   1  -1  -5  438.55   12.58
  -1  -1   5  431.73   11.50
  -1   1   5  434.17   12.47
   1   1  -5  438.52   11.64
   1  -1   5   52.29    2.93
  -1  -1  -5   48.83    3.60
  -1   1  -5   50.83    2.98
   1   1   5   54.25    3.64
  -3  -1  -5   66.99    4.20
   3  -1   5   74.30    4.13
   3  -1   5   75.30    3.52
   3   1   5   71.93    4.28
  -3   1  -5   70.80    3.54
   5  -1   5  310.30    9.09
   5  -1   5  317.96    9.94
  -5  -1  -5  329.05   10.67
   5   1   5  322.36   10.53
  -5   1  -5  338.08    9.59
   7  -1   5  370.25   11.37
  -7  -1  -5  394.51   12.55
   7  -1   5  384.02   12.12
   7  -1   5  409.81   11.01
   7   1   5  404.49   12.34
   7   1   5  378.23   13.68
   9  -1   5   79.97    4.39
   9  -1   5   85.28    4.31
   9  -1   5   70.05    4.90
   9   1   5   82.64    3.19
   9   1   5   73.61    6.00
  11  -1   5   53.49    3.79
  11  -1   5   58.93    3.77
  11  -1   5   54.02    4.79
  11   1   5   56.56    6.71
  11   1   5   55.28    2.23
  13  -1   5   85.95    6.23
  13  -1   5   86.68    4.99
  13  -1   5   90.12    4.80
  13   1   5   88.06    7.39
  15  -1   5   41.99    3.57
  15  -1   5   49.81    5.85
  15   1   5   36.94    5.97
  17  -1   5   40.40    3.56
  17  -1   5   59.06    6.91
  17   1   5   41.38    6.76
  19  -1   5    1.06    3.58
  19   1   5    3.02    4.25
  21  -1   5   29.85    5.78
  21   1   5   28.24    6.57
  23  -1   5   53.57    7.47
  23   1   5   60.94    8.76
  25  -1   5   25.63    6.44
  25   1   5   23.18    7.29
  27  -1   5   34.65    9.88
  27   1   5   21.95    7.16
  32  -2  -5    3.23    4.21
  32   2  -5    7.17    5.47
 -32   2   5   -0.93    4.05
 -30  -2   5    0.78    3.60
  30  -2  -5    5.93    4.19
  30   2  -5    1.25    4.80
 -30   2   5    0.24    3.73
  28  -2  -5   41.87    6.61
  28   2  -5   51.84    8.59
 -28   2   5   53.51    7.11
  26  -2  -5    1.04    2.91
 -26   2   5    1.48    3.41
  26   2  -5    3.96    4.73
  24  -2  -5  298.53   13.19
 -24   2   5  280.78   13.03
  24   2  -5  278.96   15.08
  22  -2  -5  102.37    7.50
  22   2  -5  107.94    9.16
 -22   2   5  102.26    7.75
  20  -2  -5  418.60   15.19
 -20   2   5  403.12   15.12
  20   2  -5  406.19   16.94
  18  -2  -5   78.70    6.08
 -18   2   5   81.82    6.48
  18   2  -5   92.60    7.63
  16  -2  -5  162.10    8.04
  16   2  -5  159.68    9.25
 -16   2   5  150.51    8.28
  14  -2  -5   85.72    5.66
  14   2  -5   85.47    6.47
 -14   2   5   98.40    6.34
 -12  -2   5  152.40    7.81
  12  -2  -5  132.58    6.73
 -12   2   5  141.55    7.40
  12   2  -5  136.96    7.69
 -12   2   5  152.26    7.86
  10  -2  -5   85.64    5.19
 -10  -2   5   81.83    5.45
  10   2  -5   97.61    6.00
 -10   2   5   79.27    5.44
 -10   2   5   82.49    4.94
  -8  -2   5   85.43    5.21
   8  -2  -5   78.13    4.95
  -8   2   5   79.17    5.09
  -8   2   5   77.86    4.66
   8   2  -5   84.70    5.36
   6  -2  -5  363.98   11.55
  -6  -2   5  348.24   11.32
  -6   2   5  376.30   11.71
  -6   2   5  371.35   12.13
   4  -2  -5  490.77   14.30
  -4  -2   5  489.55   13.79
   4   2  -5  510.03   13.37
  -4   2   5  518.40   14.74
  -2  -2   5  460.56   12.72
   2  -2  -5  468.87   13.70
   2   2  -5  460.16   11.88
  -2   2   5  463.63   13.57
   0  -2  -5 1327.75   31.69
   0  -2   5 1319.78   31.76
   0   2   5 1302.44   31.43
   0   2  -5 1335.09   29.11
   2  -2   5   40.78    3.51
  -2  -2  -5   47.57    4.65
   2  -2   5   39.71    2.31
   2   2   5   41.20    3.53
   2   2   5   42.78    3.05
  -2   2  -5   42.04    2.38
   4  -2   5  971.01   24.13
   4  -2   5  936.06   21.23
  -4  -2  -5  938.68   24.37
   4   2   5  964.57   22.66
   4   2   5  975.64   24.72
  -4   2  -5  974.88   21.82
   6  -2   5  237.25    8.89
  -6  -2  -5  237.00    9.48
   6  -2   5  250.69    7.96
   6  -2   5  247.18    7.00
   6   2   5  260.94    7.49
   8  -2   5   57.67    3.04
   8  -2   5   56.67    4.13
   8  -2   5   56.18    3.76
   8   2   5   57.42    5.54
   8   2   5   56.32    2.47
  10  -2   5  114.02    4.65
  10  -2   5  110.39    5.82
  10  -2   5  112.54    5.62
  10   2   5  110.17    7.86
  12  -2   5   63.35    4.64
  12  -2   5   71.79    4.94
  12  -2   5   62.30    3.71
  12   2   5   74.22    7.01
  14  -2   5   79.21    4.42
  14  -2   5   68.49    4.91
  14  -2   5   78.36    5.64
  14   2   5   73.66    7.56
  16  -2   5   37.72    4.90
  16  -2   5   17.90    3.27
  16  -2   5   21.80    2.92
  16   2   5   31.56    6.42
  18  -2   5   20.35    4.21
  18   2   5   22.87    6.08
  20  -2   5   58.52    6.16
  20   2   5   60.52    9.17
  22  -2   5   15.30    4.73
  22   2   5   10.58    5.90
  24  -2   5   56.92   10.85
  24   2   5   43.84    8.18
  26   2   5    7.42    5.97
  33   3  -5    3.03    5.89
  31  -3  -5   10.78    4.71
  31   3  -5   18.55    6.67
 -31   3   5   11.64    4.88
  29  -3  -5   48.86    6.96
 -29   3   5   71.31    8.60
  29   3  -5   62.17   10.06
  27  -3  -5   23.81    5.09
 -27   3   5   25.16    5.71
  27   3  -5   26.56    6.87
  25  -3  -5   34.15    5.49
 -25   3   5   29.27    5.67
  25   3  -5   32.63    7.40
  23  -3  -5  116.03    8.10
 -23   3   5  111.95    8.54
  23   3  -5   95.52    9.43
  21  -3  -5   20.36    4.24
 -21   3   5   34.12    5.66
  21   3  -5   25.75    6.09
  19  -3  -5   99.13    6.89
  19   3  -5   83.93    8.24
 -19   3   5  102.85    7.72
  17  -3  -5    7.00    2.77
 -17   3   5    2.71    2.77
  17   3  -5    3.68    3.34
  15  -3  -5  178.79    8.50
 -15   3   5  179.82    9.22
  15   3  -5  165.02    9.57
  13  -3  -5   13.23    2.86
  13   3  -5   18.66    4.23
 -13   3   5   19.56    3.74
  11  -3  -5  414.40   13.44
 -11  -3   5  389.51   13.83
  11   3  -5  398.40   14.05
 -11   3   5  380.64   13.59
  -9  -3   5    5.39    2.18
   9  -3  -5    5.73    2.22
  -9   3   5    3.04    2.18
  -9   3   5    4.30    2.14
   9   3  -5    5.38    2.53
  -7  -3   5  125.11    6.18
   7  -3  -5  115.37    6.15
   7   3  -5  117.55    6.08
  -7   3   5  106.25    6.22
  -7   3   5  116.57    5.93
   5  -3  -5   70.29    4.76
  -5  -3   5   67.50    4.21
  -5   3   5   75.83    4.98
   5   3  -5   71.59    4.45
  -5   3   5   74.69    4.78
   3  -3  -5   61.19    4.46
  -3  -3   5   59.50    3.70
  -3  -3   5   63.89    4.52
  -3   3   5   63.66    4.33
  -3   3   5   63.77    4.44
   3   3  -5   67.25    3.35
   1  -3  -5   69.49    4.83
  -1  -3   5   69.86    3.62
  -1  -3   5   73.43    4.92
   1   3  -5   67.07    3.00
  -1   3   5   62.03    4.26
  -1   3   5   75.13    4.73
   1  -3   5  178.38    7.99
  -1  -3  -5  171.06    7.71
   1  -3   5  175.45    5.65
   1   3   5  181.53    7.05
  -1   3  -5  177.15    5.02
  -3  -3  -5  133.63    6.74
   3  -3   5  105.23    7.02
   3  -3   5  129.71    4.23
   3   3   5  129.65    5.49
  -5  -3  -5  365.19   12.74
   5  -3   5  364.58    9.07
   5   3   5  379.27   10.56
   7  -3   5   40.16    2.29
   7  -3   5   36.78    1.67
   7   3   5   36.16    2.37
   7   3   5   35.52    5.35
   9  -3   5   74.44    3.52
   9  -3   5   74.77    2.85
   9   3   5   73.42    6.95
   9   3   5   75.58    2.57
  11  -3   5   26.38    2.77
  11  -3   5   39.56    2.31
  11   3   5   31.37    5.29
  13  -3   5   50.66    3.81
  13  -3   5   46.75    2.86
  13   3   5   36.53    6.32
  15  -3   5   44.29    4.06
  15  -3   5   35.83    2.95
  15   3   5   37.13    6.50
  17  -3   5   14.31    3.49
  17   3   5   10.23    5.02
  19  -3   5   51.72    5.62
  19   3   5   50.59    8.26
  21   3   5   23.05    7.07
  23   3   5   27.33    7.95
  25   3   5    7.38    6.28
  30  -4  -5   -1.80    3.43
  30   4  -5   14.78    6.69
 -30   4   5    6.71    4.62
  28  -4  -5   12.05    4.54
 -28   4   5   12.47    4.88
  28   4  -5   13.80    6.09
  26  -4  -5    1.54    3.22
  26   4  -5   -3.49    4.24
 -26   4   5    1.91    3.55
  24  -4  -5   82.88    7.41
 -24   4   5   82.08    8.91
  24   4  -5   77.75    9.64
  22  -4  -5   10.72    3.87
 -22   4   5   11.93    4.42
  22   4  -5    2.58    3.59
  20  -4  -5  133.89    8.15
 -20   4   5  144.50    9.56
  20   4  -5  120.88    9.80
  18  -4  -5   23.52    4.12
  18   4  -5   21.70    5.13
 -18   4   5   30.51    5.25
  16  -4  -5  151.98    8.30
  16   4  -5  152.15    9.64
 -16   4   5  160.12    9.35
  14  -4  -5  178.34    8.59
  14   4  -5  155.42    9.22
 -14   4   5  160.13    8.89
  12  -4  -5  491.49   15.71
  12   4  -5  511.22   17.30
 -12   4   5  484.07   16.89
  10  -4  -5   85.72    5.59
 -10  -4   5   90.27    6.09
 -10   4   5   90.36    6.21
  10   4  -5   89.05    6.27
   8  -4  -5    8.11    2.57
  -8  -4   5    9.69    2.46
   8   4  -5   16.09    3.32
  -8   4   5    8.29    2.55
  -6  -4   5  358.20   11.68
   6  -4  -5  352.52   12.25
   6   4  -5  366.46   11.81
  -6   4   5  342.03   12.58
  -4  -4   5   27.16    3.25
   4  -4  -5   19.21    3.35
  -4   4   5   23.04    3.56
   4   4  -5   24.96    3.20
  -2  -4   5    5.97    1.60
   2  -4  -5    4.73    2.24
   2   4  -5    8.62    1.42
  -2   4   5    5.43    2.19
   0  -4  -5   79.10    5.50
   0  -4   5   85.30    3.49
   0   4   5   86.79    5.23
   0   4  -5   92.07    3.12
  -2  -4  -5   15.23    3.23
   2   4   5   13.45    2.50
  -4  -4  -5    9.96    2.74
   4   4   5   13.67    2.34
  -6  -4  -5  125.60    7.42
   6   4   5  125.69    8.87
   6   4   5  137.62    5.57
   8   4   5   31.29    2.53
   8   4   5   22.33    4.87
  10   4   5    6.68    1.07
 -10   4  -5    2.97    2.98
  10   4   5   16.72    5.04
 -12   4  -5    6.02    3.16
  12   4   5   13.68    4.30
 -14   4  -5   39.72    5.34
  14   4   5   47.09    7.52
  16   4   5   33.39    6.76
 -16   4  -5   23.65    4.57
 -18   4  -5    3.85    3.32
  18   4   5   11.13    5.54
  20   4   5   16.02    6.79
  22   4   5   -2.12    5.19
  24   4   5   16.46    6.66
  29  -5  -5   42.80    6.34
  29   5  -5   30.75    7.94
 -29   5   5   46.56    7.70
  27  -5  -5    7.33    4.07
 -27   5   5   13.12    5.30
  27   5  -5    1.52    4.93
  25  -5  -5    3.49    3.50
  25   5  -5    0.82    4.34
 -25   5   5    2.47    4.12
  23  -5  -5   38.92    5.82
  23   5  -5   26.04    6.40
 -23   5   5   46.61    7.23
  21  -5  -5    8.62    3.60
 -21   5   5    6.52    3.58
  21   5  -5   12.70    4.88
  19  -5  -5   -0.62    2.50
  19   5  -5    2.00    3.41
 -19   5   5   10.91    4.15
  17  -5  -5   46.12    5.45
  17   5  -5   45.08    6.77
 -17   5   5   50.78    6.78
  15  -5  -5   10.06    3.32
 -15   5   5    7.52    3.77
  15   5  -5    4.82    3.19
  13  -5  -5   17.38    3.60
  13   5  -5   19.16    4.47
 -13   5   5   27.87    4.96
  11  -5  -5   67.43    5.43
  11   5  -5   69.89    7.67
 -11   5   5   63.36    6.89
  -9  -5   5   74.22    5.60
   9  -5  -5   81.60    5.75
   9   5  -5   81.47    6.04
  -9   5   5   83.27    6.55
   7  -5  -5   98.38    6.32
  -7  -5   5   95.59    5.84
   7   5  -5   97.26    6.04
  -7   5   5   99.03    6.84
   5  -5  -5    4.45    2.35
  -5  -5   5    2.84    1.79
   5   5  -5    2.59    1.62
  -5   5   5    5.11    2.79
  -3  -5   5   27.91    3.13
   3  -5  -5   23.70    3.86
   3   5  -5   30.58    3.39
  -3   5   5   41.93    5.08
   1  -5  -5   19.97    3.80
  -1  -5   5   21.39    2.13
   1   5  -5   18.16    1.58
   1   5  -5   22.02    1.73
  -1   5   5   32.17    4.36
  -1  -5  -5   21.58    3.93
   1   5   5   21.92    3.54
  -3  -5  -5   84.36    6.34
   3   5   5   94.09    5.61
  -5  -5  -5  131.71    7.95
   5   5   5  126.29    9.40
   5   5   5  132.72    6.32
   7   5   5  173.18   11.32
   7   5   5  187.80    7.23
  -9   5  -5   28.58    4.87
   9   5   5   27.66    5.97
   9   5   5   28.93    2.82
 -11   5  -5  151.97    9.68
  11   5   5  163.59   11.73
  13   5   5  101.88   10.47
  15   5   5   36.22    7.82
 -15   5  -5   24.48    5.05
 -17   5  -5   -1.48    2.85
  17   5   5    0.43    4.11
 -19   5  -5   31.18    5.78
  19   5   5   30.25    7.93
  21   5   5    4.20    5.93
 -21   5  -5    5.31    4.06
  23   5   5   14.47    7.13
  28  -6  -5    7.92    4.42
  28   6  -5   18.51    6.94
  26  -6  -5    0.19    3.23
  26   6  -5    1.97    4.58
 -26   6   5    3.33    4.78
  24  -6  -5   87.91    7.67
 -24   6   5   79.33    9.33
  24   6  -5   59.14    9.03
  22  -6  -5   22.34    4.53
  22   6  -5   19.38    5.41
 -22   6   5   32.12    6.54
  20  -6  -5   10.74    3.69
  20   6  -5   22.35    5.80
 -20   6   5   15.43    4.94
  18  -6  -5   24.08    4.43
 -18   6   5   23.49    5.59
  18   6  -5   17.64    4.94
  16  -6  -5    3.90    2.69
 -16   6   5    3.61    3.35
  16   6  -5    5.18    3.53
  14  -6  -5   19.62    4.06
 -14   6   5   16.93    4.43
  14   6  -5   18.93    4.69
  12  -6  -5  103.46    6.83
 -12   6   5   96.61    7.73
  12   6  -5   93.20    7.30
  10  -6  -5   53.43    5.67
  10   6  -5   52.01    5.35
 -10   6   5   73.61    8.15
   8  -6  -5   12.89    3.39
  -8  -6   5   12.30    3.64
   8   6  -5   12.95    3.23
  -8   6   5    8.42    3.55
  -6  -6   5   72.98    5.19
   6  -6  -5   62.76    5.54
   6   6  -5   69.32    5.19
  -6   6   5   62.21    6.09
  -4  -6   5   67.07    4.44
   4  -6  -5   72.97    5.87
   4   6  -5   64.73    3.72
   4   6  -5   64.22    4.42
  -4   6   5   71.72    6.16
   2  -6  -5   12.01    3.43
  -2   6   5   16.86    4.00
   2   6  -5   18.22    2.10
   0  -6  -5   15.33    3.66
   0   6   5   18.18    3.84
  -2  -6  -5   73.91    6.37
   2   6   5   68.54    5.47
  -4  -6  -5   35.17    5.16
   4   6   5   35.68    4.44
   4   6   5   33.42    6.44
   6   6   5   63.28    8.76
   6   6   5   69.08    5.02
   8   6   5   11.23    2.61
  -8   6  -5    9.31    4.00
   8   6   5    6.04    4.12
  10   6   5   10.79    2.11
 -10   6  -5    7.04    4.26
  10   6   5    7.99    4.64
  12   6   5   26.67    7.10
 -12   6  -5   21.10    4.86
  14   6   5   25.82    6.72
 -14   6  -5   24.13    5.48
  16   6   5   25.36    7.68
 -18   6  -5   20.62    5.52
  18   6   5   24.37    7.35
  20   6   5   25.85    7.68
 -20   6  -5   27.23    6.14
 -25   7   5    2.09    4.94
  25   7  -5    5.11    4.88
  23  -7  -5   17.80    4.49
 -23   7   5    9.58    5.69
  23   7  -5    3.06    4.58
  21  -7  -5   22.01    4.43
 -21   7   5   17.06    5.54
  21   7  -5   18.10    5.65
  19  -7  -5   24.24    4.47
 -19   7   5   25.26    6.23
  19   7  -5    8.65    4.07
  17  -7  -5   10.73    3.56
  17   7  -5    6.78    3.97
 -17   7   5   18.22    5.23
  15  -7  -5   24.04    4.57
 -15   7   5   20.05    5.52
  15   7  -5   19.62    4.83
  13  -7  -5   13.57    3.59
 -13   7   5   13.72    4.71
  13   7  -5   11.26    3.62
  11  -7  -5   40.71    5.60
 -11   7   5   46.99    7.25
  11   7  -5   44.46    6.34
   9  -7  -5   47.03    5.69
  -9   7   5   54.49    7.31
   9   7  -5   54.48    5.50
   7  -7  -5   33.24    4.93
   7   7  -5   40.13    5.25
  -7   7   5   41.68    6.79
   5  -7  -5   10.46    3.16
   5   7  -5    9.06    2.50
  -5   7   5   15.06    4.19
   3  -7  -5   57.24    6.45
   3   7  -5   43.90    3.61
  -3   7   5   34.71    5.39
   1  -7  -5   11.66    3.68
  -1   7   5    0.80    2.52
  -1  -7  -5   20.91    4.65
   1   7   5   23.26    4.42
   1   7   5   27.05    6.23
   3   7   5   17.84    3.86
   3   7   5   15.97    5.15
   5   7   5   63.20    9.31
   5   7   5   36.33    4.66
   7   7   5   38.38    7.61
   7   7   5   33.20    4.59
   9   7   5    3.03    4.35
   9   7   5    6.92    2.55
  -9   7  -5   10.77    4.52
  11   7   5   49.92    8.77
 -11   7  -5   54.75    7.91
  13   7   5   27.90    7.40
 -13   7  -5   20.57    5.82
  15   7   5   23.71    7.13
 -15   7  -5   21.91    5.95
 -17   7  -5    2.20    4.27
  17   7   5    1.29    5.05
  20  -8  -5   24.31    5.53
  20   8  -5   30.04    6.98
 -20   8   5   38.31    8.15
  18  -8  -5   12.18    3.98
 -18   8   5   16.93    5.92
  18   8  -5   17.28    5.11
  16  -8  -5    9.40    3.63
  16   8  -5   10.97    4.31
 -16   8   5    5.44    4.47
  14  -8  -5   29.70    4.93
  14   8  -5   42.92    6.82
 -14   8   5   36.55    7.03
  12  -8  -5   17.87    4.03
 -12   8   5   26.71    6.13
  12   8  -5   16.37    4.57
  10  -8  -5    8.26    3.50
  10   8  -5    6.87    3.31
 -10   8   5   13.76    4.84
   8  -8  -5   51.54    6.28
  -8   8   5   55.73    8.15
   6  -8  -5  115.42    8.09
  -6   8   5  120.67    9.30
   4  -8  -5   47.95    6.58
  -4   8   5   51.41    7.22
   2  -8  -5   50.51    6.59
  -2   8   5   39.90    7.18
  -2   8   5   36.87    5.96
   0   8   5   17.31    4.23
   0   8   5    8.90    4.33
   2   8   5   34.18    5.41
   2   8   5   44.69    8.06
   4   8   5   33.03    5.25
   4   8   5   37.86    8.06
   6   8   5   36.94    7.89
   6   8   5   41.50    5.37
   8   8   5    9.44    5.24
 -10   8  -5   14.00    5.13
  10   8   5   18.88    6.80
 -12   8  -5   22.48    6.42
  12   8   5   31.32    7.94
  14   8   5   20.71    7.12
 -14   8  -5    5.29    5.22
  15  -9  -5   13.04    5.83
 -15   9   5    8.97    5.11
  13  -9  -5    2.84    3.10
 -13   9   5    4.52    4.34
  11  -9  -5   10.31    3.72
 -11   9   5   26.50    6.61
   9  -9  -5   29.83    5.56
  -9   9   5   23.21    6.02
   7  -9  -5   22.55    4.96
  -7   9   5   31.44    6.53
   5  -9  -5   50.23    6.86
  -5   9   5   51.63    8.20
  -5   9   5   52.30    7.74
  -3   9   5   81.39   10.85
  -3   9   5   58.49    7.94
  -1   9   5   31.40    5.76
  -1   9   5   58.39    9.69
   1   9   5   21.85    6.44
   1   9   5   19.94    5.00
   3   9   5   16.48    4.78
   3   9   5    8.66    5.37
   5   9   5    2.69    4.59
   5   9   5    0.18    3.27
   7   9   5    6.44    5.55
   9   9   5    1.37    5.47
  34   0  -6    5.19    5.83
 -32   0   6   27.69    5.91
  32   0  -6   28.90    7.92
  30   0  -6   42.77    8.43
 -30   0   6   16.60    4.71
  28   0  -6    5.23    5.05
 -28   0   6   -1.06    3.34
 -26   0   6  208.99   11.19
  26   0  -6  175.44   12.38
 -24   0   6   71.98    7.53
  24   0  -6   58.87    8.24
  22   0  -6   76.51    8.78
  20   0  -6   25.01    5.21
  16   0  -6  137.89    7.47
  14   0  -6   57.56    5.65
  12   0  -6   29.56    4.06
 -10   0   6    7.84    2.43
  10   0  -6   16.24    2.98
   8   0  -6  151.80    6.86
  -8   0   6  154.15    7.52
  -6   0   6 1542.44   35.61
   6   0  -6 1527.01   35.86
   4   0  -6  195.60    7.46
  -4   0   6  186.42    7.18
   2   0  -6  302.20    9.72
  -2   0   6  288.93    9.46
   0   0   6  837.95   20.75
   0   0  -6  808.22   20.70
   2   0   6    7.61    1.84
  -2   0  -6    3.53    1.49
   4   0   6  231.25    8.20
  -4   0  -6  231.02    8.35
  -6   0  -6   25.91    3.26
   6   0   6   24.05    2.70
   6   0   6   32.36    3.56
   8   0   6  111.44    4.94
   8   0   6  107.71    5.51
   8   0   6  107.78    6.77
  10   0   6    7.93    3.13
  10   0   6    7.53    1.75
  12   0   6  126.17    8.18
  12   0   6  122.92    5.08
  14   0   6  186.60    6.44
  14   0   6  198.63   10.56
  16   0   6   11.53    4.57
  18   0   6    3.92    3.84
  20   0   6  163.13   11.12
  22   0   6    4.62    4.80
  24   0   6  166.36   12.29
  33  -1  -6   25.54    6.23
  33   1  -6   34.46    8.46
 -33   1   6   28.91    6.35
 -31  -1   6  167.72   10.99
  31  -1  -6  181.65   12.03
  31   1  -6  193.47   14.40
 -31   1   6  184.63   11.71
  29  -1  -6   17.45    4.95
 -29  -1   6   16.48    4.68
 -29   1   6   13.44    4.73
  29   1  -6    7.96    5.37
  27  -1  -6   58.75    7.50
 -27  -1   6   54.08    6.84
 -27   1   6   55.24    7.02
  27   1  -6   63.52    9.03
  25  -1  -6  114.80    8.75
  25   1  -6  129.36   10.47
 -25   1   6  112.81    8.73
  23  -1  -6  109.82    8.19
  23   1  -6   96.05    9.09
 -23   1   6  103.70    7.93
  21  -1  -6   10.31    3.82
 -21   1   6   14.78    4.19
  21   1  -6   15.62    4.88
  19  -1  -6   54.91    5.95
 -19   1   6   58.41    6.40
  19   1  -6   60.72    7.68
  17  -1  -6    6.60    2.80
  17   1  -6    4.63    3.11
  15  -1  -6   97.11    6.26
  15   1  -6   95.06    7.12
  13  -1  -6   69.63    5.04
  11  -1  -6   55.98    4.36
 -11  -1   6   55.67    4.85
  11   1  -6   58.45    4.44
   9  -1  -6   45.24    3.95
  -9  -1   6   36.95    3.82
   9   1  -6   47.21    4.62
  -9   1   6   42.28    4.42
  -7  -1   6   40.18    3.74
   7  -1  -6   41.69    3.68
   7   1  -6   38.79    3.35
  -7   1   6   41.62    3.53
  -5  -1   6  344.02   11.74
   5  -1  -6  375.48   11.78
   5   1  -6  363.85   10.99
  -5   1   6  355.64   11.42
  -3  -1   6   31.79    2.70
   3  -1  -6   45.28    4.42
  -3   1   6   36.97    3.17
   3   1  -6   33.21    2.88
   1  -1  -6   97.78    5.24
  -1  -1   6   90.21    4.40
  -1   1   6   92.07    5.02
   1   1  -6   91.61    4.44
   1  -1   6  137.65    5.41
  -1  -1  -6  130.67    6.21
  -1   1  -6  143.37    5.72
   1   1   6  145.41    6.45
  -3  -1  -6  258.89    9.52
   3  -1   6  269.37    8.43
  -3   1  -6  273.86    8.52
   3   1   6  250.19    9.22
   5  -1   6   18.30    2.65
   5  -1   6   22.35    2.61
  -5  -1  -6   19.66    3.28
   5   1   6   16.06    2.87
  -5   1  -6   21.63    2.73
  -7  -1  -6   75.98    5.21
   7  -1   6   80.29    4.64
   7  -1   6   72.75    4.10
   7  -1   6   81.03    5.21
   9  -1   6    5.52    1.78
   9  -1   6    6.48    2.66
   9  -1   6    4.32    1.67
   9   1   6    4.83    2.80
   9   1   6    4.92    1.31
  11  -1   6  130.29    6.12
  11  -1   6  128.73    6.05
  11  -1   6  131.43    7.56
  11   1   6  133.56    8.73
  11   1   6  124.65    4.32
  13  -1   6   40.63    3.58
  13  -1   6   53.91    6.11
  13  -1   6   31.27    4.07
  13   1   6   48.03    6.79
  15  -1   6    6.51    2.08
  15  -1   6    6.67    3.48
  15   1   6    0.52    3.42
  17  -1   6   75.58    7.11
  17   1   6   81.11    8.26
  19  -1   6   88.30    9.12
  19   1   6   64.91    8.47
  21  -1   6   37.67    6.60
  21   1   6   24.04    6.83
  23  -1   6   29.67    6.25
  23   1   6   28.65    7.06
  25  -1   6    5.97    6.71
  25   1   6   10.97    5.91
  32  -2  -6   -7.69    3.14
  32   2  -6    1.97    5.28
 -32   2   6    0.25    4.12
 -30  -2   6    0.39    3.75
  30  -2  -6   -5.84    3.25
  30   2  -6   -0.06    4.34
 -30   2   6    1.77    3.76
  28  -2  -6   10.82    4.42
  28   2  -6    7.56    5.16
 -28   2   6    3.11    3.93
  26  -2  -6   22.44    5.14
 -26   2   6   31.65    6.01
  26   2  -6   25.99    6.70
  24  -2  -6  383.49   15.61
 -24   2   6  352.76   15.08
  24   2  -6  333.66   16.62
  22  -2  -6   54.93    6.55
 -22   2   6   62.52    7.30
  22   2  -6   74.41    9.15
  20  -2  -6  251.43   11.47
 -20   2   6  240.11   11.73
  20   2  -6  240.84   12.80
  18  -2  -6  194.09    9.61
 -18   2   6  199.56   10.04
  18   2  -6  191.40   10.83
  16  -2  -6   34.79    4.84
 -16   2   6   50.49    5.87
  16   2  -6   43.64    6.29
  14  -2  -6  166.26    8.13
 -14   2   6  157.59    8.40
  14   2  -6  156.21    8.87
  12  -2  -6   23.26    3.64
 -12   2   6   32.90    4.60
  12   2  -6   31.75    4.66
 -10  -2   6  191.72    8.80
  10  -2  -6  197.81    8.63
 -10   2   6  189.25    8.68
  -8  -2   6  311.14   11.29
   8  -2  -6  320.23   11.26
   8   2  -6  327.77   10.64
  -6  -2   6  543.89   15.89
   6  -2  -6  535.29   15.99
   6   2  -6  568.59   15.32
  -6   2   6  556.11   16.29
  -4  -2   6   12.84    2.43
   4  -2  -6   11.05    2.55
  -4   2   6   20.73    3.21
   4   2  -6   15.16    2.32
  -2  -2   6  478.02   13.56
   2  -2  -6  460.96   14.39
  -2   2   6  477.83   14.43
   2   2  -6  472.95   12.70
   0  -2   6  311.18   11.06
   0  -2  -6  324.21   11.21
   0   2  -6  321.56    9.28
   0   2   6  330.36   12.12
  -2  -2  -6  185.86    8.06
   2  -2   6  189.92    7.99
   2  -2   6  192.36    6.21
  -2   2  -6  194.27    6.33
  -4  -2  -6  237.36    9.59
   4  -2   6  234.86    7.19
   4  -2   6  242.14    9.27
  -4   2  -6  236.45    7.30
  -6  -2  -6  177.51    8.24
   6  -2   6  179.57    6.05
   6  -2   6  172.76    7.67
   6   2   6  179.78    6.26
   8  -2   6   60.99    3.41
   8  -2   6   67.85    4.44
   8  -2   6   67.87    4.69
   8   2   6   69.28    3.26
   8   2   6   72.17    6.61
  10  -2   6  104.50    4.67
  10  -2   6   86.80    5.46
  10  -2   6   90.62    5.82
  10   2   6   94.17    2.98
  10   2   6  100.45    8.05
  12  -2   6  158.17    9.03
  12  -2   6  202.94    8.55
  12  -2   6  193.74    7.00
  12   2   6  200.51   11.51
  14  -2   6   44.02    3.60
  14  -2   6   57.26    5.94
  14   2   6   47.94    7.24
  16  -2   6   17.27    3.92
  16   2   6   13.38    5.37
  18  -2   6   52.99    6.15
  18   2   6   58.43    8.75
  20  -2   6  141.28    8.98
  20   2   6  139.54   11.49
  22   2   6   15.40    6.66
  24   2   6  109.23   12.86
  33   3  -6    0.81    5.67
  31  -3  -6   24.12    5.69
 -31   3   6   21.32    6.05
  31   3  -6   24.64    7.17
  29  -3  -6    4.83    4.04
  29   3  -6    6.33    5.15
 -29   3   6    5.72    4.15
  27  -3  -6   26.13    5.53
  27   3  -6   37.28    7.72
 -27   3   6   31.48    6.08
  25  -3  -6    1.88    3.29
 -25   3   6   -1.35    3.28
  25   3  -6   -1.91    4.09
  23  -3  -6  133.66    8.66
  23   3  -6  158.51   11.54
 -23   3   6  160.37   10.44
  21  -3  -6   56.60    6.33
  21   3  -6   68.60    8.75
 -21   3   6   67.59    7.75
  19  -3  -6  401.60   14.99
  19   3  -6  399.64   17.03
 -19   3   6  419.45   16.22
  17  -3  -6  120.99    7.55
 -17   3   6  122.08    8.00
  17   3  -6  127.72    8.89
  15  -3  -6  526.81   17.15
  15   3  -6  509.75   18.18
 -15   3   6  508.62   17.57
  13  -3  -6  256.90   10.72
  13   3  -6  233.48   10.78
 -13   3   6  223.27   10.49
  11  -3  -6  368.86   12.98
 -11   3   6  373.05   13.59
  11   3  -6  335.56   13.02
   9  -3  -6  260.38   10.28
  -9  -3   6  260.53   10.32
  -9   3   6  252.31   10.54
   9   3  -6  240.37   10.06
   7  -3  -6   65.46    4.99
  -7  -3   6   70.83    4.85
  -7   3   6   71.77    5.24
  -5  -3   6  157.19    6.94
   5  -3  -6  159.09    7.58
  -5   3   6  173.20    8.05
   5   3  -6  173.22    6.56
  -3  -3   6   14.28    2.43
   3  -3  -6   13.01    2.82
   3   3  -6    7.61    1.81
  -3   3   6   13.73    2.89
   1  -3  -6   75.01    5.23
  -1  -3   6   66.68    3.88
  -1   3   6   71.80    4.67
   1   3  -6   68.88    3.32
  -1  -3  -6  275.52   10.48
   1  -3   6  256.46    8.10
   1   3   6  264.24    9.51
  -1   3  -6  291.20    7.70
  -3  -3  -6   67.44    5.31
   3  -3   6   62.84    3.34
   3   3   6   69.60    4.21
  -3   3  -6   66.37    2.78
  -5  -3  -6  201.80    9.36
   5  -3   6  205.57    6.58
   5   3   6  210.72    7.32
   7  -3   6   53.19    2.48
   7  -3   6   56.49    3.34
  -7  -3  -6   61.01    5.36
   7   3   6   59.70    3.25
   7   3   6   50.19    6.49
   9  -3   6    2.07    1.04
   9  -3   6    4.38    1.68
   9   3   6    8.12    3.79
  11  -3   6   43.80    2.72
  11  -3   6   45.12    3.58
  11   3   6   41.61    6.90
  13  -3   6   11.10    1.96
  13  -3   6   11.99    2.65
  13   3   6   10.15    4.39
  15  -3   6   43.54    4.25
  15   3   6   44.29    8.16
  17  -3   6   10.69    3.44
  17   3   6   13.21    5.93
  19   3   6   82.67   10.68
  21   3   6   74.27   10.74
  23   3   6   44.20    8.81
  30  -4  -6    5.82    4.63
  30   4  -6    6.45    5.48
 -30   4   6    2.78    4.31
  28  -4  -6    8.80    4.34
 -28   4   6    1.23    4.25
  28   4  -6    7.39    5.81
  26  -4  -6   11.43    4.57
 -26   4   6    6.63    4.40
  26   4  -6   14.47    5.60
  24  -4  -6   23.78    4.89
  24   4  -6   27.40    6.76
 -24   4   6   21.05    5.34
  22  -4  -6   93.09    7.44
  22   4  -6   92.41    9.50
 -22   4   6  106.01    8.89
  20  -4  -6   53.24    6.08
 -20   4   6   53.59    7.32
  20   4  -6   65.67    8.58
  18  -4  -6   97.38    7.27
  18   4  -6  101.08    8.61
 -18   4   6   98.75    8.11
  16  -4  -6   77.92    6.38
 -16   4   6   79.50    7.14
  16   4  -6   72.45    7.16
  14  -4  -6    3.27    2.61
 -14   4   6    7.92    3.34
  14   4  -6    8.68    3.70
  12  -4  -6   54.80    5.90
 -12   4   6   66.84    7.22
  12   4  -6   61.48    6.97
 -10  -4   6   75.28    6.53
  10  -4  -6   64.71    5.24
  10   4  -6   68.28    5.54
 -10   4   6   64.24    5.79
   8  -4  -6   33.19    4.37
  -8  -4   6   40.69    4.82
   8   4  -6   43.11    5.02
  -8   4   6   44.38    5.64
  -6  -4   6  334.75   11.45
   6  -4  -6  355.42   12.70
  -6   4   6  368.01   13.44
   4  -4  -6   51.63    5.42
  -4  -4   6   53.92    3.80
  -4   4   6   53.31    4.71
   4   4  -6   46.61    3.14
   2  -4  -6   72.39    5.44
  -2  -4   6   66.36    3.82
  -2   4   6   74.81    5.18
   2   4  -6   67.42    3.33
   0  -4  -6   72.48    5.45
   0  -4   6   77.71    3.64
   0   4   6   82.74    5.25
   0   4  -6   77.23    3.02
  -2  -4  -6   31.33    4.65
   2   4   6   43.80    4.43
  -4  -4  -6   27.33    4.34
   4   4   6   39.81    3.97
  -6  -4  -6  181.42    9.36
   6   4   6  189.33    6.96
   6   4   6  177.22   10.98
   8   4   6  221.35    7.02
   8   4   6  220.55   12.60
  10   4   6   57.26    7.60
  12   4   6  185.76   12.45
  14   4   6   36.65    7.76
  16   4   6   85.33   10.86
  18   4   6    3.01    4.98
  20   4   6   32.81    7.95
  22   4   6    7.47    6.32
  29  -5  -6   27.42    5.81
 -29   5   6   27.74    6.65
  29   5  -6   35.58    8.46
  27  -5  -6   46.87    6.97
  27   5  -6   25.46    6.93
 -27   5   6   31.62    6.77
  25  -5  -6   18.92    4.99
 -25   5   6   17.33    5.60
  25   5  -6   19.49    6.60
  23  -5  -6   63.93    7.28
 -23   5   6   78.62    9.03
  23   5  -6   68.80    9.32
  21  -5  -6   13.81    4.00
  21   5  -6   23.45    5.79
 -21   5   6   14.68    5.23
  19  -5  -6   11.13    3.50
 -19   5   6   20.47    5.43
  19   5  -6   15.33    4.97
  17  -5  -6  138.83    8.44
 -17   5   6  132.42    9.55
  17   5  -6  124.69    9.59
  15  -5  -6    1.26    2.53
  15   5  -6    1.82    3.39
 -15   5   6    0.25    2.42
  13  -5  -6  101.82    7.00
  13   5  -6   95.20    7.45
 -13   5   6   96.95    7.77
  11  -5  -6   54.07    5.90
 -11   5   6   69.39    6.46
  11   5  -6   61.69    5.81
   9  -5  -6  138.17    7.83
  -9  -5   6  140.01    8.74
   9   5  -6  131.39    7.54
  -9   5   6  143.64    8.63
   7  -5  -6  205.91    9.65
  -7  -5   6  207.13    8.84
  -7   5   6  213.95   10.43
   7   5  -6  218.46    9.25
  -5  -5   6  118.94    6.04
   5  -5  -6  128.79    7.55
  -5   5   6  116.34    7.39
  -3  -5   6  167.90    6.70
   3  -5  -6  176.52    8.88
  -3   5   6  148.12    8.13
   3   5  -6  173.85    5.92
   1  -5  -6   25.44    4.43
  -1  -5   6   21.85    2.44
   1   5  -6   21.88    1.68
  -1   5   6   22.46    3.93
  -1  -5  -6    6.05    3.03
   1   5   6    5.27    2.30
  -3  -5  -6  117.42    7.78
   3   5   6  129.76    6.70
  -5  -5  -6   17.63    4.08
   5   5   6   24.42    3.46
   5   5   6   12.07    4.32
   7   5   6  229.44    8.28
   7   5   6  237.60   13.62
   9   5   6   15.86    5.28
   9   5   6   13.83    2.16
  11   5   6   66.83    9.46
  13   5   6    4.09    4.48
  15   5   6    2.65    5.01
  17   5   6    0.74    5.16
  19   5   6    2.02    5.07
  21   5   6   47.08    9.77
  26  -6  -6   32.90    5.90
  26   6  -6   27.54    7.93
 -26   6   6   36.10    7.38
  24  -6  -6   14.20    4.59
 -24   6   6   16.87    5.39
  24   6  -6    3.86    5.15
  22  -6  -6   21.71    4.86
  22   6  -6   21.84    6.14
 -22   6   6   26.37    6.04
  20  -6  -6   51.41    6.28
 -20   6   6   64.66    8.40
  20   6  -6   57.22    8.53
  18  -6  -6   17.75    4.18
 -18   6   6   16.00    4.72
  18   6  -6   16.66    5.08
  16  -6  -6    3.09    2.70
 -16   6   6   -1.31    2.87
  16   6  -6   -0.96    3.03
  14  -6  -6   10.91    3.66
  14   6  -6    9.46    3.97
 -14   6   6   11.21    4.41
  12  -6  -6   15.34    3.71
 -12   6   6   12.42    4.24
  12   6  -6   14.83    4.21
  10  -6  -6   97.16    6.98
  10   6  -6   77.37    6.37
 -10   6   6   77.04    7.18
  -8  -6   6   16.98    4.10
   8  -6  -6   14.31    3.60
  -8   6   6   25.92    4.91
   8   6  -6   16.60    3.60
   6  -6  -6  224.43   10.74
  -6  -6   6  249.34    9.63
  -6   6   6  219.00   11.09
   6   6  -6  241.02    9.58
  -4  -6   6   85.52    4.99
   4  -6  -6   79.86    6.51
  -4   6   6   86.38    6.87
   2  -6  -6  221.56   10.62
   2   6  -6  223.55    6.75
  -2   6   6  247.94   11.06
   0  -6  -6   87.40    7.03
   0   6   6  101.28    6.91
  -2  -6  -6  115.67    8.07
   2   6   6  119.28    7.13
  -4  -6  -6   51.20    6.57
   4   6   6   53.42    7.82
   4   6   6   63.33    5.13
   6   6   6   56.50    8.52
   6   6   6   45.43    4.34
   8   6   6   33.64    3.72
   8   6   6   38.22    7.61
  10   6   6    0.77    4.91
  12   6   6   17.00    6.24
  14   6   6    9.27    6.40
  16   6   6   25.33    7.48
  18   6   6    3.65    5.18
  25   7  -6   14.15    6.12
  23  -7  -6   25.11    4.98
  23   7  -6   25.88    7.49
 -23   7   6   46.64    8.26
  21  -7  -6    9.24    3.85
  21   7  -6    1.08    4.47
 -21   7   6   10.16    4.99
  19  -7  -6   37.95    5.55
  19   7  -6   42.64    7.57
 -19   7   6   40.24    7.34
  17  -7  -6   34.73    5.35
  17   7  -6   33.23    6.64
 -17   7   6   23.16    5.80
  15  -7  -6   20.39    4.31
  15   7  -6   22.76    5.71
 -15   7   6   28.58    6.12
  13  -7  -6   14.74    3.99
  13   7  -6   15.79    4.61
 -13   7   6   15.08    4.45
  11  -7  -6   19.49    4.27
 -11   7   6   25.82    5.99
  11   7  -6   26.98    5.12
   9  -7  -6   68.30    7.53
   9   7  -6   65.68    5.77
  -9   7   6   58.39    7.78
   7  -7  -6   82.81    6.73
  -7   7   6   90.54    8.05
   7   7  -6   88.87    6.03
   5  -7  -6  107.46    7.70
  -5   7   6  106.31    8.28
   3  -7  -6  103.35    7.77
  -3   7   6  104.01    7.92
   1  -7  -6   75.64    8.14
  -1   7   6   63.26    6.13
  -1  -7  -6   27.60    5.20
   1   7   6   28.98    4.83
  -3  -7  -6   46.61    6.21
   3   7   6   58.07    9.11
   3   7   6   40.69    5.29
   5   7   6   31.83    4.61
   5   7   6   27.55    7.01
   7   7   6   17.23    6.68
   7   7   6   18.65    3.44
   9   7   6   18.02    6.46
  11   7   6    3.56    4.91
  13   7   6   -1.23    5.42
  15   7   6   -2.02    5.03
  20  -8  -6   43.17    5.97
  20   8  -6   27.15    7.19
 -20   8   6   26.19    6.89
  18  -8  -6   20.85    4.71
 -18   8   6   25.09    6.82
  18   8  -6   17.40    5.71
  16  -8  -6    5.17    3.59
  16   8  -6    1.70    3.78
 -16   8   6    9.22    5.26
  14  -8  -6   38.96    5.85
 -14   8   6   36.78    7.19
  14   8  -6   32.96    6.58
  12  -8  -6    8.27    3.64
 -12   8   6   19.67    5.58
  12   8  -6   10.91    4.68
  10  -8  -6   25.81    5.16
 -10   8   6   33.24    6.51
   8  -8  -6   26.67    5.08
  -8   8   6   20.42    5.34
   6  -8  -6   53.55    6.96
  -6   8   6   53.27    7.90
   4  -8  -6   11.72    4.05
  -4   8   6    9.95    3.91
   2  -8  -6   64.53    7.68
  -2   8   6   62.15    7.55
   0  -8  -6   30.91    5.73
   0   8   6   21.93    4.94
   0   8   6   26.11    7.02
   2   8   6   60.22    7.03
   2   8   6   46.57    8.49
   4   8   6  142.89    8.86
   4   8   6  151.72   12.87
   6   8   6   70.50   10.50
   8   8   6   25.03    7.66
  10   8   6   25.63    7.82
  12   8   6    3.99    6.28
  13  -9  -6   20.76    4.86
 -13   9   6   33.86    7.28
  11  -9  -6   16.15    4.83
 -11   9   6   20.50    6.01
   9  -9  -6   15.51    4.52
  -9   9   6   16.15    5.20
   7  -9  -6   27.06    5.61
  -7   9   6   27.95    6.18
   5  -9  -6   24.64    5.45
  -5   9   6   25.07    5.75
   3  -9  -6    7.82    3.96
  -3   9   6   14.34    4.65
  -3   9   6   16.27    5.93
  -1   9   6   57.45   10.00
  -1   9   6   54.32    7.35
   1   9   6   36.07    6.01
   1   9   6   60.15   10.19
   3   9   6   45.84    9.39
   3   9   6   51.02    6.88
   5   9   6   31.57    7.94
 -32   0   7    8.54    4.72
 -30   0   7   19.42    5.61
 -28   0   7   95.14    8.39
 -26   0   7  181.59   10.93
  22   0  -7  182.22   10.31
  20   0  -7   67.81    6.15
  18   0  -7   77.77    6.14
  16   0  -7   40.75    5.20
  14   0  -7   -1.58    1.93
  12   0  -7  249.40   10.10
  10   0  -7   27.83    4.09
   8   0  -7   17.60    3.11
  -6   0   7  357.08   11.87
   6   0  -7  395.54   12.44
  -4   0   7   99.23    5.33
   4   0  -7  103.83    5.58
   2   0  -7    4.07    1.76
  -2   0   7    3.30    1.62
   0   0   7  182.79    7.41
   0   0  -7  193.13    7.74
   2   0   7   16.40    2.63
  -2   0  -7   15.00    2.64
  -4   0  -7  226.32    8.83
   4   0   7  242.06    8.79
   6   0   7    7.70    2.07
  -6   0  -7    9.47    2.59
   6   0   7    3.94    1.55
   8   0   7   98.53    5.09
   8   0   7  104.80    7.13
  10   0   7   93.74    4.78
  10   0   7   94.91    7.33
  12   0   7   58.98    6.98
  12   0   7   39.75    3.14
  14   0   7   -1.57    3.09
  16   0   7   13.22    4.63
  18   0   7    8.86    5.06
  20   0   7   22.42    6.17
  22   0   7   62.82    9.02
  24   0   7   18.09    6.43
  33  -1  -7   14.44    5.73
 -33  -1   7    3.19    4.36
  33   1  -7    7.47    5.79
 -33   1   7    1.45    4.39
  31  -1  -7   54.45    7.87
 -31  -1   7   59.29    7.74
 -31   1   7   61.97    8.28
  31   1  -7   58.46   10.20
 -29  -1   7   27.68    5.52
  29  -1  -7   16.25    5.22
  29   1  -7   28.32    7.17
 -29   1   7   29.24    6.10
  27  -1  -7   67.86    7.80
  27   1  -7   89.56   10.86
 -27   1   7   78.32    8.77
  25  -1  -7  146.68    9.78
  25   1  -7  140.88   11.39
 -25   1   7  143.48    9.69
  23  -1  -7   19.61    4.67
  23   1  -7   20.41    5.98
 -23   1   7   23.87    5.20
  21  -1  -7   91.16    7.09
 -21   1   7   77.83    7.16
  21   1  -7   89.49    8.50
  19  -1  -7   19.16    3.92
  19   1  -7   18.71    5.07
  17  -1  -7   71.35    6.05
  15  -1  -7   51.60    5.74
  15   1  -7   55.35    4.89
  13  -1  -7  286.14   11.26
  13   1  -7  261.10   10.37
  11  -1  -7   60.34    4.74
  11   1  -7   63.70    4.82
  -9  -1   7  256.15   10.57
   9  -1  -7  249.25    9.98
   9   1  -7  244.49    9.40
  -7  -1   7  114.68    6.52
   7  -1  -7  118.70    6.41
   7   1  -7  105.67    5.61
   5  -1  -7  221.83    8.92
   5   1  -7  234.12    8.87
  -5   1   7  276.32   12.66
   3  -1  -7  113.68    6.14
  -3  -1   7  119.04    5.57
  -3   1   7  118.77    6.50
   3   1  -7  117.69    5.60
  -1  -1   7   33.54    3.05
   1  -1  -7   44.59    4.58
   1   1  -7   38.32    3.28
  -1   1   7   46.53    4.99
   1  -1   7  134.56    5.79
  -1  -1  -7  141.58    6.87
  -1   1  -7  151.54    6.35
   3  -1   7   53.66    3.70
  -3  -1  -7   54.55    4.48
  -3   1  -7   56.60    3.84
  -5  -1  -7  200.17    8.80
   5  -1   7  200.92    8.17
   5  -1   7  206.00    7.58
  -5   1  -7  205.28    7.83
   7  -1   7  448.24   13.10
   7  -1   7  429.32   13.54
  -7  -1  -7  454.26   14.86
   9  -1   7   19.26    2.85
   9  -1   7   18.25    2.87
   9  -1   7   25.46    4.27
   9   1   7   20.30    4.38
   9   1   7   21.15    2.45
  11  -1   7   38.74    3.80
  11  -1   7   39.33    5.41
  11   1   7   42.34    6.40
  11   1   7   32.55    2.59
  13  -1   7   24.69    3.16
  13  -1   7   38.22    5.68
  13   1   7   34.44    2.29
  13   1   7   36.31    6.35
  15  -1   7   19.96    4.70
  15   1   7   13.01    4.99
  17  -1   7  167.36   10.29
  17   1   7  189.24   12.27
  19  -1   7    4.41    4.19
  19   1   7    0.31    4.36
  21  -1   7   98.50    8.94
  21   1   7   94.11   11.11
  23   1   7   -2.48    4.92
  32  -2  -7    1.05    4.27
 -32  -2   7    3.67    4.09
  32   2  -7    9.97    6.28
 -32   2   7   -5.43    3.46
  30  -2  -7   -5.60    3.53
 -30   2   7    4.03    4.34
  30   2  -7   -1.08    4.62
  28  -2  -7   18.34    5.26
 -28   2   7   29.94    6.27
  28   2  -7   20.05    6.24
  26  -2  -7   40.48    6.30
  26   2  -7   46.76    7.95
 -26   2   7   54.27    7.49
  24  -2  -7   83.84    7.36
 -24   2   7   73.98    8.33
  24   2  -7   66.55    9.06
  22  -2  -7   74.53    7.67
  22   2  -7   95.57    9.04
 -22   2   7   88.46    7.91
  20  -2  -7   23.70    4.68
 -20   2   7   32.23    5.52
  20   2  -7   30.86    6.03
  18  -2  -7  152.22    8.63
 -18   2   7  157.23    9.24
  18   2  -7  166.88   10.34
  16  -2  -7  265.71   11.46
  16   2  -7  268.26   12.67
 -16   2   7  262.99   11.81
  14  -2  -7   32.63    4.58
 -14   2   7   34.30    4.91
  12  -2  -7  412.72   14.46
  12   2  -7  411.88   13.76
  10  -2  -7   26.57    4.00
  10   2  -7   22.57    3.49
  -8  -2   7  107.89    6.40
   8  -2  -7   97.91    6.02
   8   2  -7   95.21    5.38
  -6  -2   7   75.72    5.08
   6  -2  -7   74.34    5.18
   6   2  -7   74.72    4.58
  -4  -2   7   54.87    4.25
   4  -2  -7   60.33    4.67
   4   2  -7   76.44    4.46
   2  -2  -7   86.20    5.57
  -2  -2   7   85.60    5.05
   2   2  -7   93.12    4.63
   0  -2  -7  266.71   10.42
   0  -2   7  260.91    8.36
   0   2  -7  270.02    8.63
  -2  -2  -7   27.46    4.12
   2  -2   7   30.28    2.93
  -2   2  -7   27.21    2.83
  -4  -2  -7  108.14    6.53
   4  -2   7  114.83    4.88
  -4   2  -7  110.17    4.90
  -6  -2  -7   30.63    4.50
   6  -2   7   32.80    2.78
   8  -2   7  139.55    6.91
   8  -2   7  128.32    5.51
   8   2   7  134.16    9.18
   8   2   7  128.62    5.13
  10  -2   7   37.13    3.15
  10  -2   7   49.74    5.47
  10   2   7   45.38    7.02
  10   2   7   36.68    2.33
  10   2   7   34.71    2.23
  12  -2   7  182.26    7.21
  12  -2   7  190.77    8.91
  12   2   7  183.97   11.77
  14  -2   7   59.60    5.69
  14   2   7   80.94   10.07
  16  -2   7  101.27    7.35
  16   2   7  102.93    9.84
  18  -2   7   72.51    6.75
  18   2   7   88.38   10.90
  20   2   7   82.02   10.95
  22   2   7   10.12    6.69
  31  -3  -7   25.80    6.21
  31   3  -7   18.86    7.00
 -31   3   7   15.50    5.40
  29  -3  -7   39.22    6.82
  29   3  -7   43.09    8.38
 -29   3   7   47.57    7.65
  27  -3  -7    4.18    3.78
  27   3  -7    2.05    4.54
 -27   3   7    7.59    4.56
  25  -3  -7   26.43    5.28
 -25   3   7   28.90    5.96
  25   3  -7   32.94    6.80
  23  -3  -7   60.85    7.28
 -23   3   7   57.23    7.70
  23   3  -7   61.27    8.44
  21  -3  -7   33.94    5.28
 -21   3   7   49.49    7.07
  21   3  -7   49.61    7.64
  19  -3  -7  310.68   13.23
  19   3  -7  293.75   14.50
 -19   3   7  303.40   13.80
  17  -3  -7  120.48    7.89
  17   3  -7  122.49    8.97
 -17   3   7  103.91    7.76
  15  -3  -7  115.77    7.65
 -15   3   7  111.08    7.88
  15   3  -7  101.82    7.93
  13  -3  -7  627.42   19.62
  13   3  -7  591.25   19.73
 -13   3   7  603.22   19.81
  11  -3  -7  352.98   13.15
 -11   3   7  381.82   14.44
   9  -3  -7  315.71   12.13
  -9  -3   7  306.91   11.86
   9   3  -7  332.20   11.16
  -9   3   7  306.85   12.46
  -7  -3   7  159.33    7.73
   7  -3  -7  161.99    8.11
  -7   3   7  164.27    8.35
   7   3  -7  174.66    7.19
   5  -3  -7   63.90    6.30
  -5  -3   7   58.76    4.42
  -5   3   7   47.44    4.52
   5   3  -7   37.64    3.27
   3  -3  -7   29.28    4.39
  -3  -3   7   23.59    3.33
  -3   3   7   24.14    3.79
   3   3  -7   29.83    3.11
  -1  -3   7    7.45    2.00
   1  -3  -7   12.93    3.07
   1   3  -7    8.14    1.71
  -1   3   7    4.57    2.29
   1  -3   7   14.78    2.33
  -1  -3  -7   12.08    3.24
   1   3   7   20.98    3.22
  -1   3  -7   21.42    2.29
  -3  -3  -7  236.73   10.36
   3   3   7  255.93    9.15
  -3   3  -7  251.06    7.36
  -5  -3  -7  339.97   13.27
   5   3   7  351.93   10.88
   7  -3   7  125.23    5.53
  -7  -3  -7  116.69    7.80
   7  -3   7  114.15    4.35
   7   3   7  107.53    4.82
   9  -3   7  251.66    8.58
   9  -3   7  237.25    7.23
   9   3   7  219.17    6.56
   9   3   7  242.77   13.17
  11  -3   7  124.56    6.08
  11   3   7  125.74   10.22
  13  -3   7  166.96    7.32
  13   3   7  189.53   12.66
  15  -3   7   17.45    4.63
  15   3   7    6.62    5.32
  17   3   7  119.12   13.01
  19   3   7   13.04    5.87
  21   3   7   21.30    7.34
  30  -4  -7   11.82    5.08
  30   4  -7    9.47    5.82
 -30   4   7    5.80    5.24
  28  -4  -7   10.33    4.57
  28   4  -7    7.02    5.42
 -28   4   7   23.72    6.26
  26  -4  -7   59.01    7.56
 -26   4   7   65.50    8.88
  26   4  -7   54.85    8.95
  24  -4  -7   28.02    5.46
  24   4  -7   41.75    7.77
 -24   4   7   28.70    6.16
  22  -4  -7  129.36    9.02
 -22   4   7  137.61    9.82
  22   4  -7  123.95   10.42
  20  -4  -7   31.54    5.41
  20   4  -7   39.80    7.17
 -20   4   7   40.66    6.56
  18  -4  -7  192.29   10.20
  18   4  -7  203.63   11.79
 -18   4   7  182.43   11.08
  16  -4  -7  434.54   15.94
 -16   4   7  440.17   17.38
  16   4  -7  462.28   17.79
  14  -4  -7  198.92    9.99
  14   4  -7  203.99   10.87
 -14   4   7  208.51   11.04
  12  -4  -7  375.86   14.24
  12   4  -7  374.85   14.63
 -12   4   7  378.79   15.08
  10  -4  -7  178.09    9.08
 -10   4   7  170.21    9.44
  10   4  -7  181.98    9.18
   8  -4  -7  133.80    7.89
  -8  -4   7  127.24    7.07
  -8   4   7  132.30    8.08
   8   4  -7  135.27    6.51
  -6  -4   7   88.78    5.50
   6  -4  -7   81.74    6.23
  -6   4   7   88.81    6.40
   6   4  -7   85.16    4.74
  -4  -4   7   51.07    4.00
   4  -4  -7   70.10    6.99
  -4   4   7   48.50    4.80
   4   4  -7   49.19    3.39
  -2  -4   7   48.94    3.62
   2  -4  -7   54.83    5.97
  -2   4   7   53.20    4.82
   2   4  -7   47.91    3.00
   0  -4  -7   91.57    6.47
   0  -4   7   88.12    4.38
   0   4   7  100.73    6.09
   0   4  -7   97.04    3.75
  -2  -4  -7   81.42    6.29
   2  -4   7   72.87    3.58
   2   4   7   66.28    4.83
  -2   4  -7   73.13    2.51
  -4  -4  -7  186.55    9.94
   4   4   7  199.43    8.04
  -6  -4  -7  130.53    8.63
   6   4   7  129.86    5.87
   8   4   7  122.34    5.09
   8   4   7  136.98   10.60
  10   4   7   54.47    8.00
  12   4   7  189.58   13.32
  14   4   7   64.78    9.98
  16   4   7   35.53    7.89
  18   4   7  128.33   12.53
  20   4   7   29.45    7.74
  29  -5  -7   63.33    8.31
 -29   5   7   70.69    9.85
  29   5  -7   68.23   10.48
  27  -5  -7   -1.33    3.48
 -27   5   7    5.92    4.88
  27   5  -7    0.24    4.74
  25  -5  -7  132.98    9.74
 -25   5   7  116.25   10.43
  25   5  -7   71.81    9.53
  23  -5  -7    3.67    3.49
  23   5  -7    0.11    3.95
 -23   5   7    3.09    4.11
  21  -5  -7   44.13    6.30
 -21   5   7   57.18    8.09
  21   5  -7   30.14    6.40
  19  -5  -7   27.87    4.98
  19   5  -7   28.68    6.11
 -19   5   7   32.92    6.35
  17  -5  -7   70.98    7.47
  17   5  -7   58.52    7.52
 -17   5   7   58.58    7.83
  15  -5  -7   69.51    7.20
  15   5  -7   70.87    7.17
 -15   5   7   74.27    7.31
  13  -5  -7  127.93    8.22
  13   5  -7  102.86    7.75
 -13   5   7  127.52    8.81
  11  -5  -7   26.40    4.86
 -11   5   7   35.15    5.85
  11   5  -7   39.50    5.90
   9  -5  -7   58.82    6.77
   9   5  -7   49.30    5.05
  -9   5   7   67.51    6.25
   7  -5  -7  112.68    7.51
  -7  -5   7  104.92    6.30
  -7   5   7  114.10    7.79
   5  -5  -7  229.83   10.75
  -5  -5   7  213.89    8.61
   5   5  -7  225.09    7.89
  -5   5   7  222.81   10.62
  -3  -5   7   17.82    2.74
   3  -5  -7   11.03    3.23
   3   5  -7   11.93    1.89
  -3   5   7   18.94    3.95
   1  -5  -7  233.85   11.14
  -1  -5   7  235.36    7.52
  -1   5   7  254.78   10.66
   1   5  -7  242.10    6.71
  -1  -5  -7   40.69    5.77
   1   5   7   54.24    5.71
  -3  -5  -7  164.02    9.64
   3   5   7  173.93    8.08
  -5  -5  -7  169.76   10.05
   5   5   7  171.27    7.61
   7   5   7  125.65   10.83
   7   5   7  124.12    5.86
   9   5   7   69.12    9.96
  11   5   7    5.56    5.28
  13   5   7   94.89   11.68
  15   5   7   14.20    6.92
  17   5   7   34.71    8.58
  19   5   7   15.69    7.23
  26  -6  -7   33.76    6.04
  26   6  -7   20.29    6.36
 -26   6   7   41.43    7.88
  24  -6  -7   43.71    6.34
 -24   6   7   39.69    7.49
  24   6  -7   29.86    6.78
  22  -6  -7   93.63    8.05
 -22   6   7   88.89   10.08
  22   6  -7   64.40    8.70
  20  -6  -7   38.34    5.70
  20   6  -7   35.58    6.92
 -20   6   7   30.98    6.40
  18  -6  -7    3.10    3.34
 -18   6   7    4.59    3.99
  18   6  -7    3.48    3.52
  16  -6  -7   46.84    6.31
  16   6  -7   45.71    6.69
 -16   6   7   45.99    7.07
  14  -6  -7   16.16    4.39
 -14   6   7   13.74    4.37
  14   6  -7   18.00    4.41
  12  -6  -7   23.44    4.39
 -12   6   7   29.22    5.57
  12   6  -7   14.30    3.78
  10  -6  -7   45.34    6.26
  10   6  -7   45.51    5.92
 -10   6   7   48.02    7.04
   8  -6  -7   37.24    5.90
  -8   6   7   41.33    6.09
   6  -6  -7  124.77    8.27
  -6  -6   7   96.68    8.92
  -6   6   7  109.73    7.96
   4  -6  -7  103.00    7.64
  -4   6   7   99.53    7.43
   4   6  -7   90.14    4.37
   2  -6  -7   21.96    4.75
  -2   6   7   12.21    3.61
   0  -6  -7  139.90    9.09
   0   6   7  156.10    8.65
  -2  -6  -7   76.61    8.12
   2   6   7   86.77    6.37
  -4  -6  -7  226.56   11.84
   4   6   7  234.91   10.05
   4   6   7  247.11   14.75
   6   6   7    1.14    3.86
   6   6   7    5.59    2.22
   8   6   7   24.05    6.83
  10   6   7   16.94    6.39
  12   6   7   34.27    7.70
  14   6   7    2.70    6.10
  16   6   7    7.24    6.12
  23  -7  -7    3.63    3.81
 -23   7   7    4.19    4.46
  23   7  -7   11.85    5.34
  21  -7  -7    3.61    3.55
 -21   7   7   15.26    5.72
  21   7  -7   20.45    6.50
  19  -7  -7   12.70    4.01
 -19   7   7   15.58    5.50
  19   7  -7    6.24    4.24
  17  -7  -7   15.67    4.11
 -17   7   7   11.17    4.80
  17   7  -7   18.10    5.08
  15  -7  -7    4.56    3.17
  15   7  -7    3.94    3.32
 -15   7   7    3.08    3.82
  13  -7  -7   35.93    5.52
 -13   7   7   46.48    7.53
  13   7  -7   32.73    5.60
  11  -7  -7    5.45    3.15
 -11   7   7   15.44    4.96
  11   7  -7    8.83    3.38
   9  -7  -7   41.10    6.23
   9   7  -7   39.11    5.34
  -9   7   7   48.89    7.34
   7  -7  -7   13.82    3.88
  -7   7   7   22.85    5.20
   5  -7  -7   34.51    5.85
  -5   7   7   36.65    6.19
   3  -7  -7   71.11    7.82
  -3   7   7   88.05    9.03
   1  -7  -7   52.65    6.95
  -1   7   7   60.55    6.87
  -1  -7  -7  201.96   11.58
   1   7   7  212.29   10.58
  -3  -7  -7   44.66    6.60
   3   7   7   69.81   10.22
   3   7   7   52.67    5.96
   5   7   7  106.36   12.31
   5   7   7   95.97    6.68
   7   7   7   22.96    7.12
   9   7   7   12.89    6.23
  11   7   7    6.28    5.73
  13   7   7    5.87    7.00
  20   8  -7   22.07    5.87
  18  -8  -7   20.23    4.93
  18   8  -7   22.18    5.89
 -18   8   7   33.20    7.35
  16  -8  -7   29.26    5.77
 -16   8   7   24.83    6.60
  16   8  -7   28.91    6.11
  14  -8  -7   21.71    4.71
 -14   8   7   34.11    7.43
  12  -8  -7   22.24    4.94
 -12   8   7   25.67    6.32
  10  -8  -7   19.82    4.62
 -10   8   7   29.17    6.81
   8  -8  -7   24.50    5.16
  -8   8   7   35.97    6.55
   6  -8  -7   28.45    5.31
  -6   8   7   22.65    5.35
   4  -8  -7   67.26    8.16
  -4   8   7   73.11    8.39
   2  -8  -7   31.86    6.19
  -2   8   7   22.32    5.07
   0  -8  -7   14.76    4.44
   0   8   7   17.36    6.21
   0   8   7   15.70    4.35
   2   8   7   57.81    7.04
   2   8   7   72.02   11.12
   4   8   7  104.55   13.07
   6   8   7   45.30    9.69
   8   8   7    7.93    5.90
  11  -9  -7   19.46    5.10
 -11   9   7   17.90    5.67
   9  -9  -7   47.43    6.90
  -9   9   7   59.34    8.46
   7  -9  -7    5.91    4.04
  -7   9   7   10.73    5.06
   5  -9  -7    5.57    3.87
  -5   9   7    7.25    4.25
   3  -9  -7    1.87    3.71
  -3   9   7    3.06    3.61
  -3   9   7   12.99    5.63
  -1   9   7   19.12    6.98
  -1   9   7    5.58    3.93
   1   9   7   59.10   10.56
   1   9   7   57.25    7.24
  32   0  -8   59.75    8.19
 -32   0   8   57.65    8.41
 -30   0   8    7.31    4.09
  30   0  -8    0.08    3.90
 -28   0   8   57.82    7.87
  28   0  -8   52.31    7.49
  26   0  -8   13.21    4.36
  24   0  -8   47.60    6.53
  22   0  -8   78.84    7.05
  20   0  -8   53.14    6.48
  18   0  -8   95.81    7.01
  16   0  -8   69.20    7.09
  14   0  -8    4.89    2.49
  12   0  -8    1.18    1.96
  10   0  -8   65.78    5.00
   8   0  -8   77.80    5.43
   6   0  -8    3.78    2.05
   4   0  -8  116.88    6.31
   2   0  -8  139.01    6.88
   0   0  -8  107.27    6.01
  -2   0  -8 1015.04   26.11
  -4   0  -8   92.18    5.76
  -6   0  -8   62.56    5.04
   6   0   8   57.01    4.32
   8   0   8   19.52    2.98
   8   0   8   23.76    4.54
  10   0   8  374.06   11.86
  10   0   8  408.36   15.95
  12   0   8    2.48    3.69
  14   0   8   92.74    8.64
  16   0   8    0.31    3.94
  18   0   8   40.28    7.20
  20   0   8   -3.16    4.80
  22   0   8   19.46    6.92
 -33  -1   8   29.51    6.46
  33  -1  -8   36.27    7.16
 -33   1   8   41.79    7.73
  31  -1  -8   12.00    5.21
 -31  -1   8    7.29    4.51
 -31   1   8    9.69    5.11
  29  -1  -8   61.47    8.06
 -29   1   8   70.85    8.83
  27  -1  -8   30.25    5.88
 -27   1   8   34.47    6.44
  25  -1  -8    9.16    4.19
 -25   1   8   10.72    4.63
  23  -1  -8  166.55   10.28
  23   1  -8  180.12   10.50
 -23   1   8  165.46   10.61
  21  -1  -8    3.66    3.10
  21   1  -8   -0.67    2.50
  19  -1  -8   29.25    5.10
  19   1  -8   34.82    5.48
  17  -1  -8  252.40   11.36
  17   1  -8  243.28   11.00
  15  -1  -8  658.01   20.54
  15   1  -8  685.59   20.79
  13  -1  -8  698.97   20.95
  13   1  -8  670.60   20.08
  11  -1  -8   61.54    5.34
  11   1  -8   63.21    4.99
   9  -1  -8  157.27    8.03
   9   1  -8  149.53    7.36
   7  -1  -8   35.14    4.60
   7   1  -8   46.75    5.11
   5  -1  -8  115.95    6.66
   5   1  -8  110.64    6.00
   3  -1  -8  325.90   11.88
  -3  -1   8  329.40   10.92
   3   1  -8  325.47   11.03
   1  -1  -8   14.46    3.27
  -1  -1   8   18.19    2.97
   1   1  -8   14.88    2.81
   1  -1   8  495.92   14.24
  -1  -1  -8  477.03   15.42
  -1   1  -8  496.90   14.66
  -3  -1  -8  128.82    7.24
   3  -1   8  144.42    6.45
  -3   1  -8  159.96    7.11
   5  -1   8 1438.64   34.52
  -5  -1  -8 1478.74   36.55
  -5   1  -8 1471.11   35.06
  -7  -1  -8   24.60    4.10
   7  -1   8   30.75    3.71
   9  -1   8   44.30    5.67
   9  -1   8   29.03    4.64
   9   1   8   35.79    3.20
   9   1   8   44.29    6.52
  11  -1   8   85.55    7.01
  11  -1   8   70.19    5.47
  11   1   8   85.93    8.17
  13  -1   8   29.75    5.53
  13   1   8   38.75    6.78
  15  -1   8   27.27    5.67
  15   1   8    6.44    5.09
  17  -1   8    0.94    3.98
  17   1   8   -9.67    3.25
  19  -1   8    6.31    4.69
  19   1   8    6.72    5.38
  21   1   8   42.73    8.65
  32  -2  -8   49.68    7.84
  32   2  -8   68.15   11.05
 -32   2   8   65.91    9.24
  30  -2  -8    6.00    4.32
  30   2  -8   14.10    6.27
 -30   2   8   15.03    5.49
  28  -2  -8   38.43    6.83
  28   2  -8   38.86    7.89
 -28   2   8   33.55    6.54
  26  -2  -8    5.81    4.01
  26   2  -8    4.28    4.76
 -26   2   8   12.91    4.60
  24  -2  -8   42.11    6.44
 -24   2   8   63.10    8.09
  24   2  -8   43.98    7.66
  22  -2  -8   22.30    4.74
  22   2  -8   26.47    6.21
 -22   2   8   25.10    5.32
  20  -2  -8  123.32    8.54
  20   2  -8  136.82   10.29
 -20   2   8  124.25    8.79
  18  -2  -8   35.09    5.35
 -18   2   8   35.86    5.97
  16  -2  -8  150.25    8.72
  16   2  -8  151.13    8.54
 -16   2   8  140.56    8.97
  14  -2  -8  137.70    8.26
  14   2  -8  119.01    7.15
  12  -2  -8   63.07    6.53
  12   2  -8   57.91    5.82
  10  -2  -8  178.19    8.87
  10   2  -8  175.35    8.08
   8  -2  -8  173.29    8.58
   8   2  -8  184.35    8.06
   6  -2  -8   91.33    6.25
  -6  -2   8   87.69    5.78
   6   2  -8   88.30    5.31
  -4  -2   8  351.81   12.52
   4  -2  -8  371.90   13.27
   4   2  -8  369.32   11.79
   2  -2  -8   96.57    6.44
   2   2  -8  105.35    5.35
   0  -2   8  123.92    5.61
   0  -2  -8  117.69    7.01
   0   2  -8  125.10    5.76
   2  -2   8  442.77   12.67
  -2  -2  -8  437.00   15.06
  -2   2  -8  461.10   13.17
   4  -2   8  112.18    5.27
  -4  -2  -8  102.96    7.02
  -4   2  -8  120.48    5.71
   6  -2   8    6.18    1.93
  -6  -2  -8    4.55    2.88
   8  -2   8   14.61    2.47
   8  -2   8   21.12    3.75
  -8  -2  -8   14.04    3.51
   8   2   8   23.49    5.69
  10  -2   8  100.91    6.05
  10  -2   8  109.57    6.89
  10   2   8  100.77    4.31
  10   2   8   99.17    8.94
  12  -2   8   79.92    6.41
  12   2   8   93.01    9.33
  14  -2   8   94.74    7.12
  14   2   8   94.19    9.49
  16  -2   8   22.97    4.89
  16   2   8   24.68    6.65
  18   2   8   49.34    8.95
  20   2   8   11.73    6.59
  31  -3  -8    4.43    4.13
 -31   3   8    4.18    4.66
  31   3  -8   10.09    6.12
  29  -3  -8   57.32    7.88
 -29   3   8   61.06    8.89
  29   3  -8   49.22    8.96
  27  -3  -8   23.11    5.63
  27   3  -8   28.89    7.46
 -27   3   8   31.41    6.68
  25  -3  -8   40.47    6.25
 -25   3   8   43.63    7.10
  25   3  -8   47.67    8.82
  23  -3  -8   41.06    6.45
 -23   3   8   68.77    8.37
  23   3  -8   55.01    8.42
  21  -3  -8   -0.35    2.89
 -21   3   8    1.63    3.04
  21   3  -8    5.27    4.07
  19  -3  -8  133.22    8.92
  19   3  -8  123.15    9.73
 -19   3   8  122.64    9.16
  17  -3  -8    6.07    3.32
  17   3  -8   13.11    4.59
 -17   3   8    9.42    3.86
  15  -3  -8  295.83   12.67
 -15   3   8  307.16   13.73
  13  -3  -8  874.02   25.63
  13   3  -8  816.55   23.11
 -13   3   8  805.15   24.81
  11  -3  -8  465.22   16.43
  11   3  -8  492.99   15.56
 -11   3   8  470.51   16.97
   9  -3  -8   22.73    4.19
  -9   3   8   25.28    4.52
   9   3  -8   21.41    3.44
   7  -3  -8  453.88   15.90
  -7  -3   8  462.41   15.31
   7   3  -8  460.90   13.95
  -7   3   8  441.37   15.72
   5  -3  -8  127.30    7.65
  -5  -3   8  119.47    6.66
   5   3  -8  112.31    5.76
  -5   3   8  131.75    7.49
  -3  -3   8  143.00    6.96
   3  -3  -8  137.09    7.87
   3   3  -8  134.30    6.04
  -3   3   8  154.48    7.91
  -1  -3   8   45.89    3.89
   1  -3  -8   57.91    6.18
   1   3  -8   50.86    3.55
  -1   3   8   57.64    4.84
   1  -3   8  184.03    7.51
  -1  -3  -8  173.94    9.09
   1   3   8  173.55    8.09
  -1   3  -8  186.41    6.59
  -3  -3  -8  358.11   14.02
  -3   3  -8  367.88   10.30
   3   3   8  352.41   11.97
  -5  -3  -8  344.81   13.96
   5   3   8  352.47   11.35
  -7  -3  -8  109.67    7.69
   7  -3   8  102.43    5.61
   7  -3   8  100.67    4.47
   7   3   8   96.75    4.91
   9  -3   8   72.22    5.00
   9   3   8   70.97    3.67
   9   3   8   84.40    8.78
  11  -3   8   17.00    3.27
  11   3   8   13.64    5.79
  13   3   8   14.82    5.45
  15   3   8   41.09    8.63
  17   3   8   45.55    8.77
  19   3   8   29.65    7.76
  30  -4  -8    6.75    4.68
 -30   4   8    5.54    5.30
  30   4  -8    8.90    6.34
  28  -4  -8   15.14    4.94
 -28   4   8   14.48    5.76
  28   4  -8   18.49    6.51
  26  -4  -8   58.18    7.52
 -26   4   8   58.19    8.41
  26   4  -8   77.90   10.39
  24  -4  -8   38.58    6.33
 -24   4   8   41.11    7.12
  24   4  -8   40.66    7.94
  22  -4  -8   24.33    5.52
 -22   4   8   46.25    7.76
  22   4  -8   28.46    6.16
  20  -4  -8   48.94    6.30
  20   4  -8   48.90    7.19
 -20   4   8   50.93    7.28
  18  -4  -8  253.89   12.35
  18   4  -8  247.89   13.38
 -18   4   8  244.63   13.11
  16  -4  -8  145.07    9.08
  16   4  -8  153.76   10.19
 -16   4   8  156.16   10.14
  14  -4  -8  121.07    8.04
  14   4  -8  123.60    8.68
 -14   4   8  130.26    8.95
  12  -4  -8   50.55    6.23
 -12   4   8   40.24    5.87
  10  -4  -8   67.82    5.98
 -10   4   8   81.91    6.77
  10   4  -8   72.64    5.14
   8  -4  -8   87.35    6.75
   8   4  -8  107.81    5.94
  -8   4   8  103.22    7.37
  -6  -4   8  214.21    9.16
   6  -4  -8  209.81   10.33
  -6   4   8  216.08   10.32
   6   4  -8  213.99    8.22
  -4  -4   8   82.06    5.27
   4  -4  -8   80.00    6.66
   4   4  -8   88.54    4.82
  -4   4   8   98.67    6.79
   2  -4  -8   60.68    7.01
  -2  -4   8   54.77    4.21
  -2   4   8   60.80    5.44
   2   4  -8   64.27    3.68
   0  -4  -8  117.23    8.07
   0  -4   8  130.30    5.88
   0   4  -8  143.07    5.17
   0   4   8  132.63    7.41
  -2  -4  -8  551.05   18.99
   2  -4   8  548.24   14.52
   2   4   8  590.51   17.40
  -2   4  -8  564.71   13.53
   4  -4   8  266.51    8.12
  -4  -4  -8  275.19   12.74
   4   4   8  282.19   10.27
  -6  -4  -8   89.49    7.36
   6   4   8   85.08    4.97
   8   4   8  193.31    7.00
   8   4   8  222.59   13.84
  10   4   8   21.09    6.38
  12   4   8    1.39    4.53
  14   4   8   64.78   10.51
  16   4   8   38.71    9.21
  18   4   8   56.99   10.67
  29   5  -8   60.94   10.22
  27  -5  -8   19.48    5.48
  27   5  -8   28.77    7.54
 -27   5   8   27.13    7.18
  25  -5  -8   98.66    8.93
  25   5  -8  108.25   10.83
 -25   5   8  107.25   10.47
  23  -5  -8   96.18    8.45
  23   5  -8   57.83    8.18
 -23   5   8   96.15   10.55
  21  -5  -8  100.36    8.38
  21   5  -8  100.60    9.69
 -21   5   8   99.99    9.43
  19  -5  -8   40.98    6.08
  19   5  -8   51.23    7.86
 -19   5   8   50.98    7.65
  17  -5  -8   25.81    5.13
  17   5  -8   23.98    5.41
 -17   5   8   19.53    5.20
  15  -5  -8   64.76    7.21
  15   5  -8   75.57    7.34
 -15   5   8   69.82    8.55
  13  -5  -8   30.31    5.11
 -13   5   8   25.46    5.47
  13   5  -8   31.77    5.66
  11  -5  -8   66.71    7.28
 -11   5   8   69.78    7.96
   9  -5  -8   65.98    7.54
   9   5  -8   57.14    4.53
  -9   5   8   56.48    7.25
   7  -5  -8   11.51    3.68
  -7  -5   8   14.47    3.25
   7   5  -8   15.13    2.80
  -7   5   8   17.90    4.11
  -5  -5   8    6.27    2.12
   5  -5  -8    6.41    3.10
   5   5  -8    8.18    2.10
  -5   5   8   13.72    3.71
   3  -5  -8   78.61    8.12
  -3  -5   8   73.69    4.63
   3   5  -8   81.65    4.05
  -3   5   8   81.67    6.47
  -1  -5   8   50.96    4.74
   1  -5  -8   41.25    6.09
  -1   5   8   50.13    5.81
  -1  -5  -8   96.18    7.61
   1   5   8  114.81    7.03
  -3  -5  -8  121.21    8.93
   3   5   8  116.81    6.77
  -5  -5  -8  134.89    9.20
   5   5   8  135.45    6.89
   7   5   8   38.64    4.05
   7   5   8   35.32    7.52
   9   5   8   89.98   11.02
  11   5   8   71.48   10.64
  13   5   8   35.34    8.36
  15   5   8   37.84    9.91
  17   5   8   20.11    7.32
  26  -6  -8   24.87    5.40
  26   6  -8   15.20    6.25
 -26   6   8   24.39    6.64
  24  -6  -8   13.65    4.78
  24   6  -8   14.47    5.60
 -24   6   8   19.63    6.24
  22  -6  -8    3.23    3.20
 -22   6   8    8.97    5.02
  22   6  -8    4.95    4.33
  20  -6  -8    8.78    3.99
  20   6  -8    5.13    3.90
 -20   6   8   12.13    4.92
  18  -6  -8   46.23    6.47
 -18   6   8   53.42    7.83
  18   6  -8   42.81    6.82
  16  -6  -8  102.74    8.27
 -16   6   8  104.53    9.36
  16   6  -8  112.11    8.99
  14  -6  -8    2.88    2.75
  14   6  -8    4.26    3.14
 -14   6   8    1.33    3.37
  12  -6  -8   64.02    7.49
 -12   6   8   62.69    8.35
  12   6  -8   63.04    6.40
  10  -6  -8   71.55    8.11
 -10   6   8   46.33    6.88
   8  -6  -8    3.59    3.02
  -8   6   8    0.92    3.00
   8   6  -8    0.06    1.55
   6  -6  -8   11.71    4.00
   6   6  -8   18.05    3.81
  -6   6   8   10.87    3.87
   4  -6  -8    5.26    3.74
  -4   6   8    9.49    3.52
   2  -6  -8   18.33    4.72
  -2   6   8   16.69    3.97
   0  -6  -8   47.30    6.99
   0   6   8   63.27    6.89
  -2  -6  -8  178.45   10.91
   2   6   8  190.27    9.43
  -4  -6  -8   38.28    6.37
   4   6   8   46.43    5.20
   6   6   8   11.98    5.80
   8   6   8   20.22    6.66
  10   6   8   20.94    7.40
  12   6   8    8.93    5.76
  14   6   8   25.34    7.97
  23   7  -8   18.61    5.91
  21  -7  -8   25.43    5.58
 -21   7   8   25.20    6.48
  21   7  -8   28.77    6.43
  19  -7  -8   48.08    7.03
  19   7  -8   26.56    5.79
 -19   7   8   49.06    8.33
  17  -7  -8    7.81    3.71
  17   7  -8    0.87    3.28
 -17   7   8    5.75    4.39
  15  -7  -8   54.19    7.16
 -15   7   8   64.55    8.80
  15   7  -8   52.09    7.41
  13  -7  -8   85.69    7.81
 -13   7   8   82.46    9.84
  13   7  -8   73.70    7.08
  11  -7  -8   65.62    8.25
 -11   7   8   56.87    8.08
   9  -7  -8   70.11    8.17
  -9   7   8   71.31    9.11
   7  -7  -8    8.84    3.81
  -7   7   8    8.58    4.25
   5  -7  -8   27.14    5.78
  -5   7   8   29.60    5.66
   3  -7  -8    4.98    3.74
  -3   7   8    3.01    3.24
   1  -7  -8   54.40    7.76
  -1   7   8   37.99    5.91
  -1  -7  -8  116.35    9.25
   1   7   8   92.93    7.36
  -3  -7  -8   17.04    5.02
   3   7   8   18.22    6.38
   3   7   8   17.51    3.85
   5   7   8   61.13   10.67
   7   7   8   -1.18    4.98
   9   7   8    7.46    6.33
  11   7   8   10.67    6.07
  16  -8  -8   55.24    7.85
 -16   8   8   54.56    8.47
  14  -8  -8    9.41    4.32
 -14   8   8   20.40    6.19
  12  -8  -8   14.13    4.49
 -12   8   8   23.06    6.23
  10  -8  -8    0.59    3.03
 -10   8   8   -1.32    3.48
   8  -8  -8   23.59    5.43
  -8   8   8   27.73    6.29
   6  -8  -8   11.16    4.49
  -6   8   8    6.61    3.99
   4  -8  -8   25.02    5.94
  -4   8   8   29.69    5.88
   2  -8  -8   27.48    5.87
  -2   8   8   30.66    5.76
   0  -8  -8   87.18    9.82
   0   8   8   92.47   12.06
   0   8   8   83.65    7.77
   2   8   8   24.10    7.63
   4   8   8   12.56    6.75
   6   8   8    0.89    5.78
 -32   0   9   39.31    7.46
  32   0  -9   34.49    7.32
  30   0  -9   -0.93    3.67
 -30   0   9    0.29    3.86
 -28   0   9   19.13    5.40
  28   0  -9   27.92    6.03
  26   0  -9    1.57    3.21
  24   0  -9   10.27    3.88
  22   0  -9    4.77    3.67
  20   0  -9  179.51   10.29
  18   0  -9  410.03   15.72
  16   0  -9  128.93    8.15
  14   0  -9   32.93    4.82
  12   0  -9   10.90    2.97
  10   0  -9   71.35    5.62
   8   0  -9   89.48    6.10
   6   0  -9   52.73    4.79
   4   0  -9   18.84    3.51
   2   0  -9  332.40   12.15
   0   0  -9   81.28    5.80
  -2   0  -9  545.86   16.89
  -4   0  -9  113.54    6.76
  -6   0  -9  138.24    7.61
   8   0   9  195.12    8.53
   8   0   9  215.45   11.28
  10   0   9    4.05    3.85
  12   0   9   39.29    6.87
  14   0   9   46.55    7.84
  16   0   9  107.00   11.26
  18   0   9   16.95    6.16
  20   0   9   17.45    6.65
  31  -1  -9    8.64    4.51
 -31  -1   9   11.43    5.05
 -31   1   9   12.49    5.42
  31   1  -9   22.40    6.09
  29  -1  -9   16.89    5.16
 -29   1   9   39.56    7.13
  29   1  -9   26.29    5.77
  27  -1  -9   37.86    6.28
 -27   1   9   51.08    7.68
  27   1  -9   40.26    6.75
  25  -1  -9   31.45    5.86
 -25   1   9   39.22    6.80
  25   1  -9   38.36    6.59
  23  -1  -9   24.84    5.44
  23   1  -9   33.88    5.91
  21  -1  -9   17.72    4.54
  21   1  -9   12.21    3.94
  19  -1  -9   67.05    7.32
  19   1  -9   71.78    6.54
  17  -1  -9  133.59    8.58
  17   1  -9  125.96    8.13
  15  -1  -9  115.00    7.68
  15   1  -9  109.57    7.32
  13  -1  -9   83.26    6.58
  13   1  -9   77.85    5.99
  11  -1  -9   47.78    5.78
  11   1  -9   49.88    5.60
   9  -1  -9    4.07    2.55
   9   1  -9    2.55    1.91
   7  -1  -9   94.19    6.33
   7   1  -9   84.45    5.63
   5  -1  -9   34.40    4.65
   5   1  -9   33.14    4.18
   3  -1  -9  116.10    7.05
   3   1  -9  119.20    6.52
   1  -1  -9  161.05    8.39
   1   1  -9  156.12    7.53
  -1  -1  -9  166.69    8.56
  -1   1  -9  165.29    7.63
  -3  -1  -9  149.88    8.22
  -3   1  -9  157.28    7.47
  -5  -1  -9   21.11    4.01
  -5   1  -9   27.66    4.02
  -7  -1  -9  179.68    9.39
   7   1   9  147.54    6.86
   9  -1   9   90.07    7.36
   9   1   9   95.44    8.56
  11  -1   9   85.86    7.53
  11   1   9   98.51   10.61
  13  -1   9   45.27    6.97
  13   1   9   55.38    8.31
  15  -1   9   31.79    6.34
  15   1   9   30.56    7.24
  17  -1   9   17.32    5.39
  17   1   9    8.91    5.95
  19   1   9   19.23    6.68
  32  -2  -9   13.47    5.50
  30  -2  -9   48.99    7.28
 -30   2   9   67.01    9.66
  28  -2  -9   10.67    4.66
 -28   2   9    8.07    4.77
  26  -2  -9   43.60    6.82
 -26   2   9   42.71    7.39
  24  -2  -9    9.64    4.01
  24   2  -9    7.03    3.73
 -24   2   9    9.85    4.66
  22  -2  -9   11.59    3.93
 -22   2   9   22.46    5.28
  22   2  -9   17.88    4.61
  20  -2  -9    4.28    3.35
  20   2  -9   -0.05    2.65
 -20   2   9    4.36    3.43
  18  -2  -9  294.26   13.30
  18   2  -9  291.33   12.81
 -18   2   9  291.62   13.81
  16  -2  -9  237.89   11.73
  16   2  -9  243.81   11.25
  14  -2  -9   29.01    4.78
  14   2  -9   34.08    4.95
  12  -2  -9  179.64    9.45
  12   2  -9  205.41    9.52
  10  -2  -9   64.83    5.85
  10   2  -9   67.82    5.29
   8  -2  -9  182.26    9.29
   8   2  -9  170.78    8.10
   6  -2  -9  105.64    7.19
   6   2  -9  116.41    6.37
   4  -2  -9    1.60    2.43
   4   2  -9    3.47    1.95
   2  -2  -9  269.99   11.63
   2   2  -9  263.04    9.72
   0  -2   9  217.04    8.36
   0  -2  -9  223.33   10.46
   0   2  -9  237.62    8.99
   2  -2   9  420.12   12.77
  -2  -2  -9  414.33   15.22
  -2   2  -9  423.33   12.97
   4  -2   9  116.65    5.85
  -4  -2  -9  109.79    7.56
  -4   2  -9  115.34    5.96
  -6  -2  -9   59.76    6.80
   6  -2   9   60.42    4.38
   8  -2   9  212.91    9.95
  -8  -2  -9  208.74   10.68
   8   2   9  202.18   12.48
  10  -2   9   25.64    4.53
  10   2   9   24.21    6.47
  12  -2   9   61.56    6.32
  12   2   9   75.90   10.37
  14  -2   9   52.39    7.92
  14   2   9   39.58    7.94
  16   2   9    9.27    5.77
  18   2   9    2.59    5.56
  31  -3  -9   12.78    5.39
  31   3  -9   18.35    7.40
 -31   3   9   12.53    5.85
  29  -3  -9    9.22    4.96
  29   3  -9   20.45    7.36
 -29   3   9   14.14    5.67
  27  -3  -9    3.39    3.95
 -27   3   9   11.82    5.15
  27   3  -9   21.60    7.01
  25  -3  -9    6.16    3.76
  25   3  -9    1.46    4.51
 -25   3   9    3.20    4.24
  23  -3  -9   28.31    5.68
 -23   3   9   31.95    6.43
  23   3  -9   32.05    7.09
  21  -3  -9    0.39    3.22
 -21   3   9   -0.60    3.25
  19  -3  -9   68.67    7.69
 -19   3   9   77.64    9.00
  19   3  -9   54.17    6.56
  17  -3  -9  160.31    9.78
 -17   3   9  153.69    9.95
  17   3  -9  151.35    8.99
  15  -3  -9  291.36   13.03
 -15   3   9  285.92   13.37
  15   3  -9  244.31   11.20
  13  -3  -9  673.17   21.85
 -13   3   9  663.15   22.16
  13   3  -9  663.84   20.27
  11  -3  -9  157.29    9.28
 -11   3   9  127.19    8.46
  11   3  -9  131.22    7.32
   9  -3  -9   27.83    4.76
  -9   3   9   21.28    4.34
   9   3  -9   35.21    4.61
   7  -3  -9  112.28    7.75
  -7   3   9  110.25    7.56
   7   3  -9  122.70    6.49
   5  -3  -9  537.41   18.37
  -5  -3   9  528.34   18.66
   5   3  -9  523.40   15.39
  -5   3   9  513.59   17.49
  -3  -3   9   32.31    4.35
   3  -3  -9   49.13    6.45
   3   3  -9   42.02    4.16
  -3   3   9   38.96    5.09
   1  -3  -9  283.83   12.41
  -1  -3   9  273.49   10.45
  -1   3   9  295.17   11.66
   1   3  -9  283.42    9.61
  -1  -3  -9   24.77    4.63
   1  -3   9   20.82    3.36
  -1   3  -9   19.58    2.73
   1   3   9   20.15    3.52
  -3  -3  -9   10.93    3.64
   3   3   9   10.73    2.88
  -3   3  -9    8.13    2.04
  -5  -3  -9   19.58    4.48
   5   3   9   14.38    2.89
  -7  -3  -9   93.54    7.52
   7  -3   9   94.02    5.95
   7   3   9   95.85    5.22
   9  -3   9  128.19    6.98
   9   3   9  128.57   11.08
  11   3   9   44.16    8.19
  13   3   9   50.69    9.05
  15   3   9   -0.90    4.98
  17   3   9    2.29    5.29
  28  -4  -9    9.79    4.60
 -28   4   9   -0.14    4.72
  28   4  -9    2.64    4.92
  26  -4  -9    8.27    4.21
  26   4  -9   10.48    5.62
 -26   4   9   -4.38    3.67
  24  -4  -9   87.71    9.51
 -24   4   9  101.99    9.51
  24   4  -9  110.94   10.87
  22  -4  -9   14.93    4.91
 -22   4   9   25.66    5.98
  22   4  -9   14.28    5.67
  20  -4  -9  195.60   11.41
  20   4  -9  184.78   12.29
 -20   4   9  185.50   11.69
  18  -4  -9  310.43   14.30
 -18   4   9  308.68   15.00
  16  -4  -9   17.70    4.54
  16   4  -9   27.82    4.99
 -16   4   9   22.34    5.18
  14  -4  -9  272.44   12.96
  14   4  -9  254.94   11.12
 -14   4   9  251.77   12.71
  12  -4  -9   44.04    6.08
 -12   4   9   50.10    6.94
  12   4  -9   51.12    5.80
  10  -4  -9   24.51    4.79
  10   4  -9   23.89    3.87
 -10   4   9   14.10    3.91
   8  -4  -9    5.42    2.97
  -8   4   9   11.15    3.46
   8   4  -9   11.98    2.86
  -6  -4   9   14.03    3.79
   6  -4  -9   18.31    4.39
  -6   4   9   12.99    3.88
   6   4  -9   15.21    2.89
   4  -4  -9   48.63    6.48
  -4  -4   9   51.76    4.66
   4   4  -9   50.46    3.77
  -4   4   9   58.15    6.52
   2  -4  -9   52.33    6.78
  -2  -4   9   38.22    3.93
  -2   4   9   48.09    5.80
   2   4  -9   49.22    3.49
   0  -4   9  102.60    7.27
   0  -4  -9  112.69    8.23
   0   4  -9  130.04    5.24
   0   4   9  124.33    7.47
  -2  -4  -9  250.87   12.20
   2   4   9  235.69   10.01
  -4  -4  -9   62.81    7.57
   4   4   9   61.51    4.96
  -6  -4  -9   42.15    6.09
   6   4   9   60.28    4.55
   8   4   9   44.34    8.16
  10   4   9   73.68   10.19
  12   4   9   10.72    6.72
  14   4   9   29.62    7.89
  16   4   9   10.25    7.01
  27  -5  -9    2.40    4.16
 -27   5   9   11.53    5.51
  27   5  -9    3.74    5.00
  25  -5  -9   21.66    5.35
 -25   5   9   36.93    7.71
  25   5  -9   28.03    7.46
  23  -5  -9   29.14    6.08
 -23   5   9   26.13    6.45
  23   5  -9   23.96    6.22
  21  -5  -9   31.80    5.90
 -21   5   9   33.23    6.76
  21   5  -9   33.21    6.70
  19  -5  -9   50.62    6.83
 -19   5   9   55.00    7.98
  19   5  -9   71.93    9.52
  17  -5  -9   61.37    7.63
 -17   5   9   84.57    9.82
  15  -5  -9  184.34   10.96
 -15   5   9  172.97   11.35
  13  -5  -9   40.26    6.16
 -13   5   9   53.63    7.67
  13   5  -9   36.91    4.78
  11  -5  -9  260.14   12.74
 -11   5   9  233.44   12.56
  11   5  -9  256.01   10.46
   9  -5  -9   47.53    6.61
  -9   5   9   62.66    7.79
   9   5  -9   43.27    4.73
   7  -5  -9   77.33    8.25
   7   5  -9   74.98    4.90
  -7   5   9   79.20    7.02
   5  -5  -9   72.32    7.84
  -5   5   9   64.31    7.11
   5   5  -9   66.21    4.29
   3  -5  -9   25.22    5.15
  -3   5   9   20.29    4.40
   1  -5  -9   72.55    8.53
  -1   5   9   58.19    6.50
  -1  -5  -9  118.54    9.07
   1   5   9  124.05    7.63
  -3  -5  -9   70.95    8.28
   3   5   9   74.66    5.74
  -5  -5  -9  189.82   11.40
   5   5   9  205.44    8.80
   7   5   9   51.83    9.26
   9   5   9   54.55   10.25
  11   5   9  163.04   14.27
  13   5   9   40.96    8.89
  15   5   9   17.94    7.57
  24  -6  -9    7.88    4.23
  24   6  -9   18.37    6.40
 -24   6   9   12.45    5.78
  22  -6  -9   10.71    4.15
 -22   6   9   19.62    6.32
  22   6  -9    7.87    4.90
  20  -6  -9   24.85    5.41
 -20   6   9   24.58    6.11
  20   6  -9   22.15    6.14
  18  -6  -9   88.36    9.49
 -18   6   9   92.86   10.48
  18   6  -9   91.63    9.08
  16  -6  -9   14.18    4.55
 -16   6   9    7.02    4.32
  14  -6  -9  129.10    9.16
 -14   6   9  133.71   10.32
  12  -6  -9  131.29    9.37
  12   6  -9  127.25    7.40
 -12   6   9  121.21    9.70
  10  -6  -9   41.62    6.82
  10   6  -9   50.13    5.24
 -10   6   9   59.01    7.50
   8  -6  -9   12.17    4.32
  -8   6   9   11.90    4.19
   6  -6  -9  171.76   10.56
  -6   6   9  191.11   11.01
   4  -6  -9   18.56    5.15
  -4   6   9   22.17    4.81
   2  -6  -9  202.93   11.55
  -2   6   9  191.07   10.42
   0  -6  -9   10.62    4.29
   0   6   9   11.05    3.55
  -2  -6  -9   31.32    6.19
   2   6   9   20.87    4.18
  -4  -6  -9   16.69    4.95
   6   6   9    8.97    5.71
   8   6   9   15.75    7.10
  10   6   9   66.32   10.83
  12   6   9   18.63    6.56
  21  -7  -9    2.83    3.80
  21   7  -9    1.84    4.23
  19  -7  -9   15.80    4.53
 -19   7   9   12.23    5.28
  19   7  -9   12.26    4.80
  17  -7  -9   17.39    4.81
  17   7  -9   16.51    5.01
 -17   7   9   11.84    4.92
  15  -7  -9   92.82    9.86
 -15   7   9   90.18   10.40
  13  -7  -9    5.02    3.87
 -13   7   9   16.88    5.00
  11  -7  -9  123.59    9.44
 -11   7   9  119.55    9.90
   9  -7  -9   24.51    5.60
  -9   7   9   30.17    6.34
   7  -7  -9   68.31    8.75
  -7   7   9   66.11    8.17
   5  -7  -9   46.48    7.14
  -5   7   9   38.76    6.76
   3  -7  -9    7.93    4.06
  -3   7   9   23.55    5.30
   1  -7  -9   39.78    7.27
  -1   7   9   31.78    5.65
  -1  -7  -9   18.15    5.05
   1   7   9   14.35    3.97
  -3  -7  -9   32.43    6.59
   3   7   9   34.32    8.66
   5   7   9    3.74    5.89
   7   7   9    5.62    6.28
  14  -8  -9   40.04    7.03
 -14   8   9   47.70    8.52
  12  -8  -9   59.64    8.00
 -12   8   9   55.30    8.49
  10  -8  -9   21.29    5.31
 -10   8   9   24.80    6.01
   8  -8  -9    7.53    3.93
  -8   8   9    0.41    3.70
   6  -8  -9   31.52    6.60
  -6   8   9   44.44    7.58
   4  -8  -9   20.39    5.74
  -4   8   9   17.04    5.12
   2  -8  -9   82.70    9.30
  -2   8   9  114.94    9.18
   0  -8  -9   14.83    5.01
   2   8   9   41.83    9.74
 -30   0  10   27.49    6.84
  30   0 -10   25.21    6.62
  28   0 -10   54.94    7.72
  26   0 -10    9.38    4.35
  24   0 -10   76.53    8.55
  22   0 -10  134.56    9.35
  20   0 -10    0.44    2.67
  18   0 -10  345.97   14.71
  16   0 -10    3.18    2.79
  14   0 -10    8.97    3.16
  12   0 -10   10.94    3.24
  10   0 -10   -2.41    1.78
   8   0 -10   12.35    3.26
   6   0 -10   12.25    3.44
   4   0 -10   84.13    6.26
   2   0 -10   -1.09    2.07
   0   0 -10   12.58    3.25
  -2   0 -10   14.13    3.41
  -4   0 -10   98.84    6.86
  -6   0 -10    4.34    2.85
   8   0  10   14.82    4.70
  10   0  10   12.21    5.08
  12   0  10   90.69    8.90
  14   0  10   -0.14    4.55
  16   0  10  163.15   12.09
  31  -1 -10   35.19    6.83
  31   1 -10   49.62    8.36
 -31   1  10   58.88    9.22
  29  -1 -10    0.45    3.70
  29   1 -10   -2.97    3.02
 -29   1  10    0.29    3.72
  27  -1 -10   53.43    7.67
  27   1 -10   55.58    7.93
 -27   1  10   65.28    9.09
  25  -1 -10    3.18    3.40
  25   1 -10    9.77    4.41
 -25   1  10    4.40    3.91
  23  -1 -10   74.38    8.54
  23   1 -10   58.78    7.39
  21  -1 -10   35.22    5.88
  21   1 -10   34.76    5.74
  19  -1 -10   79.93    7.07
  19   1 -10   86.13    7.22
  17  -1 -10   46.77    6.44
  17   1 -10   45.96    6.34
  15  -1 -10   43.24    6.07
  15   1 -10   44.22    5.97
  13  -1 -10   40.58    5.86
  13   1 -10   40.58    5.68
  11  -1 -10   59.70    6.92
  11   1 -10   52.81    5.97
   9  -1 -10   95.69    7.00
   9   1 -10   94.95    6.51
   7  -1 -10   29.62    4.89
   7   1 -10   25.19    4.02
   5  -1 -10  116.62    7.44
   5   1 -10  113.64    6.85
   3  -1 -10   -3.32    2.04
   3   1 -10   -1.61    1.79
   1  -1 -10   17.69    4.13
   1   1 -10   20.70    3.63
  -1  -1 -10   78.76    6.30
  -1   1 -10   80.42    5.78
  -3  -1 -10   18.70    3.91
  -3   1 -10   26.96    3.99
  -5  -1 -10   23.35    4.40
  -5   1 -10   27.74    4.18
  -7  -1 -10   76.93    6.72
   9  -1  10   39.84    6.31
   9   1  10   29.19    6.40
  11  -1  10   61.69    7.76
  11   1  10   44.37    8.06
  13  -1  10   92.66   10.00
  13   1  10  108.39   10.06
  15  -1  10   52.86    9.04
  15   1  10   35.66    8.05
  17   1  10   20.10    7.22
  30  -2 -10   39.05    7.09
  30   2 -10   44.54    7.97
 -30   2  10   37.34    7.67
  28  -2 -10   32.83    6.40
  28   2 -10   27.95    5.99
 -28   2  10   46.01    8.01
  26  -2 -10    1.02    3.59
 -26   2  10    0.05    3.65
  26   2 -10   -2.89    3.03
  24  -2 -10    5.04    3.81
  24   2 -10   11.69    4.44
 -24   2  10   11.81    4.79
  22  -2 -10   44.76    6.59
 -22   2  10   44.38    7.03
  22   2 -10   31.00    5.53
  20  -2 -10   -0.55    3.25
  20   2 -10   -0.38    2.63
 -20   2  10    4.81    3.35
  18  -2 -10  327.86   14.79
  18   2 -10  296.39   13.27
 -18   2  10  302.92   14.45
  16  -2 -10   59.37    6.92
  16   2 -10   44.94    5.71
  14  -2 -10    8.47    3.54
  14   2 -10    2.83    2.65
  12  -2 -10   81.16    6.89
  12   2 -10   73.30    5.98
  10  -2 -10  152.13    9.15
  10   2 -10  151.95    8.16
   8  -2 -10   23.99    4.68
   8   2 -10   25.17    4.14
   6  -2 -10   40.99    5.59
   6   2 -10   43.24    5.05
   4  -2 -10   83.36    6.84
   4   2 -10   76.07    5.46
   2  -2 -10   49.49    6.69
   2   2 -10   40.47    4.59
   0  -2 -10   95.55    7.01
   0   2 -10   95.81    5.87
  -2  -2 -10   83.88    8.09
  -2   2 -10   70.67    5.01
  -4  -2 -10    4.45    3.08
  -4   2 -10    9.22    2.53
  -6  -2 -10  122.61    8.57
   8  -2  10   76.10    6.67
   8   2  10   77.16    9.45
  10  -2  10   19.58    4.44
  10   2  10   18.50    5.95
  12   2  10  162.91   13.00
  14   2  10   39.35    7.91
  16   2  10   55.41   10.23
  29  -3 -10   20.03    5.53
  29   3 -10   15.42    5.11
 -29   3  10   18.77    6.09
  27  -3 -10   -2.29    3.39
 -27   3  10    1.66    3.70
  27   3 -10    3.70    4.43
  25  -3 -10    2.63    3.59
 -25   3  10    1.69    3.73
  25   3 -10    0.73    3.15
  23  -3 -10    3.71    3.97
  23   3 -10   11.60    4.11
 -23   3  10    7.32    4.53
  21  -3 -10   14.10    4.79
 -21   3  10   17.60    5.57
  21   3 -10   15.25    4.22
  19  -3 -10   25.73    5.32
  19   3 -10   26.95    5.09
 -19   3  10   28.87    5.88
  17  -3 -10  129.14    8.96
  17   3 -10  140.96    8.85
 -17   3  10  138.94    9.99
  15  -3 -10   90.04    7.50
  15   3 -10   75.43    6.32
 -15   3  10   77.61    7.57
  13  -3 -10   72.31    8.25
 -13   3  10   61.58    7.66
  13   3 -10   57.18    6.32
  11  -3 -10   33.52    5.76
  11   3 -10   37.41    5.06
 -11   3  10   38.08    6.24
   9  -3 -10    4.66    3.27
  -9   3  10   13.67    3.86
   9   3 -10    8.52    2.79
   7  -3 -10   97.63    7.58
   7   3 -10   77.81    5.49
  -7   3  10   69.98    6.46
   5  -3 -10   79.45    8.25
  -5   3  10   58.49    6.68
   5   3 -10   48.63    4.43
   3  -3 -10   98.78    7.53
   3   3 -10   88.90    5.40
  -3   3  10   89.43    6.81
   1  -3 -10   12.57    3.84
   1   3 -10   13.65    2.60
  -1   3  10   13.46    3.58
  -1  -3 -10   44.60    6.06
   1   3  10   38.67    5.04
  -1   3 -10   39.50    3.59
  -3  -3 -10   19.68    4.72
   3   3  10   24.27    4.04
  -3   3 -10   22.37    3.47
  -5  -3 -10   12.14    4.22
   5   3  10   13.88    3.03
  -7  -3 -10  143.90    9.78
   7  -3  10  126.11    8.52
   9   3  10   15.05    5.68
  11   3  10   91.26   11.72
  13   3  10   74.32   10.94
  15   3  10    7.59    6.05
  28  -4 -10    2.71    4.83
 -28   4  10   -4.19    4.39
  26  -4 -10   13.66    5.09
 -26   4  10    6.44    5.04
  24  -4 -10   63.82    8.08
 -24   4  10  103.10   11.41
  22  -4 -10   17.41    4.77
 -22   4  10   18.54    5.87
  22   4 -10   18.56    4.99
  20  -4 -10   77.95    9.02
 -20   4  10   88.20   10.17
  20   4 -10   63.59    7.28
  18  -4 -10  378.31   16.38
 -18   4  10  351.40   16.49
  18   4 -10  347.74   14.62
  16  -4 -10   51.84    7.19
 -16   4  10   69.38    8.66
  16   4 -10   48.22    5.91
  14  -4 -10   65.73    7.76
 -14   4  10   85.66    9.68
  14   4 -10   74.82    7.47
  12  -4 -10  156.34   10.06
  12   4 -10  149.25    8.14
 -12   4  10  125.26    9.22
  10  -4 -10   21.72    4.64
  10   4 -10   21.33    3.75
 -10   4  10   25.49    5.13
   8  -4 -10   95.25    7.76
  -8   4  10   86.94    7.34
   8   4 -10   89.08    5.90
   6  -4 -10   11.96    4.01
  -6   4  10   15.87    4.21
   6   4 -10   11.83    2.63
   4  -4 -10   29.07    5.68
   4   4 -10   32.32    3.81
  -4   4  10   32.20    5.12
   2  -4 -10   37.83    6.05
  -2   4  10   25.89    4.64
   2   4 -10   37.44    4.06
   0  -4 -10   37.50    6.15
   0   4  10   46.55    5.69
  -2  -4 -10    5.99    3.68
   2   4  10    5.36    2.66
  -4  -4 -10   11.00    4.20
   4   4  10    6.68    2.62
  -6  -4 -10   57.36    7.66
   8   4  10   68.27    9.60
  10   4  10    5.32    5.69
  12   4  10   99.10   12.52
  14   4  10    5.31    5.97
  25  -5 -10   24.11    5.27
 -25   5  10   29.26    7.08
  25   5 -10   24.14    6.84
  23  -5 -10   10.69    4.66
 -23   5  10    1.01    4.33
  21  -5 -10   55.25    7.73
 -21   5  10   81.68   10.21
  19  -5 -10   41.60    6.77
  19   5 -10   33.09    5.56
 -19   5  10   60.49    8.88
  17  -5 -10  229.49   12.87
  17   5 -10  214.73   11.01
 -17   5  10  215.70   13.16
  15  -5 -10  124.39    9.65
  15   5 -10  114.54    7.68
 -15   5  10  120.42    9.75
  13  -5 -10    9.78    4.32
  13   5 -10   15.70    3.73
 -13   5  10   11.56    4.47
  11  -5 -10   32.68    5.90
 -11   5  10   35.74    6.34
  11   5 -10   38.69    4.88
   9  -5 -10  128.51    9.34
  -9   5  10  112.38    8.66
   9   5 -10   95.13    6.08
   7  -5 -10   94.75    8.35
  -7   5  10  101.42    8.07
   7   5 -10   94.12    7.02
   5  -5 -10   58.94    7.51
  -5   5  10   71.46    6.88
   3  -5 -10   47.95    6.95
  -3   5  10   54.08    6.73
   1  -5 -10   27.48    5.47
  -1   5  10   24.65    4.67
  -1  -5 -10    9.29    4.51
   1   5  10    2.54    2.64
  -3  -5 -10   61.90    8.17
   3   5  10   60.09    5.47
  -5  -5 -10  116.08    9.81
   7   5  10  111.10   12.87
   9   5  10   15.89    7.53
  11   5  10   59.30   11.04
  22  -6 -10    9.90    4.35
 -22   6  10   14.87    5.66
  20  -6 -10    5.57    3.91
 -20   6  10    3.69    4.31
  18  -6 -10   32.07    6.29
  18   6 -10   28.61    5.13
 -18   6  10   39.78    8.07
  16  -6 -10   22.08    5.38
 -16   6  10   13.92    5.17
  16   6 -10   12.99    3.72
  14  -6 -10  177.40   11.48
 -14   6  10  142.61   10.85
  14   6 -10  147.23    8.57
  12  -6 -10   20.12    5.58
 -12   6  10   20.83    5.28
  10  -6 -10   10.43    4.63
 -10   6  10    7.96    4.10
   8  -6 -10   31.85    6.00
  -8   6  10   39.85    6.42
   6  -6 -10   74.00    9.08
  -6   6  10   71.06    8.43
   4  -6 -10   28.38    6.15
  -4   6  10   28.87    5.57
   2  -6 -10   41.09    7.03
  -2   6  10   33.56    5.66
   0  -6 -10   43.34    7.50
   0   6  10   45.00    6.13
  -2  -6 -10    3.02    4.07
   2   6  10    2.98    4.47
  -4  -6 -10    2.08    3.57
   6   6  10   34.79    8.58
   8   6  10   41.23    9.91
  17  -7 -10    9.83    4.30
 -17   7  10   14.32    5.57
  15  -7 -10   29.06    5.94
 -15   7  10   18.21    5.92
  13  -7 -10   17.52    5.39
 -13   7  10   13.08    4.93
  11  -7 -10    1.35    3.45
 -11   7  10    0.29    3.56
   9  -7 -10  101.50    8.77
  -9   7  10   89.90    8.75
   7  -7 -10   26.37    5.71
  -7   7  10   17.83    4.80
   5  -7 -10  118.53    9.90
  -5   7  10  135.80    9.94
   3  -7 -10    6.68    4.58
  -3   7  10    8.13    3.87
   1  -7 -10  107.98    9.62
  -1   7  10  109.00    8.51
  -1  -7 -10    3.54    4.24
  -3  -7 -10   39.94    7.18
   3   7  10   35.43    8.71
 -30   0  11   46.07    8.26
  30   0 -11   29.75    6.61
  28   0 -11    0.26    3.41
  26   0 -11   -3.52    2.92
  24   0 -11   -0.53    3.12
  22   0 -11   20.00    5.02
  20   0 -11    3.37    3.42
  18   0 -11   39.26    5.97
  16   0 -11   69.90    7.61
  14   0 -11   -0.71    2.45
  12   0 -11   25.49    5.11
  10   0 -11    9.23    3.08
   8   0 -11   27.67    4.76
   6   0 -11    3.03    2.85
   4   0 -11   68.05    6.94
   2   0 -11   66.98    6.78
   0   0 -11  171.97    9.19
  -2   0 -11  135.64    8.38
  -4   0 -11    9.40    3.54
  -6   0 -11    6.10    3.24
   8   0  11   39.80    6.59
  10   0  11   -4.24    4.01
  12   0  11   72.76    9.24
  14   0  11   -5.89    4.38
  29  -1 -11   24.52    6.12
 -29   1  11   25.43    6.65
  29   1 -11   19.07    5.32
  27  -1 -11   10.28    4.72
 -27   1  11   13.88    5.59
  27   1 -11   10.77    4.76
  25  -1 -11  170.02   11.54
  25   1 -11  136.82   10.23
 -25   1  11  162.32   11.56
  23  -1 -11   10.26    4.55
  23   1 -11    8.17    4.18
  21  -1 -11   84.26    9.01
  21   1 -11   78.80    8.49
  19  -1 -11   18.21    4.67
  19   1 -11    8.27    3.65
  17  -1 -11   92.67    9.39
  17   1 -11   85.35    8.55
  15  -1 -11    7.92    3.50
  15   1 -11    7.72    3.06
  13  -1 -11   10.82    3.88
  13   1 -11   16.04    4.07
  11  -1 -11  112.56    8.04
  11   1 -11  119.02    7.78
   9  -1 -11   88.97    7.02
   9   1 -11   87.65    6.54
   7  -1 -11  175.53    9.71
   7   1 -11  173.46    9.08
   5  -1 -11   85.32    6.87
   5   1 -11   79.19    6.21
   3  -1 -11   26.13    4.90
   3   1 -11   21.14    4.13
   1  -1 -11    8.95    3.33
   1   1 -11    4.58    2.80
  -1  -1 -11   48.06    6.21
  -1   1 -11   63.35    6.29
  -3  -1 -11   44.50    6.27
  -3   1 -11   31.48    4.62
  -5  -1 -11   65.70    7.09
  -5   1 -11   67.51    5.77
   7  -1  11   12.57    4.32
  -7  -1 -11   18.60    4.33
   9  -1  11  113.93    9.19
   9   1  11  106.20    9.84
  11  -1  11   52.53    7.52
  11   1  11   40.29    7.68
  13   1  11  171.28   12.71
  28  -2 -11    1.79    4.11
 -28   2  11    0.48    4.18
  28   2 -11    2.33    3.79
  26  -2 -11   12.82    4.88
  26   2 -11    8.85    4.28
 -26   2  11   11.50    5.26
  24  -2 -11   29.59    5.73
 -24   2  11   25.92    6.09
  24   2 -11   34.31    6.25
  22  -2 -11   16.01    4.84
 -22   2  11   16.05    4.96
  22   2 -11   14.55    4.32
  20  -2 -11   40.76    6.41
 -20   2  11   35.31    6.41
  20   2 -11   34.79    5.69
  18  -2 -11   24.72    5.42
  18   2 -11   24.57    5.29
  16  -2 -11  114.95    8.72
  16   2 -11  129.79    8.56
  14  -2 -11   42.79    6.35
  14   2 -11   52.98    6.42
  12  -2 -11  186.82   10.71
  12   2 -11  194.62   10.04
  10  -2 -11   81.65    7.26
  10   2 -11   86.99    6.52
   8  -2 -11  119.19    8.36
   8   2 -11  112.79    7.18
   6  -2 -11   88.19    8.73
   6   2 -11   73.99    5.71
   4  -2 -11   79.28    7.04
   4   2 -11   81.98    5.96
   2  -2 -11   43.71    6.29
   2   2 -11   41.52    4.84
   0  -2 -11  113.62    8.30
   0   2 -11  121.41    6.88
  -2  -2 -11   -0.16    2.81
  -2   2 -11    5.73    2.62
  -4  -2 -11   25.27    5.09
  -4   2 -11   35.68    4.35
  -6  -2 -11   47.50    6.63
   8  -2  11   53.53    6.93
   8   2  11   61.46    9.56
  10   2  11   81.91   10.67
  12   2  11  110.35   11.61
  14   2  11   10.03    6.51
  27  -3 -11    1.14    4.05
  27   3 -11    4.35    3.86
 -27   3  11   -0.65    3.98
  25  -3 -11   19.24    5.71
  25   3 -11   15.45    4.43
 -25   3  11   29.30    6.83
  23  -3 -11   -0.75    3.49
  23   3 -11    8.70    4.02
 -23   3  11   10.78    4.71
  21  -3 -11    8.10    3.97
 -21   3  11    5.65    4.24
  21   3 -11    0.99    2.90
  19  -3 -11    4.06    3.52
 -19   3  11    4.76    3.73
  19   3 -11    2.01    2.80
  17  -3 -11   92.69    8.02
  17   3 -11   83.86    7.29
 -17   3  11  103.73   10.78
  15  -3 -11   22.59    5.09
  15   3 -11   22.88    4.52
 -15   3  11   24.68    5.78
  13  -3 -11  119.39    8.97
  13   3 -11  123.78    7.88
 -13   3  11  116.93    9.08
  11  -3 -11   56.91    7.37
  11   3 -11   57.94    6.43
 -11   3  11   33.21    5.73
   9  -3 -11   41.81    6.20
   9   3 -11   57.78    6.21
  -9   3  11   55.82    7.50
   7  -3 -11   48.04    6.70
  -7   3  11   59.95    7.45
   7   3 -11   55.87    4.98
   5  -3 -11   31.84    5.94
  -5   3  11   35.07    5.65
   5   3 -11   43.73    5.13
   3  -3 -11   10.17    3.84
  -3   3  11   10.75    3.53
   3   3 -11   13.96    2.88
   1  -3 -11    8.97    3.74
  -1   3  11    8.43    3.14
   1   3 -11    4.59    2.20
  -1  -3 -11   37.91    6.28
   1   3  11   31.88    4.74
  -3  -3 -11    1.23    2.90
   3   3  11   -1.69    1.93
  -5  -3 -11   36.28    6.30
  -7  -3 -11   17.59    5.12
   7   3  11   22.92    6.49
   9   3  11   71.39   10.72
  11   3  11   21.83    7.41
  13   3  11   34.75    7.93
  26  -4 -11    9.27    4.94
  26   4 -11    5.97    4.43
 -26   4  11    3.09    4.69
  24  -4 -11   33.73    6.09
 -24   4  11   38.44    7.76
  24   4 -11   40.93    6.54
  22  -4 -11    1.62    3.37
  22   4 -11   -2.43    2.58
 -22   4  11    2.27    4.07
  20  -4 -11   32.13    6.01
  20   4 -11   24.64    5.33
 -20   4  11   32.63    6.60
  18  -4 -11   52.09    7.72
 -18   4  11   32.64    6.51
  18   4 -11   25.22    4.93
  16  -4 -11   18.48    5.20
 -16   4  11   25.57    5.87
  16   4 -11   11.24    3.59
  14  -4 -11   19.46    5.20
 -14   4  11   15.38    4.77
  14   4 -11   12.37    3.47
  12  -4 -11   54.95    7.84
  12   4 -11   50.67    6.11
 -12   4  11   37.90    6.46
  10  -4 -11   36.18    6.28
  10   4 -11   45.07    5.55
 -10   4  11   33.81    5.89
   8  -4 -11   59.15    7.73
   8   4 -11   53.94    4.91
  -8   4  11   58.65    7.34
   6  -4 -11   37.24    6.32
   6   4 -11   41.16    4.72
  -6   4  11   40.43    6.38
   4  -4 -11   12.88    4.31
  -4   4  11   16.80    4.42
   2  -4 -11   39.27    6.28
  -2   4  11   40.23    5.70
   0  -4 -11   99.47   10.12
   0   4  11   85.86    6.85
  -2  -4 -11   30.42    6.17
   2   4  11   17.85    3.82
  -4  -4 -11   37.05    6.28
  -6  -4 -11   39.39    6.84
   8   4  11   32.73    8.28
  10   4  11   54.60   10.97
  23  -5 -11    9.32    4.48
  23   5 -11    3.69    3.70
 -23   5  11    6.67    4.63
  21  -5 -11   36.35    6.66
 -21   5  11   36.32    7.19
  21   5 -11   23.76    5.01
  19  -5 -11   12.73    4.95
 -19   5  11    8.33    4.70
  19   5 -11    4.31    3.23
  17  -5 -11   24.09    5.61
  17   5 -11    9.85    3.50
 -17   5  11   17.02    5.46
  15  -5 -11   31.41    6.33
  15   5 -11   22.57    4.49
 -15   5  11   18.70    5.33
  13  -5 -11   47.21    7.43
 -13   5  11   47.27    7.62
  13   5 -11   63.62    6.69
  11  -5 -11   34.58    6.39
  11   5 -11   32.01    4.77
 -11   5  11   27.08    5.95
   9  -5 -11   12.05    4.49
  -9   5  11    6.89    3.50
   7  -5 -11    2.17    3.66
  -7   5  11   11.14    3.91
   5  -5 -11   30.60    6.36
  -5   5  11   25.23    5.20
   3  -5 -11   18.06    5.49
  -3   5  11   11.63    3.93
   1  -5 -11   34.35    6.58
  -1   5  11   17.76    4.23
  -1  -5 -11   13.10    4.91
   1   5  11   10.88    3.57
  -3  -5 -11   39.09    6.90
  -5  -5 -11   37.92    6.93
   7   5  11   13.19    6.34
   9   5  11   53.87    9.96
  20  -6 -11   21.51    6.03
  20   6 -11    9.64    3.74
 -20   6  11   10.64    5.20
  18  -6 -11   59.21    8.28
 -18   6  11   62.25    9.21
  18   6 -11   35.31    6.35
  16  -6 -11   19.73    5.45
 -16   6  11   17.01    5.49
  14  -6 -11    8.81    4.25
 -14   6  11    7.07    4.21
  12  -6 -11    9.38    4.58
 -12   6  11    4.21    3.60
  10  -6 -11    0.40    3.24
 -10   6  11    2.21    3.30
   8  -6 -11   14.24    5.12
  -8   6  11   18.79    5.05
   6  -6 -11   15.27    5.31
  -6   6  11   11.13    4.24
   4  -6 -11   56.63    8.21
  -4   6  11   51.78    7.09
   2  -6 -11    8.45    5.07
  -2   6  11    4.57    3.48
   0  -6 -11   64.45    8.70
  -2  -6 -11   10.55    5.22
  -4  -6 -11   14.33    5.41
   4   6  11   16.88    7.20
  13  -7 -11   29.74    6.64
 -13   7  11   32.87    7.33
  11  -7 -11    7.94    4.36
 -11   7  11    5.89    4.23
   9  -7 -11   18.65    5.10
  -9   7  11   35.94    6.86
   7  -7 -11   10.04    4.85
  -7   7  11   14.90    5.14
   5  -7 -11   52.67    8.16
  -5   7  11   41.52    6.69
   3  -7 -11   47.33    8.31
  -3   7  11   30.92    5.86
  28   0 -12   49.10    8.13
  26   0 -12   -3.96    3.09
  24   0 -12   14.03    4.96
  22   0 -12   21.86    5.44
  20   0 -12   52.51    7.48
  18   0 -12    7.57    3.45
  16   0 -12   83.62    8.97
  14   0 -12    4.19    3.20
  12   0 -12   36.00    6.05
  10   0 -12  125.25    8.53
   8   0 -12   35.18    5.81
   6   0 -12    1.88    2.52
   4   0 -12    0.81    2.58
   2   0 -12   56.68    6.44
   0   0 -12  109.84    7.77
  -2   0 -12   33.35    5.07
  -4   0 -12   -3.39    2.62
  -6   0 -12   11.13    3.88
   8   0  12   -0.83    3.90
  10   0  12   -2.46    4.81
  12   0  12   96.64   11.11
  27  -1 -12   54.75    7.94
  27   1 -12   79.93    9.62
 -27   1  12   75.54   10.24
  25  -1 -12   36.55    6.79
  25   1 -12   28.47    5.87
  23  -1 -12   48.67    7.16
  23   1 -12   44.14    6.88
  21  -1 -12   33.18    6.36
  21   1 -12   20.33    4.97
  19  -1 -12   14.90    4.90
  19   1 -12   11.73    4.13
  17  -1 -12   67.33    8.49
  17   1 -12   48.70    6.59
  15  -1 -12   47.96    6.95
  15   1 -12   60.17    7.90
  13  -1 -12   85.34    7.55
  13   1 -12   76.26    6.86
  11  -1 -12  174.15   10.40
  11   1 -12  168.75    9.65
   9  -1 -12   10.78    4.18
   9   1 -12   20.98    4.67
   7  -1 -12  254.03   12.38
   7   1 -12  266.80   12.13
   5  -1 -12   17.94    4.29
   5   1 -12   15.78    3.75
   3  -1 -12   97.13    7.78
   3   1 -12   93.83    7.08
   1  -1 -12   18.82    4.76
   1   1 -12   20.29    4.19
  -1  -1 -12  106.63    8.16
  -1   1 -12  121.86    7.86
  -3  -1 -12   37.82    5.82
  -3   1 -12   51.07    5.89
  -5  -1 -12   18.23    4.90
  -5   1 -12   13.75    3.69
   7  -1  12    8.63    4.56
   9  -1  12   21.46    6.43
   9   1  12   22.44    6.75
  11   1  12   24.79    7.47
  26  -2 -12   17.49    5.74
 -26   2  12   19.65    5.85
  26   2 -12   23.76    6.34
  24  -2 -12   38.66    7.42
  24   2 -12   24.57    5.44
 -24   2  12   25.93    6.09
  22  -2 -12    2.62    4.02
  22   2 -12    4.84    3.48
 -22   2  12    2.24    3.55
  20  -2 -12   73.24    8.95
 -20   2  12   73.19    9.43
  20   2 -12   52.87    7.03
  18  -2 -12    4.22    3.47
  18   2 -12   13.23    4.25
  16  -2 -12   71.18    8.18
  16   2 -12   81.76    8.47
  14  -2 -12   66.15    8.51
  14   2 -12   55.77    7.17
  12  -2 -12  115.42    8.71
  12   2 -12  117.46    8.02
  10  -2 -12   30.85    5.72
  10   2 -12   33.53    5.37
   8  -2 -12  135.88    9.14
   8   2 -12  149.65    8.70
   6  -2 -12   16.02    4.76
   6   2 -12   14.15    3.77
   4  -2 -12   48.53    6.68
   4   2 -12   57.12    6.06
   2  -2 -12   58.17    7.53
   2   2 -12   49.86    5.62
   0  -2 -12   50.30    7.08
   0   2 -12   55.39    5.67
  -2  -2 -12   99.67    8.48
  -4  -2 -12   -4.35    3.48
   6  -2  12   28.23    7.02
  -6  -2 -12   24.30    5.29
   8   2  12   17.20    6.40
  10   2  12    5.95    5.72
  25  -3 -12   51.95    7.72
  25   3 -12   66.44    8.84
 -25   3  12   79.48   10.82
  23  -3 -12   12.37    4.59
  23   3 -12   10.35    4.21
 -23   3  12    2.47    4.27
  21  -3 -12   59.45    8.12
 -21   3  12   89.76   10.90
  21   3 -12   57.81    7.27
  19  -3 -12   30.69    6.12
  19   3 -12   35.41    5.92
 -19   3  12   40.12    7.32
  17  -3 -12   66.94    8.22
 -17   3  12   53.58    7.92
  17   3 -12   72.76    8.14
  15  -3 -12   18.14    4.99
 -15   3  12   19.04    5.06
  15   3 -12   27.44    4.83
  13  -3 -12    0.35    3.02
 -13   3  12    1.68    3.17
  13   3 -12    4.94    2.99
  11  -3 -12  156.19   10.55
  11   3 -12  175.31    9.41
 -11   3  12  139.39   10.00
   9  -3 -12   19.53    5.31
  -9   3  12   17.71    4.77
   9   3 -12   17.77    4.01
   7  -3 -12  237.92   12.85
  -7   3  12  230.99   12.20
   7   3 -12  225.05   10.33
   5  -3 -12   18.94    5.40
  -5   3  12    8.66    3.56
   5   3 -12   16.43    3.64
   3  -3 -12   19.21    5.04
   3   3 -12   39.64    7.34
  -3   3  12   29.03    5.18
   1  -3 -12   11.94    4.72
  -1   3  12    8.86    3.41
  -1  -3 -12   79.25    8.89
   1   3  12   74.56    6.42
  -3  -3 -12    6.85    4.48
  -5  -3 -12   15.63    5.09
   7   3  12   35.56    8.08
   9   3  12   35.29    8.06
  24  -4 -12   87.28    9.93
  24   4 -12   57.34    7.90
 -24   4  12  102.22   12.08
  22  -4 -12   14.03    5.16
 -22   4  12   12.31    5.41
  22   4 -12    1.94    3.18
  20  -4 -12   59.74    8.60
  20   4 -12   33.79    5.77
 -20   4  12   69.33    9.57
  18  -4 -12   25.20    5.80
 -18   4  12   32.47    6.82
  18   4 -12   24.21    4.98
  16  -4 -12   50.32    7.49
  16   4 -12   67.63    7.40
 -16   4  12   77.57    9.90
  14  -4 -12   14.24    4.82
 -14   4  12   14.02    4.86
  14   4 -12    8.48    3.21
  12  -4 -12   59.05    8.07
  12   4 -12   62.99    7.05
 -12   4  12   76.36    9.39
  10  -4 -12   79.67    9.65
 -10   4  12   88.75    9.92
  10   4 -12   64.00    5.77
   8  -4 -12   42.79    6.80
  -8   4  12   68.97    8.40
   6  -4 -12   91.02    9.92
  -6   4  12   79.85    8.70
   4  -4 -12   54.80    7.82
  -4   4  12   45.86    6.39
   2  -4 -12   23.14    5.71
  -2   4  12   15.94    4.12
   0  -4 -12    1.45    4.00
   0   4  12    1.26    2.37
  -2  -4 -12    5.30    4.14
  -4  -4 -12    7.36    4.17
  -6  -4 -12    5.92    4.23
   6   4  12   10.96    6.06
  21  -5 -12   11.08    5.32
  21   5 -12    4.55    3.49
 -21   5  12   10.18    5.08
  19  -5 -12   93.93   10.54
  19   5 -12   89.99    8.02
 -19   5  12   97.45   11.39
  17  -5 -12    7.31    4.39
  17   5 -12    7.31    3.28
 -17   5  12    8.31    4.70
  15  -5 -12   64.05    8.69
 -15   5  12   52.95    8.59
  15   5 -12   53.74    7.16
  13  -5 -12   19.36    5.61
 -13   5  12   18.26    5.03
  11  -5 -12   84.11    9.96
 -11   5  12   70.89    8.78
   9  -5 -12    9.40    4.49
  -9   5  12   22.09    5.65
   7  -5 -12  130.11   10.52
  -7   5  12  121.13    9.31
   5  -5 -12   14.62    4.82
  -5   5  12   18.78    5.00
   3  -5 -12   13.74    5.12
  -3   5  12   12.31    4.07
   1  -5 -12   57.61    8.69
  -1   5  12   30.36    5.29
  -1  -5 -12   64.97    9.13
  -3  -5 -12    9.50    4.98
  16  -6 -12   52.16    8.14
  14  -6 -12   34.69    6.83
 -14   6  12   32.18    6.47
  12  -6 -12   45.07    8.55
 -12   6  12   22.21    5.63
  10  -6 -12   51.29    8.57
 -10   6  12   56.64    8.21
   8  -6 -12   13.31    5.11
  -8   6  12   10.41    4.25
   6  -6 -12   42.05    7.53
  -6   6  12   37.60    6.45
   4  -6 -12   13.93    5.56
  -4   6  12    6.90    3.60
   2  -6 -12   21.85    6.62
  26   0 -13   46.59    7.88
  24   0 -13   36.44    6.60
  22   0 -13   50.60    7.61
  20   0 -13    2.61    3.70
  18   0 -13  100.09    8.67
  16   0 -13   33.36    6.21
  14   0 -13   50.92    7.18
  12   0 -13   17.62    4.67
  10   0 -13  395.75   16.40
   8   0 -13   19.15    4.95
   6   0 -13  320.90   14.30
   4   0 -13    8.92    3.77
   2   0 -13   18.80    4.57
   0   0 -13    3.10    3.31
  -2   0 -13   58.71    7.06
  -4   0 -13    1.18    3.30
   8   0  13   30.47    7.32
  25  -1 -13    3.39    4.15
  25   1 -13    2.94    4.05
  23  -1 -13   75.07    9.44
  23   1 -13   50.11    7.50
  21  -1 -13   83.14    9.29
  21   1 -13   64.75    8.19
  19  -1 -13  101.97    9.01
  19   1 -13   85.78    9.25
  17  -1 -13   14.53    4.56
  17   1 -13   13.19    4.68
  15  -1 -13   17.60    5.02
  15   1 -13   23.00    5.02
  13  -1 -13   11.31    4.09
  13   1 -13   18.95    4.56
  11  -1 -13  182.39   11.07
  11   1 -13  163.47    9.94
   9  -1 -13    2.71    3.01
   9   1 -13   10.65    3.67
   7  -1 -13  172.48   10.65
   7   1 -13  173.30   10.06
   5  -1 -13   46.01    6.59
   5   1 -13   61.36    7.30
   3  -1 -13   24.12    5.33
   3   1 -13   28.38    5.11
   1  -1 -13  105.21    8.47
   1   1 -13  124.28    8.25
  -1  -1 -13   57.92    7.17
  -1   1 -13   66.32    7.08
  -3  -1 -13    3.94    4.16
  -5  -1 -13    7.63    4.05
   7  -1  13   74.98   12.36
   7   1  13   56.83    8.97
  24  -2 -13   33.29    6.98
 -24   2  13   28.89    7.08
  24   2 -13   18.90    5.52
  22  -2 -13   66.44    8.97
 -22   2  13   68.41    9.26
  22   2 -13   79.16    9.31
  20  -2 -13    1.03    3.25
  20   2 -13    0.69    3.07
 -20   2  13    3.41    3.62
  18  -2 -13  128.34   10.12
  18   2 -13  108.56    8.70
  16  -2 -13    7.99    4.41
  16   2 -13    3.71    3.43
  14  -2 -13   17.13    5.12
  14   2 -13    3.60    3.27
  12  -2 -13   31.67    6.18
  12   2 -13   34.01    5.74
  10  -2 -13   56.53    7.73
  10   2 -13   70.26    8.05
   8  -2 -13    1.45    3.09
   8   2 -13    3.90    2.95
   6  -2 -13  108.87    8.86
   6   2 -13  100.02    7.27
   4  -2 -13    4.20    3.94
   4   2 -13    4.81    3.03
   2  -2 -13   59.53    7.38
   2   2 -13   83.84    7.12
   0  -2 -13   29.13    5.97
  -2  -2 -13   76.35    8.77
  -4  -2 -13    0.94    3.92
  -6  -2 -13   37.04    6.41
  23  -3 -13    4.69    4.01
 -23   3  13    4.71    4.79
  23   3 -13    4.86    3.43
  21  -3 -13   -0.26    3.22
 -21   3  13    8.11    4.78
  21   3 -13    5.35    3.44
  19  -3 -13  141.13   10.97
  19   3 -13  116.58    9.15
 -19   3  13  143.55   11.36
  17  -3 -13    6.35    3.95
  17   3 -13   -0.42    2.87
 -17   3  13    1.76    3.19
  15  -3 -13   93.07   10.46
 -15   3  13   66.49    8.72
  15   3 -13   85.17    7.49
  13  -3 -13   31.62    6.40
 -13   3  13   49.05    8.06
  13   3 -13   35.86    5.81
  11  -3 -13   56.25    8.40
  11   3 -13   73.06    7.63
 -11   3  13   42.02    6.68
   9  -3 -13   51.25    7.67
   9   3 -13   61.46    6.94
  -9   3  13   53.91    7.42
   7  -3 -13   15.33    4.94
  -7   3  13    6.49    3.58
   7   3 -13   20.66    4.73
   5  -3 -13    6.93    4.10
  -5   3  13    5.50    3.55
   3  -3 -13    8.83    4.01
  -3   3  13    5.54    3.38
   1  -3 -13   40.33    6.65
  -1   3  13   26.71    5.08
  -1  -3 -13   13.56    5.10
  -3  -3 -13    3.46    4.61
  -5  -3 -13    7.33    4.60
  20  -4 -13    7.89    4.68
 -20   4  13    5.46    4.64
  20   4 -13    6.01    3.84
  18  -4 -13   54.76    8.21
 -18   4  13   51.70    8.46
  18   4 -13   42.00    6.39
  16  -4 -13    5.02    4.27
  16   4 -13   10.88    3.74
 -16   4  13    4.52    4.08
  14  -4 -13   22.82    5.98
 -14   4  13   32.43    6.91
  14   4 -13   28.31    5.41
  12  -4 -13    1.83    3.77
 -12   4  13    2.55    3.62
  10  -4 -13   86.91   10.37
 -10   4  13  103.23   11.03
   8  -4 -13   21.11    5.69
  -8   4  13   14.80    4.66
   6  -4 -13   79.41    9.73
  -6   4  13   87.07    9.54
   4  -4 -13   19.42    5.71
  -4   4  13   12.10    4.31
   2  -4 -13   95.51   10.62
  -2   4  13   90.07    7.76
   0  -4 -13    1.86    4.01
  -2  -4 -13   24.32    6.73
  15  -5 -13   41.83    7.49
 -15   5  13   39.67    7.41
  13  -5 -13   35.45    7.11
 -13   5  13   34.50    7.13
  11  -5 -13    8.77    4.82
 -11   5  13    3.54    3.61
   9  -5 -13   28.94    6.42
  -9   5  13   44.41    7.60
   7  -5 -13   80.16   10.00
  -7   5  13   44.90    6.93
   5  -5 -13   16.82    5.75
  -5   5  13   13.81    4.54
   3  -5 -13    3.11    4.37
  -3   5  13    4.54    3.41
  22   0 -14    7.50    4.60
  20   0 -14   44.07    7.54
  18   0 -14   28.48    6.08
  16   0 -14    6.61    3.84
  14   0 -14    1.07    2.90
  12   0 -14   31.69    6.25
  10   0 -14    1.33    3.30
   8   0 -14   22.62    5.32
   6   0 -14    6.89    3.51
   4   0 -14   33.87    5.96
   2   0 -14    0.15    3.03
   0   0 -14   42.08    6.22
  -2   0 -14   26.39    5.72
  23  -1 -14    0.70    3.74
  23   1 -14   -0.30    3.55
  21  -1 -14  117.62   10.11
  21   1 -14  106.21   11.08
  19  -1 -14   33.15    6.59
  19   1 -14   47.21    7.25
  17  -1 -14   10.96    4.57
  17   1 -14   15.85    4.69
  15  -1 -14   38.05    6.88
  15   1 -14   34.56    6.78
  13  -1 -14   34.63    6.98
  13   1 -14   26.37    5.60
  11  -1 -14  107.74    9.09
  11   1 -14   91.02    8.09
   9  -1 -14   19.51    5.17
   9   1 -14   18.47    4.72
   7  -1 -14   45.06    7.25
   7   1 -14   24.33    5.09
   5  -1 -14   39.40    6.70
   5   1 -14   57.54    7.42
   3  -1 -14   73.86    8.69
   3   1 -14   62.00    7.29
   1  -1 -14   89.05    9.30
   1   1 -14  127.39   11.60
  -1  -1 -14   21.08    5.42
  -3  -1 -14   11.45    4.75
  20  -2 -14   38.61    7.14
 -20   2  14   50.50    8.68
  20   2 -14   50.82    7.76
  18  -2 -14   54.55    8.08
  18   2 -14   36.11    6.38
  16  -2 -14   45.76    7.64
  16   2 -14   41.55    6.66
  14  -2 -14    1.71    3.24
  14   2 -14    5.48    3.40
  12  -2 -14   47.40    7.68
  12   2 -14   41.66    6.77
  10  -2 -14   26.28    5.93
  10   2 -14   32.65    6.11
   8  -2 -14   47.07    7.29
   8   2 -14   37.21    5.94
   6  -2 -14   21.95    5.59
   6   2 -14   20.31    4.62
   4  -2 -14   75.46    8.90
   2  -2 -14   12.86    4.94
   0  -2 -14   19.96    5.57
  -2  -2 -14   21.73    6.05
  19  -3 -14   11.66    4.86
  19   3 -14   16.19    4.93
 -19   3  14    8.37    4.74
  17  -3 -14   20.52    5.85
  17   3 -14   13.40    4.61
 -17   3  14   12.47    5.24
  15  -3 -14    9.61    4.64
  15   3 -14   10.39    3.97
 -15   3  14   14.43    5.22
  13  -3 -14   75.58    9.52
 -13   3  14   65.59    8.72
  13   3 -14   73.84    8.24
  11  -3 -14   32.09    6.52
 -11   3  14   27.09    6.22
  11   3 -14   39.52    7.66
   9  -3 -14   66.85    9.21
  -9   3  14   52.10    8.08
   7  -3 -14   16.30    5.32
  -7   3  14   28.07    6.13
   5  -3 -14   53.69    7.97
  -5   3  14   44.05    6.65
   3  -3 -14   24.69    5.98
  -3   3  14   31.12    5.95
   1  -3 -14   63.41    8.42
  14  -4 -14    5.33    4.15
  12  -4 -14   22.86    6.13
 -12   4  14   23.84    6.01
  10  -4 -14    0.60    4.18
 -10   4  14    7.11    4.16
   8  -4 -14   19.41    6.15
  -8   4  14    8.30    4.21
   6  -4 -14    3.19    4.23
  16   0 -15   85.82   10.18
  14   0 -15  102.57   11.24
  12   0 -15  120.27   11.88
  10   0 -15  270.05   14.11
   8   0 -15   21.62    5.53
   6   0 -15   88.39    9.43
   4   0 -15    9.06    4.46
  17  -1 -15   42.50    7.71
  17   1 -15   34.79    6.71
  15  -1 -15   82.74   10.41
  15   1 -15   82.53    9.85
  13  -1 -15   19.17    5.25
  13   1 -15   50.22    8.04
  11  -1 -15  142.75   10.65
  11   1 -15  129.62    9.80
   9  -1 -15    9.08    4.69
   9   1 -15    4.77    3.56
   7  -1 -15   29.50    6.78
   7   1 -15   20.03    5.05
   5  -1 -15    2.82    3.95
   5   1 -15    1.78    3.96
  14  -2 -15   10.58    4.67
  14   2 -15    5.59    3.99
  12  -2 -15   29.84    6.70
  12   2 -15   37.84    6.59
  10  -2 -15   35.53    6.86
  10   2 -15   47.89    8.26
   8  -2 -15   59.96    9.04
   0   0   0    0.00    0.00

_computing_structure_solution     'SHELXT 2018/2 (Sheldrick, 2018)'
;

_shelx_hkl_checksum              84382

# ............... End of .HKL file ........................................... #
#------------------------------------------------------------------------------#

#...............................................................................
# .FAB SHELXL file: sqz.fab
#...............................................................................

_shelx_fab_file
;
    9    7    0     -2.68      2.48
   11    7    0     -2.39      2.19
   13    7    0     -1.91      1.94
    6    6    0      3.83     -3.77
    8    6    0      3.58     -3.11
   10    6    0      3.30     -2.80
   12    6    0      2.81     -2.62
   14    6    0      2.34     -2.38
   16    6    0      2.11     -1.97
   18    6    0      2.04     -1.42
    1    5    0     -4.33      1.51
    3    5    0     -3.71      1.15
    5    5    0     -3.00      0.70
    7    5    0     -2.67      0.44
    9    5    0     -2.68      0.51
   11    5    0     -2.63      0.91
   13    5    0     -2.31      1.41
   15    5    0     -1.92      1.66
   17    5    0     -1.73      1.46
   19    5    0     -1.71      1.01
   21    5    0     -1.63      0.69
   23    5    0     -1.39      0.69
    0    4    0     -1.33      3.97
    2    4    0     -1.33      3.83
    4    4    0     -1.19      3.40
    6    4    0     -0.82      2.77
    8    4    0     -0.28      2.22
   10    4    0      0.20      1.81
   12    4    0      0.51      1.30
   14    4    0      0.68      0.52
   16    4    0      0.85     -0.25
   18    4    0      1.01     -0.58
   20    4    0      1.07     -0.52
   22    4    0      1.00     -0.45
   24    4    0      0.94     -0.56
   26    4    0      0.92     -0.60
    1    3    0      6.60     -7.83
    3    3    0      5.47     -7.53
    5    3    0      3.58     -6.52
    7    3    0      1.74     -4.91
    9    3    0      0.67     -3.44
   11    3    0      0.40     -2.59
   13    3    0      0.32     -2.04
   15    3    0     -0.09     -1.36
   17    3    0     -0.71     -0.64
   19    3    0     -1.03     -0.21
   21    3    0     -0.89     -0.05
   23    3    0     -0.61      0.12
   25    3    0     -0.52      0.27
   27    3    0     -0.52      0.17
   29    3    0     -0.29     -0.17
    0    2    0     -0.15      0.30
    2    2    0     -0.19      1.44
    4    2    0      0.22      3.65
    6    2    0      1.49      4.87
    8    2    0      2.93      4.39
   10    2    0      3.42      3.14
   12    2    0      2.85      2.18
   14    2    0      2.10      1.61
   16    2    0      1.86      1.18
   18    2    0      1.86      0.85
   20    2    0      1.60      0.66
   22    2    0      1.19      0.49
   24    2    0      1.02      0.30
   26    2    0      1.13      0.31
   28    2    0      1.09      0.54
   30    2    0      0.68      0.66
   32    2    0      0.17      0.39
    1    1    0    -33.13     10.64
    3    1    0    -27.56      7.12
    5    1    0    -20.39      2.49
    7    1    0    -15.21     -0.68
    9    1    0    -12.30     -1.70
   11    1    0    -10.03     -1.51
   13    1    0     -7.60     -1.10
   15    1    0     -5.48     -0.79
   17    1    0     -4.00     -0.61
   19    1    0     -2.87     -0.56
   21    1    0     -1.91     -0.62
   23    1    0     -1.36     -0.67
   25    1    0     -1.29     -0.80
   27    1    0     -1.24     -1.07
   29    1    0     -0.89     -1.28
   31    1    0     -0.45     -1.09
    4    0    0     41.57      0.02
    6    0    0     29.19      0.05
    8    0    0     20.81      0.03
   10    0    0     15.82      0.00
   12    0    0     12.06      0.03
   14    0    0      8.75      0.05
   16    0    0      6.17      0.03
   18    0    0      4.27     -0.01
   20    0    0      2.72      0.01
   22    0    0      1.61      0.04
   24    0    0      1.11      0.01
   26    0    0      0.90     -0.03
   28    0    0      0.51     -0.02
   30    0    0      0.01      0.01
   32    0    0     -0.17      0.00
   31    3    0      0.18     -0.39
   28    4    0      0.80     -0.34
   30    4    0      0.48      0.10
   25    5    0     -1.10      0.82
   27    5    0     -0.84      0.77
    0    6    0      5.14     -6.02
    2    6    0      4.87     -5.64
    4    6    0      4.29     -4.73
   20    6    0      1.81     -0.87
   22    6    0      1.31     -0.47
   24    6    0      0.73     -0.27
   26    6    0      0.32     -0.19
    1    7    0     -2.44      3.89
    3    7    0     -2.41      3.56
    5    7    0     -2.47      3.12
    7    7    0     -2.64      2.77
   15    7    0     -1.50      1.78
   17    7    0     -1.25      1.58
   19    7    0     -1.01      1.13
   21    7    0     -0.67      0.46
   23    7    0     -0.31     -0.14
    0    8    0      2.38      0.74
    2    8    0      2.31      0.70
    4    8    0      2.15      0.53
    6    8    0      2.02      0.14
    8    8    0      1.90     -0.34
   10    8    0      1.66     -0.65
   12    8    0      1.21     -0.76
   14    8    0      0.67     -0.87
   16    8    0      0.21     -1.00
   18    8    0     -0.02     -0.92
   20    8    0     -0.03     -0.51
    1    9    0     -1.91     -1.91
    3    9    0     -1.68     -2.03
    5    9    0     -1.33     -1.95
    7    9    0     -1.00     -1.50
    9    9    0     -0.79     -0.87
   11    9    0     -0.64     -0.35
   13    9    0     -0.42     -0.01
   15    9    0     -0.08      0.22
    0   10    0      0.35      1.06
    2   10    0      0.35      1.23
    4   10    0      0.34      1.50
    6   10    0      0.23      1.49
    8   10    0      0.09      1.07
  -10    8    1      1.56     -0.38
  -15    7    1     -1.55      1.69
  -13    7    1     -1.93      1.83
  -11    7    1     -2.45      2.12
   -9    7    1     -2.93      2.45
   -7    7    1     -3.17      2.75
   -5    7    1     -3.22      3.10
  -20    6    1      2.02     -1.41
  -18    6    1      2.25     -1.95
  -16    6    1      2.28     -2.30
  -12    6    1      2.76     -2.57
  -10    6    1      3.21     -2.62
   -8    6    1      3.57     -2.79
   -6    6    1      3.86     -3.27
   -4    6    1      4.29     -4.10
   -2    6    1      4.80     -5.00
   10    6    1      3.00     -3.16
   12    6    1      2.34     -2.79
   16    6    1      1.46     -1.60
  -25    5    1     -1.10      0.87
  -23    5    1     -1.56      0.89
  -21    5    1     -1.97      1.08
  -19    5    1     -2.11      1.47
  -17    5    1     -2.01      1.81
  -15    5    1     -1.97      1.86
  -13    5    1     -2.16      1.63
  -11    5    1     -2.43      1.26
   -9    5    1     -2.55      0.94
   -7    5    1     -2.61      0.82
   -5    5    1     -2.88      1.01
   -3    5    1     -3.47      1.37
   -1    5    1     -4.02      1.62
    1    5    1     -4.08      1.53
    3    5    1     -3.56      1.14
    5    5    1     -2.92      0.68
    7    5    1     -2.60      0.43
    9    5    1     -2.56      0.54
   11    5    1     -2.39      0.99
   13    5    1     -1.94      1.48
   15    5    1     -1.44      1.66
   17    5    1     -1.21      1.39
   19    5    1     -1.19      0.92
   21    5    1     -1.14      0.61
  -28    4    1      0.76     -0.55
  -26    4    1      0.93     -0.75
  -24    4    1      1.08     -0.65
  -22    4    1      1.28     -0.61
  -20    4    1      1.37     -0.80
  -18    4    1      1.18     -0.92
  -16    4    1      0.83     -0.59
  -14    4    1      0.60      0.10
  -12    4    1      0.57      0.78
  -10    4    1      0.50      1.35
   -8    4    1      0.15      1.96
   -6    4    1     -0.39      2.65
   -4    4    1     -0.88      3.23
   -2    4    1     -1.14      3.59
    0    4    1     -1.25      3.75
    2    4    1     -1.32      3.67
    4    4    1     -1.31      3.26
    6    4    1     -1.10      2.64
    8    4    1     -0.65      2.08
   10    4    1     -0.13      1.62
   12    4    1      0.26      1.03
   14    4    1      0.52      0.27
   16    4    1      0.72     -0.37
   18    4    1      0.87     -0.61
   20    4    1      0.91     -0.58
   22    4    1      0.83     -0.60
   24    4    1      0.79     -0.70
  -27    3    1     -0.53      0.07
  -25    3    1     -0.56      0.06
  -23    3    1     -0.78     -0.04
  -17    3    1     -1.03     -0.57
  -15    3    1     -0.32     -1.32
  -13    3    1      0.11     -1.99
  -11    3    1      0.21     -2.63
   -9    3    1      0.57     -3.70
   -7    3    1      1.66     -5.25
   -5    3    1      3.32     -6.62
   -3    3    1      4.98     -7.21
   -1    3    1      6.09     -7.21
    1    3    1      6.30     -7.04
    3    3    1      5.43     -6.58
    5    3    1      3.76     -5.47
    7    3    1      2.00     -3.94
    9    3    1      0.84     -2.71
   11    3    1      0.38     -2.05
   13    3    1      0.17     -1.59
   15    3    1     -0.18     -1.04
   17    3    1     -0.58     -0.55
   19    3    1     -0.75     -0.28
   21    3    1     -0.69     -0.04
   23    3    1     -0.68      0.30
   25    3    1     -0.85      0.52
   27    3    1     -0.94      0.34
  -32    2    1      0.34      0.57
  -30    2    1      0.73      0.77
  -28    2    1      0.97      0.66
  -26    2    1      0.92      0.46
  -24    2    1      0.92      0.43
  -22    2    1      1.36      0.58
  -20    2    1      2.01      0.91
  -18    2    1      2.27      1.40
  -16    2    1      2.12      1.90
  -14    2    1      2.27      2.22
  -12    2    1      2.97      2.60
  -10    2    1      3.52      3.59
   -8    2    1      3.20      5.07
   -6    2    1      2.33      5.80
   -4    2    1      1.71      4.67
   -2    2    1      1.37      2.37
    0    2    1      0.75      0.86
    2    2    1     -0.04      1.23
    4    2    1     -0.05      2.54
    6    2    1      1.13      3.25
    8    2    1      2.58      2.96
   10    2    1      3.15      2.28
   12    2    1      2.73      1.71
   14    2    1      2.11      1.23
   16    2    1      1.77      0.81
   18    2    1      1.52      0.60
   20    2    1      1.20      0.55
   22    2    1      1.06      0.44
   24    2    1      1.31      0.31
   26    2    1      1.61      0.44
   28    2    1      1.47      0.78
   30    2    1      0.87      0.88
  -33    1    1     -0.40     -0.70
  -31    1    1     -0.69     -1.08
  -29    1    1     -1.14     -1.13
  -27    1    1     -1.43     -0.85
  -25    1    1     -1.49     -0.51
  -23    1    1     -1.69     -0.38
  -21    1    1     -2.29     -0.56
  -19    1    1     -3.07     -0.92
  -17    1    1     -3.94     -1.23
  -15    1    1     -5.41     -1.34
  -13    1    1     -7.76     -1.43
  -11    1    1    -10.28     -1.86
   -9    1    1    -12.38     -2.53
   -7    1    1    -15.09     -2.38
   -5    1    1    -20.06     -0.20
   -3    1    1    -26.55      3.77
   -1    1    1    -30.91      7.37
    1    1    1    -30.00      8.31
    3    1    1    -24.67      6.31
    5    1    1    -18.59      3.11
    7    1    1    -14.32      0.62
    9    1    1    -11.61     -0.60
   11    1    1     -9.21     -0.93
   13    1    1     -6.88     -0.85
   15    1    1     -5.06     -0.58
   17    1    1     -3.71     -0.40
   19    1    1     -2.51     -0.47
   21    1    1     -1.54     -0.68
   23    1    1     -1.15     -0.89
   25    1    1     -1.15     -1.17
   27    1    1     -0.97     -1.51
   29    1    1     -0.45     -1.65
   31    1    1     -0.01     -1.28
  -32    0    1      0.15     -0.01
  -30    0    1      0.56     -0.02
  -28    0    1      1.13      0.01
  -26    0    1      1.54      0.02
  -24    0    1      1.80     -0.01
  -22    0    1      2.28     -0.02
  -20    0    1      3.09      0.01
  -18    0    1      4.22      0.01
  -16    0    1      6.03     -0.03
  -14    0    1      8.94     -0.05
  -12    0    1     12.49     -0.02
  -10    0    1     15.91      0.01
   -8    0    1     20.00     -0.01
   -6    0    1     27.19     -0.03
   -4    0    1     38.09     -0.02
    2    0    1     47.71     -0.05
    4    0    1     37.37      0.01
    6    0    1     27.22      0.05
    8    0    1     19.96      0.02
   10    0    1     14.92     -0.01
   12    0    1     10.94      0.01
   14    0    1      7.85      0.03
   16    0    1      5.66      0.01
   18    0    1      3.88      0.01
   20    0    1      2.24      0.04
   22    0    1      1.09      0.05
   24    0    1      0.57      0.00
   26    0    1      0.22     -0.04
   28    0    1     -0.33     -0.03
   30    0    1     -0.77      0.00
   32    0    1     -0.68      0.00
  -31    3    1      0.05     -0.31
  -29    3    1     -0.34     -0.13
  -21    3    1     -1.23     -0.04
  -19    3    1     -1.43     -0.11
   29    3    1     -0.69     -0.05
  -30    4    1      0.44     -0.12
   26    4    1      0.79     -0.65
   28    4    1      0.70     -0.35
  -29    5    1     -0.55      0.44
  -27    5    1     -0.78      0.75
   23    5    1     -0.97      0.56
   25    5    1     -0.77      0.60
   27    5    1     -0.58      0.52
  -26    6    1      0.50     -0.04
  -24    6    1      0.91     -0.32
  -22    6    1      1.50     -0.81
  -14    6    1      2.39     -2.49
    0    6    1      5.02     -5.54
    2    6    1      4.72     -5.46
    4    6    1      4.12     -4.88
    6    6    1      3.66     -4.15
    8    6    1      3.39     -3.56
   14    6    1      1.71     -2.28
   18    6    1      1.50     -0.88
   20    6    1      1.43     -0.32
   22    6    1      1.07     -0.03
   24    6    1      0.59      0.00
   26    6    1      0.22     -0.05
  -23    7    1     -0.50      0.07
  -21    7    1     -0.78      0.71
  -19    7    1     -1.08      1.30
  -17    7    1     -1.32      1.60
   -3    7    1     -3.23      3.54
   -1    7    1     -3.15      3.93
    1    7    1     -2.84      4.04
    3    7    1     -2.39      3.82
    5    7    1     -2.11      3.43
    7    7    1     -2.08      3.00
    9    7    1     -2.06      2.53
   11    7    1     -1.74      2.03
   13    7    1     -1.25      1.60
   15    7    1     -0.93      1.31
   17    7    1     -0.88      1.06
   19    7    1     -0.88      0.66
   21    7    1     -0.71      0.17
   23    7    1     -0.39     -0.18
  -20    8    1      0.14     -0.53
  -18    8    1      0.30     -0.77
  -16    8    1      0.56     -0.69
  -14    8    1      0.88     -0.48
  -12    8    1      1.23     -0.38
   -8    8    1      1.82     -0.32
   -6    8    1      2.02     -0.16
   -4    8    1      2.22     -0.02
   -2    8    1      2.40      0.02
    0    8    1      2.42      0.10
    2    8    1      2.18      0.26
    4    8    1      1.86      0.32
    6    8    1      1.69      0.13
    8    8    1      1.68     -0.18
   10    8    1      1.57     -0.34
   12    8    1      1.15     -0.35
   14    8    1      0.54     -0.42
   16    8    1      0.04     -0.56
   18    8    1     -0.16     -0.57
   20    8    1     -0.11     -0.33
  -17    9    1     -0.09      0.38
  -15    9    1     -0.38      0.11
  -13    9    1     -0.66     -0.33
  -11    9    1     -0.83     -0.83
   -9    9    1     -0.96     -1.36
   -7    9    1     -1.11     -1.81
   -5    9    1     -1.33     -1.99
   -3    9    1     -1.57     -1.89
   -1    9    1     -1.75     -1.77
    1    9    1     -1.75     -1.88
    3    9    1     -1.54     -2.10
    5    9    1     -1.20     -2.00
    7    9    1     -0.95     -1.43
    9    9    1     -0.87     -0.69
   11    9    1     -0.81     -0.18
   13    9    1     -0.58      0.02
   15    9    1     -0.18      0.06
   -8   10    1      0.34      0.98
   -6   10    1      0.43      1.24
   -4   10    1      0.44      1.19
   -2   10    1      0.42      1.00
    0   10    1      0.47      1.02
    2   10    1      0.56      1.35
    4   10    1      0.53      1.68
    6   10    1      0.33      1.59
    8   10    1      0.11      1.03
  -14    8    2      1.14      0.23
  -12    8    2      1.41      0.40
  -10    8    2      1.65      0.32
   -8    8    2      1.78      0.15
   -6    8    2      1.84     -0.07
  -19    7    2     -1.45      1.08
  -17    7    2     -1.49      1.15
  -15    7    2     -1.45      1.08
  -13    7    2     -1.60      1.17
  -11    7    2     -2.03      1.53
   -9    7    2     -2.54      2.07
   -7    7    2     -2.93      2.65
   -5    7    2     -3.26      3.23
   -3    7    2     -3.65      3.77
  -22    6    2      1.60     -0.67
  -20    6    2      2.00     -1.33
  -18    6    2      2.04     -1.86
  -16    6    2      1.83     -2.17
  -14    6    2      1.72     -2.32
  -12    6    2      1.98     -2.43
  -10    6    2      2.50     -2.56
   -8    6    2      3.01     -2.80
   -6    6    2      3.47     -3.23
   -4    6    2      4.01     -3.80
   -2    6    2      4.58     -4.35
    0    6    2      4.82     -4.66
    8    6    2      3.36     -3.65
  -27    5    2     -0.48      0.50
  -25    5    2     -0.78      0.69
  -23    5    2     -1.27      0.95
  -21    5    2     -1.73      1.37
  -19    5    2     -1.85      1.87
  -17    5    2     -1.62      2.22
  -15    5    2     -1.38      2.32
  -13    5    2     -1.43      2.21
  -11    5    2     -1.74      1.99
   -9    5    2     -2.07      1.71
   -7    5    2     -2.32      1.50
   -5    5    2     -2.63      1.44
   -3    5    2     -3.11      1.51
   -1    5    2     -3.54      1.56
    1    5    2     -3.55      1.47
    3    5    2     -3.10      1.23
    5    5    2     -2.59      0.94
    7    5    2     -2.41      0.75
    9    5    2     -2.39      0.83
   11    5    2     -2.16      1.16
   13    5    2     -1.66      1.51
   15    5    2     -1.23      1.65
   17    5    2     -1.13      1.50
  -30    4    2      0.39     -0.51
  -28    4    2      0.58     -0.87
  -26    4    2      0.73     -1.02
  -24    4    2      0.97     -1.01
  -22    4    2      1.29     -1.10
  -20    4    2      1.42     -1.31
  -18    4    2      1.17     -1.39
  -16    4    2      0.75     -1.16
  -14    4    2      0.52     -0.77
  -12    4    2      0.61     -0.35
  -10    4    2      0.71      0.26
   -8    4    2      0.49      1.18
   -6    4    2     -0.08      2.22
   -4    4    2     -0.65      3.00
   -2    4    2     -0.95      3.39
    0    4    2     -1.01      3.46
    2    4    2     -1.03      3.26
    4    4    2     -1.07      2.79
    6    4    2     -0.97      2.23
    8    4    2     -0.66      1.74
   10    4    2     -0.26      1.25
   12    4    2      0.04      0.59
   14    4    2      0.27     -0.15
   16    4    2      0.57     -0.66
   18    4    2      0.90     -0.79
   20    4    2      1.08     -0.72
   22    4    2      1.04     -0.67
  -31    3    2     -0.58     -0.05
  -29    3    2     -0.90      0.10
  -27    3    2     -0.98      0.22
  -25    3    2     -0.97      0.21
  -23    3    2     -1.19      0.18
  -21    3    2     -1.57      0.19
  -19    3    2     -1.68     -0.02
  -17    3    2     -1.28     -0.58
  -15    3    2     -0.74     -1.21
  -13    3    2     -0.47     -1.64
  -11    3    2     -0.31     -2.20
   -9    3    2      0.31     -3.37
   -7    3    2      1.64     -4.95
   -5    3    2      3.31     -6.08
   -3    3    2      4.70     -6.31
   -1    3    2      5.43     -5.99
    1    3    2      5.39     -5.58
    3    3    2      4.63     -4.99
    5    3    2      3.39     -3.98
    7    3    2      2.08     -2.82
    9    3    2      1.09     -1.98
   11    3    2      0.47     -1.47
   13    3    2      0.05     -1.00
   15    3    2     -0.32     -0.55
   17    3    2     -0.57     -0.36
   19    3    2     -0.64     -0.36
   21    3    2     -0.67     -0.22
   23    3    2     -0.84      0.15
   25    3    2     -1.09      0.40
  -32    2    2      0.81      0.96
  -30    2    2      1.22      1.21
  -28    2    2      1.37      1.15
  -26    2    2      1.26      0.91
  -24    2    2      1.29      0.70
  -22    2    2      1.75      0.71
  -20    2    2      2.33      1.14
  -18    2    2      2.48      1.95
  -16    2    2      2.35      2.68
  -14    2    2      2.55      2.91
  -12    2    2      3.12      2.96
  -10    2    2      3.37      3.58
   -8    2    2      2.93      4.79
   -6    2    2      2.34      5.45
   -4    2    2      2.21      4.61
   -2    2    2      2.28      2.86
    0    2    2      1.91      1.66
    2    2    2      1.24      1.60
    4    2    2      1.06      1.94
    6    2    2      1.68      1.86
    8    2    2      2.44      1.47
   10    2    2      2.67      1.20
   12    2    2      2.39      1.08
   14    2    2      2.02      0.88
   16    2    2      1.63      0.67
   18    2    2      1.12      0.59
   20    2    2      0.71      0.55
   22    2    2      0.80      0.36
   24    2    2      1.33      0.20
   26    2    2      1.72      0.38
   28    2    2      1.49      0.75
   30    2    2      0.82      0.84
  -33    1    2     -0.37     -1.01
  -31    1    2     -0.69     -1.44
  -29    1    2     -1.07     -1.53
  -27    1    2     -1.30     -1.25
  -25    1    2     -1.46     -0.81
  -23    1    2     -1.87     -0.57
  -21    1    2     -2.52     -0.78
  -19    1    2     -3.06     -1.40
  -17    1    2     -3.63     -2.02
  -15    1    2     -4.97     -2.19
  -13    1    2     -7.31     -2.00
  -11    1    2     -9.80     -2.01
   -9    1    2    -11.78     -2.48
   -7    1    2    -14.10     -2.73
   -5    1    2    -17.95     -1.75
   -3    1    2    -22.50      0.45
   -1    1    2    -24.92      2.54
    1    1    2    -23.48      3.20
    3    1    2    -19.44      2.44
    5    1    2    -15.45      1.31
    7    1    2    -12.65      0.56
    9    1    2    -10.42      0.12
   11    1    2     -8.13     -0.23
   13    1    2     -6.05     -0.42
   15    1    2     -4.49     -0.37
   17    1    2     -3.23     -0.28
   19    1    2     -2.08     -0.29
   21    1    2     -1.35     -0.38
   23    1    2     -1.24     -0.53
   25    1    2     -1.28     -0.85
   27    1    2     -0.89     -1.29
   29    1    2     -0.17     -1.45
  -32    0    2      0.09     -0.04
  -30    0    2      0.47     -0.04
  -28    0    2      0.96      0.01
  -26    0    2      1.37      0.02
  -24    0    2      1.84      0.00
  -22    0    2      2.46      0.01
  -20    0    2      3.08      0.04
  -18    0    2      3.76      0.02
  -16    0    2      5.23     -0.03
  -14    0    2      8.11     -0.04
  -12    0    2     11.80      0.01
  -10    0    2     15.20      0.03
   -8    0    2     18.67      0.01
   -6    0    2     23.95     -0.01
   -4    0    2     31.28     -0.03
   -2    0    2     37.56     -0.06
    0    0    2     38.89     -0.10
    2    0    2     34.62     -0.07
    4    0    2     27.84      0.01
    6    0    2     21.79      0.04
    8    0    2     17.19     -0.01
   10    0    2     13.23     -0.04
   12    0    2      9.69     -0.02
   14    0    2      6.99      0.00
   16    0    2      5.10      0.00
   18    0    2      3.51      0.02
   20    0    2      2.14      0.06
   22    0    2      1.33      0.05
   24    0    2      0.95      0.00
   26    0    2      0.40     -0.03
   28    0    2     -0.44     -0.01
   30    0    2     -0.96      0.00
   27    3    2     -1.14      0.30
   29    3    2     -0.83      0.05
   24    4    2      0.90     -0.62
   26    4    2      0.74     -0.44
   28    4    2      0.52     -0.19
  -29    5    2     -0.33      0.27
   19    5    2     -1.15      1.20
   21    5    2     -1.05      0.91
   23    5    2     -0.80      0.64
   25    5    2     -0.57      0.36
   27    5    2     -0.39      0.12
  -26    6    2      0.69      0.23
  -24    6    2      1.08     -0.10
    2    6    2      4.53     -4.63
    4    6    2      4.00     -4.33
    6    6    2      3.61     -3.96
   10    6    2      2.88     -3.35
   12    6    2      2.08     -2.93
   14    6    2      1.37     -2.32
   16    6    2      1.10     -1.60
   18    6    2      1.11     -0.92
   20    6    2      1.03     -0.39
   22    6    2      0.73     -0.07
   24    6    2      0.41      0.06
  -25    7    2     -0.69     -0.15
  -23    7    2     -0.93      0.22
  -21    7    2     -1.22      0.73
   -1    7    2     -3.91      4.16
    1    7    2     -3.75      4.27
    3    7    2     -3.20      4.10
    5    7    2     -2.64      3.77
    7    7    2     -2.27      3.34
    9    7    2     -1.87      2.76
   11    7    2     -1.24      2.04
   13    7    2     -0.57      1.36
   15    7    2     -0.23      0.86
   17    7    2     -0.28      0.51
   19    7    2     -0.41      0.20
   21    7    2     -0.39     -0.05
  -22    8    2      0.20     -0.30
  -20    8    2      0.37     -0.53
  -18    8    2      0.63     -0.50
  -16    8    2      0.90     -0.16
   -4    8    2      2.02     -0.38
   -2    8    2      2.30     -0.72
    0    8    2      2.39     -0.89
    2    8    2      2.10     -0.80
    4    8    2      1.63     -0.63
    6    8    2      1.34     -0.52
    8    8    2      1.31     -0.42
   10    8    2      1.24     -0.16
   12    8    2      0.92      0.16
   14    8    2      0.43      0.32
   16    8    2      0.05      0.28
   18    8    2     -0.10      0.19
  -17    9    2     -0.26      0.10
  -15    9    2     -0.60     -0.22
  -13    9    2     -0.92     -0.69
  -11    9    2     -1.20     -1.18
   -9    9    2     -1.40     -1.65
   -7    9    2     -1.50     -2.01
   -5    9    2     -1.56     -2.09
   -3    9    2     -1.64     -1.87
   -1    9    2     -1.68     -1.65
    1    9    2     -1.54     -1.70
    3    9    2     -1.17     -1.90
    5    9    2     -0.78     -1.83
    7    9    2     -0.65     -1.34
    9    9    2     -0.79     -0.69
   11    9    2     -0.94     -0.26
   13    9    2     -0.85     -0.13
   -8   10    2      0.64      0.82
   -6   10    2      0.81      0.95
   -4   10    2      0.84      0.86
   -2   10    2      0.80      0.72
    0   10    2      0.80      0.82
    2   10    2      0.78      1.22
    4   10    2      0.64      1.56
    6   10    2      0.38      1.45
   -9    9    3     -1.62     -1.32
  -16    8    3      1.03      0.29
  -14    8    3      1.27      0.68
  -12    8    3      1.64      0.79
  -10    8    3      1.95      0.65
   -8    8    3      1.98      0.42
   -6    8    3      1.85      0.15
   -4    8    3      1.90     -0.22
  -21    7    3     -1.60      0.43
  -19    7    3     -1.76      0.54
  -17    7    3     -1.62      0.49
  -15    7    3     -1.40      0.41
  -13    7    3     -1.43      0.51
  -11    7    3     -1.76      0.91
   -9    7    3     -2.09      1.57
   -7    7    3     -2.27      2.34
   -5    7    3     -2.55      3.09
   -3    7    3     -3.13      3.72
   -1    7    3     -3.75      4.12
  -24    6    3      1.18      0.02
  -22    6    3      1.53     -0.35
  -20    6    3      1.69     -0.81
  -18    6    3      1.52     -1.26
  -16    6    3      1.16     -1.61
  -14    6    3      0.98     -1.88
  -12    6    3      1.20     -2.15
  -10    6    3      1.67     -2.49
   -8    6    3      2.11     -2.92
   -6    6    3      2.58     -3.37
   -4    6    3      3.27     -3.74
   -2    6    3      4.07     -3.93
    0    6    3      4.54     -3.94
    2    6    3      4.43     -3.80
    6    6    3      3.72     -3.50
    8    6    3      3.47     -3.38
  -29    5    3     -0.33      0.06
  -27    5    3     -0.43      0.21
  -25    5    3     -0.62      0.46
  -23    5    3     -0.91      0.88
  -21    5    3     -1.15      1.43
  -19    5    3     -1.13      1.96
  -17    5    3     -0.89      2.32
  -15    5    3     -0.70      2.53
  -13    5    3     -0.82      2.65
  -11    5    3     -1.18      2.67
   -9    5    3     -1.52      2.53
   -7    5    3     -1.74      2.20
   -5    5    3     -2.02      1.77
   -3    5    3     -2.51      1.34
   -1    5    3     -2.96      1.05
    1    5    3     -3.02      0.96
    3    5    3     -2.66      1.00
    5    5    3     -2.32      1.06
    7    5    3     -2.30      1.10
    9    5    3     -2.35      1.16
   11    5    3     -2.11      1.26
  -30    4    3      0.35     -0.47
  -28    4    3      0.39     -0.76
  -26    4    3      0.47     -1.01
  -24    4    3      0.71     -1.25
  -22    4    3      1.04     -1.51
  -20    4    3      1.17     -1.66
  -18    4    3      0.96     -1.55
  -16    4    3      0.66     -1.32
  -14    4    3      0.63     -1.22
  -12    4    3      0.90     -1.19
  -10    4    3      1.10     -0.84
   -8    4    3      0.82      0.09
   -6    4    3      0.10      1.36
   -4    4    3     -0.61      2.48
   -2    4    3     -0.91      3.13
    0    4    3     -0.84      3.22
    2    4    3     -0.73      2.85
    4    4    3     -0.68      2.26
    6    4    3     -0.53      1.75
    8    4    3     -0.23      1.39
   14    4    3      0.14     -0.35
   16    4    3      0.45     -0.78
   18    4    3      0.99     -0.85
  -31    3    3     -0.86      0.06
  -29    3    3     -1.09      0.21
  -27    3    3     -1.13      0.38
  -25    3    3     -1.18      0.51
  -23    3    3     -1.42      0.58
  -21    3    3     -1.66      0.43
  -19    3    3     -1.56     -0.12
  -17    3    3     -1.13     -0.89
  -15    3    3     -0.82     -1.39
  -13    3    3     -0.91     -1.51
  -11    3    3     -1.01     -1.80
   -9    3    3     -0.39     -2.78
   -7    3    3      1.15     -4.15
   -5    3    3      2.99     -5.10
   -3    3    3      4.30     -5.26
   -1    3    3      4.68     -4.93
    1    3    3      4.27     -4.41
    3    3    3      3.50     -3.72
    5    3    3      2.66     -2.88
    7    3    3      1.90     -2.16
    9    3    3      1.22     -1.68
   11    3    3      0.63     -1.21
   13    3    3      0.16     -0.59
   15    3    3     -0.19     -0.12
   17    3    3     -0.41     -0.11
   19    3    3     -0.59     -0.39
   21    3    3     -0.81     -0.49
   23    3    3     -1.07     -0.28
  -32    2    3      1.02      1.05
  -30    2    3      1.47      1.39
  -28    2    3      1.64      1.43
  -26    2    3      1.59      1.20
  -24    2    3      1.69      0.87
  -22    2    3      2.07      0.78
  -20    2    3      2.36      1.26
  -16    2    3      2.13      3.01
  -14    2    3      2.50      3.21
  -12    2    3      3.16      3.15
  -10    2    3      3.31      3.49
   -8    2    3      2.63      4.19
   -6    2    3      1.75      4.38
   -4    2    3      1.40      3.57
   -2    2    3      1.57      2.40
    0    2    3      1.74      1.76
    2    2    3      1.78      1.66
    4    2    3      1.86      1.43
    6    2    3      2.02      0.87
    8    2    3      2.07      0.40
   10    2    3      1.97      0.32
   12    2    3      1.88      0.41
   14    2    3      1.78      0.41
   16    2    3      1.43      0.44
   18    2    3      0.83      0.56
   20    2    3      0.43      0.57
   22    2    3      0.62      0.32
   24    2    3      1.14      0.09
   26    2    3      1.36      0.18
   28    2    3      1.02      0.41
  -33    1    3     -0.38     -1.05
  -31    1    3     -0.68     -1.60
  -29    1    3     -0.94     -1.88
  -27    1    3     -1.05     -1.76
  -25    1    3     -1.27     -1.33
  -23    1    3     -1.84     -0.96
  -21    1    3     -2.54     -1.03
  -19    1    3     -2.96     -1.61
  -17    1    3     -3.33     -2.29
  -15    1    3     -4.44     -2.57
  -13    1    3     -6.51     -2.40
  -11    1    3     -8.75     -2.19
   -9    1    3    -10.51     -2.18
   -7    1    3    -12.34     -2.00
   -5    1    3    -14.92     -1.19
   -3    1    3    -17.53     -0.02
   -1    1    3    -18.48      0.66
    1    1    3    -17.13      0.49
    3    1    3    -14.66      0.08
    5    1    3    -12.48      0.09
    7    1    3    -10.76      0.48
    9    1    3     -8.96      0.66
   11    1    3     -7.03      0.43
   13    1    3     -5.38      0.06
   15    1    3     -4.07     -0.15
   17    1    3     -2.83     -0.19
   19    1    3     -1.78     -0.12
   21    1    3     -1.35      0.05
   23    1    3     -1.46      0.13
   25    1    3     -1.45     -0.10
   27    1    3     -0.86     -0.54
   29    1    3     -0.10     -0.75
  -34    0    3      0.02     -0.03
  -32    0    3      0.12     -0.05
  -30    0    3      0.32     -0.01
  -28    0    3      0.51      0.05
  -26    0    3      0.78      0.06
  -24    0    3      1.38      0.03
  -22    0    3      2.25      0.02
  -20    0    3      2.95      0.03
  -18    0    3      3.45      0.01
  -16    0    3      4.55     -0.02
  -14    0    3      6.95      0.00
  -12    0    3     10.26      0.04
  -10    0    3     13.50      0.05
   -8    0    3     16.69      0.02
   -6    0    3     20.66      0.01
   -4    0    3     25.11     -0.01
   -2    0    3     27.91     -0.06
    0    0    3     27.24     -0.08
    2    0    3     23.76     -0.05
    4    0    3     19.83      0.01
    6    0    3     16.79      0.01
    8    0    3     14.18     -0.05
   10    0    3     11.34     -0.07
   12    0    3      8.55     -0.04
   14    0    3      6.34     -0.02
   16    0    3      4.63     -0.02
   18    0    3      3.21      0.01
   20    0    3      2.27      0.05
   22    0    3      1.96      0.04
   24    0    3      1.77      0.01
   26    0    3      1.04      0.00
   28    0    3      0.00      0.01
   30    0    3     -0.57      0.01
  -18    2    3      2.26      2.21
   25    3    3     -1.19     -0.03
   27    3    3     -0.99      0.05
   10    4    3      0.03      0.98
   12    4    3      0.09      0.34
   20    4    3      1.41     -0.72
   22    4    3      1.46     -0.54
   24    4    3      1.21     -0.31
   26    4    3      0.80     -0.06
   13    5    3     -1.66      1.35
   15    5    3     -1.41      1.40
   17    5    3     -1.47      1.46
   19    5    3     -1.52      1.48
   21    5    3     -1.29      1.29
   23    5    3     -0.89      0.84
   25    5    3     -0.56      0.27
  -28    6    3      0.54      0.23
  -26    6    3      0.83      0.21
    4    6    3      4.02     -3.63
   10    6    3      2.97     -3.14
   12    6    3      2.24     -2.66
   14    6    3      1.64     -2.05
   16    6    3      1.36     -1.52
   18    6    3      1.15     -1.15
   20    6    3      0.77     -0.84
   22    6    3      0.34     -0.48
  -25    7    3     -0.84      0.02
  -23    7    3     -1.23      0.21
    1    7    3     -3.95      4.22
    3    7    3     -3.66      4.08
    5    7    3     -3.20      3.81
    7    7    3     -2.73      3.45
    9    7    3     -2.13      2.88
   11    7    3     -1.33      2.10
   13    7    3     -0.60      1.28
   15    7    3     -0.22      0.65
   17    7    3     -0.11      0.25
   19    7    3     -0.01     -0.01
   21    7    3      0.11     -0.14
  -22    8    3      0.37     -0.29
  -20    8    3      0.61     -0.33
  -18    8    3      0.85     -0.12
   -2    8    3      2.17     -0.67
    0    8    3      2.31     -1.03
    2    8    3      2.04     -1.15
    4    8    3      1.54     -1.11
    6    8    3      1.19     -0.99
    8    8    3      1.07     -0.76
   10    8    3      0.95     -0.34
   12    8    3      0.68      0.15
   14    8    3      0.38      0.48
   16    8    3      0.16      0.59
  -17    9    3     -0.32     -0.33
  -15    9    3     -0.62     -0.62
  -13    9    3     -0.97     -0.89
  -11    9    3     -1.35     -1.09
   -7    9    3     -1.73     -1.61
   -5    9    3     -1.80     -1.78
   -3    9    3     -1.91     -1.69
   -1    9    3     -1.94     -1.50
    1    9    3     -1.65     -1.46
    3    9    3     -1.08     -1.54
    5    9    3     -0.56     -1.46
    7    9    3     -0.40     -1.10
    9    9    3     -0.57     -0.64
   11    9    3     -0.75     -0.32
   13    9    3     -0.76     -0.18
   -8   10    3      0.51      0.67
   -6   10    3      0.77      0.74
   -4   10    3      0.96      0.65
   -2   10    3      1.06      0.48
    0   10    3      1.04      0.51
    2   10    3      0.86      0.80
    4   10    3      0.54      1.09
  -13    9    4     -1.07     -0.90
  -11    9    4     -1.37     -0.82
   -9    9    4     -1.48     -0.80
   -7    9    4     -1.46     -0.99
   -5    9    4     -1.55     -1.21
  -18    8    4      1.03      0.31
  -16    8    4      1.10      0.64
  -14    8    4      1.30      0.83
  -12    8    4      1.68      0.71
  -10    8    4      1.96      0.40
   -8    8    4      1.90      0.14
   -6    8    4      1.73      0.03
   -4    8    4      1.82     -0.09
   -2    8    4      2.17     -0.30
  -23    7    4     -1.26      0.06
  -21    7    4     -1.62     -0.04
  -19    7    4     -1.72     -0.12
  -17    7    4     -1.56     -0.13
  -15    7    4     -1.40     -0.02
  -13    7    4     -1.53      0.31
  -11    7    4     -1.81      0.87
   -9    7    4     -1.88      1.57
   -7    7    4     -1.74      2.24
   -5    7    4     -1.82      2.78
   -3    7    4     -2.37      3.17
   -1    7    4     -3.11      3.42
    1    7    4     -3.50      3.49
  -26    6    4      0.93     -0.03
  -24    6    4      1.18     -0.06
  -22    6    4      1.27     -0.14
  -20    6    4      1.15     -0.31
  -18    6    4      0.87     -0.59
  -16    6    4      0.67     -0.95
  -14    6    4      0.78     -1.37
  -12    6    4      1.16     -1.85
  -10    6    4      1.48     -2.42
   -8    6    4      1.56     -2.96
   -6    6    4      1.68     -3.29
   -4    6    4      2.25     -3.35
   -2    6    4      3.18     -3.23
    0    6    4      3.92     -3.06
    2    6    4      4.13     -2.96
    6    6    4      3.77     -3.05
  -29    5    4     -0.51     -0.07
  -27    5    4     -0.70      0.04
  -25    5    4     -0.82      0.32
  -23    5    4     -0.81      0.79
  -21    5    4     -0.64      1.34
  -19    5    4     -0.37      1.80
  -17    5    4     -0.20      2.09
  -15    5    4     -0.33      2.29
  -13    5    4     -0.77      2.50
  -11    5    4     -1.24      2.73
   -9    5    4     -1.38      2.80
   -7    5    4     -1.21      2.50
   -5    5    4     -1.14      1.81
   -3    5    4     -1.45      0.97
   -1    5    4     -1.93      0.37
    1    5    4     -2.15      0.22
    3    5    4     -2.08      0.43
    5    5    4     -2.07      0.77
  -30    4    4      0.35     -0.03
  -28    4    4      0.32     -0.22
  -26    4    4      0.36     -0.56
  -24    4    4      0.56     -1.03
  -22    4    4      0.80     -1.48
  -20    4    4      0.86     -1.63
  -18    4    4      0.72     -1.40
  -16    4    4      0.62     -1.09
  -14    4    4      0.85     -1.02
  -12    4    4      1.34     -1.17
  -10    4    4      1.60     -1.13
   -8    4    4      1.19     -0.56
   -6    4    4      0.25      0.47
   -4    4    4     -0.61      1.59
   -2    4    4     -0.95      2.36
    0    4    4     -0.87      2.49
    2    4    4     -0.73      2.10
    4    4    4     -0.59      1.56
   14    4    4      0.14     -0.42
   16    4    4      0.35     -0.80
  -31    3    4     -0.52     -0.09
  -29    3    4     -0.59      0.06
  -27    3    4     -0.62      0.33
  -25    3    4     -0.80      0.63
  -23    3    4     -1.19      0.75
  -21    3    4     -1.48      0.43
  -19    3    4     -1.33     -0.39
  -17    3    4     -0.88     -1.29
  -15    3    4     -0.68     -1.73
  -13    3    4     -1.03     -1.67
  -11    3    4     -1.44     -1.70
   -9    3    4     -1.13     -2.26
   -7    3    4      0.19     -3.14
   -5    3    4      1.89     -3.80
   -3    3    4      3.02     -4.00
   -1    3    4      3.18     -3.83
    1    3    4      2.69     -3.38
    3    3    4      2.12     -2.72
    5    3    4      1.74     -2.13
    7    3    4      1.40     -1.84
    9    3    4      0.99     -1.65
   11    3    4      0.57     -1.14
   13    3    4      0.27     -0.32
   15    3    4      0.06      0.26
   17    3    4     -0.20      0.20
   19    3    4     -0.58     -0.25
   21    3    4     -1.00     -0.58
  -32    2    4      0.72      0.71
  -28    2    4      1.27      1.05
  -22    2    4      2.03      0.67
  -20    2    4      2.15      1.30
  -18    2    4      1.85      2.23
  -16    2    4      1.66      2.89
  -14    2    4      2.14      3.02
  -12    2    4      3.02      3.02
  -10    2    4      3.41      3.31
   -8    2    4      2.84      3.66
   -6    2    4      1.79      3.44
   -4    2    4      1.08      2.62
   -2    2    4      1.02      1.84
    0    2    4      1.38      1.55
    2    2    4      1.76      1.42
    4    2    4      1.90      0.98
    6    2    4      1.73      0.36
    8    2    4      1.44      0.01
   10    2    4      1.35      0.01
   12    2    4      1.53      0.03
   14    2    4      1.67      0.00
   16    2    4      1.43      0.13
   18    2    4      0.95      0.40
   20    2    4      0.68      0.50
   22    2    4      0.82      0.29
   24    2    4      1.04      0.08
   26    2    4      0.94      0.10
  -33    1    4     -0.48     -0.66
  -31    1    4     -0.80     -1.21
  -29    1    4     -0.95     -1.63
  -27    1    4     -0.95     -1.68
  -25    1    4     -1.13     -1.39
  -23    1    4     -1.71     -1.09
  -21    1    4     -2.40     -1.12
  -19    1    4     -2.79     -1.53
  -17    1    4     -3.11     -2.02
  -15    1    4     -4.06     -2.28
  -13    1    4     -5.78     -2.34
  -11    1    4     -7.59     -2.37
   -9    1    4     -8.98     -2.29
   -7    1    4    -10.24     -1.72
   -5    1    4    -11.80     -0.59
   -3    1    4    -13.21      0.50
   -1    1    4    -13.62      0.84
    1    1    4    -12.86      0.52
    3    1    4    -11.58      0.29
    5    1    4    -10.29      0.59
    7    1    4     -8.92      1.07
    9    1    4     -7.38      1.14
   11    1    4     -5.95      0.73
   13    1    4     -4.84      0.18
   15    1    4     -3.79     -0.23
   17    1    4     -2.65     -0.39
   19    1    4     -1.77     -0.24
   21    1    4     -1.52      0.15
   23    1    4     -1.60      0.45
   25    1    4     -1.34      0.36
   27    1    4     -0.62     -0.01
  -34    0    4      0.33      0.00
  -32    0    4      0.52      0.03
  -30    0    4      0.57      0.13
  -28    0    4      0.46      0.20
  -26    0    4      0.48      0.18
  -24    0    4      1.01      0.08
  -22    0    4      1.94      0.02
  -20    0    4      2.78      0.00
  -18    0    4      3.37      0.00
  -16    0    4      4.31      0.00
  -14    0    4      6.15      0.03
  -12    0    4      8.62      0.05
  -10    0    4     11.11      0.04
   -8    0    4     13.66      0.02
   -6    0    4     16.67      0.02
   -4    0    4     19.64      0.02
   -2    0    4     21.17     -0.01
    0    0    4     20.44     -0.02
    2    0    4     18.27      0.00
    4    0    4     16.01      0.02
    6    0    4     14.06     -0.03
    8    0    4     11.96     -0.09
   10    0    4      9.59     -0.09
   12    0    4      7.38     -0.05
   14    0    4      5.55     -0.03
   16    0    4      3.96     -0.03
   18    0    4      2.71     -0.02
   20    0    4      2.16      0.01
   22    0    4      2.20      0.01
   24    0    4      2.04      0.00
   26    0    4      1.19      0.02
   28    0    4      0.16      0.03
  -30    2    4      1.09      1.00
  -26    2    4      1.36      0.84
  -24    2    4      1.64      0.59
   28    2    4      0.50      0.20
  -33    3    4     -0.36     -0.08
   23    3    4     -1.26     -0.57
   25    3    4     -1.19     -0.37
   27    3    4     -0.76     -0.16
    6    4    4     -0.26      1.24
    8    4    4      0.22      1.09
   10    4    4      0.48      0.80
   12    4    4      0.34      0.22
   18    4    4      0.95     -0.84
   20    4    4      1.49     -0.64
   22    4    4      1.62     -0.34
   24    4    4      1.32     -0.05
   26    4    4      0.78      0.12
    7    5    4     -2.30      1.07
    9    5    4     -2.43      1.23
   11    5    4     -2.17      1.21
   13    5    4     -1.73      1.08
   15    5    4     -1.54      1.06
   17    5    4     -1.62      1.26
   19    5    4     -1.61      1.48
   21    5    4     -1.28      1.38
   23    5    4     -0.83      0.87
  -28    6    4      0.56      0.00
    4    6    4      3.98     -2.96
    8    6    4      3.46     -3.04
   10    6    4      2.92     -2.69
   12    6    4      2.34     -2.00
   14    6    4      1.97     -1.28
   16    6    4      1.73     -0.93
   18    6    4      1.29     -0.92
   20    6    4      0.59     -0.89
   22    6    4      0.02     -0.63
  -25    7    4     -0.83      0.13
    3    7    4     -3.42      3.41
    5    7    4     -3.08      3.26
    7    7    4     -2.62      3.00
    9    7    4     -2.01      2.51
   11    7    4     -1.39      1.76
   13    7    4     -0.99      0.97
   15    7    4     -0.81      0.39
   17    7    4     -0.55      0.09
   19    7    4     -0.10     -0.06
  -22    8    4      0.55     -0.11
  -20    8    4      0.86      0.03
    0    8    4      2.37     -0.52
    2    8    4      2.14     -0.62
    4    8    4      1.68     -0.62
    6    8    4      1.29     -0.57
    8    8    4      1.02     -0.45
   10    8    4      0.76     -0.21
   12    8    4      0.51      0.04
   14    8    4      0.35      0.17
   16    8    4      0.24      0.22
  -17    9    4     -0.45     -0.51
  -15    9    4     -0.73     -0.80
   -3    9    4     -1.83     -1.23
   -1    9    4     -2.02     -1.10
    1    9    4     -1.81     -1.04
    3    9    4     -1.27     -1.07
    5    9    4     -0.78     -1.03
    7    9    4     -0.60     -0.83
    9    9    4     -0.61     -0.58
   11    9    4     -0.58     -0.36
   -4   10    4      0.57      0.59
   -2   10    4      0.79      0.36
    0   10    4      0.81      0.23
  -15    9    5     -0.95     -0.44
  -13    9    5     -1.36     -0.52
  -11    9    5     -1.52     -0.50
   -9    9    5     -1.31     -0.60
   -7    9    5     -1.00     -0.90
   -5    9    5     -0.97     -1.14
  -20    8    5      0.92      0.16
  -18    8    5      1.17      0.43
  -16    8    5      1.34      0.68
  -14    8    5      1.55      0.73
  -12    8    5      1.75      0.48
  -10    8    5      1.65      0.07
   -8    8    5      1.25     -0.19
   -6    8    5      0.99     -0.21
   -4    8    5      1.25     -0.16
   -2    8    5      1.87     -0.18
  -23    7    5     -1.20      0.01
  -21    7    5     -1.42     -0.27
  -19    7    5     -1.48     -0.48
  -17    7    5     -1.46     -0.51
  -15    7    5     -1.56     -0.29
  -13    7    5     -1.84      0.27
  -11    7    5     -2.01      1.12
   -9    7    5     -1.78      2.00
   -7    7    5     -1.35      2.59
   -5    7    5     -1.31      2.78
   -3    7    5     -1.87      2.71
   -1    7    5     -2.66      2.56
    1    7    5     -3.13      2.39
  -28    6    5      0.54     -0.01
  -26    6    5      0.98     -0.06
  -24    6    5      1.15     -0.08
  -22    6    5      1.01     -0.07
  -20    6    5      0.68     -0.11
  -18    6    5      0.41     -0.21
  -16    6    5      0.49     -0.41
  -14    6    5      0.99     -0.77
  -12    6    5      1.62     -1.39
  -10    6    5      1.87     -2.20
   -8    6    5      1.62     -2.87
   -6    6    5      1.32     -3.07
   -4    6    5      1.54     -2.81
   -2    6    5      2.27     -2.37
    0    6    5      3.04     -2.05
    2    6    5      3.48     -1.96
    4    6    5      3.62     -2.12
  -29    5    5     -0.49     -0.11
  -27    5    5     -0.81     -0.03
  -25    5    5     -0.97      0.22
  -23    5    5     -0.82      0.66
  -21    5    5     -0.42      1.17
  -19    5    5      0.00      1.56
  -17    5    5      0.16      1.72
  -15    5    5     -0.17      1.73
  -13    5    5     -0.87      1.82
  -11    5    5     -1.48      2.06
   -9    5    5     -1.54      2.27
   -7    5    5     -1.07      2.10
   -5    5    5     -0.62      1.44
   -3    5    5     -0.58      0.59
   -1    5    5     -0.86     -0.02
    1    5    5     -1.11     -0.20
    3    5    5     -1.32     -0.07
    5    5    5     -1.74      0.20
  -30    4    5      0.29      0.22
  -28    4    5      0.28      0.11
  -26    4    5      0.36     -0.19
  -24    4    5      0.54     -0.64
  -22    4    5      0.72     -1.08
  -20    4    5      0.75     -1.28
  -18    4    5      0.64     -1.17
  -16    4    5      0.62     -0.92
  -14    4    5      0.92     -0.79
  -12    4    5      1.46     -0.82
  -10    4    5      1.73     -0.77
   -8    4    5      1.30     -0.42
   -6    4    5      0.34      0.29
   -4    4    5     -0.51      1.08
   -2    4    5     -0.87      1.56
    0    4    5     -0.89      1.48
    2    4    5     -0.90      1.07
    4    4    5     -0.80      0.77
    6    4    5     -0.35      0.81
  -31    3    5     -0.08     -0.20
  -29    3    5      0.03     -0.01
  -27    3    5      0.05      0.33
  -25    3    5     -0.21      0.64
  -23    3    5     -0.73      0.65
  -21    3    5     -1.20      0.18
  -19    3    5     -1.26     -0.64
  -17    3    5     -0.98     -1.39
  -15    3    5     -0.86     -1.68
  -13    3    5     -1.20     -1.60
  -11    3    5     -1.65     -1.57
   -9    3    5     -1.50     -1.82
   -7    3    5     -0.52     -2.24
   -5    3    5      0.74     -2.58
   -3    3    5      1.45     -2.74
   -1    3    5      1.36     -2.62
    1    3    5      0.95     -2.19
    3    3    5      0.73     -1.62
    5    3    5      0.74     -1.32
    7    3    5      0.66     -1.40
    9    3    5      0.42     -1.41
   11    3    5      0.21     -0.91
   13    3    5      0.16     -0.06
   15    3    5      0.09      0.49
   17    3    5     -0.23      0.39
   19    3    5     -0.72     -0.08
  -32    2    5      0.24      0.29
  -30    2    5      0.48      0.38
  -28    2    5      0.63      0.27
  -26    2    5      0.83      0.05
  -24    2    5      1.26      0.02
  -22    2    5      1.77      0.45
  -20    2    5      1.97      1.33
  -18    2    5      1.76      2.22
  -16    2    5      1.63      2.70
  -14    2    5      2.12      2.76
  -12    2    5      3.03      2.81
  -10    2    5      3.62      3.02
   -8    2    5      3.36      3.09
   -6    2    5      2.55      2.68
   -4    2    5      1.89      2.02
   -2    2    5      1.80      1.61
    0    2    5      2.09      1.51
    2    2    5      2.29      1.33
    4    2    5      2.08      0.88
    6    2    5      1.57      0.47
    8    2    5      1.18      0.36
   10    2    5      1.21      0.33
   12    2    5      1.51      0.15
   14    2    5      1.70     -0.04
   16    2    5      1.58      0.05
   18    2    5      1.33      0.31
   20    2    5      1.20      0.36
   22    2    5      1.17      0.15
   24    2    5      1.00     -0.01
  -33    1    5     -0.54     -0.21
  -31    1    5     -0.90     -0.63
  -29    1    5     -1.04     -0.99
  -27    1    5     -0.99     -1.09
  -25    1    5     -1.12     -0.98
  -23    1    5     -1.61     -0.94
  -21    1    5     -2.18     -1.15
  -17    1    5     -2.90     -1.85
  -15    1    5     -3.75     -2.05
  -13    1    5     -5.15     -2.27
  -11    1    5     -6.57     -2.58
   -9    1    5     -7.60     -2.65
   -7    1    5     -8.44     -2.09
   -5    1    5     -9.37     -0.99
   -3    1    5    -10.24      0.02
   -1    1    5    -10.62      0.44
    1    1    5    -10.34      0.46
    3    1    5     -9.55      0.60
    5    1    5     -8.38      0.98
    7    1    5     -6.97      1.21
    9    1    5     -5.69      1.00
   11    1    5     -4.81      0.48
   13    1    5     -4.20     -0.06
   15    1    5     -3.45     -0.47
   17    1    5     -2.54     -0.65
   19    1    5     -1.90     -0.45
   21    1    5     -1.71      0.06
   23    1    5     -1.55      0.47
   25    1    5     -1.00      0.45
   27    1    5     -0.25      0.12
  -34    0    5      0.62      0.06
  -32    0    5      0.94      0.17
  -30    0    5      0.97      0.34
  -28    0    5      0.71      0.43
  -26    0    5      0.54      0.35
  -24    0    5      0.84      0.18
  -22    0    5      1.59      0.04
  -20    0    5      2.38     -0.02
  -18    0    5      3.06     -0.02
  -16    0    5      3.97      0.00
  -14    0    5      5.40      0.04
  -12    0    5      7.10      0.04
  -10    0    5      8.71      0.01
   -8    0    5     10.37     -0.01
   -6    0    5     12.41      0.01
   -4    0    5     14.52      0.04
   -2    0    5     15.86      0.05
    0    0    5     15.92      0.05
    2    0    5     15.01      0.05
    4    0    5     13.58      0.02
    6    0    5     11.79     -0.06
    8    0    5      9.71     -0.11
   10    0    5      7.71     -0.08
   12    0    5      6.07     -0.03
   14    0    5      4.64     -0.01
   16    0    5      3.25     -0.03
   18    0    5      2.23     -0.03
   20    0    5      1.91     -0.03
   22    0    5      1.98     -0.03
   24    0    5      1.66     -0.02
   26    0    5      0.77      0.02
  -19    1    5     -2.55     -1.52
   26    2    5      0.61      0.05
  -33    3    5     -0.13     -0.18
   21    3    5     -1.10     -0.46
   23    3    5     -1.19     -0.53
   25    3    5     -0.94     -0.40
    8    4    5      0.30      0.92
   10    4    5      0.62      0.74
   12    4    5      0.41      0.19
   14    4    5      0.12     -0.45
   16    4    5      0.26     -0.84
   18    4    5      0.78     -0.87
   20    4    5      1.23     -0.59
   22    4    5      1.28     -0.20
   24    4    5      0.98      0.08
    7    5    5     -2.30      0.51
    9    5    5     -2.55      0.74
   11    5    5     -2.26      0.76
   13    5    5     -1.74      0.65
   15    5    5     -1.41      0.70
   17    5    5     -1.30      1.00
   19    5    5     -1.12      1.25
   21    5    5     -0.79      1.10
   23    5    5     -0.46      0.62
    6    6    5      3.54     -2.44
    8    6    5      3.17     -2.58
   10    6    5      2.60     -2.19
   12    6    5      2.13     -1.31
   14    6    5      1.92     -0.46
   16    6    5      1.68     -0.14
   18    6    5      1.09     -0.29
   20    6    5      0.33     -0.45
  -25    7    5     -0.89      0.20
    3    7    5     -3.09      2.25
    5    7    5     -2.65      2.16
    7    7    5     -1.95      2.03
    9    7    5     -1.22      1.65
   11    7    5     -0.80      0.99
   13    7    5     -0.86      0.31
   15    7    5     -1.06     -0.09
   17    7    5     -0.89     -0.18
    0    8    5      2.31     -0.19
    2    8    5      2.31     -0.11
    4    8    5      1.98      0.06
    6    8    5      1.52      0.23
    8    8    5      1.02      0.39
   10    8    5      0.56      0.48
   12    8    5      0.29      0.41
   14    8    5      0.23      0.16
   -3    9    5     -1.27     -1.09
   -1    9    5     -1.55     -0.82
    1    9    5     -1.49     -0.61
    3    9    5     -1.20     -0.57
    5    9    5     -0.97     -0.58
    7    9    5     -0.89     -0.56
    9    9    5     -0.81     -0.51
  -13    9    6     -1.45      0.21
  -11    9    6     -1.58      0.07
   -9    9    6     -1.23     -0.40
   -7    9    6     -0.78     -1.04
   -5    9    6     -0.62     -1.46
   -3    9    6     -0.77     -1.37
  -20    8    6      0.59      0.03
  -18    8    6      0.98      0.19
  -16    8    6      1.46      0.37
  -14    8    6      1.95      0.42
  -12    8    6      2.09      0.24
  -10    8    6      1.63     -0.03
   -8    8    6      0.80     -0.17
   -6    8    6      0.26     -0.15
   -4    8    6      0.44     -0.13
   -2    8    6      1.14     -0.18
    0    8    6      1.83     -0.17
  -23    7    6     -1.06      0.13
  -21    7    6     -1.10     -0.01
  -19    7    6     -1.14     -0.18
  -17    7    6     -1.32     -0.35
  -15    7    6     -1.72     -0.38
  -13    7    6     -2.15      0.00
  -11    7    6     -2.18      0.87
   -9    7    6     -1.68      1.92
   -7    7    6     -1.06      2.67
   -5    7    6     -0.93      2.88
   -3    7    6     -1.48      2.66
   -1    7    6     -2.30      2.18
    1    7    6     -2.86      1.62
    3    7    6     -2.87      1.17
  -26    6    6      0.97      0.17
  -24    6    6      1.10      0.08
  -22    6    6      0.93     -0.11
  -20    6    6      0.64     -0.31
  -18    6    6      0.50     -0.37
  -16    6    6      0.70     -0.29
  -14    6    6      1.25     -0.30
  -12    6    6      1.83     -0.75
  -10    6    6      2.00     -1.62
   -8    6    6      1.68     -2.45
   -6    6    6      1.31     -2.77
   -4    6    6      1.33     -2.54
   -2    6    6      1.78     -2.05
    0    6    6      2.33     -1.58
    2    6    6      2.75     -1.27
    4    6    6      2.98     -1.28
  -29    5    6     -0.24     -0.13
  -27    5    6     -0.55     -0.11
  -25    5    6     -0.73      0.05
  -23    5    6     -0.70      0.41
  -21    5    6     -0.51      0.87
  -19    5    6     -0.27      1.23
  -17    5    6     -0.15      1.31
  -15    5    6     -0.32      1.17
  -13    5    6     -0.79      1.09
  -11    5    6     -1.26      1.24
   -9    5    6     -1.33      1.43
   -7    5    6     -0.96      1.32
   -5    5    6     -0.57      0.85
   -3    5    6     -0.45      0.33
   -1    5    6     -0.56      0.04
    1    5    6     -0.73     -0.08
    3    5    6     -1.03     -0.19
    5    5    6     -1.63     -0.27
  -30    4    6      0.13      0.02
  -28    4    6      0.14     -0.12
  -26    4    6      0.22     -0.29
  -24    4    6      0.41     -0.47
  -22    4    6      0.67     -0.61
  -20    4    6      0.83     -0.70
  -18    4    6      0.79     -0.74
  -16    4    6      0.69     -0.76
  -14    4    6      0.79     -0.79
  -12    4    6      1.12     -0.80
  -10    4    6      1.29     -0.64
   -8    4    6      0.93     -0.17
   -6    4    6      0.18      0.56
   -4    4    6     -0.41      1.20
   -2    4    6     -0.59      1.35
    0    4    6     -0.62      1.00
    2    4    6     -0.74      0.56
    4    4    6     -0.74      0.50
    6    4    6     -0.36      0.82
  -31    3    6      0.08     -0.01
  -29    3    6      0.22      0.31
  -27    3    6      0.26      0.69
  -25    3    6      0.04      0.82
  -23    3    6     -0.46      0.51
  -21    3    6     -1.01     -0.15
  -19    3    6     -1.27     -0.84
  -17    3    6     -1.24     -1.23
  -15    3    6     -1.26     -1.24
  -13    3    6     -1.58     -1.08
  -11    3    6     -1.92     -1.04
   -9    3    6     -1.70     -1.19
   -7    3    6     -0.79     -1.46
   -5    3    6      0.22     -1.73
   -3    3    6      0.64     -1.89
   -1    3    6      0.41     -1.75
    1    3    6      0.08     -1.28
    3    3    6      0.06     -0.80
    5    3    6      0.17     -0.70
    7    3    6      0.11     -0.93
    9    3    6     -0.05     -0.98
   11    3    6     -0.06     -0.54
   13    3    6      0.04      0.09
   15    3    6     -0.09      0.37
   17    3    6     -0.54      0.17
  -32    2    6      0.04      0.04
  -30    2    6      0.19     -0.13
  -28    2    6      0.34     -0.45
  -26    2    6      0.57     -0.65
  -24    2    6      1.00     -0.43
  -22    2    6      1.53      0.31
  -20    2    6      1.85      1.31
  -18    2    6      1.88      2.12
  -16    2    6      1.96      2.52
  -14    2    6      2.47      2.68
  -12    2    6      3.29      2.83
  -10    2    6      3.83      2.90
   -8    2    6      3.70      2.61
   -6    2    6      3.11      2.00
   -4    2    6      2.66      1.46
   -2    2    6      2.67      1.30
    0    2    6      2.88      1.33
    2    2    6      2.82      1.20
    4    2    6      2.33      0.95
    6    2    6      1.70      0.86
    8    2    6      1.35      0.91
   10    2    6      1.36      0.79
   12    2    6      1.49      0.43
   14    2    6      1.50      0.19
   16    2    6      1.41      0.29
   18    2    6      1.36      0.48
   20    2    6      1.30      0.36
  -33    1    6     -0.50     -0.05
  -31    1    6     -0.89     -0.26
  -29    1    6     -1.06     -0.43
  -27    1    6     -1.05     -0.49
  -25    1    6     -1.14     -0.53
  -23    1    6     -1.49     -0.74
  -21    1    6     -1.96     -1.13
  -19    1    6     -2.33     -1.54
  -17    1    6     -2.70     -1.85
  -15    1    6     -3.37     -2.13
  -13    1    6     -4.39     -2.52
  -11    1    6     -5.45     -2.91
   -9    1    6     -6.30     -2.93
   -7    1    6     -7.02     -2.35
   -5    1    6     -7.75     -1.46
   -3    1    6     -8.42     -0.77
   -1    1    6     -8.76     -0.49
    1    1    6     -8.54     -0.34
    3    1    6     -7.68     -0.04
    5    1    6     -6.35      0.30
    7    1    6     -5.00      0.40
    9    1    6     -4.10      0.25
   11    1    6     -3.73      0.06
   13    1    6     -3.46     -0.09
   15    1    6     -2.93     -0.26
   17    1    6     -2.26     -0.36
   19    1    6     -1.81     -0.16
   21    1    6     -1.60      0.30
   23    1    6     -1.26      0.64
   25    1    6     -0.63      0.57
  -34    0    6      0.64      0.08
  -32    0    6      1.07      0.25
  -30    0    6      1.16      0.46
  -28    0    6      0.90      0.55
  -26    0    6      0.64      0.45
  -24    0    6      0.75      0.24
  -22    0    6      1.27      0.07
  -20    0    6      1.94     -0.01
  -16    0    6      3.38      0.01
  -14    0    6      4.39      0.03
  -12    0    6      5.49      0.02
  -10    0    6      6.56     -0.03
   -8    0    6      7.74     -0.05
   -6    0    6      9.19     -0.01
   -4    0    6     10.72      0.04
   -2    0    6     11.80      0.08
    0    0    6     12.10      0.09
    2    0    6     11.55      0.07
    4    0    6     10.30      0.01
    6    0    6      8.59     -0.07
    8    0    6      6.93     -0.09
   10    0    6      5.75     -0.05
   12    0    6      4.97      0.00
   14    0    6      4.13      0.01
   16    0    6      3.10     -0.02
   18    0    6      2.27     -0.03
   20    0    6      1.93     -0.05
   22    0    6      1.75     -0.06
   24    0    6      1.22     -0.03
   22    2    6      1.11      0.01
   24    2    6      0.72     -0.20
  -33    3    6     -0.06     -0.09
   19    3    6     -1.00     -0.19
   21    3    6     -1.12     -0.39
   23    3    6     -0.88     -0.37
    8    4    6      0.18      1.09
   10    4    6      0.37      0.95
   12    4    6      0.13      0.41
   14    4    6     -0.07     -0.24
   16    4    6      0.14     -0.71
   18    4    6      0.57     -0.82
   20    4    6      0.80     -0.57
   22    4    6      0.68     -0.15
    7    5    6     -2.32     -0.23
    9    5    6     -2.62     -0.13
   11    5    6     -2.33     -0.11
   13    5    6     -1.76     -0.09
   15    5    6     -1.25      0.16
   17    5    6     -0.83      0.59
   19    5    6     -0.43      0.84
   21    5    6     -0.13      0.65
    6    6    6      2.96     -1.60
    8    6    6      2.61     -1.86
   10    6    6      2.13     -1.58
   12    6    6      1.83     -0.78
   14    6    6      1.70      0.00
   16    6    6      1.37      0.28
   18    6    6      0.70      0.15
  -25    7    6     -0.91      0.21
    5    7    6     -2.29      0.95
    7    7    6     -1.27      0.85
    9    7    6     -0.28      0.61
   11    7    6      0.11      0.14
   13    7    6     -0.20     -0.31
   15    7    6     -0.63     -0.47
    2    8    6      2.17      0.01
    4    8    6      2.09      0.31
    6    8    6      1.62      0.64
    8    8    6      0.91      0.94
   10    8    6      0.28      1.09
   12    8    6     -0.01      0.92
   -1    9    6     -0.92     -0.96
    1    9    6     -0.88     -0.57
    3    9    6     -0.77     -0.35
    5    9    6     -0.75     -0.28
  -11    9    7     -1.25      0.61
   -9    9    7     -1.01      0.11
   -7    9    7     -0.71     -0.63
   -5    9    7     -0.61     -1.15
   -3    9    7     -0.65     -1.23
  -18    8    7      0.44      0.02
  -16    8    7      1.09      0.13
  -14    8    7      1.86      0.21
  -12    8    7      2.26      0.16
  -10    8    7      1.95      0.04
   -8    8    7      1.17     -0.01
   -6    8    7      0.54     -0.02
   -4    8    7      0.45     -0.09
   -2    8    7      0.83     -0.18
    0    8    7      1.37     -0.15
  -23    7    7     -0.75      0.20
  -21    7    7     -0.69      0.38
  -19    7    7     -0.71      0.45
  -17    7    7     -0.99      0.23
  -15    7    7     -1.51     -0.17
  -13    7    7     -1.98     -0.29
  -11    7    7     -2.02      0.17
   -9    7    7     -1.55      1.05
   -7    7    7     -0.99      1.91
   -5    7    7     -0.85      2.44
   -3    7    7     -1.25      2.50
   -1    7    7     -1.91      2.07
    1    7    7     -2.44      1.28
    3    7    7     -2.49      0.47
  -26    6    7      0.78      0.36
  -24    6    7      0.89      0.23
  -22    6    7      0.89     -0.18
  -20    6    7      0.90     -0.67
  -18    6    7      0.98     -0.87
  -16    6    7      1.15     -0.64
  -14    6    7      1.39     -0.34
  -12    6    7      1.57     -0.46
  -10    6    7      1.49     -1.10
   -8    6    7      1.22     -1.87
   -6    6    7      1.04     -2.35
   -4    6    7      1.18     -2.46
   -2    6    7      1.54     -2.24
    0    6    7      1.92     -1.75
    2    6    7      2.17     -1.13
    4    6    7      2.23     -0.73
  -29    5    7     -0.08     -0.09
  -27    5    7     -0.23     -0.14
  -25    5    7     -0.32     -0.11
  -23    5    7     -0.44      0.12
  -21    5    7     -0.67      0.51
  -19    5    7     -0.88      0.85
  -17    5    7     -0.91      0.91
  -15    5    7     -0.85      0.78
  -13    5    7     -0.84      0.74
  -11    5    7     -0.87      0.91
   -9    5    7     -0.79      1.05
   -7    5    7     -0.58      0.91
   -5    5    7     -0.48      0.60
   -3    5    7     -0.62      0.43
   -1    5    7     -0.86      0.45
    1    5    7     -1.07      0.36
    3    5    7     -1.34      0.02
    5    5    7     -1.81     -0.39
  -30    4    7      0.08     -0.31
  -28    4    7      0.04     -0.50
  -26    4    7      0.02     -0.58
  -24    4    7      0.18     -0.48
  -22    4    7      0.55     -0.30
  -20    4    7      0.92     -0.18
  -18    4    7      1.00     -0.22
  -16    4    7      0.80     -0.41
  -14    4    7      0.66     -0.71
  -12    4    7      0.75     -0.97
  -10    4    7      0.78     -0.94
   -8    4    7      0.45     -0.44
   -6    4    7     -0.09      0.39
   -4    4    7     -0.38      1.06
   -2    4    7     -0.29      1.18
    0    4    7     -0.14      0.87
    2    4    7     -0.15      0.64
    4    4    7     -0.13      0.81
    6    4    7      0.09      1.20
  -31    3    7     -0.07      0.29
  -29    3    7      0.03      0.74
  -27    3    7      0.08      1.10
  -25    3    7     -0.07      1.01
  -23    3    7     -0.47      0.42
  -21    3    7     -0.96     -0.38
  -19    3    7     -1.23     -0.94
  -17    3    7     -1.23     -1.06
  -15    3    7     -1.31     -0.85
  -13    3    7     -1.68     -0.59
  -11    3    7     -2.07     -0.47
   -9    3    7     -1.88     -0.54
   -7    3    7     -1.01     -0.77
   -5    3    7     -0.03     -1.12
   -3    3    7      0.41     -1.36
   -1    3    7      0.31     -1.29
    1    3    7      0.15     -0.93
    3    3    7      0.16     -0.63
    5    3    7      0.15     -0.64
    7    3    7      0.00     -0.78
    9    3    7     -0.08     -0.67
   11    3    7      0.06     -0.29
   13    3    7      0.16      0.00
   15    3    7     -0.17     -0.08
  -32    2    7      0.11     -0.06
  -30    2    7      0.25     -0.43
  -28    2    7      0.41     -0.86
  -26    2    7      0.62     -0.96
  -24    2    7      0.96     -0.51
  -22    2    7      1.39      0.35
  -20    2    7      1.70      1.21
  -18    2    7      1.81      1.78
  -16    2    7      1.95      2.13
  -14    2    7      2.41      2.50
  -12    2    7      3.11      2.87
  -10    2    7      3.58      2.92
   -8    2    7      3.48      2.44
   -6    2    7      2.96      1.69
   -4    2    7      2.54      1.14
   -2    2    7      2.47      0.98
    0    2    7      2.53      0.95
    2    2    7      2.36      0.85
    4    2    7      1.94      0.81
    6    2    7      1.56      0.93
    8    2    7      1.40      0.99
   10    2    7      1.32      0.73
   12    2    7      1.15      0.34
   14    2    7      0.92      0.27
   16    2    7      0.80      0.56
   18    2    7      0.83      0.77
  -33    1    7     -0.43     -0.08
  -31    1    7     -0.80     -0.08
  -29    1    7     -1.01     -0.05
  -27    1    7     -1.04     -0.07
  -25    1    7     -1.08     -0.25
  -23    1    7     -1.33     -0.61
  -21    1    7     -1.76     -1.00
  -19    1    7     -2.20     -1.28
  -17    1    7     -2.56     -1.52
  -15    1    7     -2.94     -1.92
  -13    1    7     -3.46     -2.52
  -11    1    7     -4.11     -2.97
   -9    1    7     -4.83     -2.86
   -7    1    7     -5.56     -2.17
   -5    1    7     -6.27     -1.35
   -3    1    7     -6.82     -0.86
   -1    1    7     -7.01     -0.73
    1    1    7     -6.63     -0.68
    3    1    7     -5.68     -0.56
    5    1    7     -4.44     -0.47
    7    1    7     -3.44     -0.43
    9    1    7     -3.02     -0.28
   11    1    7     -2.99      0.09
   13    1    7     -2.86      0.44
   15    1    7     -2.39      0.54
   17    1    7     -1.78      0.49
   19    1    7     -1.34      0.57
   21    1    7     -1.04      0.81
  -32    0    7      0.97      0.20
  -30    0    7      1.15      0.38
  -28    0    7      0.99      0.44
  -26    0    7      0.72      0.35
  -22    0    7      1.09      0.06
  -20    0    7      1.79     -0.01
  -18    0    7      2.52     -0.02
  -16    0    7      3.10      0.00
  -14    0    7      3.57      0.01
  -12    0    7      4.08     -0.01
  -10    0    7      4.81     -0.06
   -8    0    7      5.88     -0.06
   -6    0    7      7.19     -0.01
   -4    0    7      8.39      0.04
   -2    0    7      9.10      0.07
    0    0    7      9.07      0.08
    2    0    7      8.27      0.05
    4    0    7      6.89     -0.01
    6    0    7      5.44     -0.05
    8    0    7      4.51     -0.04
   10    0    7      4.33      0.00
   12    0    7      4.43      0.03
   14    0    7      4.18      0.02
   16    0    7      3.44      0.00
   18    0    7      2.63     -0.02
   20    0    7      2.03     -0.04
   22    0    7      1.51     -0.05
   24    0    7      0.88     -0.03
   23    1    7     -0.69      0.91
   20    2    7      0.80      0.54
   22    2    7      0.59      0.06
   17    3    7     -0.79     -0.37
   19    3    7     -1.19     -0.55
   21    3    7     -1.06     -0.47
    8    4    7      0.30      1.40
   10    4    7      0.15      1.24
   12    4    7     -0.20      0.81
   14    4    7     -0.30      0.26
   16    4    7      0.00     -0.26
   18    4    7      0.34     -0.54
   20    4    7      0.37     -0.47
    7    5    7     -2.28     -0.61
    9    5    7     -2.43     -0.71
   11    5    7     -2.17     -0.84
   13    5    7     -1.70     -0.84
   15    5    7     -1.16     -0.50
   17    5    7     -0.56      0.03
   19    5    7      0.00      0.32
    6    6    7      2.06     -0.77
    8    6    7      1.71     -0.94
   10    6    7      1.45     -0.78
   12    6    7      1.46     -0.26
   14    6    7      1.48      0.19
   16    6    7      1.15      0.28
    5    7    7     -1.88     -0.02
    7    7    7     -0.75     -0.21
    9    7    7      0.30     -0.35
   11    7    7      0.65     -0.55
   13    7    7      0.32     -0.64
  -20    8    7      0.11     -0.03
    2    8    7      1.79      0.05
    4    8    7      1.86      0.33
    6    8    7      1.43      0.64
    8    8    7      0.69      0.95
   -1    9    7     -0.63     -0.98
    1    9    7     -0.52     -0.68
  -16    8    8      0.50      0.21
  -14    8    8      1.16      0.34
  -12    8    8      1.71      0.34
  -10    8    8      1.87      0.21
   -8    8    8      1.69      0.03
   -6    8    8      1.44     -0.17
   -4    8    8      1.31     -0.35
   -2    8    8      1.31     -0.37
    0    8    8      1.42     -0.18
  -21    7    8     -0.39      0.39
  -19    7    8     -0.44      0.64
  -17    7    8     -0.65      0.51
  -15    7    8     -1.00      0.05
  -13    7    8     -1.33     -0.32
  -11    7    8     -1.41     -0.24
   -9    7    8     -1.24      0.28
   -7    7    8     -1.04      1.01
   -5    7    8     -1.06      1.68
   -3    7    8     -1.32      2.00
   -1    7    8     -1.71      1.74
    1    7    8     -2.00      0.96
    3    7    8     -1.95      0.05
  -26    6    8      0.41      0.28
  -24    6    8      0.49      0.17
  -22    6    8      0.68     -0.24
  -20    6    8      0.99     -0.75
  -18    6    8      1.27     -0.98
  -16    6    8      1.38     -0.82
  -14    6    8      1.33     -0.57
  -12    6    8      1.15     -0.66
  -10    6    8      0.88     -1.13
   -8    6    8      0.64     -1.70
   -6    6    8      0.61     -2.17
   -4    6    8      0.88     -2.46
   -2    6    8      1.28     -2.43
    0    6    8      1.61     -1.92
    2    6    8      1.72     -1.06
    4    6    8      1.53     -0.35
  -27    5    8     -0.17      0.01
  -25    5    8     -0.17     -0.04
  -23    5    8     -0.35      0.06
  -21    5    8     -0.77      0.31
  -19    5    8     -1.17      0.53
  -17    5    8     -1.27      0.59
  -15    5    8     -1.12      0.61
  -13    5    8     -0.94      0.81
  -11    5    8     -0.81      1.14
   -9    5    8     -0.64      1.31
   -7    5    8     -0.43      1.18
   -5    5    8     -0.41      0.97
   -3    5    8     -0.69      0.97
   -1    5    8     -1.08      1.00
    1    5    8     -1.40      0.74
    3    5    8     -1.63      0.22
    5    5    8     -1.83     -0.23
  -30    4    8      0.28     -0.49
  -28    4    8      0.23     -0.61
  -26    4    8      0.12     -0.53
  -24    4    8      0.21     -0.27
  -22    4    8      0.59     -0.01
  -20    4    8      0.98      0.10
  -18    4    8      1.02      0.00
  -16    4    8      0.75     -0.28
  -14    4    8      0.58     -0.70
  -12    4    8      0.67     -1.11
  -10    4    8      0.72     -1.20
   -8    4    8      0.42     -0.82
   -6    4    8     -0.04     -0.16
   -4    4    8     -0.21      0.34
   -2    4    8      0.01      0.44
    0    4    8      0.32      0.40
    2    4    8      0.50      0.57
    4    4    8      0.64      0.97
    6    4    8      0.78      1.28
  -31    3    8     -0.34      0.37
  -29    3    8     -0.27      0.80
  -27    3    8     -0.14      1.00
  -25    3    8     -0.18      0.71
  -23    3    8     -0.52      0.04
  -21    3    8     -0.98     -0.61
  -19    3    8     -1.18     -0.90
  -17    3    8     -1.09     -0.80
  -15    3    8     -1.05     -0.54
  -13    3    8     -1.38     -0.33
  -11    3    8     -1.82     -0.24
   -9    3    8     -1.77     -0.26
   -7    3    8     -1.09     -0.43
   -5    3    8     -0.29     -0.69
   -3    3    8      0.12     -0.87
   -1    3    8      0.16     -0.85
    1    3    8      0.16     -0.72
    3    3    8      0.22     -0.70
    5    3    8      0.16     -0.80
    7    3    8      0.03     -0.77
    9    3    8      0.10     -0.50
   11    3    8      0.36     -0.20
  -32    2    8      0.22     -0.03
  -30    2    8      0.35     -0.47
  -28    2    8      0.45     -0.88
  -26    2    8      0.56     -0.84
  -24    2    8      0.81     -0.26
  -22    2    8      1.19      0.54
  -20    2    8      1.51      1.11
  -18    2    8      1.59      1.37
  -16    2    8      1.57      1.60
  -14    2    8      1.76      2.06
  -12    2    8      2.22      2.57
  -10    2    8      2.61      2.70
   -8    2    8      2.57      2.29
   -6    2    8      2.15      1.64
   -4    2    8      1.75      1.17
   -2    2    8      1.57      0.93
    0    2    8      1.48      0.74
    2    2    8      1.31      0.57
    4    2    8      1.12      0.55
    6    2    8      1.08      0.61
    8    2    8      1.13      0.47
   10    2    8      1.02      0.06
   12    2    8      0.68     -0.24
   14    2    8      0.35     -0.04
   16    2    8      0.22      0.49
  -33    1    8     -0.37     -0.09
  -31    1    8     -0.66      0.03
  -29    1    8     -0.87      0.18
  -27    1    8     -0.91      0.19
  -25    1    8     -0.91     -0.09
  -23    1    8     -1.10     -0.51
  -21    1    8     -1.57     -0.81
  -19    1    8     -2.08     -0.89
  -17    1    8     -2.38     -0.97
  -15    1    8     -2.45     -1.34
  -13    1    8     -2.52     -1.95
  -11    1    8     -2.83     -2.39
   -9    1    8     -3.39     -2.25
   -7    1    8     -4.04     -1.61
   -5    1    8     -4.58     -0.93
   -3    1    8     -4.90     -0.54
   -1    1    8     -4.91     -0.42
    1    1    8     -4.52     -0.40
    3    1    8     -3.78     -0.44
    5    1    8     -2.99     -0.55
    7    1    8     -2.54     -0.55
    9    1    8     -2.55     -0.17
   11    1    8     -2.69      0.51
   13    1    8     -2.54      1.08
   15    1    8     -1.98      1.23
   17    1    8     -1.26      1.09
   19    1    8     -0.68      0.99
  -32    0    8      0.83      0.10
  -30    0    8      1.04      0.20
  -28    0    8      1.00      0.22
  -26    0    8      0.76      0.15
  -24    0    8      0.67      0.06
  -22    0    8      1.04      0.01
  -20    0    8      1.82     -0.01
  -18    0    8      2.61     -0.02
  -16    0    8      3.03      0.00
  -14    0    8      3.10      0.00
  -12    0    8      3.19     -0.03
  -10    0    8      3.70     -0.05
   -8    0    8      4.67     -0.04
   -6    0    8      5.78      0.00
   -4    0    8      6.62      0.03
   -2    0    8      6.94      0.03
    0    0    8      6.63      0.03
    2    0    8      5.73      0.01
    4    0    8      4.49     -0.01
    6    0    8      3.45     -0.01
    8    0    8      3.16      0.02
   10    0    8      3.59      0.04
   12    0    8      4.12      0.04
   14    0    8      4.08      0.02
   16    0    8      3.39      0.01
   18    0    8      2.43      0.01
   20    0    8      1.58     -0.01
   22    0    8      0.91     -0.02
   21    1    8     -0.32      0.96
   18    2    8      0.22      0.79
   20    2    8      0.20      0.60
   13    3    8      0.42     -0.22
   15    3    8     -0.03     -0.53
   17    3    8     -0.68     -0.81
   19    3    8     -0.98     -0.78
    8    4    8      0.69      1.30
   10    4    8      0.26      1.15
   12    4    8     -0.20      0.94
   14    4    8     -0.28      0.65
   16    4    8     -0.03      0.24
   18    4    8      0.15     -0.12
  -29    5    8     -0.12      0.09
    7    5    8     -1.92     -0.41
    9    5    8     -1.81     -0.55
   11    5    8     -1.56     -0.82
   13    5    8     -1.28     -0.96
   15    5    8     -0.93     -0.74
   17    5    8     -0.42     -0.30
    6    6    8      1.07     -0.11
    8    6    8      0.61     -0.10
   10    6    8      0.51      0.03
   12    6    8      0.78      0.28
   14    6    8      1.03      0.35
  -23    7    8     -0.39      0.05
    5    7    8     -1.33     -0.59
    7    7    8     -0.33     -0.91
    9    7    8      0.47     -1.05
   11    7    8      0.64     -1.05
    2    8    8      1.54      0.11
    4    8    8      1.47      0.35
    6    8    8      1.04      0.52
  -14    8    9      0.46      0.53
  -12    8    9      0.80      0.56
  -10    8    9      1.14      0.36
   -8    8    9      1.44     -0.03
   -6    8    9      1.68     -0.47
   -4    8    9      1.75     -0.74
   -2    8    9      1.65     -0.66
    0    8    9      1.48     -0.30
  -21    7    9     -0.25      0.14
  -19    7    9     -0.44      0.31
  -17    7    9     -0.61      0.20
  -15    7    9     -0.73     -0.11
  -13    7    9     -0.79     -0.29
  -11    7    9     -0.80     -0.15
   -9    7    9     -0.82      0.30
   -7    7    9     -0.95      0.89
   -5    7    9     -1.17      1.42
   -3    7    9     -1.40      1.65
   -1    7    9     -1.59      1.36
    1    7    9     -1.65      0.65
    3    7    9     -1.43     -0.11
  -24    6    9      0.16     -0.16
  -22    6    9      0.45     -0.43
  -20    6    9      0.85     -0.63
  -18    6    9      1.13     -0.57
  -16    6    9      1.16     -0.36
  -14    6    9      1.03     -0.34
  -12    6    9      0.84     -0.73
  -10    6    9      0.65     -1.36
   -8    6    9      0.52     -1.95
   -6    6    9      0.55     -2.37
   -4    6    9      0.78     -2.61
   -2    6    9      1.12     -2.46
    0    6    9      1.39     -1.76
    2    6    9      1.42     -0.78
    4    6    9      1.06     -0.03
  -27    5    9     -0.28      0.27
  -25    5    9     -0.43      0.23
  -23    5    9     -0.73      0.26
  -21    5    9     -1.08      0.34
  -19    5    9     -1.19      0.38
  -17    5    9     -0.95      0.39
  -15    5    9     -0.66      0.56
  -13    5    9     -0.62      0.98
  -11    5    9     -0.79      1.46
   -9    5    9     -0.88      1.68
   -7    5    9     -0.81      1.61
   -5    5    9     -0.76      1.53
   -3    5    9     -0.92      1.53
   -1    5    9     -1.20      1.35
    1    5    9     -1.43      0.81
    3    5    9     -1.53      0.19
    5    5    9     -1.49     -0.08
  -28    4    9      0.51     -0.49
  -26    4    9      0.50     -0.16
  -24    4    9      0.67      0.29
  -22    4    9      1.00      0.56
  -20    4    9      1.17      0.44
  -18    4    9      0.92      0.00
  -16    4    9      0.49     -0.60
  -14    4    9      0.37     -1.16
  -12    4    9      0.66     -1.47
  -10    4    9      0.92     -1.37
   -8    4    9      0.77     -0.92
   -6    4    9      0.39     -0.44
   -4    4    9      0.23     -0.26
   -2    4    9      0.41     -0.30
    0    4    9      0.67     -0.18
    2    4    9      0.87      0.23
    4    4    9      1.04      0.68
    6    4    9      1.16      0.83
  -31    3    9     -0.55      0.30
  -29    3    9     -0.51      0.54
  -27    3    9     -0.29      0.41
  -25    3    9     -0.18     -0.13
  -23    3    9     -0.39     -0.79
  -21    3    9     -0.81     -1.11
  -19    3    9     -1.04     -0.92
  -17    3    9     -0.98     -0.44
  -15    3    9     -0.96     -0.04
  -13    3    9     -1.22      0.08
  -11    3    9     -1.53     -0.02
   -9    3    9     -1.43     -0.21
   -7    3    9     -0.88     -0.39
   -5    3    9     -0.34     -0.48
   -3    3    9     -0.15     -0.45
   -1    3    9     -0.17     -0.36
    1    3    9     -0.13     -0.37
    3    3    9     -0.03     -0.54
    5    3    9     -0.03     -0.68
    7    3    9     -0.03     -0.57
    9    3    9      0.19     -0.29
  -32    2    9      0.27      0.03
  -30    2    9      0.40     -0.29
  -28    2    9      0.39     -0.51
  -26    2    9      0.30     -0.35
  -24    2    9      0.38      0.19
  -22    2    9      0.75      0.76
  -20    2    9      1.20      1.02
  -18    2    9      1.42      1.07
  -16    2    9      1.38      1.22
  -14    2    9      1.36      1.65
  -12    2    9      1.52      2.10
  -10    2    9      1.67      2.18
   -8    2    9      1.57      1.85
   -6    2    9      1.24      1.40
   -4    2    9      0.96      1.09
   -2    2    9      0.83      0.86
    0    2    9      0.75      0.60
    2    2    9      0.63      0.37
    4    2    9      0.58      0.26
    6    2    9      0.68      0.12
    8    2    9      0.78     -0.26
   10    2    9      0.68     -0.75
   12    2    9      0.38     -0.91
   14    2    9      0.11     -0.52
  -31    1    9     -0.50      0.04
  -29    1    9     -0.64      0.16
  -27    1    9     -0.63      0.15
  -25    1    9     -0.60     -0.09
  -23    1    9     -0.82     -0.43
  -21    1    9     -1.35     -0.64
  -19    1    9     -1.88     -0.70
  -17    1    9     -2.04     -0.80
  -15    1    9     -1.84     -1.15
  -13    1    9     -1.67     -1.62
  -11    1    9     -1.87     -1.84
   -9    1    9     -2.39     -1.59
   -7    1    9     -2.89     -1.05
   -5    1    9     -3.13     -0.59
   -3    1    9     -3.16     -0.34
   -1    1    9     -3.06     -0.20
    1    1    9     -2.81     -0.11
    3    1    9     -2.44     -0.13
    5    1    9     -2.13     -0.25
    7    1    9     -2.10     -0.18
    9    1    9     -2.35      0.27
   11    1    9     -2.54      0.90
   13    1    9     -2.31      1.30
   15    1    9     -1.64      1.25
   17    1    9     -0.82      0.97
  -32    0    9      0.64      0.04
  -30    0    9      0.78      0.06
  -28    0    9      0.77      0.05
  -26    0    9      0.62      0.01
  -24    0    9      0.60     -0.01
  -22    0    9      1.00     -0.01
  -20    0    9      1.72      0.00
  -18    0    9      2.31      0.00
  -16    0    9      2.41     -0.01
  -14    0    9      2.21     -0.01
  -12    0    9      2.26     -0.02
  -10    0    9      2.85     -0.01
   -8    0    9      3.77      0.01
   -6    0    9      4.54      0.03
   -4    0    9      4.89      0.02
   -2    0    9      4.86     -0.02
    0    0    9      4.54     -0.04
    2    0    9      3.91     -0.04
    4    0    9      3.10     -0.01
    6    0    9      2.52      0.03
    8    0    9      2.56      0.06
   10    0    9      3.10      0.05
   12    0    9      3.52      0.02
   14    0    9      3.30      0.00
   16    0    9      2.44      0.01
   18    0    9      1.40      0.03
   20    0    9      0.57      0.02
   19    1    9     -0.19      0.73
   16    2    9     -0.02      0.09
   18    2    9     -0.06      0.44
   11    3    9      0.53     -0.17
   13    3    9      0.58     -0.38
   15    3    9      0.20     -0.72
   17    3    9     -0.27     -0.86
    8    4    9      0.99      0.71
   10    4    9      0.54      0.64
   12    4    9      0.12      0.69
   14    4    9      0.01      0.67
   16    4    9      0.09      0.43
    7    5    9     -1.28      0.00
    9    5    9     -0.99      0.01
   11    5    9     -0.76     -0.22
   13    5    9     -0.64     -0.42
   15    5    9     -0.49     -0.34
    6    6    9      0.43      0.28
    8    6    9     -0.13      0.37
   10    6    9     -0.25      0.52
   12    6    9      0.04      0.61
    5    7    9     -0.82     -0.64
    7    7    9     -0.07     -0.96
    2    8    9      1.27      0.06
  -17    7   10     -0.63     -0.15
  -15    7   10     -0.73     -0.37
  -13    7   10     -0.68     -0.33
  -11    7   10     -0.60      0.05
   -9    7   10     -0.60      0.64
   -7    7   10     -0.75      1.24
   -5    7   10     -0.96      1.63
   -3    7   10     -1.14      1.62
   -1    7   10     -1.23      1.16
    1    7   10     -1.19      0.52
    3    7   10     -0.92      0.01
  -22    6   10      0.42     -0.71
  -20    6   10      0.75     -0.66
  -18    6   10      0.90     -0.28
  -16    6   10      0.85      0.14
  -14    6   10      0.74      0.15
  -12    6   10      0.71     -0.37
  -10    6   10      0.73     -1.16
   -8    6   10      0.76     -1.89
   -6    6   10      0.82     -2.41
   -4    6   10      0.93     -2.58
   -2    6   10      1.09     -2.24
    0    6   10      1.22     -1.39
    2    6   10      1.17     -0.44
    4    6   10      0.83      0.13
  -25    5   10     -0.63      0.40
  -23    5   10     -1.20      0.43
  -21    5   10     -1.57      0.40
  -19    5   10     -1.39      0.30
  -17    5   10     -0.74      0.26
  -15    5   10     -0.18      0.47
  -13    5   10     -0.13      0.93
  -11    5   10     -0.51      1.37
   -9    5   10     -0.92      1.57
   -7    5   10     -1.11      1.61
   -5    5   10     -1.18      1.66
   -3    5   10     -1.24      1.64
   -1    5   10     -1.28      1.27
    1    5   10     -1.27      0.57
    3    5   10     -1.19      0.01
    5    5   10     -1.03     -0.05
  -28    4   10      0.45     -0.42
  -26    4   10      0.67      0.04
  -24    4   10      1.08      0.71
  -22    4   10      1.46      1.14
  -20    4   10      1.45      1.02
  -18    4   10      0.91      0.32
  -16    4   10      0.29     -0.68
  -14    4   10      0.15     -1.53
  -12    4   10      0.52     -1.83
  -10    4   10      0.91     -1.52
   -8    4   10      0.95     -0.89
   -6    4   10      0.78     -0.45
   -4    4   10      0.72     -0.40
   -2    4   10      0.78     -0.49
    0    4   10      0.83     -0.34
    2    4   10      0.85      0.05
    4    4   10      0.95      0.33
    6    4   10      1.06      0.29
  -29    3   10     -0.56      0.38
  -27    3   10     -0.42     -0.01
  -25    3   10     -0.25     -0.79
  -23    3   10     -0.29     -1.54
  -21    3   10     -0.49     -1.72
  -19    3   10     -0.66     -1.20
  -17    3   10     -0.74     -0.31
  -15    3   10     -0.95      0.40
  -13    3   10     -1.32      0.63
  -11    3   10     -1.55      0.41
   -9    3   10     -1.32      0.02
   -7    3   10     -0.77     -0.29
   -5    3   10     -0.37     -0.33
   -3    3   10     -0.30     -0.15
   -1    3   10     -0.33      0.03
    1    3   10     -0.24      0.03
    3    3   10     -0.12     -0.15
    5    3   10     -0.10     -0.28
    7    3   10     -0.06     -0.20
  -30    2   10      0.44     -0.11
  -28    2   10      0.40     -0.04
  -26    2   10      0.16      0.27
  -24    2   10      0.03      0.68
  -22    2   10      0.25      0.93
  -20    2   10      0.72      0.92
  -18    2   10      1.13      0.84
  -16    2   10      1.36      1.00
  -14    2   10      1.50      1.42
  -12    2   10      1.63      1.76
  -10    2   10      1.62      1.76
   -8    2   10      1.35      1.44
   -6    2   10      0.98      1.07
   -4    2   10      0.76      0.78
   -2    2   10      0.71      0.50
    0    2   10      0.66      0.19
    2    2   10      0.53     -0.04
    4    2   10      0.44     -0.18
    6    2   10      0.47     -0.38
    8    2   10      0.52     -0.78
   10    2   10      0.44     -1.18
  -31    1   10     -0.35     -0.03
  -29    1   10     -0.39     -0.08
  -27    1   10     -0.30     -0.18
  -25    1   10     -0.26     -0.31
  -23    1   10     -0.54     -0.40
  -21    1   10     -1.12     -0.45
  -19    1   10     -1.58     -0.56
  -17    1   10     -1.57     -0.92
  -15    1   10     -1.23     -1.49
  -13    1   10     -1.06     -1.95
  -11    1   10     -1.34     -1.99
   -9    1   10     -1.88     -1.60
   -7    1   10     -2.23     -1.09
   -5    1   10     -2.26     -0.73
   -3    1   10     -2.16     -0.50
   -1    1   10     -2.10     -0.28
    1    1   10     -2.03     -0.06
    3    1   10     -1.87      0.03
    5    1   10     -1.72      0.03
    7    1   10     -1.79      0.17
    9    1   10     -2.04      0.57
   11    1   10     -2.16      1.00
   13    1   10     -1.87      1.11
   15    1   10     -1.20      0.86
  -30    0   10      0.42      0.00
  -28    0   10      0.32     -0.02
  -26    0   10      0.23     -0.02
  -24    0   10      0.39      0.00
  -22    0   10      0.93      0.02
  -20    0   10      1.54      0.03
  -18    0   10      1.71      0.01
  -16    0   10      1.30      0.00
  -14    0   10      0.84     -0.01
  -12    0   10      0.96      0.00
  -10    0   10      1.75      0.03
   -8    0   10      2.67      0.06
   -6    0   10      3.16      0.06
   -4    0   10      3.20      0.02
   -2    0   10      3.10     -0.05
    0    0   10      3.01     -0.08
    2    0   10      2.76     -0.07
    4    0   10      2.32     -0.01
    6    0   10      1.98      0.05
    8    0   10      2.08      0.07
   10    0   10      2.46      0.04
   12    0   10      2.59      0.00
   14    0   10      2.11     -0.02
   16    0   10      1.19      0.00
   17    1   10     -0.47      0.51
   12    2   10      0.22     -1.21
   14    2   10      0.03     -0.81
   16    2   10     -0.08     -0.29
    9    3   10      0.18     -0.08
   11    3   10      0.49     -0.16
   13    3   10      0.58     -0.43
   15    3   10      0.38     -0.65
    8    4   10      0.97      0.15
   10    4   10      0.66      0.20
   12    4   10      0.37      0.41
   14    4   10      0.25      0.48
    7    5   10     -0.77      0.22
    9    5   10     -0.48      0.35
   11    5   10     -0.27      0.23
    6    6   10      0.29      0.29
    8    6   10     -0.18      0.35
  -13    7   11     -0.63     -0.27
  -11    7   11     -0.57      0.10
   -9    7   11     -0.52      0.64
   -7    7   11     -0.53      1.18
   -5    7   11     -0.59      1.46
   -3    7   11     -0.65      1.34
  -20    6   11      0.64     -0.66
  -18    6   11      0.74     -0.31
  -16    6   11      0.71      0.12
  -14    6   11      0.69      0.25
  -12    6   11      0.73     -0.05
  -10    6   11      0.80     -0.64
   -8    6   11      0.84     -1.30
   -6    6   11      0.86     -1.83
   -4    6   11      0.86     -1.98
   -2    6   11      0.86     -1.60
    0    6   11      0.85     -0.84
    2    6   11      0.76     -0.14
    4    6   11      0.56      0.16
  -23    5   11     -1.03      0.38
  -21    5   11     -1.50      0.34
  -19    5   11     -1.43      0.21
  -17    5   11     -0.88      0.15
  -15    5   11     -0.33      0.29
  -13    5   11     -0.18      0.57
  -11    5   11     -0.40      0.83
   -9    5   11     -0.72      0.98
   -7    5   11     -0.95      1.14
   -5    5   11     -1.08      1.33
   -3    5   11     -1.09      1.33
   -1    5   11     -0.99      0.92
    1    5   11     -0.82      0.29
    3    5   11     -0.68     -0.09
    5    5   11     -0.58     -0.01
  -26    4   11      0.39     -0.13
  -24    4   11      0.92      0.47
  -22    4   11      1.39      1.05
  -20    4   11      1.42      1.20
  -18    4   11      0.94      0.70
  -16    4   11      0.36     -0.23
  -14    4   11      0.17     -1.09
  -12    4   11      0.40     -1.44
  -10    4   11      0.71     -1.19
   -8    4   11      0.87     -0.72
   -6    4   11      0.94     -0.44
   -4    4   11      0.99     -0.46
   -2    4   11      0.93     -0.48
    0    4   11      0.72     -0.28
    2    4   11      0.54      0.01
    4    4   11      0.58      0.09
    6    4   11      0.72     -0.04
  -27    3   11     -0.44      0.06
  -25    3   11     -0.45     -0.69
  -23    3   11     -0.46     -1.48
  -21    3   11     -0.46     -1.81
  -19    3   11     -0.42     -1.41
  -17    3   11     -0.46     -0.54
  -15    3   11     -0.75      0.29
  -13    3   11     -1.19      0.67
  -11    3   11     -1.46      0.55
   -9    3   11     -1.32      0.15
   -7    3   11     -0.99     -0.18
   -5    3   11     -0.75     -0.22
   -3    3   11     -0.63      0.00
   -1    3   11     -0.43      0.25
    1    3   11     -0.11      0.30
    3    3   11      0.08      0.20
    5    3   11      0.02      0.10
    7    3   11     -0.07      0.09
  -28    2   11      0.44      0.15
  -26    2   11      0.30      0.57
  -24    2   11      0.13      0.93
  -22    2   11      0.16      1.02
  -20    2   11      0.40      0.86
  -18    2   11      0.75      0.72
  -16    2   11      1.13      0.83
  -14    2   11      1.53      1.15
  -12    2   11      1.86      1.42
  -10    2   11      1.90      1.43
   -8    2   11      1.64      1.26
   -6    2   11      1.29      1.02
   -4    2   11      1.09      0.70
   -2    2   11      1.00      0.24
    0    2   11      0.86     -0.25
    2    2   11      0.61     -0.55
    4    2   11      0.41     -0.61
    6    2   11      0.38     -0.65
    8    2   11      0.40     -0.81
  -29    1   11     -0.23     -0.26
  -27    1   11     -0.10     -0.47
  -25    1   11     -0.07     -0.55
  -23    1   11     -0.37     -0.44
  -21    1   11     -0.89     -0.29
  -19    1   11     -1.22     -0.37
  -17    1   11     -1.12     -0.85
  -15    1   11     -0.84     -1.55
  -13    1   11     -0.85     -2.07
  -11    1   11     -1.25     -2.13
   -9    1   11     -1.71     -1.83
   -7    1   11     -1.85     -1.46
   -5    1   11     -1.74     -1.19
   -3    1   11     -1.69     -0.91
   -1    1   11     -1.81     -0.51
    1    1   11     -1.88     -0.11
    3    1   11     -1.72      0.09
    5    1   11     -1.45      0.13
    7    1   11     -1.36      0.24
    9    1   11     -1.45      0.50
   11    1   11     -1.45      0.73
  -30    0   11      0.16     -0.02
  -28    0   11     -0.02     -0.02
  -26    0   11     -0.11     -0.01
  -24    0   11      0.18      0.02
  -22    0   11      0.83      0.03
  -20    0   11      1.34      0.04
  -18    0   11      1.22      0.02
  -16    0   11      0.55      0.00
  -14    0   11      0.03     -0.01
  -12    0   11      0.24      0.01
  -10    0   11      1.02      0.05
   -8    0   11      1.69      0.08
   -6    0   11      1.85      0.08
   -4    0   11      1.77      0.03
   -2    0   11      1.86     -0.03
    0    0   11      2.10     -0.07
    2    0   11      2.12     -0.05
    4    0   11      1.78      0.00
    6    0   11      1.42      0.04
    8    0   11      1.38      0.05
   10    0   11      1.55      0.01
   12    0   11      1.48     -0.02
   14    0   11      0.98     -0.02
   13    1   11     -1.15      0.70
   10    2   11      0.33     -0.98
   12    2   11      0.16     -0.93
   14    2   11     -0.02     -0.65
    9    3   11      0.03      0.04
   11    3   11      0.27     -0.13
   13    3   11      0.41     -0.33
    8    4   11      0.72     -0.12
   10    4   11      0.52      0.03
    7    5   11     -0.45      0.24
    9    5   11     -0.28      0.31
  -16    6   12      0.53     -0.01
  -14    6   12      0.64      0.09
  -12    6   12      0.70      0.02
  -10    6   12      0.68     -0.23
   -8    6   12      0.60     -0.61
   -6    6   12      0.50     -0.97
   -4    6   12      0.40     -1.07
   -2    6   12      0.32     -0.78
  -21    5   12     -0.62      0.21
  -19    5   12     -0.75      0.16
  -17    5   12     -0.66      0.13
  -15    5   12     -0.52      0.13
  -13    5   12     -0.49      0.14
  -11    5   12     -0.54      0.16
   -9    5   12     -0.61      0.29
   -7    5   12     -0.65      0.59
   -5    5   12     -0.64      0.92
   -3    5   12     -0.52      0.96
   -1    5   12     -0.32      0.62
    1    5   12     -0.15      0.17
    3    5   12     -0.11     -0.02
  -24    4   12      0.38     -0.04
  -22    4   12      0.76      0.36
  -20    4   12      0.91      0.60
  -18    4   12      0.74      0.46
  -16    4   12      0.46      0.05
  -14    4   12      0.33     -0.34
  -12    4   12      0.39     -0.44
  -10    4   12      0.56     -0.30
   -8    4   12      0.79     -0.19
   -6    4   12      1.03     -0.30
   -4    4   12      1.13     -0.49
   -2    4   12      0.91     -0.52
    0    4   12      0.50     -0.30
    2    4   12      0.22     -0.07
    4    4   12      0.27     -0.06
    6    4   12      0.45     -0.18
  -25    3   12     -0.44     -0.18
  -23    3   12     -0.60     -0.75
  -21    3   12     -0.65     -1.14
  -19    3   12     -0.58     -1.08
  -17    3   12     -0.52     -0.62
  -15    3   12     -0.61     -0.10
  -13    3   12     -0.80      0.18
  -11    3   12     -0.95      0.10
   -9    3   12     -1.02     -0.19
   -7    3   12     -1.09     -0.43
   -5    3   12     -1.17     -0.42
   -3    3   12     -1.03     -0.17
   -1    3   12     -0.56      0.13
    1    3   12      0.01      0.28
    3    3   12      0.26      0.26
    5    3   12      0.10      0.18
  -26    2   12      0.37      0.32
  -24    2   12      0.40      0.63
  -22    2   12      0.45      0.77
  -20    2   12      0.54      0.75
  -18    2   12      0.67      0.70
  -16    2   12      0.90      0.74
  -14    2   12      1.24      0.83
  -12    2   12      1.54      0.88
  -10    2   12      1.60      0.91
   -8    2   12      1.43      0.99
   -6    2   12      1.23      1.06
   -4    2   12      1.12      0.87
   -2    2   12      1.01      0.31
    0    2   12      0.76     -0.36
    2    2   12      0.43     -0.76
    4    2   12      0.24     -0.77
    6    2   12      0.27     -0.59
  -27    1   12     -0.11     -0.37
  -25    1   12     -0.18     -0.44
  -23    1   12     -0.46     -0.35
  -21    1   12     -0.80     -0.23
  -19    1   12     -0.92     -0.31
  -17    1   12     -0.79     -0.69
  -15    1   12     -0.72     -1.17
  -13    1   12     -1.01     -1.44
  -11    1   12     -1.49     -1.41
   -9    1   12     -1.73     -1.25
   -7    1   12     -1.54     -1.19
   -5    1   12     -1.25     -1.17
   -3    1   12     -1.25     -0.96
   -1    1   12     -1.53     -0.49
    1    1   12     -1.69     -0.01
    3    1   12     -1.50      0.21
    5    1   12     -1.13      0.18
    7    1   12     -0.87      0.13
    9    1   12     -0.78      0.18
  -28    0   12     -0.06     -0.01
  -26    0   12     -0.07      0.00
  -24    0   12      0.24      0.00
  -22    0   12      0.76      0.01
  -20    0   12      1.05      0.01
  -18    0   12      0.81      0.01
  -16    0   12      0.31      0.00
  -14    0   12      0.19      0.00
  -12    0   12      0.70      0.02
  -10    0   12      1.38      0.04
   -8    0   12      1.58      0.06
   -6    0   12      1.28      0.06
   -4    0   12      1.03      0.05
   -2    0   12      1.26      0.02
    0    0   12      1.70      0.00
    2    0   12      1.80      0.00
    4    0   12      1.41      0.01
    6    0   12      0.91      0.01
    8    0   12      0.67      0.00
   10    0   12      0.62     -0.01
   12    0   12      0.47     -0.01
   11    1   12     -0.67      0.24
    8    2   12      0.37     -0.47
   10    2   12      0.35     -0.43
    7    3   12     -0.17      0.12
    9    3   12     -0.22      0.04
  -15    5   13     -0.17      0.05
  -13    5   13     -0.31     -0.14
  -11    5   13     -0.40     -0.27
   -9    5   13     -0.44     -0.16
   -7    5   13     -0.41      0.22
   -5    5   13     -0.28      0.60
   -3    5   13     -0.05      0.70
  -20    4   13      0.27      0.03
  -18    4   13      0.34     -0.05
  -16    4   13      0.32     -0.13
  -14    4   13      0.27     -0.05
  -12    4   13      0.26      0.18
  -10    4   13      0.39      0.36
   -8    4   13      0.70      0.29
   -6    4   13      1.04     -0.03
   -4    4   13      1.10     -0.36
   -2    4   13      0.79     -0.44
    0    4   13      0.33     -0.27
    2    4   13      0.11     -0.06
  -23    3   13     -0.25     -0.15
  -21    3   13     -0.46     -0.37
  -19    3   13     -0.62     -0.43
  -17    3   13     -0.69     -0.32
  -15    3   13     -0.65     -0.17
  -13    3   13     -0.53     -0.12
  -11    3   13     -0.43     -0.26
   -9    3   13     -0.53     -0.53
   -7    3   13     -0.85     -0.75
   -5    3   13     -1.13     -0.76
   -3    3   13     -1.04     -0.52
   -1    3   13     -0.50     -0.21
    1    3   13      0.08     -0.02
    3    3   13      0.30      0.00
    5    3   13      0.10     -0.05
  -24    2   13      0.39     -0.07
  -22    2   13      0.60      0.08
  -20    2   13      0.78      0.29
  -18    2   13      0.90      0.49
  -16    2   13      1.01      0.58
  -14    2   13      1.11      0.49
  -12    2   13      1.12      0.29
  -10    2   13      0.97      0.23
   -8    2   13      0.73      0.47
   -6    2   13      0.57      0.82
   -4    2   13      0.51      0.86
   -2    2   13      0.42      0.42
    0    2   13      0.21     -0.22
    2    2   13     -0.02     -0.62
    4    2   13     -0.07     -0.61
    6    2   13      0.08     -0.39
  -25    1   13     -0.41     -0.02
  -23    1   13     -0.73      0.00
  -21    1   13     -0.91     -0.09
  -19    1   13     -0.83     -0.36
  -17    1   13     -0.68     -0.71
  -15    1   13     -0.79     -0.88
  -13    1   13     -1.25     -0.73
  -11    1   13     -1.71     -0.37
   -9    1   13     -1.69     -0.16
   -7    1   13     -1.21     -0.26
   -5    1   13     -0.75     -0.46
   -3    1   13     -0.72     -0.42
   -1    1   13     -1.03     -0.07
    1    1   13     -1.23      0.31
    3    1   13     -1.09      0.43
    5    1   13     -0.78      0.29
    7    1   13     -0.53      0.11
  -26    0   13      0.17     -0.01
  -24    0   13      0.52     -0.02
  -22    0   13      0.81     -0.03
  -20    0   13      0.75     -0.03
  -18    0   13      0.36     -0.01
  -16    0   13      0.12      0.01
  -14    0   13      0.51      0.02
  -12    0   13      1.39      0.03
  -10    0   13      2.04      0.02
   -8    0   13      1.93      0.01
   -6    0   13      1.32      0.03
   -4    0   13      0.94      0.05
   -2    0   13      1.15      0.08
    0    0   13      1.57      0.07
    2    0   13      1.62      0.05
    4    0   13      1.20      0.02
    8    0   13      0.33     -0.03
  -14    4   14      0.02     -0.02
  -12    4   14     -0.01      0.18
  -10    4   14      0.14      0.32
   -8    4   14      0.47      0.26
   -6    4   14      0.75      0.03
  -19    3   14     -0.16     -0.07
  -17    3   14     -0.40     -0.02
  -15    3   14     -0.46      0.04
  -13    3   14     -0.33      0.05
  -11    3   14     -0.20     -0.06
   -9    3   14     -0.27     -0.30
   -7    3   14     -0.53     -0.57
   -5    3   14     -0.75     -0.67
   -3    3   14     -0.65     -0.54
   -1    3   14     -0.27     -0.33
  -20    2   14      0.67     -0.32
  -18    2   14      0.92     -0.03
  -16    2   14      1.10      0.15
  -14    2   14      1.15      0.04
  -12    2   14      1.01     -0.23
  -10    2   14      0.68     -0.33
   -8    2   14      0.31     -0.05
   -6    2   14      0.05      0.38
   -4    2   14     -0.07      0.56
   -2    2   14     -0.13      0.32
    0    2   14     -0.22     -0.07
    2    2   14     -0.26     -0.29
  -23    1   14     -0.79      0.29
  -21    1   14     -0.95      0.12
  -19    1   14     -0.85     -0.27
  -17    1   14     -0.73     -0.67
  -15    1   14     -0.90     -0.75
  -13    1   14     -1.32     -0.42
  -11    1   14     -1.58      0.09
   -9    1   14     -1.35      0.38
   -7    1   14     -0.74      0.31
   -5    1   14     -0.27      0.10
   -3    1   14     -0.25      0.08
   -1    1   14     -0.51      0.27
    1    1   14     -0.67      0.44
    3    1   14     -0.62      0.42
  -22    0   14      0.77     -0.05
  -20    0   14      0.52     -0.04
  -18    0   14      0.06     -0.02
  -16    0   14     -0.07      0.02
  -14    0   14      0.45      0.04
  -12    0   14      1.32      0.04
  -10    0   14      1.81      0.00
   -8    0   14      1.58     -0.03
   -6    0   14      1.01     -0.01
   -4    0   14      0.74      0.04
   -2    0   14      0.96      0.08
    0    0   14      1.27      0.10
    2    0   14      1.25      0.07
  -14    2   15      0.89     -0.36
  -12    2   15      0.82     -0.56
  -10    2   15      0.57     -0.56
   -8    2   15      0.24     -0.28
  -17    1   15     -0.63     -0.41
  -15    1   15     -0.81     -0.44
  -13    1   15     -1.06     -0.19
  -11    1   15     -1.09      0.14
   -9    1   15     -0.72      0.28
   -7    1   15     -0.19      0.19
   -5    1   15      0.10      0.09
  -16    0   15     -0.08      0.01
  -14    0   15      0.30      0.04
  -12    0   15      0.77      0.02
  -10    0   15      0.88     -0.02
   -8    0   15      0.54     -0.05
   -6    0   15      0.18     -0.03
   -4    0   15      0.19      0.01
    2    0    0     53.87     -0.01
   29    5    0     -0.59      0.48
   17    9    0      0.21      0.36
   10   10    0      0.06      0.48
   -2    0    1     48.65     -0.03
    0    0    1     52.66     -0.06
  -25    7    1     -0.33     -0.30
  -22    8    1      0.11     -0.12
  -10   10    1      0.27      0.52
  -34    0    2     -0.01     -0.01
   31    1    2      0.27     -1.09
  -28    6    2      0.46      0.31
   15    9    2     -0.56     -0.14
  -10   10    2      0.40      0.53
    8   10    2      0.15      0.88
  -34    2    3      0.55      0.56
  -33    3    3     -0.50      0.03
  -32    4    3      0.24     -0.24
   24    6    3      0.12     -0.16
   18    8    3      0.04      0.58
  -10   10    3      0.26      0.52
    6   10    3      0.24      1.02
  -34    2    4      0.31      0.33
  -32    4    4      0.34      0.04
   -8   10    4      0.21      0.50
   -6   10    4      0.33      0.64
    2   10    4      0.57      0.32
  -34    2    5      0.00      0.11
  -32    4    5      0.31      0.20
  -22    8    5      0.55     -0.06
  -17    9    5     -0.53     -0.24
  -18    0    6      2.61     -0.02
   26    0    6      0.41      0.01
  -34    2    6     -0.08      0.04
  -32    4    6      0.15      0.08
  -28    6    6      0.53      0.18
  -15    9    6     -0.94      0.18
    7    9    6     -0.77     -0.29
  -34    0    7      0.53      0.05
  -24    0    7      0.69      0.19
  -33    3    7     -0.14      0.04
   10    8    7      0.04      1.13
  -13    9    7     -1.11      0.65
    3    9    7     -0.44     -0.40
  -34    0    8      0.48      0.01
   21    3    8     -0.79     -0.51
  -18    8    8      0.07      0.08
   -7    9    8     -0.57      0.10
   -5    9    8     -0.61     -0.15
   -3    9    8     -0.63     -0.30
  -33    1    9     -0.31     -0.04
  -30    4    9      0.48     -0.53
    9    7    9      0.38     -1.15
  -16    8    9      0.20      0.32
  -32    0   10      0.42      0.00
   18    0   10      0.30      0.02
  -27    5   10     -0.22      0.33
  -24    6   10      0.09     -0.46
  -19    7   10     -0.39      0.06
    5    7   10     -0.44     -0.26
  -10    8   10      0.40      0.32
   -8    8   10      0.71     -0.10
   -6    8   10      1.02     -0.57
   -4    8   10      1.19     -0.80
  -31    1   11     -0.23     -0.05
   15    1   11     -0.63      0.45
  -30    2   11      0.35     -0.10
  -29    3   11     -0.33      0.39
  -25    5   11     -0.39      0.30
    6    6   11      0.28      0.13
  -15    7   11     -0.59     -0.33
   -1    7   11     -0.67      0.87
  -29    1   12     -0.13     -0.17
  -28    2   12      0.28      0.00
  -27    3   12     -0.22      0.23
    8    4   12      0.47     -0.20
    5    5   12     -0.15      0.09
  -18    6   12      0.42     -0.19
    0    6   12      0.26     -0.26
    6    0   13      0.68     -0.01
  -27    1   13     -0.14     -0.03
  -26    2   13      0.18     -0.16
  -22    4   13      0.13     -0.01
  -17    5   13     -0.02      0.14
   -1    5   13      0.18      0.46
  -24    0   14      0.59     -0.03
    4    0   14      0.92      0.03
  -22    2   14      0.39     -0.51
  -21    3   14      0.11     -0.07
  -16    4   14      0.07     -0.11
   -4    4   14      0.74     -0.20
  -18    0   15     -0.05     -0.02
   -2    0   15      0.49      0.05
  -19    1   15     -0.62     -0.15
   -3    1   15      0.03      0.12
  -16    2   15      0.79     -0.24
   -6    2   15     -0.03      0.07
    0    0    0      0.00      0.00
# SQUEEZE RESULTS (Version = 100117)
# Note: Data are Listed for all Voids in the P1 Unit Cell
# i.e. Centre of Gravity, Solvent Accessible Volume,
# Recovered number of Electrons in the Void and
# Details about the Squeezed Material
loop_
  _platon_squeeze_void_nr
  _platon_squeeze_void_average_x
  _platon_squeeze_void_average_y
  _platon_squeeze_void_average_z
  _platon_squeeze_void_volume
  _platon_squeeze_void_count_electrons
  _platon_squeeze_void_content
   1  0.500 -0.093  1.000       114        29 ' '
   2  0.000  0.407  0.000       114        29 ' '
# Missing Reflections Below sin(th)/lambda = 0.25
loop_
  _platon_missing_refln_index_h
  _platon_missing_refln_index_k
  _platon_missing_refln_index_l
  _platon_missing_refln_theta
    2    0    0     1.613
   -2    0    1     2.003
    0    0    1     1.810
_platon_squeeze_void_probe_radius                  1.20
_platon_squeeze_details
)
TITL sq        C 2          R = 0.10
CELL   26.6450    8.0490   11.8730     90.00    108.67     90.00
SPGR C2
# Solvent Accessible Volume =       220
# Electrons Found in S.A.V. =        57
# Note: Atoms in Void as Cxxx and Qxxx all others
C101 1.000 0.500-0.003 !       8.19 eA-3
C102 0.500 0.125 0.003 !       6.47 eA-3
C103 0.991 0.306 0.019 !       3.27 eA-3
C104 0.041 0.428 0.030 !       0.59 eA-3
Q105 0.924 0.379 0.001 !       0.52 eA-3
)
;

_shelx_fab_checksum              13700

# ............... End of .FAB file ........................................... #
#------------------------------------------------------------------------------#

#------------------------------------------------------------------------------#
#===END OF CIF FILE FOR DT6711                                                 #
#------------------------------------------------------------------------------#
#                                                                              #
################################################################################
